# Supplementary material for: Systems analysis of cis-regulatory motifs in C4 photosynthesis genes using maize and rice leaf transcriptomic data during a process of de-etiolation
Source: J Exp Bot. 2016 Jul 19;67(17):5105–17. doi: 10.1093/jxb/erw275 (PMC5014158; doi:10.1093/jxb/erw275)
Supplement: Supplementary Data [file supp_erw275_supplementary_table_S1.xlsx]

## Sheet: one-one orthologous gene pairs
Table S1. One to one orthologous gene pairs used in this study identified by a combination of methods. Methods used including BBH-LS (Zhang & Leong, 2012), orthoMCL (Chen et al., 2006), Inparanoid (Ostlund et al., 2010), MSOAR2 (Shi et al., 2010) and Ensembl database (Hubbard et al., 2002).
rice id	maize id
LOC_Os12g41640	GRMZM2G162962
LOC_Os01g53980	GRMZM2G177929
LOC_Os12g23570	GRMZM2G174591
LOC_Os12g03800	GRMZM2G413981
LOC_Os02g39400	GRMZM2G128880
LOC_Os02g47110	GRMZM2G113995
LOC_Os01g69190	GRMZM2G304956
LOC_Os09g26190	GRMZM2G019901
LOC_Os07g33620	GRMZM2G026532
LOC_Os07g02470	GRMZM2G350357
LOC_Os04g42134	GRMZM2G457697
LOC_Os04g52720	GRMZM2G094328
LOC_Os10g13710	GRMZM2G491740
LOC_Os03g63950	GRMZM2G347956
LOC_Os05g31430	GRMZM2G157492
LOC_Os04g14010	GRMZM2G061175
LOC_Os12g21500	GRMZM2G091595
LOC_Os03g32190	GRMZM2G462165
LOC_Os12g03810	GRMZM2G146553
LOC_Os11g36830	GRMZM2G122581
LOC_Os11g36430	GRMZM2G119930
LOC_Os09g19510	GRMZM5G898887
LOC_Os09g29660	GRMZM2G096952
LOC_Os06g28590	GRMZM2G099648
LOC_Os04g47240	GRMZM2G175504
LOC_Os02g07930	GRMZM2G146614
LOC_Os09g37180	GRMZM2G125448
LOC_Os06g48450	GRMZM2G157492
LOC_Os01g61430	GRMZM2G105307
LOC_Os04g46930	GRMZM2G171556
LOC_Os12g34390	GRMZM2G039436
LOC_Os02g14855	GRMZM2G700002
LOC_Os01g51190	GRMZM2G027023
LOC_Os11g14230	GRMZM2G010056
LOC_Os04g41310	GRMZM2G051984
LOC_Os05g48540	GRMZM5G814264
LOC_Os03g55340	GRMZM2G389645
LOC_Os10g07270	GRMZM2G009655
LOC_Os01g03980	GRMZM2G444567
LOC_Os05g05490	GRMZM2G063575
LOC_Os03g20760	GRMZM2G174680
LOC_Os05g06140	GRMZM2G059693
LOC_Os06g09930	GRMZM2G120371
LOC_Os12g09089	GRMZM2G152688
LOC_Os03g07640	GRMZM2G065199
LOC_Os08g18130	GRMZM2G083432
LOC_Os02g48964	GRMZM2G109039
LOC_Os01g61410	GRMZM2G069260
LOC_Os09g14050	GRMZM2G009078
LOC_Os03g56610	GRMZM2G163296
LOC_Os10g19880	GRMZM2G019673
LOC_Os08g27720	GRMZM2G101116
LOC_Os07g29794	GRMZM2G301457
LOC_Os10g14020	GRMZM2G157806
LOC_Os06g43700	GRMZM2G087635
LOC_Os03g19010	GRMZM2G036086
LOC_Os07g36465	GRMZM2G477771
LOC_Os05g36130	GRMZM2G559763
LOC_Os07g45660	GRMZM2G157492
LOC_Os02g13890	GRMZM2G128608
LOC_Os01g01840	GRMZM2G169947
LOC_Os12g22880	GRMZM2G028252
LOC_Os02g02520	GRMZM2G169699
LOC_Os06g11308	GRMZM5G835585
LOC_Os04g56970	GRMZM2G119773
LOC_Os10g26530	GRMZM2G132176
LOC_Os05g25490	GRMZM2G163015
LOC_Os06g49170	GRMZM2G145109
LOC_Os04g49730	GRMZM2G162447
LOC_Os02g29850	GRMZM2G072344
LOC_Os06g45830	GRMZM2G110822
LOC_Os04g58290	GRMZM5G801676
LOC_Os10g06939	GRMZM2G466032
LOC_Os01g12810	GRMZM2G003869
LOC_Os10g37120	GRMZM2G181236
LOC_Os03g16570	GRMZM2G337425
LOC_Os03g11910	GRMZM2G024718
LOC_Os12g18140	GRMZM2G040995
LOC_Os07g36090	GRMZM2G058013
LOC_Os10g42210	GRMZM2G034153
LOC_Os05g04900	GRMZM2G111850
LOC_Os03g43970	GRMZM5G805732
LOC_Os12g39070	GRMZM2G149238
LOC_Os12g06670	GRMZM2G152889
LOC_Os12g43640	GRMZM2G391794
LOC_Os12g23030	GRMZM2G372272
LOC_Os04g34470	GRMZM2G546667
LOC_Os03g46860	GRMZM2G095899
LOC_Os10g36780	GRMZM2G082502
LOC_Os02g51290	GRMZM2G130548
LOC_Os01g58500	AC204515.4_FG006
LOC_Os07g44160	GRMZM2G107322
LOC_Os10g33680	GRMZM2G148323
LOC_Os10g18760	GRMZM2G438824
LOC_Os04g12430	GRMZM2G029454
LOC_Os04g13480	GRMZM2G308046
LOC_Os01g55110	GRMZM2G028234
LOC_Os02g43750	GRMZM2G333623
LOC_Os08g41400	GRMZM2G096806
LOC_Os05g36950	GRMZM2G550520
LOC_Os01g43520	GRMZM2G180732
LOC_Os09g12900	GRMZM2G169335
LOC_Os05g43870	AC209819.3_FG006
LOC_Os07g04960	GRMZM2G100212
LOC_Os02g52920	GRMZM2G414569
LOC_Os06g11620	GRMZM2G082198
LOC_Os03g64290	GRMZM2G471108
LOC_Os10g39740	GRMZM2G175134
LOC_Os03g24430	GRMZM2G403740
LOC_Os02g21220	GRMZM2G149288
LOC_Os05g51760	GRMZM2G037066
LOC_Os03g53530	GRMZM2G131998
LOC_Os07g07610	GRMZM2G130207
LOC_Os01g40250	GRMZM2G111846
LOC_Os05g37800	GRMZM2G084899
LOC_Os04g53640	GRMZM2G448051
LOC_Os03g33550	GRMZM2G132296
LOC_Os08g39240	GRMZM2G010091
LOC_Os04g57210	GRMZM2G043862
LOC_Os01g41270	AC194341.4_FG004
LOC_Os05g16180	GRMZM2G054946
LOC_Os03g52650	GRMZM2G100478
LOC_Os07g46240	GRMZM2G071076
LOC_Os03g59220	GRMZM2G170457
LOC_Os03g07290	GRMZM2G091921
LOC_Os01g07760	GRMZM2G054559
LOC_Os11g07911	GRMZM2G339327
LOC_Os10g04760	GRMZM2G046051
LOC_Os10g22140	GRMZM5G844419
LOC_Os05g49890	GRMZM2G354604
LOC_Os04g31820	GRMZM2G412441
LOC_Os10g38950	GRMZM2G127141
LOC_Os05g33890	GRMZM2G141208
LOC_Os11g42440	GRMZM2G048635
LOC_Os03g62610	AC217358.3_FG010
LOC_Os06g38960	GRMZM2G123440
LOC_Os03g24080	GRMZM2G545832
LOC_Os10g01134	GRMZM2G104484
LOC_Os02g37130	GRMZM2G060355
LOC_Os08g10530	GRMZM5G883222
LOC_Os12g02970	GRMZM2G044004
LOC_Os01g68970	GRMZM2G032447
LOC_Os05g21180	GRMZM2G045976
LOC_Os11g03220	GRMZM5G819035
LOC_Os01g05400	AC192244.3_FG002
LOC_Os08g06180	AC203909.3_FG007
LOC_Os09g38410	GRMZM2G146240
LOC_Os06g47210	GRMZM2G450659
LOC_Os02g51370	GRMZM2G041809
LOC_Os09g26760	AC190999.2_FG004
LOC_Os11g26940	GRMZM2G048108
LOC_Os07g18158	GRMZM2G124175
LOC_Os05g36150	GRMZM2G129234
LOC_Os01g42260	GRMZM2G361398
LOC_Os05g43810	GRMZM2G480074
LOC_Os08g39150	GRMZM2G115981
LOC_Os06g45530	GRMZM2G157492
LOC_Os05g05920	GRMZM2G327051
LOC_Os01g04440	GRMZM2G013884
LOC_Os04g47912	GRMZM5G836567
LOC_Os06g44290	GRMZM2G458401
LOC_Os03g61130	GRMZM2G139041
LOC_Os05g09640	GRMZM2G436730
LOC_Os06g06740	GRMZM5G870592
LOC_Os10g04625	GRMZM2G577718
LOC_Os08g21380	GRMZM2G443387
LOC_Os07g08210	GRMZM2G071294
LOC_Os10g42650	GRMZM2G158976
LOC_Os05g02140	GRMZM2G021909
LOC_Os04g02480	GRMZM2G165720
LOC_Os04g40330	GRMZM2G313041
LOC_Os06g06160	GRMZM2G047476
LOC_Os06g43740	GRMZM2G414450
LOC_Os09g01590	GRMZM2G064594
LOC_Os06g08470	GRMZM2G109595
LOC_Os05g32640	GRMZM2G119214
LOC_Os03g17180	GRMZM5G891159
LOC_Os12g32374	GRMZM2G005205
LOC_Os02g34830	GRMZM2G134563
LOC_Os05g38060	GRMZM2G175698
LOC_Os08g43110	GRMZM2G011557
LOC_Os01g39360	GRMZM2G157492
LOC_Os06g11320	GRMZM2G329306
LOC_Os07g48450	GRMZM2G430849
LOC_Os01g65520	GRMZM2G005483
LOC_Os08g02450	GRMZM2G363557
LOC_Os01g43270	GRMZM2G085854
LOC_Os08g24390	GRMZM2G013650
LOC_Os02g08070	GRMZM2G111136
LOC_Os08g34240	GRMZM2G429940
LOC_Os02g09660	GRMZM2G375364
LOC_Os03g03150	GRMZM2G064005
LOC_Os05g49230	GRMZM2G128579
LOC_Os03g12030	GRMZM2G164974
LOC_Os10g32990	GRMZM2G001845
LOC_Os02g49880	GRMZM2G041991
LOC_Os02g44740	GRMZM2G055435
LOC_Os03g62060	GRMZM2G125552
LOC_Os04g59050	GRMZM2G331250
LOC_Os09g28210	GRMZM2G045431
LOC_Os06g11140	GRMZM2G080044
LOC_Os05g33030	GRMZM2G113652
LOC_Os04g34540	GRMZM2G017643
LOC_Os09g24250	GRMZM2G091151
LOC_Os03g09080	GRMZM2G113821
LOC_Os01g11340	AC233853.1_FG003
LOC_Os04g46190	GRMZM2G017789
LOC_Os01g69060	GRMZM2G025659
LOC_Os01g51632	GRMZM2G472276
LOC_Os05g08980	GRMZM2G558539
LOC_Os02g43360	GRMZM2G135385
LOC_Os03g62750	GRMZM2G426200
LOC_Os10g32300	GRMZM5G809292
LOC_Os02g13140	GRMZM2G021110
LOC_Os05g32350	GRMZM2G135909
LOC_Os11g30740	GRMZM2G355262
LOC_Os09g38750	GRMZM2G056632
LOC_Os03g62430	GRMZM2G433076
LOC_Os12g02070	GRMZM2G042036
LOC_Os09g02180	GRMZM2G407223
LOC_Os05g23580	GRMZM2G080657
LOC_Os01g11810	GRMZM2G400938
LOC_Os07g10710	GRMZM2G156506
LOC_Os04g59190	GRMZM2G108123
LOC_Os01g30950	GRMZM2G109653
LOC_Os01g07730	GRMZM2G066413
LOC_Os11g43750	GRMZM2G139828
LOC_Os06g41880	GRMZM2G073223
LOC_Os01g72870	GRMZM2G133959
LOC_Os07g47660	GRMZM2G305834
LOC_Os11g39254	GRMZM2G070462
LOC_Os12g44150	GRMZM2G035520
LOC_Os07g12530	GRMZM2G031780
LOC_Os03g58640	GRMZM2G701297
LOC_Os12g08850	GRMZM2G581155
LOC_Os01g58400	GRMZM2G383833
LOC_Os11g27650	GRMZM2G175698
LOC_Os08g06910	GRMZM2G061526
LOC_Os04g21530	GRMZM2G167763
LOC_Os10g37690	GRMZM2G064804
LOC_Os03g25480	GRMZM2G459563
LOC_Os02g48110	GRMZM2G020040
LOC_Os06g04140	GRMZM2G017031
LOC_Os02g57150	GRMZM2G143627
LOC_Os03g04310	GRMZM2G173372
LOC_Os05g38490	AC213621.5_FG002
LOC_Os07g42260	GRMZM2G080549
LOC_Os05g38160	GRMZM2G086943
LOC_Os06g23100	AC193466.3_FG001
LOC_Os08g23680	GRMZM2G086138
LOC_Os11g15400	GRMZM2G458401
LOC_Os04g44650	GRMZM2G026656
LOC_Os10g28200	GRMZM2G124434
LOC_Os05g25260	GRMZM2G105266
LOC_Os10g17950	GRMZM2G403719
LOC_Os03g44290	GRMZM2G103672
LOC_Os09g30270	GRMZM2G435402
LOC_Os07g09660	GRMZM2G702239
LOC_Os01g67530	GRMZM5G805585
LOC_Os01g25820	GRMZM2G022547
LOC_Os04g08510	GRMZM5G888428
LOC_Os02g32340	GRMZM2G157598
LOC_Os12g15550	GRMZM2G178449
LOC_Os04g20710	GRMZM2G385064
LOC_Os10g42480	GRMZM5G820831
LOC_Os04g59520	GRMZM2G123122
LOC_Os04g39150	GRMZM2G102356
LOC_Os05g44470	GRMZM2G026444
LOC_Os04g20749	GRMZM2G588172
LOC_Os08g37160	GRMZM2G019137
LOC_Os07g06960	GRMZM2G408379
LOC_Os01g14100	GRMZM2G421604
LOC_Os01g41990	GRMZM2G072052
LOC_Os05g51540	GRMZM2G172274
LOC_Os04g43840	GRMZM5G896859
LOC_Os08g03160	GRMZM2G056109
LOC_Os06g44190	GRMZM2G108997
LOC_Os01g54670	GRMZM2G055898
LOC_Os05g51550	GRMZM2G350628
LOC_Os06g11870	GRMZM2G033964
LOC_Os07g19350	GRMZM5G899562
LOC_Os02g37120	GRMZM2G131727
LOC_Os03g51680	GRMZM2G005365
LOC_Os01g47930	GRMZM2G474419
LOC_Os06g22800	GRMZM2G314927
LOC_Os03g24040	GRMZM2G061624
LOC_Os12g30610	GRMZM2G177019
LOC_Os03g19610	GRMZM2G004927
LOC_Os05g40650	GRMZM2G037343
LOC_Os03g60440	GRMZM5G823216
LOC_Os10g02284	GRMZM2G107308
LOC_Os01g41870	GRMZM2G480607
LOC_Os10g25110	GRMZM2G449779
LOC_Os01g53920	GRMZM2G177883
LOC_Os06g48520	GRMZM2G162098
LOC_Os03g57300	GRMZM2G116126
LOC_Os02g44975	GRMZM2G520663
LOC_Os08g14790	GRMZM2G106053
LOC_Os03g45760	GRMZM5G849149
LOC_Os03g02590	GRMZM2G029824
LOC_Os08g43520	GRMZM2G175698
LOC_Os03g19340	AC218457.2_FG013
LOC_Os05g46240	GRMZM2G121208
LOC_Os07g43420	GRMZM2G064630
LOC_Os03g17310	GRMZM2G162426
LOC_Os01g48840	GRMZM2G573401
LOC_Os08g25090	GRMZM2G002440
LOC_Os04g48200	GRMZM2G032896
LOC_Os03g13830	AC155390.2_FG002
LOC_Os01g51280	GRMZM2G102404
LOC_Os04g47840	GRMZM2G370054
LOC_Os01g31830	GRMZM2G132909
LOC_Os05g38700	GRMZM5G818532
LOC_Os02g43970	GRMZM5G816314
LOC_Os10g31840	GRMZM2G010351
LOC_Os07g02710	GRMZM2G173721
LOC_Os02g44642	GRMZM2G093316
LOC_Os03g35720	GRMZM5G820831
LOC_Os12g40480	GRMZM2G017486
LOC_Os11g01420	GRMZM2G467086
LOC_Os01g16810	GRMZM2G312419
LOC_Os01g25150	GRMZM2G319684
LOC_Os04g22410	GRMZM2G575809
LOC_Os04g04620	GRMZM2G003952
LOC_Os02g48290	GRMZM2G164948
LOC_Os09g25650	GRMZM2G036832
LOC_Os03g19480	GRMZM2G043484
LOC_Os10g07510	GRMZM2G150594
LOC_Os09g39850	GRMZM2G123119
LOC_Os07g07430	AC209768.3_FG005
LOC_Os10g10960	GRMZM5G866673
LOC_Os07g13380	GRMZM2G397242
LOC_Os02g46970	GRMZM2G054013
LOC_Os01g19830	AC206201.3_FG004
LOC_Os02g26440	GRMZM2G135691
LOC_Os05g43240	GRMZM2G170625
LOC_Os04g05680	GRMZM2G157492
LOC_Os08g17830	GRMZM2G049238
LOC_Os11g25940	GRMZM2G422779
LOC_Os05g35900	GRMZM2G475415
LOC_Os08g06200	GRMZM2G023073
LOC_Os04g29560	GRMZM2G549929
LOC_Os12g18479	GRMZM2G159366
LOC_Os01g50410	GRMZM2G173965
LOC_Os09g37200	GRMZM2G013530
LOC_Os09g07800	GRMZM2G312838
LOC_Os09g26000	GRMZM2G302673
LOC_Os12g10290	GRMZM2G561295
LOC_Os06g45460	GRMZM2G109966
LOC_Os03g47614	GRMZM2G159449
LOC_Os04g22080	AC195794.3_FG002
LOC_Os08g19310	GRMZM2G094090
LOC_Os06g04430	GRMZM2G702602
LOC_Os01g65920	GRMZM2G138176
LOC_Os01g39134	GRMZM2G050553
LOC_Os07g05380	GRMZM2G093705
LOC_Os12g02950	GRMZM2G037064
LOC_Os03g06950	GRMZM2G178120
LOC_Os06g43100	GRMZM2G702105
LOC_Os03g47246	GRMZM2G108380
LOC_Os12g14699	GRMZM2G106389
LOC_Os10g40160	GRMZM2G157492
LOC_Os10g13505	GRMZM2G470936
LOC_Os09g24240	GRMZM2G138012
LOC_Os05g26000	GRMZM5G838307
LOC_Os01g06740	GRMZM2G063536
LOC_Os02g15980	GRMZM2G356034
LOC_Os11g47480	GRMZM2G489253
LOC_Os01g35330	GRMZM5G820604
LOC_Os07g06644	GRMZM2G002910
LOC_Os07g34630	GRMZM2G446366
LOC_Os03g03290	GRMZM2G119736
LOC_Os09g37320	GRMZM2G433127
LOC_Os07g05270	GRMZM2G444434
LOC_Os06g05209	GRMZM2G323418
LOC_Os01g73900	GRMZM2G415538
LOC_Os01g38490	GRMZM2G390013
LOC_Os03g08840	GRMZM2G095689
LOC_Os11g38650	GRMZM2G085854
LOC_Os10g39020	GRMZM2G040068
LOC_Os08g31090	GRMZM2G174310
LOC_Os06g01700	GRMZM2G062076
LOC_Os04g09910	GRMZM2G542340
LOC_Os01g73990	GRMZM2G067601
LOC_Os01g02760	GRMZM2G436448
LOC_Os01g27470	GRMZM2G006324
LOC_Os05g18670	GRMZM2G412464
LOC_Os05g30580	AC204292.4_FG006
LOC_Os02g03060	GRMZM2G174596
LOC_Os02g52230	GRMZM2G024180
LOC_Os12g26880	GRMZM2G008106
LOC_Os04g26520	GRMZM5G860300
LOC_Os01g16940	GRMZM2G082214
LOC_Os03g07530	AC149829.2_FG006
LOC_Os02g58010	GRMZM2G013704
LOC_Os10g39760	GRMZM2G123709
LOC_Os03g57840	GRMZM2G049547
LOC_Os07g01790	GRMZM5G809098
LOC_Os03g13600	GRMZM2G157197
LOC_Os01g55900	GRMZM2G377589
LOC_Os03g44210	GRMZM2G333641
LOC_Os04g02520	GRMZM2G433731
LOC_Os02g52010	GRMZM2G380432
LOC_Os03g60100	GRMZM2G108643
LOC_Os04g56290	GRMZM2G039588
LOC_Os08g28300	GRMZM5G889382
LOC_Os03g44010	GRMZM2G327174
LOC_Os03g21000	GRMZM2G102382
LOC_Os08g20090	GRMZM2G084132
LOC_Os03g64380	GRMZM2G077535
LOC_Os10g20450	GRMZM2G132995
LOC_Os06g40450	GRMZM2G056166
LOC_Os04g32790	GRMZM2G023708
LOC_Os07g29710	GRMZM5G806249
LOC_Os01g39970	GRMZM2G070961
LOC_Os03g23960	GRMZM2G102497
LOC_Os08g04260	GRMZM2G129713
LOC_Os12g01890	GRMZM2G173724
LOC_Os01g64870	GRMZM2G141185
LOC_Os02g07350	GRMZM2G051276
LOC_Os12g19260	GRMZM2G162988
LOC_Os12g08020	GRMZM2G529300
LOC_Os09g10870	GRMZM2G316001
LOC_Os08g36980	GRMZM2G076802
LOC_Os01g73700	GRMZM2G089977
LOC_Os03g36120	GRMZM2G157492
LOC_Os02g26810	GRMZM2G028677
LOC_Os12g07830	GRMZM2G014397
LOC_Os08g01100	GRMZM2G125648
LOC_Os09g31450	GRMZM2G038051
LOC_Os08g39180	GRMZM2G010091
LOC_Os07g05250	GRMZM2G509100
LOC_Os08g09190	GRMZM2G030125
LOC_Os01g70730	GRMZM2G019686
LOC_Os08g01510	GRMZM2G085661
LOC_Os02g26960	GRMZM2G008175
LOC_Os05g23600	GRMZM2G032409
LOC_Os07g49510	GRMZM5G854185
LOC_Os03g21270	GRMZM2G108655
LOC_Os04g46050	GRMZM2G152194
LOC_Os01g66270	GRMZM2G307152
LOC_Os03g22350	GRMZM2G018229
LOC_Os01g27834	GRMZM2G512810
LOC_Os01g54240	GRMZM2G409430
LOC_Os10g27330	GRMZM2G064590
LOC_Os01g08430	GRMZM2G363535
LOC_Os07g01250	GRMZM2G096693
LOC_Os12g41390	GRMZM2G152470
LOC_Os02g01380	GRMZM2G111760
LOC_Os01g12260	GRMZM2G078839
LOC_Os08g33900	GRMZM2G152485
LOC_Os04g56350	GRMZM2G029113
LOC_Os01g51850	GRMZM2G107985
LOC_Os07g42940	GRMZM2G056732
LOC_Os02g33090	GRMZM2G073913
LOC_Os10g38000	GRMZM2G477287
LOC_Os09g37350	GRMZM2G042741
LOC_Os06g38600	GRMZM5G882980
LOC_Os10g17850	GRMZM2G115653
LOC_Os01g60190	GRMZM5G833389
LOC_Os04g31390	AC231747.1_FG001
LOC_Os03g12350	GRMZM2G099797
LOC_Os06g31360	AC214257.4_FG002
LOC_Os12g25580	GRMZM2G115653
LOC_Os02g09760	GRMZM2G065781
LOC_Os11g19540	GRMZM5G814724
LOC_Os04g20510	GRMZM2G133201
LOC_Os01g05970	GRMZM2G304575
LOC_Os09g21380	GRMZM2G055809
LOC_Os06g44900	GRMZM2G414826
LOC_Os12g34770	GRMZM2G458401
LOC_Os04g08340	GRMZM2G042164
LOC_Os01g52010	GRMZM2G054115
LOC_Os02g22210	GRMZM2G458401
LOC_Os10g37520	GRMZM2G067638
LOC_Os03g62388	GRMZM2G573732
LOC_Os02g10680	GRMZM5G836341
LOC_Os10g35190	GRMZM2G120933
LOC_Os10g10260	GRMZM2G702950
LOC_Os02g54370	GRMZM2G181358
LOC_Os02g08420	GRMZM2G057328
LOC_Os06g02019	GRMZM2G093195
LOC_Os09g11005	GRMZM2G069736
LOC_Os01g04690	GRMZM2G363183
LOC_Os06g13180	GRMZM2G110220
LOC_Os03g55620	GRMZM2G107689
LOC_Os03g40080	GRMZM2G335814
LOC_Os01g07970	GRMZM2G024551
LOC_Os01g04650	GRMZM2G169182
LOC_Os05g50310	GRMZM2G414844
LOC_Os01g13420	GRMZM2G013201
LOC_Os01g68500	GRMZM5G846152
LOC_Os01g24940	GRMZM2G099231
LOC_Os11g32620	AC191551.3_FG003
LOC_Os11g05230	GRMZM2G539418
LOC_Os10g25270	GRMZM2G026444
LOC_Os07g07670	GRMZM2G027695
LOC_Os03g18454	GRMZM2G307992
LOC_Os01g02090	GRMZM2G132796
LOC_Os05g34720	GRMZM2G084274
LOC_Os04g17280	GRMZM2G115653
LOC_Os10g22394	GRMZM2G031049
LOC_Os03g23130	GRMZM2G376692
LOC_Os01g56640	GRMZM2G079468
LOC_Os05g02650	GRMZM2G094581
LOC_Os01g51904	GRMZM5G882874
LOC_Os03g11580	GRMZM2G472693
LOC_Os05g47590	GRMZM2G092003
LOC_Os05g05270	GRMZM2G097641
LOC_Os05g33514	GRMZM2G106459
LOC_Os02g15250	GRMZM2G412436
LOC_Os10g11060	GRMZM2G015880
LOC_Os12g43740	GRMZM2G403313
LOC_Os12g14100	GRMZM2G175321
LOC_Os05g44990	GRMZM2G701201
LOC_Os02g30660	GRMZM2G491692
LOC_Os04g49460	GRMZM2G146866
LOC_Os01g19140	GRMZM2G130605
LOC_Os01g73920	AC195260.2_FG007
LOC_Os02g42970	GRMZM2G315140
LOC_Os05g10570	GRMZM2G118702
LOC_Os09g39870	GRMZM2G017334
LOC_Os04g46420	GRMZM2G554422
LOC_Os07g01114	GRMZM2G015568
LOC_Os04g39629	GRMZM2G181453
LOC_Os01g49380	GRMZM2G085438
LOC_Os10g38960	GRMZM2G349243
LOC_Os11g06320	GRMZM2G044733
LOC_Os04g34140	GRMZM2G059042
LOC_Os05g02470	GRMZM2G075000
LOC_Os07g13610	GRMZM2G175698
LOC_Os03g09930	GRMZM2G042171
LOC_Os02g26710	GRMZM5G812500
LOC_Os09g31019	GRMZM2G406643
LOC_Os10g13560	GRMZM2G513751
LOC_Os07g04810	GRMZM2G406601
LOC_Os06g19790	GRMZM2G577125
LOC_Os07g47090	GRMZM2G131554
LOC_Os04g44610	GRMZM2G177812
LOC_Os09g28640	GRMZM2G109609
LOC_Os07g02130	GRMZM2G148605
LOC_Os03g53340	GRMZM2G003489
LOC_Os03g01590	GRMZM2G458423
LOC_Os09g03610	GRMZM2G065276
LOC_Os01g04470	GRMZM2G326465
LOC_Os02g07650	GRMZM2G017882
LOC_Os01g19260	GRMZM2G444560
LOC_Os09g02260	AC210169.3_FG002
LOC_Os12g34850	GRMZM2G021471
LOC_Os06g12980	GRMZM2G047637
LOC_Os05g49040	GRMZM2G023133
LOC_Os02g05890	GRMZM2G153745
LOC_Os03g22570	GRMZM2G083689
LOC_Os04g18320	GRMZM2G402453
LOC_Os10g32960	GRMZM2G023970
LOC_Os05g06890	GRMZM2G152040
LOC_Os01g04100	GRMZM2G393301
LOC_Os09g03810	GRMZM2G334631
LOC_Os07g45030	GRMZM2G157492
LOC_Os08g20492	GRMZM2G171713
LOC_Os04g59370	GRMZM2G125918
LOC_Os11g35380	GRMZM2G350372
LOC_Os11g20360	GRMZM2G113373
LOC_Os12g31430	GRMZM2G137374
LOC_Os06g05730	GRMZM2G047296
LOC_Os02g46460	GRMZM2G044851
LOC_Os08g44330	GRMZM2G049525
LOC_Os05g42120	GRMZM2G010927
LOC_Os07g17770	GRMZM2G002687
LOC_Os06g38370	GRMZM2G056019
LOC_Os01g53560	GRMZM2G111510
LOC_Os04g40730	GRMZM2G087323
LOC_Os02g46100	GRMZM2G057789
LOC_Os01g21940	GRMZM2G037683
LOC_Os04g05360	GRMZM2G329559
LOC_Os01g65080	GRMZM2G075956
LOC_Os07g32600	GRMZM2G325008
LOC_Os09g17620	GRMZM2G037150
LOC_Os01g26120	GRMZM2G104639
LOC_Os05g41240	GRMZM2G117854
LOC_Os03g43730	GRMZM2G366584
LOC_Os12g37230	GRMZM2G344333
LOC_Os07g23110	GRMZM5G831712
LOC_Os01g46440	AC194056.3_FG008
LOC_Os06g16280	GRMZM2G457415
LOC_Os04g42560	GRMZM2G362890
LOC_Os12g07480	GRMZM2G093895
LOC_Os07g05950	GRMZM2G324544
LOC_Os08g10410	GRMZM2G151580
LOC_Os07g27410	GRMZM2G546832
LOC_Os01g48140	GRMZM2G060516
LOC_Os02g30650	GRMZM2G111872
LOC_Os10g39880	GRMZM2G091606
LOC_Os01g24270	GRMZM2G459717
LOC_Os01g01050	GRMZM2G101744
LOC_Os12g33600	GRMZM5G817283
LOC_Os02g40454	GRMZM5G881044
LOC_Os09g27970	GRMZM2G589424
LOC_Os03g57230	GRMZM5G826972
LOC_Os05g40980	GRMZM2G157246
LOC_Os03g09910	GRMZM2G119150
LOC_Os09g23290	GRMZM2G411845
LOC_Os01g22660	GRMZM2G074517
LOC_Os06g34060	GRMZM2G404081
LOC_Os01g44210	GRMZM2G130358
LOC_Os10g20390	GRMZM2G119496
LOC_Os07g10139	GRMZM2G328725
LOC_Os04g50176	GRMZM2G059689
LOC_Os02g34660	GRMZM5G838307
LOC_Os03g06820	AC210834.4_FG013
LOC_Os10g03270	GRMZM2G084988
LOC_Os03g58372	GRMZM2G701577
LOC_Os12g41170	GRMZM2G390374
LOC_Os01g14140	GRMZM5G860761
LOC_Os07g17750	GRMZM5G885021
LOC_Os05g34920	GRMZM2G003389
LOC_Os01g16430	GRMZM2G013461
LOC_Os11g07050	GRMZM2G133716
LOC_Os03g49500	GRMZM2G102601
LOC_Os02g15870	GRMZM2G135816
LOC_Os06g01370	GRMZM2G153969
LOC_Os08g37130	GRMZM2G141607
LOC_Os04g38670	GRMZM2G465112
LOC_Os03g48930	GRMZM2G111566
LOC_Os12g15420	GRMZM2G404377
LOC_Os08g43260	GRMZM2G524319
LOC_Os10g42750	GRMZM2G436299
LOC_Os06g50000	GRMZM2G115621
LOC_Os12g37590	GRMZM2G102580
LOC_Os10g39670	GRMZM2G026767
LOC_Os08g28420	GRMZM2G328854
LOC_Os04g36760	GRMZM2G096695
LOC_Os09g36320	GRMZM5G879570
LOC_Os02g05470	GRMZM2G062885
LOC_Os01g39630	GRMZM2G123089
LOC_Os03g47280	GRMZM2G129140
LOC_Os03g43580	GRMZM2G039187
LOC_Os12g25700	GRMZM5G862540
LOC_Os06g20320	GRMZM2G127393
LOC_Os06g50360	GRMZM2G151200
LOC_Os09g32210	GRMZM2G035118
LOC_Os03g59010	GRMZM2G151249
LOC_Os11g48020	GRMZM2G000531
LOC_Os11g37520	GRMZM2G000936
LOC_Os01g63190	GRMZM5G842071
LOC_Os06g08340	GRMZM2G135452
LOC_Os05g03190	GRMZM5G826979
LOC_Os01g40690	GRMZM2G019386
LOC_Os01g01450	GRMZM2G120304
LOC_Os01g54270	GRMZM2G446858
LOC_Os03g18729	GRMZM2G141063
LOC_Os12g12860	GRMZM2G097533
LOC_Os05g50100	GRMZM2G364208
LOC_Os06g33900	GRMZM2G157492
LOC_Os12g33165	GRMZM2G418734
LOC_Os02g07760	GRMZM2G119482
LOC_Os07g22890	GRMZM2G536223
LOC_Os06g08870	GRMZM2G138581
LOC_Os01g45370	GRMZM2G063729
LOC_Os01g68890	GRMZM2G082372
LOC_Os01g15170	GRMZM5G876594
LOC_Os03g40880	GRMZM2G157492
LOC_Os08g26230	AC194356.3_FG002
LOC_Os03g22790	GRMZM2G082034
LOC_Os03g03660	GRMZM2G032852
LOC_Os02g25970	GRMZM2G443387
LOC_Os01g74450	GRMZM2G168439
LOC_Os08g36920	GRMZM2G369472
LOC_Os04g36070	GRMZM2G179827
LOC_Os01g35470	GRMZM2G157492
LOC_Os09g29490	GRMZM5G843748
LOC_Os08g40380	GRMZM2G341959
LOC_Os06g33170	GRMZM2G439532
LOC_Os06g32970	GRMZM2G328671
LOC_Os12g07350	GRMZM2G093950
LOC_Os05g46200	GRMZM2G164676
LOC_Os03g02700	GRMZM2G434500
LOC_Os03g11590	GRMZM2G173067
LOC_Os06g34380	GRMZM2G471039
LOC_Os04g16380	GRMZM2G157492
LOC_Os11g04730	GRMZM2G162697
LOC_Os01g14700	EF517601.1_FG009
LOC_Os12g29500	GRMZM2G384695
LOC_Os03g18580	GRMZM2G030016
LOC_Os02g07410	GRMZM2G010321
LOC_Os12g12970	GRMZM2G004663
LOC_Os03g21870	GRMZM2G075988
LOC_Os11g11890	GRMZM2G321153
LOC_Os10g31900	GRMZM2G102639
LOC_Os04g31400	GRMZM5G830436
LOC_Os06g03610	GRMZM2G426732
LOC_Os10g33780	GRMZM2G034385
LOC_Os05g48170	GRMZM2G076995
LOC_Os06g30860	GRMZM2G156529
LOC_Os10g40510	GRMZM2G037255
LOC_Os01g11070	GRMZM2G051262
LOC_Os03g50450	GRMZM2G023110
LOC_Os07g30154	GRMZM2G703860
LOC_Os02g56980	GRMZM2G402319
LOC_Os02g12250	GRMZM5G868882
LOC_Os07g46350	GRMZM2G327595
LOC_Os12g05420	GRMZM2G439311
LOC_Os09g01290	GRMZM2G319402
LOC_Os01g46820	GRMZM2G071142
LOC_Os05g39500	GRMZM2G359892
LOC_Os05g40790	GRMZM2G010357
LOC_Os10g10420	GRMZM2G094189
LOC_Os04g06220	GRMZM2G175698
LOC_Os07g29390	GRMZM2G139210
LOC_Os02g45080	GRMZM2G106185
LOC_Os11g31610	GRMZM5G882914
LOC_Os02g49986	GRMZM2G055158
LOC_Os08g33250	GRMZM2G157492
LOC_Os03g55450	GRMZM5G892361
LOC_Os01g66020	GRMZM2G020158
LOC_Os09g36000	GRMZM2G052817
LOC_Os04g59060	GRMZM2G033379
LOC_Os02g03110	GRMZM2G087850
LOC_Os03g44020	GRMZM2G103559
LOC_Os02g50810	GRMZM2G031991
LOC_Os06g03580	GRMZM2G071602
LOC_Os12g24890	GRMZM5G871704
LOC_Os12g15790	GRMZM2G081248
LOC_Os09g39594	GRMZM2G164862
LOC_Os01g08660	GRMZM2G060922
LOC_Os09g36120	GRMZM2G132101
LOC_Os10g34750	GRMZM2G071304
LOC_Os01g65000	GRMZM2G335218
LOC_Os05g33930	GRMZM2G356032
LOC_Os11g34624	GRMZM2G410991
LOC_Os07g44350	GRMZM2G000718
LOC_Os05g38219	GRMZM2G059306
LOC_Os07g04790	GRMZM5G845840
LOC_Os02g48122	GRMZM2G481604
LOC_Os09g15290	GRMZM2G562641
LOC_Os01g57570	GRMZM2G138800
LOC_Os06g40740	GRMZM2G010863
LOC_Os01g07410	GRMZM2G021243
LOC_Os05g37930	GRMZM2G067156
LOC_Os03g55640	GRMZM2G107798
LOC_Os09g34930	GRMZM2G020740
LOC_Os06g33710	GRMZM2G047867
LOC_Os12g16210	GRMZM2G176270
LOC_Os03g09950	GRMZM2G041497
LOC_Os02g36360	GRMZM2G023988
LOC_Os06g08820	GRMZM2G151913
LOC_Os03g41510	GRMZM2G077214
LOC_Os03g11300	GRMZM2G107774
LOC_Os02g47130	GRMZM2G114113
LOC_Os01g09350	GRMZM2G557636
LOC_Os01g73910	GRMZM2G111200
LOC_Os03g04169	GRMZM2G068862
LOC_Os03g11350	GRMZM2G113653
LOC_Os09g34130	GRMZM2G071015
LOC_Os01g69070	GRMZM2G025742
LOC_Os07g22650	GRMZM2G166245
LOC_Os01g71740	GRMZM2G030814
LOC_Os06g29970	GRMZM2G560120
LOC_Os04g52500	GRMZM2G007157
LOC_Os01g28730	GRMZM2G067727
LOC_Os01g71310	GRMZM2G167220
LOC_Os01g66280	GRMZM2G050693
LOC_Os07g47990	GRMZM2G025441
LOC_Os03g11290	GRMZM2G113423
LOC_Os05g20660	GRMZM2G480256
LOC_Os05g06350	GRMZM2G009845
LOC_Os06g34430	GRMZM2G447566
LOC_Os02g53835	GRMZM2G077748
LOC_Os04g52920	GRMZM2G084046
LOC_Os03g15240	GRMZM2G338702
LOC_Os01g01720	GRMZM2G169486
LOC_Os06g45950	GRMZM2G465383
LOC_Os04g52060	GRMZM2G134186
LOC_Os09g05060	GRMZM2G175698
LOC_Os06g45630	GRMZM2G162829
LOC_Os08g19410	GRMZM2G056618
LOC_Os12g18950	GRMZM2G403735
LOC_Os01g73570	GRMZM2G174221
LOC_Os07g12520	GRMZM2G444540
LOC_Os08g16600	GRMZM2G063188
LOC_Os03g24550	GRMZM5G892410
LOC_Os02g01130	GRMZM2G055727
LOC_Os06g43790	GRMZM2G042231
LOC_Os12g09030	GRMZM2G389313
LOC_Os01g21310	GRMZM2G080320
LOC_Os02g14860	GRMZM2G049390
LOC_Os06g48650	GRMZM2G099452
LOC_Os07g07715	GRMZM2G046392
LOC_Os05g05530	GRMZM2G066063
LOC_Os11g42800	GRMZM2G037472
LOC_Os11g39510	GRMZM5G838307
LOC_Os05g11428	GRMZM2G022651
LOC_Os02g51510	GRMZM5G878133
LOC_Os03g58350	GRMZM2G152796
LOC_Os01g23705	GRMZM2G080442
LOC_Os03g52020	GRMZM2G058884
LOC_Os12g10880	GRMZM2G564232
LOC_Os03g02560	GRMZM2G044388
LOC_Os07g25890	GRMZM2G461182
LOC_Os04g40670	GRMZM2G039536
LOC_Os12g27020	GRMZM2G017103
LOC_Os05g48610	GRMZM2G405706
LOC_Os04g45821	GRMZM2G429237
LOC_Os03g21790	GRMZM2G054916
LOC_Os03g08080	GRMZM2G064663
LOC_Os01g62750	AC197164.4_FG002
LOC_Os11g44050	GRMZM2G157492
LOC_Os02g21870	GRMZM2G007502
LOC_Os01g49730	GRMZM2G120325
LOC_Os01g42320	GRMZM2G124684
LOC_Os01g61510	GRMZM2G080045
LOC_Os08g41570	GRMZM2G046037
LOC_Os02g44610	GRMZM2G310410
LOC_Os10g26890	GRMZM2G043852
LOC_Os11g22020	GRMZM2G157492
LOC_Os07g02370	GRMZM5G800728
LOC_Os04g46560	GRMZM2G101290
LOC_Os06g05750	GRMZM2G005522
LOC_Os08g16810	GRMZM2G058081
LOC_Os10g38470	GRMZM2G025190
LOC_Os02g08360	GRMZM2G174785
LOC_Os03g04840	GRMZM2G343767
LOC_Os09g30190	AC233861.1_FG001
LOC_Os08g25470	GRMZM2G139391
LOC_Os03g06780	AC210834.4_FG009
LOC_Os07g02460	GRMZM2G047422
LOC_Os12g07670	GRMZM2G026231
LOC_Os03g49930	GRMZM2G069664
LOC_Os07g08220	GRMZM2G071370
LOC_Os09g23560	AC234163.1_FG002
LOC_Os04g50880	GRMZM2G463280
LOC_Os05g42160	GRMZM2G565089
LOC_Os03g28969	GRMZM5G823264
LOC_Os06g20354	GRMZM2G119383
LOC_Os02g14170	GRMZM2G405581
LOC_Os12g41130	GRMZM2G324777
LOC_Os03g58290	GRMZM2G046163
LOC_Os09g19490	GRMZM2G582586
LOC_Os10g28180	GRMZM2G423518
LOC_Os10g15160	GRMZM2G114037
LOC_Os11g10520	GRMZM2G098346
LOC_Os06g05630	GRMZM2G152777
LOC_Os01g09570	GRMZM2G080375
LOC_Os05g04850	GRMZM5G803275
LOC_Os06g01640	GRMZM2G037624
LOC_Os11g44580	GRMZM2G448282
LOC_Os12g32840	GRMZM2G582044
LOC_Os03g04270	GRMZM2G126745
LOC_Os04g06950	AC194597.2_FG001
LOC_Os02g41550	GRMZM2G172152
LOC_Os08g33330	GRMZM2G055538
LOC_Os05g51870	AC212454.4_FG002
LOC_Os05g48510	GRMZM2G700926
LOC_Os05g37260	GRMZM2G086426
LOC_Os04g40990	GRMZM2G102183
LOC_Os02g03600	GRMZM2G069603
LOC_Os12g01700	GRMZM2G089819
LOC_Os07g34660	GRMZM2G412078
LOC_Os01g54050	GRMZM2G039246
LOC_Os11g19340	GRMZM2G117627
LOC_Os09g25050	GRMZM2G418749
LOC_Os09g35890	GRMZM2G338928
LOC_Os09g01720	GRMZM5G853886
LOC_Os02g52970	GRMZM2G443387
LOC_Os03g32920	GRMZM2G010950
LOC_Os02g07220	GRMZM2G041060
LOC_Os04g14970	GRMZM2G084301
LOC_Os10g28390	GRMZM2G584944
LOC_Os10g17510	GRMZM2G179342
LOC_Os02g08220	GRMZM2G435001
LOC_Os04g46384	GRMZM2G105137
LOC_Os03g28090	GRMZM2G062996
LOC_Os03g46840	GRMZM2G005407
LOC_Os03g37490	GRMZM2G170128
LOC_Os07g20590	GRMZM2G701236
LOC_Os05g33010	GRMZM2G087758
LOC_Os10g38110	GRMZM2G066441
LOC_Os09g26710	GRMZM2G168020
LOC_Os05g51830	GRMZM2G100146
LOC_Os09g04500	GRMZM5G883063
LOC_Os05g22790	GRMZM2G341699
LOC_Os07g11020	GRMZM2G042733
LOC_Os04g44240	GRMZM5G854655
LOC_Os01g06550	GRMZM2G139369
LOC_Os11g04320	GRMZM2G142777
LOC_Os02g26600	GRMZM2G386154
LOC_Os03g18470	GRMZM2G337785
LOC_Os02g50374	GRMZM5G854292
LOC_Os04g59590	GRMZM2G002642
LOC_Os12g25240	GRMZM2G301853
LOC_Os01g58850	AC213654.3_FG004
LOC_Os07g48360	GRMZM2G106732
LOC_Os09g10320	GRMZM5G896213
LOC_Os11g45220	GRMZM2G066950
LOC_Os07g01560	GRMZM2G135739
LOC_Os01g10140	GRMZM2G327247
LOC_Os10g30900	GRMZM5G821482
LOC_Os04g37670	GRMZM2G015844
LOC_Os02g48740	GRMZM2G382341
LOC_Os05g39220	GRMZM2G179728
LOC_Os10g05020	GRMZM2G134597
LOC_Os06g30490	GRMZM2G570098
LOC_Os01g61070	GRMZM2G036631
LOC_Os01g23290	GRMZM2G157492
LOC_Os03g25610	GRMZM2G063561
LOC_Os05g01510	GRMZM2G037048
LOC_Os08g16559	GRMZM2G056756
LOC_Os06g46680	AC209987.4_FG002
LOC_Os07g46710	GRMZM2G144950
LOC_Os05g34040	GRMZM5G891783
LOC_Os07g17184	GRMZM5G873248
LOC_Os01g17402	GRMZM2G005619
LOC_Os09g30290	GRMZM2G018004
LOC_Os06g14630	GRMZM2G048962
LOC_Os01g24710	GRMZM2G066978
LOC_Os03g51380	GRMZM2G104316
LOC_Os10g04610	GRMZM2G008528
LOC_Os02g35650	GRMZM2G069444
LOC_Os03g45860	GRMZM2G407969
LOC_Os12g34094	GRMZM2G079364
LOC_Os08g37570	GRMZM2G136313
LOC_Os04g48880	GRMZM2G164318
LOC_Os10g35680	GRMZM2G135849
LOC_Os02g21140	GRMZM5G871521
LOC_Os09g33470	GRMZM2G013450
LOC_Os06g01920	GRMZM2G066862
LOC_Os10g13930	GRMZM2G487294
LOC_Os04g24140	GRMZM5G891282
LOC_Os06g05080	GRMZM2G134738
LOC_Os02g45150	GRMZM2G300874
LOC_Os06g22610	GRMZM2G003489
LOC_Os03g11330	GRMZM2G107854
LOC_Os03g08230	GRMZM2G013728
LOC_Os02g43400	GRMZM2G011557
LOC_Os11g38900	AC233961.1_FG001
LOC_Os01g74190	GRMZM2G168412
LOC_Os01g55580	GRMZM2G104246
LOC_Os01g49219	GRMZM2G115055
LOC_Os01g05064	GRMZM2G037130
LOC_Os02g55480	GRMZM2G170413
LOC_Os08g15276	GRMZM2G454085
LOC_Os08g39970	GRMZM2G129448
LOC_Os03g05320	GRMZM2G087918
LOC_Os02g20200	GRMZM2G076995
LOC_Os04g50030	GRMZM2G086541
LOC_Os08g17580	GRMZM2G034680
LOC_Os09g35700	GRMZM2G073377
LOC_Os01g01890	GRMZM2G416677
LOC_Os07g24200	GRMZM2G452701
LOC_Os12g34810	GRMZM2G099373
LOC_Os11g06770	GRMZM2G076896
LOC_Os03g21560	GRMZM2G056424
LOC_Os05g41120	GRMZM2G044457
LOC_Os07g43530	GRMZM2G017145
LOC_Os03g22650	GRMZM5G817301
LOC_Os04g05050	GRMZM2G131912
LOC_Os08g23140	GRMZM2G173404
LOC_Os03g47896	GRMZM2G022095
LOC_Os02g12360	GRMZM2G415433
LOC_Os08g08840	GRMZM2G180720
LOC_Os02g07190	GRMZM2G322129
LOC_Os02g55580	GRMZM2G149126
LOC_Os05g01820	GRMZM2G028986
LOC_Os10g25310	GRMZM2G024705
LOC_Os01g43060	GRMZM2G114380
LOC_Os11g03530	GRMZM2G174797
LOC_Os01g40110	GRMZM2G170632
LOC_Os07g35710	GRMZM2G054041
LOC_Os01g57610	GRMZM2G061515
LOC_Os03g03700	GRMZM2G032219
LOC_Os02g49992	GRMZM5G824439
LOC_Os02g39740	GRMZM2G081955
LOC_Os12g03080	GRMZM2G549240
LOC_Os08g02110	GRMZM2G313184
LOC_Os03g57280	GRMZM2G109885
LOC_Os02g07880	GRMZM2G124151
LOC_Os11g13800	GRMZM2G094500
LOC_Os06g44320	GRMZM2G435001
LOC_Os10g02050	GRMZM2G577979
LOC_Os09g30380	GRMZM2G067555
LOC_Os11g01439	GRMZM2G062738
LOC_Os11g24320	GRMZM2G536072
LOC_Os02g36960	GRMZM5G896337
LOC_Os05g48380	GRMZM2G085849
LOC_Os10g33886	AC203752.5_FG002
LOC_Os02g06890	GRMZM2G132854
LOC_Os07g33280	GRMZM2G148272
LOC_Os02g58330	AC208348.3_FG012
LOC_Os06g48270	GRMZM2G489422
LOC_Os01g63270	GRMZM2G085577
LOC_Os05g41670	GRMZM2G066041
LOC_Os02g57760	GRMZM2G082007
LOC_Os01g12200	GRMZM2G092981
LOC_Os06g49640	GRMZM2G179292
LOC_Os06g46995	GRMZM2G060029
LOC_Os07g01750	GRMZM2G120563
LOC_Os06g30020	GRMZM2G149138
LOC_Os01g34900	GRMZM2G471139
LOC_Os10g03830	GRMZM2G116908
LOC_Os05g08870	GRMZM2G175698
LOC_Os02g24240	GRMZM2G082627
LOC_Os12g04980	GRMZM2G109618
LOC_Os01g63400	GRMZM2G436332
LOC_Os03g05090	GRMZM2G455974
LOC_Os10g36580	GRMZM2G339562
LOC_Os01g55799	GRMZM2G111657
LOC_Os01g61150	GRMZM2G099080
LOC_Os08g19694	GRMZM2G333659
LOC_Os01g61690	GRMZM2G033630
LOC_Os05g50200	GRMZM2G063025
LOC_Os03g16860	GRMZM2G428391
LOC_Os06g02430	GRMZM2G145718
LOC_Os09g06830	GRMZM2G515217
LOC_Os03g02790	GRMZM2G174080
LOC_Os11g30370	GRMZM2G106798
LOC_Os04g45060	GRMZM2G123202
LOC_Os05g41030	GRMZM2G157536
LOC_Os11g02640	GRMZM5G875655
LOC_Os07g14310	GRMZM2G092648
LOC_Os01g49660	GRMZM2G091973
LOC_Os06g42560	GRMZM2G054465
LOC_Os04g40600	GRMZM2G022413
LOC_Os02g06580	GRMZM2G111201
LOC_Os04g41130	GRMZM2G062052
LOC_Os03g02010	GRMZM2G092497
LOC_Os04g17669	GRMZM2G038811
LOC_Os03g27420	GRMZM2G305400
LOC_Os03g11900	AC208897.3_FG004
LOC_Os02g13710	GRMZM2G005301
LOC_Os12g32310	GRMZM2G138666
LOC_Os01g64190	GRMZM2G127180
LOC_Os04g28390	GRMZM2G421160
LOC_Os04g44830	GRMZM2G177937
LOC_Os05g50400	GRMZM2G022551
LOC_Os04g16660	GRMZM2G078492
LOC_Os03g01810	GRMZM2G042552
LOC_Os07g14660	GRMZM2G357112
LOC_Os03g24180	GRMZM2G115975
LOC_Os09g28040	GRMZM2G065665
LOC_Os02g56250	GRMZM2G163200
LOC_Os09g01540	GRMZM2G157492
LOC_Os08g20270	GRMZM2G016827
LOC_Os03g05334	GRMZM2G176463
LOC_Os09g19710	GRMZM2G150762
LOC_Os02g51080	GRMZM2G105644
LOC_Os11g48064	GRMZM2G582449
LOC_Os07g20920	GRMZM2G525462
LOC_Os06g40580	GRMZM2G074899
LOC_Os02g21050	GRMZM2G076716
LOC_Os03g62740	GRMZM2G369815
LOC_Os06g45140	GRMZM2G103647
LOC_Os10g35660	GRMZM2G392823
LOC_Os05g28510	GRMZM2G084767
LOC_Os02g15020	GRMZM2G324111
LOC_Os02g32610	GRMZM2G059671
LOC_Os06g51070	GRMZM2G389557
LOC_Os09g31454	GRMZM2G103783
LOC_Os04g39840	GRMZM2G362362
LOC_Os06g26090	GRMZM2G388884
LOC_Os03g20350	GRMZM2G160466
LOC_Os02g57400	GRMZM2G123544
LOC_Os02g54490	GRMZM2G053766
LOC_Os02g18820	GRMZM2G007229
LOC_Os05g45020	GRMZM2G093404
LOC_Os06g36120	GRMZM2G010950
LOC_Os02g52020	GRMZM2G458401
LOC_Os06g16030	GRMZM2G050937
LOC_Os03g10390	GRMZM2G307529
LOC_Os03g22330	GRMZM2G158662
LOC_Os01g46970	GRMZM2G117851
LOC_Os05g09150	GRMZM2G163533
LOC_Os03g52620	GRMZM2G147900
LOC_Os03g04930	GRMZM5G823004
LOC_Os09g36520	GRMZM2G401664
LOC_Os01g45910	GRMZM2G050003
LOC_Os09g23170	GRMZM2G009083
LOC_Os04g54550	GRMZM5G882427
LOC_Os04g24720	GRMZM2G700383
LOC_Os08g01030	GRMZM2G336783
LOC_Os06g01210	GRMZM2G071450
LOC_Os03g49910	GRMZM2G175698
LOC_Os02g50320	GRMZM5G832989
LOC_Os10g41200	GRMZM5G813892
LOC_Os10g41050	GRMZM2G154487
LOC_Os02g25590	GRMZM2G154496
LOC_Os07g41150	GRMZM2G017550
LOC_Os10g35150	GRMZM2G057451
LOC_Os07g22024	GRMZM2G080139
LOC_Os12g10570	GRMZM2G062854
LOC_Os05g37160	GRMZM2G121724
LOC_Os07g47760	GRMZM2G001247
LOC_Os09g35650	GRMZM2G026397
LOC_Os03g02670	GRMZM2G143187
LOC_Os02g02820	GRMZM2G139372
LOC_Os07g29920	GRMZM5G890000
LOC_Os07g14980	GRMZM2G010950
LOC_Os11g35510	GRMZM2G006413
LOC_Os10g25330	GRMZM5G825243
LOC_Os10g04700	GRMZM2G118109
LOC_Os10g11140	GRMZM2G025854
LOC_Os11g01790	GRMZM2G153675
LOC_Os07g34180	GRMZM2G000127
LOC_Os01g11000	GRMZM2G380494
LOC_Os04g35050	GRMZM2G431150
LOC_Os07g20800	GRMZM2G078993
LOC_Os02g53110	GRMZM5G852833
LOC_Os01g18120	GRMZM2G017285
LOC_Os08g06480	GRMZM2G042992
LOC_Os01g18150	GRMZM2G338293
LOC_Os05g44910	GRMZM2G031435
LOC_Os03g24320	GRMZM2G504041
LOC_Os02g29480	GRMZM2G089676
LOC_Os10g40200	GRMZM2G071208
LOC_Os02g05160	GRMZM2G014417
LOC_Os11g36760	GRMZM2G039878
LOC_Os07g29200	GRMZM2G494034
LOC_Os05g02530	GRMZM2G035502
LOC_Os09g39220	GRMZM2G473533
LOC_Os11g40070	GRMZM2G154394
LOC_Os06g14550	GRMZM2G058407
LOC_Os03g22580	GRMZM2G552278
LOC_Os06g44350	GRMZM2G097427
LOC_Os02g33490	GRMZM2G075900
LOC_Os11g37110	GRMZM5G859291
LOC_Os01g74440	GRMZM5G891280
LOC_Os07g30369	GRMZM5G834303
LOC_Os08g33820	GRMZM2G160268
LOC_Os06g10820	GRMZM2G414252
LOC_Os01g13200	GRMZM2G123540
LOC_Os04g35390	GRMZM2G347315
LOC_Os06g50090	GRMZM2G158103
LOC_Os01g10590	GRMZM2G056186
LOC_Os01g01210	GRMZM2G505524
LOC_Os02g40030	GRMZM2G133226
LOC_Os12g42260	GRMZM2G099542
LOC_Os12g17190	GRMZM2G157492
LOC_Os10g35940	GRMZM5G869779
LOC_Os06g09950	GRMZM2G520073
LOC_Os01g28230	GRMZM2G350621
LOC_Os07g31550	GRMZM2G010714
LOC_Os12g29580	GRMZM2G404132
LOC_Os07g09630	GRMZM5G843555
LOC_Os06g17570	GRMZM2G099967
LOC_Os07g43070	GRMZM2G116620
LOC_Os02g15810	GRMZM2G060253
LOC_Os02g30190	GRMZM2G703858
LOC_Os02g07260	GRMZM2G382914
LOC_Os11g19600	GRMZM5G839432
LOC_Os01g71340	GRMZM2G065585
LOC_Os03g58250	GRMZM2G016150
LOC_Os03g02110	GRMZM2G092723
LOC_Os10g36550	GRMZM2G026892
LOC_Os08g29730	GRMZM2G167651
LOC_Os02g43600	GRMZM2G171444
LOC_Os02g04680	GRMZM2G097275
LOC_Os05g38730	GRMZM2G134753
LOC_Os09g17550	GRMZM2G159491
LOC_Os01g22850	GRMZM2G138201
LOC_Os07g46340	GRMZM2G133358
LOC_Os04g45990	GRMZM2G021044
LOC_Os02g31160	GRMZM2G084684
LOC_Os01g64920	GRMZM2G075101
LOC_Os01g04200	GRMZM2G150866
LOC_Os09g30400	GRMZM2G151407
LOC_Os03g62010	GRMZM2G455769
LOC_Os12g33570	GRMZM2G047847
LOC_Os05g11210	GRMZM2G035278
LOC_Os02g17850	GRMZM2G144841
LOC_Os02g57440	GRMZM2G112229
LOC_Os09g28740	GRMZM2G133836
LOC_Os03g43650	GRMZM2G341410
LOC_Os07g32550	GRMZM2G064759
LOC_Os10g41030	GRMZM2G033478
LOC_Os05g48870	GRMZM2G030710
LOC_Os04g51680	GRMZM2G401339
LOC_Os09g14150	GRMZM2G448259
LOC_Os10g05600	GRMZM2G151589
LOC_Os08g44480	GRMZM5G867518
LOC_Os12g32680	GRMZM2G163507
LOC_Os08g42110	GRMZM2G046244
LOC_Os07g49370	GRMZM2G076307
LOC_Os03g17520	GRMZM2G109967
LOC_Os06g38950	GRMZM2G310144
LOC_Os02g18510	GRMZM2G077068
LOC_Os02g39180	GRMZM2G137375
LOC_Os02g32009	GRMZM2G170742
LOC_Os11g26330	GRMZM5G835117
LOC_Os10g21810	GRMZM2G158252
LOC_Os01g62630	GRMZM2G339736
LOC_Os01g42650	GRMZM2G064753
LOC_Os08g43010	GRMZM2G322748
LOC_Os08g04020	GRMZM2G175698
LOC_Os01g65420	GRMZM2G150859
LOC_Os04g50840	AC184699.3_FG005
LOC_Os10g15079	GRMZM2G443387
LOC_Os03g36470	GRMZM5G820831
LOC_Os05g36140	AC208916.3_FG003
LOC_Os01g09590	GRMZM2G001875
LOC_Os09g16720	GRMZM2G091992
LOC_Os03g11240	GRMZM2G113232
LOC_Os10g39220	GRMZM2G174286
LOC_Os03g14570	GRMZM2G100988
LOC_Os11g32340	GRMZM5G877884
LOC_Os07g40780	AC233952.1_FG008
LOC_Os05g05260	GRMZM2G097605
LOC_Os02g08018	GRMZM2G115280
LOC_Os02g46440	GRMZM2G126580
LOC_Os06g47280	GRMZM2G460893
LOC_Os12g30460	GRMZM2G312300
LOC_Os01g16330	GRMZM2G157316
LOC_Os02g18200	GRMZM5G820831
LOC_Os01g47780	GRMZM2G022931
LOC_Os03g45180	GRMZM2G088083
LOC_Os06g08350	GRMZM2G008305
LOC_Os06g37670	GRMZM2G418956
LOC_Os01g23144	GRMZM2G157492
LOC_Os06g05680	GRMZM2G076995
LOC_Os03g51550	GRMZM2G088162
LOC_Os08g01700	GRMZM2G354618
LOC_Os09g24260	GRMZM2G150772
LOC_Os03g12620	GRMZM2G012758
LOC_Os01g43960	GRMZM2G519237
LOC_Os07g35380	GRMZM2G413635
LOC_Os01g13030	GRMZM2G035465
LOC_Os07g28460	GRMZM2G063868
LOC_Os06g06540	GRMZM2G429378
LOC_Os11g34690	AC149810.2_FG003
LOC_Os05g40990	GRMZM2G157263
LOC_Os02g44310	GRMZM2G406313
LOC_Os07g39320	GRMZM2G062244
LOC_Os11g45230	GRMZM2G157492
LOC_Os01g60790	GRMZM5G827266
LOC_Os01g12510	GRMZM2G056585
LOC_Os03g62830	GRMZM2G016738
LOC_Os04g41759	GRMZM2G321354
LOC_Os11g26160	GRMZM2G143392
LOC_Os10g25140	GRMZM2G088064
LOC_Os01g16350	GRMZM2G175071
LOC_Os03g55410	GRMZM2G176085
LOC_Os03g09060	GRMZM2G097283
LOC_Os11g44500	GRMZM2G159908
LOC_Os08g12850	GRMZM2G149894
LOC_Os05g45100	AC206788.3_FG015
LOC_Os06g11540	GRMZM2G157492
LOC_Os12g41210	GRMZM2G015097
LOC_Os12g05090	GRMZM2G133624
LOC_Os11g34850	GRMZM2G057056
LOC_Os02g07340	GRMZM2G472031
LOC_Os04g39140	GRMZM2G057554
LOC_Os12g08820	GRMZM2G087513
LOC_Os03g57640	GRMZM2G124229
LOC_Os02g15070	GRMZM2G174883
LOC_Os12g05080	GRMZM2G025250
LOC_Os05g04584	GRMZM2G028104
LOC_Os09g39670	GRMZM2G009940
LOC_Os04g49640	GRMZM2G175698
LOC_Os04g35580	GRMZM2G305311
LOC_Os11g27530	AC211652.4_FG002
LOC_Os02g42900	AC193318.3_FG006
LOC_Os06g14750	GRMZM2G132373
LOC_Os03g63670	GRMZM5G832651
LOC_Os12g09000	GRMZM2G401934
LOC_Os03g51020	GRMZM2G015073
LOC_Os12g02870	GRMZM2G131516
LOC_Os02g44690	GRMZM2G046348
LOC_Os08g01830	GRMZM2G359260
LOC_Os01g72430	GRMZM2G701801
LOC_Os05g05680	GRMZM2G166616
LOC_Os01g35760	GRMZM2G123679
LOC_Os12g20144	GRMZM2G123418
LOC_Os01g69270	GRMZM2G133428
LOC_Os04g40400	GRMZM2G066815
LOC_Os11g11220	GRMZM2G332871
LOC_Os01g32170	GRMZM2G107437
LOC_Os10g28050	GRMZM2G162505
LOC_Os03g13950	GRMZM2G077942
LOC_Os04g39270	GRMZM2G169516
LOC_Os04g42810	GRMZM2G116183
LOC_Os12g02630	GRMZM5G836610
LOC_Os12g07590	GRMZM2G010775
LOC_Os09g23390	GRMZM2G477491
LOC_Os03g60080	GRMZM2G347043
LOC_Os01g67420	GRMZM2G176542
LOC_Os11g28010	GRMZM2G537969
LOC_Os09g27070	GRMZM2G075348
LOC_Os08g32430	GRMZM2G114702
LOC_Os01g14000	GRMZM2G129236
LOC_Os01g34200	GRMZM2G031239
LOC_Os04g52220	GRMZM5G862016
LOC_Os07g30690	GRMZM5G834303
LOC_Os12g30550	GRMZM2G174565
LOC_Os09g25640	GRMZM2G040945
LOC_Os03g24060	GRMZM2G170890
LOC_Os11g09830	GRMZM2G505732
LOC_Os01g06876	GRMZM2G429163
LOC_Os02g52130	GRMZM5G801076
LOC_Os04g43800	GRMZM2G118345
LOC_Os07g32790	GRMZM2G044676
LOC_Os08g31814	GRMZM2G085249
LOC_Os02g40420	GRMZM2G392794
LOC_Os11g40330	GRMZM2G702767
LOC_Os05g41230	GRMZM2G088861
LOC_Os05g38520	GRMZM2G009936
LOC_Os02g40700	GRMZM2G028830
LOC_Os02g48140	GRMZM2G481605
LOC_Os01g55870	GRMZM2G028369
LOC_Os07g07620	GRMZM2G170896
LOC_Os06g37420	GRMZM2G008425
LOC_Os05g19390	GRMZM2G312954
LOC_Os05g19970	GRMZM2G432566
LOC_Os09g02350	GRMZM5G870420
LOC_Os05g09520	GRMZM2G170766
LOC_Os09g20660	GRMZM2G139805
LOC_Os05g24920	GRMZM2G001262
LOC_Os03g02060	GRMZM5G890472
LOC_Os04g58330	GRMZM2G142820
LOC_Os08g40550	GRMZM2G076995
LOC_Os12g21734	GRMZM2G147424
LOC_Os12g16350	GRMZM2G115630
LOC_Os10g22750	GRMZM2G159166
LOC_Os12g04590	GRMZM2G539418
LOC_Os01g23570	GRMZM2G567007
LOC_Os02g49510	GRMZM2G427319
LOC_Os05g09630	GRMZM2G339848
LOC_Os01g17214	GRMZM2G456923
LOC_Os07g08950	GRMZM2G117369
LOC_Os04g32870	GRMZM2G399877
LOC_Os10g26859	GRMZM2G158953
LOC_Os03g58800	GRMZM2G178645
LOC_Os01g58114	GRMZM2G139374
LOC_Os03g48750	GRMZM2G122018
LOC_Os05g09000	GRMZM2G701108
LOC_Os01g58220	GRMZM2G113414
LOC_Os08g04300	GRMZM2G103785
LOC_Os11g03700	GRMZM2G416913
LOC_Os10g41430	GRMZM2G076468
LOC_Os01g01970	GRMZM2G104088
LOC_Os01g36020	GRMZM2G157492
LOC_Os05g02710	GRMZM2G053744
LOC_Os03g30060	GRMZM2G435049
LOC_Os09g24320	GRMZM2G121200
LOC_Os09g21480	GRMZM2G353197
LOC_Os09g13220	GRMZM5G816610
LOC_Os03g35920	GRMZM2G024054
LOC_Os05g32800	GRMZM2G549158
LOC_Os08g08060	GRMZM2G469697
LOC_Os10g07280	GRMZM2G421866
LOC_Os05g41730	GRMZM2G140932
LOC_Os03g06570	GRMZM2G030882
LOC_Os07g41290	GRMZM2G107922
LOC_Os07g36150	GRMZM5G864498
LOC_Os01g67310	GRMZM2G137174
LOC_Os03g05660	GRMZM2G100707
LOC_Os10g24770	GRMZM2G157492
LOC_Os01g60110	GRMZM2G021881
LOC_Os11g37330	GRMZM2G053384
LOC_Os07g03060	GRMZM2G117454
LOC_Os07g37730	GRMZM2G041418
LOC_Os12g19110	GRMZM2G408408
LOC_Os11g11980	GRMZM2G076810
LOC_Os09g17950	GRMZM2G014540
LOC_Os07g20420	GRMZM2G138303
LOC_Os08g44310	AC212244.4_FG004
LOC_Os01g39440	GRMZM2G180093
LOC_Os04g52950	GRMZM2G000044
LOC_Os02g42600	GRMZM2G120373
LOC_Os10g10244	GRMZM2G082271
LOC_Os01g43350	GRMZM2G091358
LOC_Os02g26310	GRMZM2G702345
LOC_Os05g37010	GRMZM2G390576
LOC_Os05g19730	GRMZM2G076425
LOC_Os04g40490	GRMZM2G180716
LOC_Os09g19210	GRMZM5G892973
LOC_Os01g49030	GRMZM5G863146
LOC_Os12g37430	GRMZM2G439884
LOC_Os09g07620	GRMZM2G140286
LOC_Os01g12720	GRMZM2G416308
LOC_Os12g38210	GRMZM2G351387
LOC_Os07g30330	GRMZM5G834303
LOC_Os11g40680	GRMZM2G027688
LOC_Os09g29630	GRMZM2G063517
LOC_Os09g21020	GRMZM2G175698
LOC_Os05g39250	AC197705.4_FG003
LOC_Os01g04550	GRMZM2G412760
LOC_Os03g19540	GRMZM2G422295
LOC_Os01g37110	GRMZM2G001981
LOC_Os02g02700	GRMZM2G120539
LOC_Os06g46366	GRMZM2G000753
LOC_Os07g32510	GRMZM2G134545
LOC_Os04g32600	GRMZM2G170612
LOC_Os09g09110	GRMZM2G389313
LOC_Os02g03520	GRMZM2G309479
LOC_Os10g40370	GRMZM2G525307
LOC_Os03g44944	GRMZM2G100246
LOC_Os02g07910	GRMZM2G138527
LOC_Os06g02190	GRMZM2G004872
LOC_Os02g50490	GRMZM2G151257
LOC_Os03g37710	GRMZM2G078918
LOC_Os09g21590	GRMZM2G021114
LOC_Os05g17970	GRMZM2G157492
LOC_Os02g03370	GRMZM2G703348
LOC_Os03g44860	AC205411.3_FG001
LOC_Os06g50980	GRMZM5G801190
LOC_Os07g47510	AC208892.3_FG005
LOC_Os02g56490	GRMZM2G466532
LOC_Os11g05000	GRMZM2G316589
LOC_Os10g37840	GRMZM2G087063
LOC_Os01g32780	GRMZM2G018586
LOC_Os09g27450	GRMZM2G127537
LOC_Os01g53380	GRMZM2G122723
LOC_Os05g40500	GRMZM2G000729
LOC_Os02g23980	GRMZM2G157492
LOC_Os05g19470	AC208341.4_FG006
LOC_Os03g05780	GRMZM2G122787
LOC_Os07g29770	GRMZM2G007190
LOC_Os07g49200	GRMZM2G516421
LOC_Os07g48640	GRMZM2G003563
LOC_Os03g54160	GRMZM2G553379
LOC_Os03g14880	GRMZM2G172652
LOC_Os02g44550	GRMZM2G336213
LOC_Os01g37950	AC195331.3_FG008
LOC_Os05g46340	GRMZM5G847982
LOC_Os06g05130	GRMZM2G007489
LOC_Os04g04680	AC185501.3_FG006
LOC_Os01g52750	GRMZM2G014499
LOC_Os06g21380	GRMZM2G092379
LOC_Os08g42730	GRMZM2G095400
LOC_Os01g48720	GRMZM2G061890
LOC_Os03g30430	GRMZM2G172244
LOC_Os05g51440	GRMZM2G099626
LOC_Os02g58550	GRMZM2G124563
LOC_Os04g28460	GRMZM2G411940
LOC_Os03g31679	GRMZM2G003937
LOC_Os01g39110	GRMZM2G177693
LOC_Os03g05490	GRMZM2G000126
LOC_Os04g13720	GRMZM2G389313
LOC_Os04g47260	GRMZM2G019876
LOC_Os04g57130	GRMZM2G070287
LOC_Os05g03150	GRMZM2G106607
LOC_Os01g15900	GRMZM2G089949
LOC_Os07g49030	GRMZM5G889372
LOC_Os07g14360	GRMZM2G533574
LOC_Os01g39000	GRMZM2G061695
LOC_Os08g19140	GRMZM2G030628
LOC_Os04g44770	GRMZM2G169402
LOC_Os02g30420	GRMZM2G099136
LOC_Os04g56995	GRMZM2G071330
LOC_Os02g42940	GRMZM5G868047
LOC_Os03g19300	AC211357.4_FG004
LOC_Os12g43390	GRMZM2G136372
LOC_Os06g15600	GRMZM5G866053
LOC_Os02g45360	GRMZM2G055162
LOC_Os04g15690	GRMZM2G177203
LOC_Os06g05950	GRMZM2G091825
LOC_Os04g38860	GRMZM2G114523
LOC_Os12g01955	GRMZM2G519777
LOC_Os07g28800	GRMZM2G171884
LOC_Os05g30880	GRMZM2G141411
LOC_Os03g32220	GRMZM2G105092
LOC_Os08g09890	AC212575.3_FG002
LOC_Os03g03164	GRMZM2G159431
LOC_Os04g52390	GRMZM2G009353
LOC_Os08g02540	GRMZM2G013152
LOC_Os03g52520	GRMZM2G422779
LOC_Os10g36703	GRMZM2G113135
LOC_Os09g39462	GRMZM2G103345
LOC_Os04g49570	GRMZM2G066489
LOC_Os02g13700	GRMZM2G063360
LOC_Os08g43560	GRMZM2G460406
LOC_Os05g33460	GRMZM2G012999
LOC_Os02g05744	GRMZM2G482256
LOC_Os02g55830	GRMZM2G128750
LOC_Os11g18170	GRMZM2G013299
LOC_Os04g48380	GRMZM2G424112
LOC_Os02g09510	GRMZM2G417945
LOC_Os04g46320	GRMZM2G328781
LOC_Os02g44280	GRMZM2G430392
LOC_Os02g35230	GRMZM2G086946
LOC_Os10g23204	GRMZM2G025078
LOC_Os06g42930	GRMZM2G126885
LOC_Os02g15310	GRMZM2G065066
LOC_Os11g37670	GRMZM2G119287
LOC_Os04g55970	GRMZM2G086573
LOC_Os07g29450	GRMZM2G464000
LOC_Os04g59020	AC214046.4_FG005
LOC_Os04g31924	GRMZM2G159732
LOC_Os08g28430	GRMZM2G103498
LOC_Os08g17320	GRMZM2G149943
LOC_Os01g62490	GRMZM2G072808
LOC_Os01g36580	GRMZM2G154245
LOC_Os08g28830	GRMZM2G168170
LOC_Os01g60440	AC218972.3_FG001
LOC_Os01g29180	GRMZM2G012980
LOC_Os03g02070	GRMZM2G056431
LOC_Os06g43170	GRMZM2G141288
LOC_Os05g07620	GRMZM2G551572
LOC_Os09g38650	GRMZM2G153586
LOC_Os09g26999	GRMZM2G172320
LOC_Os07g09040	GRMZM2G395128
LOC_Os07g40890	AC195138.3_FG004
LOC_Os02g24642	GRMZM2G067883
LOC_Os02g56160	GRMZM2G410487
LOC_Os11g11060	GRMZM2G033930
LOC_Os02g50480	GRMZM2G125943
LOC_Os06g06440	GRMZM2G111903
LOC_Os01g55290	GRMZM2G040970
LOC_Os03g49750	GRMZM2G143160
LOC_Os05g31062	AC199363.4_FG003
LOC_Os03g19059	GRMZM2G162356
LOC_Os02g36974	GRMZM2G153823
LOC_Os10g04500	GRMZM5G894523
LOC_Os01g41565	GRMZM2G402242
LOC_Os01g61500	GRMZM2G014720
LOC_Os03g29410	GRMZM2G142390
LOC_Os12g06520	GRMZM2G146020
LOC_Os02g16450	GRMZM2G439596
LOC_Os01g43630	GRMZM2G029077
LOC_Os05g37190	GRMZM2G027960
LOC_Os05g05820	GRMZM2G008202
LOC_Os02g53070	GRMZM2G158811
LOC_Os02g35710	GRMZM2G372633
LOC_Os02g20900	GRMZM2G006918
LOC_Os12g01449	GRMZM2G062738
LOC_Os10g36660	GRMZM2G475956
LOC_Os07g18720	GRMZM5G863152
LOC_Os08g06130	GRMZM2G309933
LOC_Os03g43770	GRMZM2G438253
LOC_Os01g07050	GRMZM5G826700
LOC_Os05g18750	GRMZM2G423169
LOC_Os02g07050	GRMZM2G087495
LOC_Os09g13930	GRMZM2G398089
LOC_Os07g38120	GRMZM2G099425
LOC_Os05g18470	GRMZM2G088501
LOC_Os06g34120	GRMZM2G469898
LOC_Os12g36640	GRMZM2G036427
LOC_Os02g27320	GRMZM2G175698
LOC_Os01g62670	GRMZM2G054807
LOC_Os06g41950	GRMZM2G018780
LOC_Os10g36090	GRMZM2G137329
LOC_Os10g12620	GRMZM2G428035
LOC_Os02g02540	GRMZM2G150337
LOC_Os04g03100	GRMZM2G145589
LOC_Os09g10270	GRMZM2G417092
LOC_Os08g03825	GRMZM2G579588
LOC_Os09g38370	GRMZM2G077463
LOC_Os02g28880	GRMZM2G542487
LOC_Os06g46480	GRMZM2G362785
LOC_Os10g38730	GRMZM2G066369
LOC_Os12g31350	GRMZM2G004988
LOC_Os02g55410	GRMZM2G075978
LOC_Os12g37939	GRMZM2G007146
LOC_Os10g40270	GRMZM2G071157
LOC_Os08g30370	GRMZM2G561291
LOC_Os06g02500	GRMZM2G042080
LOC_Os02g31150	GRMZM2G040207
LOC_Os03g13840	GRMZM2G081175
LOC_Os03g12860	GRMZM2G126808
LOC_Os03g10630	GRMZM2G080071
LOC_Os01g37837	GRMZM2G172101
LOC_Os09g21370	GRMZM2G072448
LOC_Os09g13740	GRMZM2G130910
LOC_Os08g21350	GRMZM2G018775
LOC_Os03g59450	GRMZM2G462325
LOC_Os02g08400	GRMZM2G479325
LOC_Os07g16750	GRMZM2G011557
LOC_Os03g64230	AC220970.4_FG002
LOC_Os03g08520	GRMZM2G496991
LOC_Os06g47920	GRMZM2G177894
LOC_Os03g20210	GRMZM2G048161
LOC_Os02g56210	GRMZM2G150209
LOC_Os04g26490	GRMZM2G144956
LOC_Os11g13630	GRMZM2G067915
LOC_Os05g27930	GRMZM2G006745
LOC_Os09g39540	GRMZM5G867518
LOC_Os06g27890	GRMZM2G004468
LOC_Os10g21332	GRMZM2G427564
LOC_Os10g42260	AC186602.4_FG003
LOC_Os10g40070	GRMZM2G441565
LOC_Os09g02520	GRMZM5G894105
LOC_Os09g32510	GRMZM2G144275
LOC_Os07g41320	GRMZM2G167497
LOC_Os03g07260	GRMZM2G091916
LOC_Os11g01118	GRMZM2G156982
LOC_Os06g41640	GRMZM2G403151
LOC_Os06g09310	GRMZM2G416750
LOC_Os05g08100	GRMZM2G552469
LOC_Os03g53140	GRMZM2G077295
LOC_Os10g28600	GRMZM2G372632
LOC_Os07g36590	GRMZM5G889999
LOC_Os12g30500	GRMZM2G035839
LOC_Os01g40200	GRMZM2G409343
LOC_Os02g46150	GRMZM2G081037
LOC_Os01g02170	GRMZM2G000292
LOC_Os01g13160	GRMZM2G107205
LOC_Os09g35010	GRMZM2G069082
LOC_Os02g07020	GRMZM5G815171
LOC_Os07g09640	GRMZM2G482047
LOC_Os03g11780	GRMZM2G324478
LOC_Os07g44990	GRMZM2G135930
LOC_Os03g58100	GRMZM2G099604
LOC_Os04g51570	GRMZM2G072065
LOC_Os02g14250	GRMZM2G009200
LOC_Os05g05880	GRMZM2G055823
LOC_Os03g29930	GRMZM2G313104
LOC_Os07g16990	GRMZM2G011557
LOC_Os09g34140	GRMZM2G070847
LOC_Os04g33310	GRMZM2G091124
LOC_Os03g17260	GRMZM2G396674
LOC_Os03g55645	GRMZM2G448817
LOC_Os05g35160	GRMZM2G104363
LOC_Os01g07212	GRMZM2G047815
LOC_Os04g39890	GRMZM5G889473
LOC_Os01g49310	GRMZM2G113129
LOC_Os03g58790	GRMZM2G137321
LOC_Os07g32540	GRMZM2G161072
LOC_Os09g32690	GRMZM2G013892
LOC_Os08g35590	GRMZM5G813661
LOC_Os03g32636	GRMZM2G104351
LOC_Os04g13850	GRMZM2G334059
LOC_Os05g03040	GRMZM2G700665
LOC_Os12g05230	GRMZM2G152561
LOC_Os02g44100	GRMZM2G059021
LOC_Os10g26630	GRMZM2G115772
LOC_Os02g46320	GRMZM2G075265
LOC_Os02g44320	GRMZM2G398807
LOC_Os05g03550	GRMZM2G089406
LOC_Os04g45280	GRMZM2G155341
LOC_Os03g49340	GRMZM2G404475
LOC_Os06g05740	GRMZM2G103179
LOC_Os04g16872	GRMZM2G411457
LOC_Os07g44900	GRMZM2G301932
LOC_Os09g31060	GRMZM5G876837
LOC_Os10g22580	GRMZM2G372930
LOC_Os02g45180	GRMZM2G151009
LOC_Os02g53120	GRMZM2G300624
LOC_Os07g46170	GRMZM2G157749
LOC_Os10g40060	GRMZM2G046848
LOC_Os01g40620	GRMZM2G086052
LOC_Os03g06360	GRMZM2G472236
LOC_Os07g26240	GRMZM2G304353
LOC_Os06g25660	GRMZM2G425384
LOC_Os11g41970	GRMZM2G030297
LOC_Os01g66200	GRMZM2G155532
LOC_Os10g30300	GRMZM2G068149
LOC_Os04g40550	GRMZM2G100263
LOC_Os01g46380	GRMZM2G004382
LOC_Os04g40090	GRMZM2G139846
LOC_Os08g37370	GRMZM2G436593
LOC_Os10g26070	GRMZM2G094999
LOC_Os01g33950	GRMZM2G015406
LOC_Os01g45530	GRMZM2G098305
LOC_Os11g24980	GRMZM2G020203
LOC_Os06g08450	GRMZM5G889152
LOC_Os02g58260	GRMZM2G019177
LOC_Os10g41940	GRMZM2G086750
LOC_Os02g13450	GRMZM2G145466
LOC_Os11g06440	GRMZM2G374629
LOC_Os03g42710	GRMZM2G099023
LOC_Os01g70430	GRMZM2G026758
LOC_Os03g20949	GRMZM2G407825
LOC_Os04g54830	AC191113.2_FG002
LOC_Os05g24010	GRMZM2G080851
LOC_Os01g06540	GRMZM2G377550
LOC_Os04g32090	GRMZM2G108255
LOC_Os04g01660	GRMZM5G863097
LOC_Os06g18670	GRMZM2G383404
LOC_Os06g08660	AC215198.3_FG002
LOC_Os05g04170	GRMZM2G101875
LOC_Os09g09940	GRMZM2G566520
LOC_Os12g41620	GRMZM2G049201
LOC_Os05g33820	GRMZM2G080940
LOC_Os01g15970	GRMZM2G063156
LOC_Os02g54760	GRMZM2G005791
LOC_Os02g39970	GRMZM5G863385
LOC_Os11g05210	GRMZM2G458915
LOC_Os01g52810	GRMZM2G534110
LOC_Os01g07382	GRMZM2G459861
LOC_Os08g23930	GRMZM5G838910
LOC_Os12g40090	GRMZM2G065496
LOC_Os05g06050	AC208327.4_FG006
LOC_Os01g65700	GRMZM2G078667
LOC_Os06g20790	GRMZM2G039009
LOC_Os07g42610	GRMZM2G358987
LOC_Os02g44370	GRMZM2G098800
LOC_Os04g28150	GRMZM2G320941
LOC_Os06g32750	AC186164.3_FG001
LOC_Os11g29340	GRMZM2G160041
LOC_Os04g41910	GRMZM2G171660
LOC_Os05g44380	GRMZM2G060505
LOC_Os05g40200	AC214817.3_FG004
LOC_Os05g26980	GRMZM2G703641
LOC_Os04g36630	GRMZM2G125476
LOC_Os08g33540	GRMZM2G459391
LOC_Os03g32050	GRMZM2G020523
LOC_Os02g15840	GRMZM2G162917
LOC_Os11g43404	GRMZM5G878924
LOC_Os03g24890	GRMZM2G053952
LOC_Os02g40410	GRMZM2G026839
LOC_Os12g18160	GRMZM5G813318
LOC_Os02g25690	GRMZM2G122382
LOC_Os02g14430	GRMZM2G117706
LOC_Os01g66300	GRMZM2G125531
LOC_Os04g47590	GRMZM2G084491
LOC_Os11g10070	GRMZM2G017865
LOC_Os11g02740	GRMZM2G115499
LOC_Os04g58710	GRMZM2G333861
LOC_Os04g38350	GRMZM5G893979
LOC_Os07g07310	GRMZM2G377761
LOC_Os03g60870	GRMZM2G144008
LOC_Os06g15040	GRMZM2G180093
LOC_Os01g11140	GRMZM2G011557
LOC_Os05g20030	GRMZM2G329999
LOC_Os09g30130	GRMZM2G014558
LOC_Os01g67400	GRMZM2G503610
LOC_Os12g42200	GRMZM2G047875
LOC_Os02g18630	GRMZM2G091293
LOC_Os10g40700	GRMZM2G021621
LOC_Os10g21406	GRMZM2G096792
LOC_Os11g04020	GRMZM5G877788
LOC_Os05g11360	GRMZM5G878607
LOC_Os03g37330	GRMZM2G117441
LOC_Os02g49470	GRMZM2G317451
LOC_Os12g37100	GRMZM2G420723
LOC_Os03g47260	GRMZM2G430685
LOC_Os11g01836	GRMZM5G811022
LOC_Os04g10530	GRMZM2G111309
LOC_Os08g33479	GRMZM2G704403
LOC_Os08g30160	GRMZM5G839432
LOC_Os02g21040	GRMZM2G153523
LOC_Os03g06880	GRMZM2G169320
LOC_Os06g11580	GRMZM5G875135
LOC_Os10g07460	GRMZM2G076995
LOC_Os02g37920	GRMZM2G356935
LOC_Os12g02050	GRMZM2G073840
LOC_Os10g17240	GRMZM2G354078
LOC_Os06g21780	GRMZM5G838307
LOC_Os05g49830	AC231411.1_FG011
LOC_Os02g42210	GRMZM2G165290
LOC_Os04g53220	GRMZM2G076539
LOC_Os05g18774	GRMZM2G519210
LOC_Os01g67120	GRMZM2G096391
LOC_Os09g08660	GRMZM2G417843
LOC_Os05g01360	GRMZM2G043995
LOC_Os03g44250	GRMZM2G383338
LOC_Os02g58340	GRMZM2G133919
LOC_Os02g10390	GRMZM2G010884
LOC_Os12g43100	GRMZM2G101502
LOC_Os10g41230	GRMZM2G148074
LOC_Os12g38460	GRMZM2G311233
LOC_Os01g11850	GRMZM2G304687
LOC_Os11g18850	GRMZM2G450913
LOC_Os05g20070	GRMZM2G510582
LOC_Os01g67880	GRMZM2G127756
LOC_Os06g05890	GRMZM2G070446
LOC_Os04g31670	GRMZM2G096048
LOC_Os03g49380	GRMZM2G109056
LOC_Os12g18110	GRMZM2G015869
LOC_Os07g03810	GRMZM2G397889
LOC_Os03g10000	GRMZM2G112478
LOC_Os05g15510	GRMZM2G147221
LOC_Os01g08950	GRMZM2G084125
LOC_Os04g03480	GRMZM2G052052
LOC_Os01g38570	GRMZM2G097826
LOC_Os03g53310	GRMZM2G147046
LOC_Os02g17190	GRMZM2G073836
LOC_Os12g25830	GRMZM2G443387
LOC_Os11g07930	GRMZM2G121034
LOC_Os02g15740	GRMZM2G165726
LOC_Os05g38980	GRMZM2G323731
LOC_Os11g47790	GRMZM2G339510
LOC_Os10g28660	GRMZM2G017237
LOC_Os12g16820	GRMZM5G820831
LOC_Os03g02450	GRMZM2G126218
LOC_Os03g19040	GRMZM5G807260
LOC_Os10g05420	GRMZM5G895549
LOC_Os01g73024	GRMZM2G136635
LOC_Os10g02360	GRMZM2G159756
LOC_Os01g66320	GRMZM2G105184
LOC_Os07g45060	GRMZM2G322618
LOC_Os02g08130	GRMZM5G848138
LOC_Os04g30230	GRMZM2G017940
LOC_Os09g39780	GRMZM2G170397
LOC_Os02g57200	GRMZM2G056598
LOC_Os03g15220	GRMZM2G060138
LOC_Os01g62400	GRMZM5G813964
LOC_Os12g37860	GRMZM2G424181
LOC_Os03g05800	AC233901.1_FG010
LOC_Os12g19890	GRMZM2G172411
LOC_Os01g13550	GRMZM2G077202
LOC_Os09g31940	GRMZM2G076071
LOC_Os08g01590	GRMZM2G004396
LOC_Os05g34290	GRMZM2G091228
LOC_Os08g15350	GRMZM2G037375
LOC_Os03g59550	GRMZM2G072671
LOC_Os03g22870	GRMZM2G150834
LOC_Os08g01260	GRMZM2G003669
LOC_Os07g43990	GRMZM2G099207
LOC_Os03g49700	GRMZM2G153706
LOC_Os02g57480	GRMZM2G075513
LOC_Os10g42800	GRMZM2G433624
LOC_Os11g31560	GRMZM2G015933
LOC_Os01g04390	GRMZM2G437097
LOC_Os08g37432	GRMZM2G043075
LOC_Os06g38330	GRMZM2G047011
LOC_Os07g33100	GRMZM2G154574
LOC_Os01g59050	GRMZM5G810393
LOC_Os05g04820	GRMZM2G127490
LOC_Os12g32992	GRMZM2G081935
LOC_Os08g40430	GRMZM2G113181
LOC_Os11g01600	GRMZM2G088847
LOC_Os11g08880	GRMZM2G700565
LOC_Os02g37250	GRMZM2G070399
LOC_Os03g50560	GRMZM2G127559
LOC_Os05g41500	GRMZM2G073347
LOC_Os05g32220	GRMZM2G005973
LOC_Os02g56630	GRMZM2G080247
LOC_Os01g67180	GRMZM2G064914
LOC_Os03g59225	GRMZM2G170489
LOC_Os05g35340	GRMZM2G417336
LOC_Os09g25410	GRMZM2G093731
LOC_Os01g44110	GRMZM2G017386
LOC_Os02g26294	GRMZM2G174560
LOC_Os04g38610	GRMZM2G009948
LOC_Os01g47420	GRMZM2G074821
LOC_Os01g61400	GRMZM2G099045
LOC_Os01g56020	GRMZM2G097032
LOC_Os02g33100	GRMZM5G825061
LOC_Os01g71490	GRMZM2G561067
LOC_Os01g70410	GRMZM2G161380
LOC_Os03g63720	GRMZM2G083620
LOC_Os03g05049	GRMZM5G843908
LOC_Os03g22770	GRMZM2G134671
LOC_Os05g43440	GRMZM2G032847
LOC_Os06g11770	GRMZM2G538285
LOC_Os12g36740	GRMZM2G139085
LOC_Os01g61760	GRMZM2G023279
LOC_Os09g39950	GRMZM2G148064
LOC_Os07g16960	GRMZM2G022310
LOC_Os10g39140	GRMZM2G099467
LOC_Os05g42330	GRMZM2G174730
LOC_Os08g01670	GRMZM2G101945
LOC_Os08g41110	GRMZM2G141784
LOC_Os02g33600	GRMZM2G346837
LOC_Os05g04460	GRMZM2G134205
LOC_Os02g31080	GRMZM2G423643
LOC_Os09g03600	GRMZM2G158575
LOC_Os02g45280	GRMZM2G035309
LOC_Os08g42400	GRMZM2G054252
LOC_Os06g08640	GRMZM2G127251
LOC_Os03g26440	GRMZM2G100497
LOC_Os09g26590	GRMZM2G045243
LOC_Os04g10490	GRMZM2G496296
LOC_Os04g56740	GRMZM2G348909
LOC_Os07g01060	GRMZM5G881908
LOC_Os06g24730	GRMZM2G109070
LOC_Os06g05110	GRMZM5G864424
LOC_Os02g49326	GRMZM2G077258
LOC_Os02g03170	GRMZM2G382009
LOC_Os09g34850	GRMZM2G033199
LOC_Os05g34790	GRMZM2G312654
LOC_Os12g38430	GRMZM2G065066
LOC_Os06g39070	AC234524.1_FG005
LOC_Os04g53440	GRMZM2G012628
LOC_Os12g15250	GRMZM5G888334
LOC_Os11g38160	GRMZM2G046700
LOC_Os11g08285	GRMZM2G175976
LOC_Os11g34950	GRMZM2G138964
LOC_Os01g73290	GRMZM2G417554
LOC_Os08g39120	GRMZM2G071347
LOC_Os02g04110	GRMZM5G871910
LOC_Os05g34070	GRMZM2G055970
LOC_Os10g17790	GRMZM2G148790
LOC_Os08g07350	GRMZM2G700945
LOC_Os06g05120	GRMZM2G173615
LOC_Os02g43470	GRMZM2G427097
LOC_Os01g67770	GRMZM2G177220
LOC_Os06g16810	GRMZM5G831200
LOC_Os06g01120	GRMZM5G858905
LOC_Os08g08080	GRMZM5G838403
LOC_Os02g38680	GRMZM2G144166
LOC_Os03g21810	GRMZM2G084525
LOC_Os01g01190	GRMZM2G081719
LOC_Os10g24650	GRMZM5G822220
LOC_Os07g32761	GRMZM2G342985
LOC_Os02g13970	GRMZM2G019358
LOC_Os12g36735	GRMZM2G161180
LOC_Os05g05860	GRMZM2G044306
LOC_Os10g42110	GRMZM2G054634
LOC_Os06g22360	GRMZM2G044164
LOC_Os07g33954	GRMZM2G009223
LOC_Os02g22650	GRMZM2G447347
LOC_Os07g40490	GRMZM5G822888
LOC_Os03g46440	GRMZM2G115162
LOC_Os12g18700	GRMZM2G703153
LOC_Os07g13540	GRMZM2G096602
LOC_Os01g02190	GRMZM2G103214
LOC_Os03g13670	GRMZM2G031049
LOC_Os10g38970	GRMZM2G162292
LOC_Os03g62770	GRMZM2G316148
LOC_Os02g49530	GRMZM2G094879
LOC_Os02g47790	GRMZM2G320307
LOC_Os01g49780	GRMZM2G017359
LOC_Os09g28390	GRMZM2G065928
LOC_Os11g43390	GRMZM2G393347
LOC_Os02g57280	GRMZM2G172214
LOC_Os09g38130	GRMZM2G072632
LOC_Os01g12740	GRMZM2G170047
LOC_Os01g47635	GRMZM2G024448
LOC_Os07g23690	GRMZM2G465705
LOC_Os06g31110	GRMZM2G422466
LOC_Os06g40710	GRMZM2G006477
LOC_Os09g38450	GRMZM2G409213
LOC_Os04g52830	GRMZM2G165007
LOC_Os01g57073	GRMZM2G054905
LOC_Os01g06490	GRMZM2G155232
LOC_Os06g03840	GRMZM2G000909
LOC_Os03g05470	GRMZM2G043799
LOC_Os02g14770	GRMZM2G074122
LOC_Os05g47790	GRMZM2G155746
LOC_Os10g13800	GRMZM2G138103
LOC_Os07g29320	GRMZM2G080129
LOC_Os01g64720	GRMZM5G893764
LOC_Os10g32110	GRMZM2G464680
LOC_Os08g10840	GRMZM2G167802
LOC_Os07g30220	GRMZM2G007933
LOC_Os06g02470	GRMZM2G145396
LOC_Os07g44700	GRMZM2G075619
LOC_Os06g48160	GRMZM2G413006
LOC_Os11g09350	GRMZM2G356545
LOC_Os01g15990	GRMZM2G012728
LOC_Os08g11410	GRMZM2G014540
LOC_Os05g16990	GRMZM2G384664
LOC_Os02g39670	GRMZM2G165387
LOC_Os02g05700	GRMZM2G147800
LOC_Os02g51790	GRMZM2G028216
LOC_Os02g46610	GRMZM2G004548
LOC_Os01g40470	GRMZM2G052088
LOC_Os01g50310	GRMZM5G835704
LOC_Os07g47840	GRMZM2G322547
LOC_Os03g16334	GRMZM2G061202
LOC_Os12g38980	GRMZM2G177460
LOC_Os04g51180	GRMZM2G129169
LOC_Os02g55320	GRMZM2G479110
LOC_Os01g16510	GRMZM5G806649
LOC_Os01g29340	GRMZM2G056620
LOC_Os02g42960	GRMZM2G315121
LOC_Os10g39430	GRMZM2G052685
LOC_Os07g39780	GRMZM2G129575
LOC_Os04g23689	GRMZM5G833883
LOC_Os06g29620	GRMZM2G042238
LOC_Os05g03920	GRMZM2G332107
LOC_Os08g33680	GRMZM2G082257
LOC_Os03g08680	GRMZM2G028852
LOC_Os08g42360	GRMZM5G872103
LOC_Os03g06340	GRMZM2G175463
LOC_Os08g09920	GRMZM2G142043
LOC_Os03g46300	GRMZM2G383735
LOC_Os08g09320	GRMZM2G003638
LOC_Os09g38960	GRMZM2G086389
LOC_Os08g28120	GRMZM5G894196
LOC_Os11g25454	GRMZM2G161335
LOC_Os02g49950	GRMZM2G471733
LOC_Os01g49940	GRMZM2G466139
LOC_Os01g67550	GRMZM2G394212
LOC_Os07g34020	GRMZM2G009144
LOC_Os10g12590	GRMZM2G115653
LOC_Os09g26830	GRMZM2G140342
LOC_Os05g45300	GRMZM2G101457
LOC_Os10g42390	GRMZM2G361902
LOC_Os01g08790	GRMZM2G099461
LOC_Os01g57550	GRMZM5G877077
LOC_Os03g10400	GRMZM2G007486
LOC_Os11g43620	GRMZM2G168252
LOC_Os02g43590	GRMZM2G027173
LOC_Os07g38400	GRMZM2G087479
LOC_Os12g09580	GRMZM2G020187
LOC_Os10g30500	GRMZM2G457323
LOC_Os01g36950	GRMZM2G071154
LOC_Os05g17190	GRMZM2G014540
LOC_Os10g30210	GRMZM2G465728
LOC_Os03g03280	GRMZM2G165422
LOC_Os09g36340	GRMZM2G365613
LOC_Os09g34200	GRMZM2G047777
LOC_Os02g58020	GRMZM2G013890
LOC_Os04g16844	GRMZM2G427557
LOC_Os09g11230	GRMZM2G180691
LOC_Os09g38070	AC233910.1_FG008
LOC_Os05g35440	GRMZM2G452630
LOC_Os02g57560	GRMZM2G473411
LOC_Os12g10550	GRMZM2G160697
LOC_Os08g31200	GRMZM2G083935
LOC_Os03g09300	GRMZM2G326869
LOC_Os11g36450	GRMZM2G078198
LOC_Os05g26700	GRMZM2G510100
LOC_Os02g56120	GRMZM2G030465
LOC_Os12g01690	GRMZM2G089783
LOC_Os10g26500	GRMZM5G803812
LOC_Os04g34400	GRMZM5G824206
[truncated: 23,711 more rows]
