# Supplementary material for: Systems analysis of cis-regulatory motifs in C4 photosynthesis genes using maize and rice leaf transcriptomic data during a process of de-etiolation
Source: J Exp Bot. 2016 Jul 19;67(17):5105–17. doi: 10.1093/jxb/erw275 (PMC5014158; doi:10.1093/jxb/erw275)
Supplement: Supplementary Data [file supp_erw275_supplementary_table_S2.xlsx]

## Sheet: nega_ctrl_1
Table S2. Negative control for cross-methods DNA motifs prediction. Identified motifs for each genomic section of randomly picked-up genes as negative control. Results of three independent negative controls are listed in sheet 1–3.
5UTR					3UTR					intron					CDS
transfac	weeder_os	weeder_zm	meme		transfac	weeder_os	weeder_zm	meme		transfac	weeder_os	weeder_zm	meme		transfac	weeder_os	weeder_zm	meme
-	ACTCCG	CCGAAC	-		-	TCCAACAT	TTGAGT	-		-	GCGGAT	GGTTAA	-		M00358	GCGAGA	CGCGTA	SAAGAAG
	GAACCGAC	CATACGCG				CTAATAGG	CGTTCAAA				GAGCAACG	TAGCATCG			M00344	AGGGGCGA	TCCGCGTA	GGAGRAG
	AACCGA	CATACG				GACGCATA	AACCGTTC				ACGAGGTG	GGTTAATA			M00735	TCGCGA	CCTAAG	GGCGVCG
	CGAACCGA	CACTCTCG				TTGGCG	TCGTTTGC				GTGGCTGA	GGATAAAC				CGCGAGAA	TACGGTCC	GAAGCTG
	ATCGCA	AAGCCT				GGGACGCA	GTTGCA				GGCGGA	CGGACG				ACTGGC	TACCGA
	AACCGACG	CACAAA				GACGCA	CGTAGTCG				ATGGCGGA	GAACCA				CGGGCA	CACTACCG
	GAACCG	GCCCGAAC				ACTCCGGA	CGTTTG				GAGGTGAG	GCATCGTT				AAAGGCGC	CTTCCG
	AACCGAGT	ACAAAG				TCCAAC	AGTAGG				ATGCAC	CGATAT				CTGGCA	CGGTCC
	AAACGC	CCCGAACA				GGGTATTC	GTAGTCGC				GAGATA	ATCGTT				GTACCGGC	TACGGT
	ATCACAGG	CACTCT				CTTGGC	AGGTTG				AGGTGAGC	ATTGTG				GCGCGAGA	GACACAGT
	GCATCA	ACTCTC				CCAACATG	GCGTTCAA				TATGTC	GGGTTAAT				TGGCCA	CCGCGTAC
	AACGCA	CCGAACAA				TAGGGACG	CTGTCAAG				GGGAGATA	CTGTTC				GCGTGGTA	GCCTAA
	AAACGCAA	CACACA				TTTGGC	TTGAAA				GGAGATAG	GGTTAATT				ATGGCC	GCAGGTAA
	CGAACC	GAACAAAG				TTGGCGAC	CCGTTCAA				GGGAAGCG	GCAATTGT				ACCGGC	CCGCGT
	CCATCGCA	GAGCATCA				GGACGC	TTTGAGTA				AGGTGA	CTGTTCAT				ATTCGCGA	ATACGGTC
	CCGATG	AACAAAGC				CAGTAACC	GGTTGC				AGCAACGG	TCGTTT					CCCTTCCG
	CCGATGGC	CGCCCGAA				CCAACA	CCGTTC				GCAACGGG	ATCGTTTG					TTCCGC
	ACCGAC	CGCCAGAA				TGGCGACC	GGTGTCAA				ACGGGC	GGAACC					CCAGGTAA
	AACCAGCT	ACACAC				AATAGG	ACGTTTAT				GAAGAG						TCCGCG
	AAACCG	GCCACTCT				ACAACTCC	CGTTCA				GGCGGATA						GCCCAAAC
	TCCGATGG	AAACCCCA				GGACGCAT	CGTGTAGA										CACTTCCG
	ATCACA	CGAACA				TCCGGATC	AGTCGC										CCCAAACG
	TCACAGGA	CCACTCTC				CAACAT	TCGGTTGC										ACACGG
	CACAGG	CAAAGC				ATCCAACA	CGTGTA										ATGCGA
	AAACCAGC	ACAAAGCT				GTAACC	CGTTTGCA
	CCACTA	AACCCC				GCTGAGTA	GGTGCAAC
	GCGAACCG	GGGCGTCC				GGGACG	TTCAAAAG
	AAAACCGA	ACACAA				CAACATGT	TGAGGTGT
	CACTAC	GAGCAT				CGCATA	TTTGAAAA
	ATAGAA	CCAGAAGC				TCCGGA	CGTTTA
	CCGATAGC	AAAGCC				TCAGTAAC
	TCCGAT	AGCTTC				TAGGCG
	GAAGCACC	CCAGAA				TAATAGGG
	TCAAACGC	ACTCTCGA				CCAACATA
	AAACCA	AAGCTT				CGGATC
	CACTACAA	GGGGCGTC				AGTAAC
	ACGCAA					CCGGAT
	ACGAACCG
	CCGATA
	CCGAGT
	CAAACGCA

## Sheet: nega_ctrl_2
5UTR					3UTR					intron					CDS
transfac	weeder_os	weeder_zm	meme		transfac	weeder_os	weeder_zm	meme		transfac	weeder_os	weeder_zm	meme		transfac	weeder_os	weeder_zm	meme
-	CTAGCC	TCCGAT	-		-	AACGTT	CTAGGG	TTTTTWTT		-	AGCGAC	TACGTA	-		-	CTTGCG	CTCGTA	CRCCGSCG
	TATCCTAC	GTCTCATA				TATACCAC	CCGAGGGA				GCGCGGGC	CGTACGTA				ATTAGCTT	CTTCGAAA	CTBCTCC
	CCCTTA	TACCCACG				ACTCGT	CAACGA				GCGTAG	GTACGT				ACGTGTAT	CGGTAT
	GATAAGCT	CGCAGA				CGTTTCAG	CCTAGGGA				CTCCGGGG	TACGTACC				CAGTGCAT	CATATGGC
	TACCCT	ACGTCC				ACCGTT	GCAACG				CGCGGG	ACGTAC				GAATTA	GATTATTA
	TACCCTTA	ATCCGATC				TTGAACGT	CAGCAACG				GCCGCG	GTACGTAT				CTGAATTA	TTTAGG
	TGCTAG	CACGCG				ATACCACC	AGCCGA				CCGAGA	ATTCGT				GAGCATAG	ACTCGT
	TAGCCTAC	TCCGATCC				AAACGT	AGCAACGC				TCGACGCG	AGTACGTA				TTTAAC	CCGGATCA
	GCTAGC	GGTCTC				CAAACGTC	TGCGTT				GAGGAC	CCTGAC				GAGCGT	TCGTTA
	GCCTAGCT	GTACTA				AGCGTT	ACCGAGGG				GCGCAG	ATACGTAC				TGAGCGAA	TATGGCCA
	TCCTAC	ACGTCCTA				TGAACGTT	GCCCAACG				CCGACG	CGTACA				TGAGCG	CGGATC
	CCCTCTTT	GTACAA				CGTTTC	AAGGGC				CGTAGA	GTACGTAC				TGAGCGTT	CTCGTACC
	TATCCT	GCTCGCCT				AAACGTTC	TCCGAGGG				TCGAGGAC	ATTAATTC				TATCCG	TTATTA
	TGCTAGCC	GGTCTCCG				GAACGT	GCCCAA				CGTCGAGG	GCAGCACT				CGTGTA	CTCGTAGC
	GCTAGCCT	TCACGT				ACCAGCGT	CGAGGGAA				TGCCAG	ATTAAT				TCCTAACA	GTAGCC
	CCTGCG	GAGTACAA				TACCAC	GCATCGTG				GCGGGC	TACGTACA				CAGAATTA	TTCGTT
	CCTTGGTC	ACAACC				CGTTCAGC	GCCCAG				CGCAGA	AGCACT				ACTTTA	CTCGTT
	TATCGT	GTCTCA				CACTCG	ACCTAGGG				CGCGGGCC	TTACGTAC				TCCTAA	TCGTTATT
	CTACCCTG	GTTCACGT				CCGTTTCA	CCGAGG				CGAGTACG	CGTACATA				TATCCGAA	TATGGC
	CCTAGC	AGCCAA				AGCACTCG	CGAGGG				TAGCCG	GTACCT				GTAATGAG	GGTAAAAT
	TAGCCT	CGAGTACA				CAAACG	CAACGAAT				GGACGAGC	TTCCTGAC				CGTAATGA	AGCGGTAT
	GGCCTTAG	TTCCGCGT				ACCGTTTC	CCTAGG				CGACCG	TGCGCATT				ACGTGT	CGTAGC
	CCTTAG	GTACTACC				CACCTA	GCACCC				CCGAGACA	CGTACG				TATCCTAA	TGATTTTA
	CCTACCCT	CCGATC				TAAACGTT	ACCGTG				TTGCGCAG	ACGTACCT					GATTTT
	GCCTTA	ATCCAATC				CCTATA	TCCTAGGG				CGAGGC	CGTAAGTA					GATTACTT
	CTGCTAGC	AGTACA				CGTAAG	CCAACG				ACGCGGGC	GCATGC					GATTAC
	GGCCTA	GGGCGCTC				TCGGCTTG	GATGCCCA				GCGTAGAA	CATGCT					CATAGT
	ATAAGC	TCCACGCG				ATACCA	ACGAGC				GAGGACTC	TACGTACT					CATAGTTA
	TTCCCTTA	CACGTC				AACGTTCA	GCAACGCG				GTTCGCAG	GTACAT					ACTCGTTC
	TAAGCT	AGTACAAA				CCAGCGTT	CGGGCA					GGTACGTA					TCTCGT
	GCTAGT	GGGCTC				CGTTCA	CGCCCAAC					CAGCACTG					TATACTGC
	AGCCTACC	CCACCTAC				AGCGTTCA	CGTACCGT					GCCTGACT
	GCCTAG	GAGTAC					CCCAAC					TCGTACGT
	CCTGCGTC	GGGGTCAC					AGCAACGA
	CCTTGG	ACTACC					CAACGAGC
	GGCCTAGC	CCACGC					GTCGCT
	GCCTAC	TCCGCGTT					TCCAGC
	CGGCCTTA						GTACCGTG

## Sheet: nega_ctrl_3
5UTR					3UTR					intron					CDS
transfac	weeder_os	weeder_zm	meme		transfac	weeder_os	weeder_zm	meme		transfac	weeder_os	weeder_zm	meme		transfac	weeder_os	weeder_zm	meme
M00798	GGACCC	CACCTG	-		-	TTGACG	AAATTA	-		-	GATCCC	TCCGTC	-		M00345	TTAAAA	CGGCAT	RCCGCCGC
	GAGGACCC	CCTAACCC				GTACCAAC	GAGCACAA				TACGCAGC	GTAACGGT				GCCAGGTT	CGATGTCT	RAGGARG
	GAGACC	CCCGTC				CCGAAT	AATCGCTT				CGCAGCTT	CTGCGT				CTCAGGTA	ACGGCA	TYCTCC
	GATTCGCC	TAACCCCC				CGAATGAT	TCGCTT				CTCAGAGC	TCTGCGTT				CTATAA	CCGCAT	CGGCGACS
	TCGCAC	CCTAAC				GTACCA	TGATCTAG				TGATCC	ATCTGC				TGAATACG	CGCCGCAT
	AGGACCCA	TTCCTAAC				CGGTACCA	ATTAGA				TTCCAC	TAACGGTG				CTAGTA	CCGCGTTT
	ATTCGC	CACTCC				ACTTGACG	CTAGAT				TTCGCAGC	CAGCTG				CCCGTTTA	TCGGCA
	GCGGACCC	ATTCCTAA				ATGGAC	GGTCTTAG				GATTCG	TGCGTC				TTAAAT	TGTGGACG
	CTCGCA	TTCCTA				CTTGACGC	GATCTA				CTGTCCAC	GTCTGCGT				TCAGGTAC	ACGGCAGT
	GGATTCGC	TCCTAACC				ATTAACTT	ATCGCTTA				TACCAC	TGTATGCG				TCAGGT	ACTGCC
	TTCGCC	CACATG				TGGACG	TAATCGCT				ATTCGA	TCTGCA				CGTTTA	AACTGCCT
	GAGACCAA	CTAACCCC				GCACCGAA	ATCGCT				GCTTGC	TCTGCG				TCTAATAC	TACGGC
	GCACCT	ACACCT				TACCGC	AATTAGAT				GATTCCAC	ATCTGCAA				GAAGCC	CGGTGA
	AGGAGACC	ATTCCA				CACCGAAT	TTAGAT				ATTCCACT	TATGCG				GTCTTAAA	CCGGTGAC
	ACCGCAAC	CCTAACAC				CGAATG	GCTCCTAA				GATCCCAC	GTGTAC				TGCACTAA	TCACCG
	GATTCG	TTCCCA				TCACCCAA	GAAATT				GACAACGT	CCGTCA				CTTAAA	CCGCATTT
	GGAGACCA	GATTCCTA				TACCAA	GATCTAGA				TACGCA	AGCAGCTG				ATAAGT	TGGACG
	CGCACG	ACTCCA				ACGAACAA	CCTTAGAT				ACAACGTA	AGCAGTTG				CTTAAAAG	GCCGCATT
	TGCTCGCA	CACCTGTG				TTACCG	AATCGC				GTTACGCA	TGTACG				TTAATA	TACGGCAG
	AGACCA	TATTCCAA				TTACAGAC	CGTTATAT				CCACAC	TCAGTC				TTAAATGA	ATACGG
	TGGATTCG	CTAACC				GGTACCAA	GCACAA				TGATTCGA	AGTGTACG				AAATGA	TCACCGTA
	ACCGCA	TTCCTAGC				CCGCGT	CATTAGAT				AGAGCA	AATCTG				GGAAGCCA	CGCGGT
	TCGCACCT	TCCCGT				ACAGAC	ATTTGA				GATTCGAT	ATCCAT				TCTTAAAT
	CTCGCACC	CATTCCGA				CCAAGC	TGAGCACA					CTCCGT				GGAAGC
	CGCACC	CACCTC				GTACCAAT	GTTATA					TGCGAT				CTTAAATG
	GACCCCTT	TCCACG				GCGCAT	CTCCTAAG					CAGTTGAG				CTAATA
	TCGCACAC	CCACATGT				GCGCATCG	AAATTT					TATCCATG				CAGGTT
	ACGCGCAT	TCCGAA				ATGGACGA	GGGTGA					GGTAACGG				GTTAATAT
	CCCGCG	CCGTCC				TGACGT	ATTTAG									TAAATG
	CGCAAC	CCTAATCC				TGTACCAA	GCAAAAAT									AATACG
	CCTCGCAC	TCCTAG				TTTGACGA
	CGCACA	ATTCCCAA				GCCAAGCG
	TCCTCGCA	TACCCA				ACGAAC
	GGACCCCT	CACATGTG
	GGATTC	CCTAGC
	ACGCACGT	CACATGTT
	CGCGTG	TCCTCG
	CGCACGTA	CATTCC
	CTCGCACA	CCGAACCC
	CCTTACCG	ATTCCC
		ACACCTCA
