# Supplementary material for: Systems analysis of cis-regulatory motifs in C4 photosynthesis genes using maize and rice leaf transcriptomic data during a process of de-etiolation
Source: J Exp Bot. 2016 Jul 19;67(17):5105–17. doi: 10.1093/jxb/erw275 (PMC5014158; doi:10.1093/jxb/erw275)
Supplement: Supplementary Data [file supp_erw275_supplementary_table_S3.xlsx]

## Sheet: Statistics RNA-seq
Table S3. Statistics for RNA-seq samples. Read counts and number of expressed genes for each sample are listed in sheet 1. Read counts for 15 maize C4 genes and their orthologs in rice are listed in sheet 2.
Maize	t0	t0.5	t1	t3	t6	t12	t24	tck
Read Count	10298086	9645887	10082212	10158234	10386620	11125469	10804336	9092605
Genes expressed	30523	29903	30182	30085	30195	31056	29794	29854
Rice
Read Count	16169161	19210063	13055599	18924433	19950857	15761274	18016760	16346263
Genes expressed	32607	31190	27534	30796	30552	30749	29916	32028

## Sheet: Read count 15 C4 genes
Gene ID	Maize ID	t0	t0.5	t1	t3	t6	t12	t24	tck
PEPC	GRMZM2G083841	187812	168553	127143	222857	205626	322215	337324	285180
PPDK	GRMZM2G097457	16558	11994	12548	15283	10545	21302	32713	21596
NADP-ME	GRMZM2G085019	106532	117211	117234	79078	119643	119219	97406	71817
PEP-CK	GRMZM2G001696	8280	12780	13755	17955	23251	23560	33163	36868
TPT	GRMZM2G070605	35176	33020	50498	95457	151006	116399	143544	92299
CA	GRMZM2G121878	43347	38571	44744	78962	72554	73485	86266	68640
PPT	GRMZM2G174107	17485	21200	19058	18192	27591	35306	26251	22346
PP	GRMZM2G090718	3593	3512	4817	4684	3396	4630	3793	4318
AlaAT	GRMZM2G028379	149	102	75	196	190	275	151	297
DiT1	GRMZM2G383088	7448	9274	5694	5997	6848	11027	5442	5813
Mep3	GRMZM2G138258	21962	24510	18968	30535	41251	59060	49272	42232
AMK	GRMZM2G178192	19295	16653	21595	26385	28272	27042	27887	25951
PPDK-RP	GRMZM2G131286	11102	13010	9597	11405	10832	8806	11711	8409
MEP1	GRMZM2G175140	3	12	29	13	41	262	74	45
AspAT	GRMZM5G836910	13517	17514	13096	16446	16015	10434	17464	12309
Gene ID	Rice ID	t0	t0.5	t1	t3	t6	t12	t24	tck
PEPC	LOC_Os01g11054	2392	2199	1965	3023	5366	5459	5614	12012
PPDK	LOC_Os05g33570	4404	6145	3779	5053	2279	4636	10626	3350
NADP-ME	LOC_Os01g09320	3473	4964	3257	3292	3116	1813	3334	956
PEP-CK	LOC_Os03g15050	2689	2790	880	476	261	542	2399	356
TPT	LOC_Os01g13770	17854	22281	14254	18431	22948	28282	12410	40023
CA	LOC_Os01g45274	82237	155401	284712	147484	242380	92067	296085	254309
PPT	LOC_Os08g25624	30	76	9	86	374	693	38	487
PP	LOC_Os02g52940	5386	4821	2376	5067	3497	4093	2417	4848
AlaAT	LOC_Os03g48080	646	954	654	1893	1415	1475	1309	1784
DiT1	LOC_Os12g33080	572	1048	1249	2305	1365	574	2071	755
Mep3	LOC_Os01g72710	4	7	4	4	6	13	20	3
AMK	LOC_Os08g01770	494	578	1039	2481	2424	909	3888	688
PPDK-RP	LOC_Os07g34640	630	1083	764	1048	1564	913	857	1037
MEP1	LOC_Os04g43070	132	1072	1427	1881	787	362	3574	313
AspAT	LOC_Os02g55420	2226	2564	2224	1685	3211	2965	1068	3251
