# Supplementary material for: Systems analysis of cis-regulatory motifs in C4 photosynthesis genes using maize and rice leaf transcriptomic data during a process of de-etiolation
Source: J Exp Bot. 2016 Jul 19;67(17):5105–17. doi: 10.1093/jxb/erw275 (PMC5014158; doi:10.1093/jxb/erw275)
Supplement: Supplementary Data [file supp_erw275_supplementary_table_S4.xlsx]

## Sheet: Rice
Table S4. Average expression levels (RPKM) of MapMan pathways for maize and rice.
bincode	pathway	R0	R0.5	R1	R3	R6	R12	R24	CK
1	PS	704.342	824.307	827.899	876.747	817.624	629.883	1083	748.745
1.1	light reaction	555.833	608.984	690.188	676.248	617.758	306.235	830.029	359.675
1.2	photorespiration	183.794	313.45	400.731	333.016	332.806	470.71	419.086	634.522
1.3	calvin cycle	1593.55	1988.37	1628.11	1994.8	1902.89	2057.87	2480.47	2431.18
1.5	CCM	0	0	0	0	0	0	0	0
2	major CHO metabolism	23.2469	21.3272	24.5303	23.2382	21.5537	22.3353	21.5263	18.4335
3	minor CHO metabolism	24.9174	21.5282	20.8914	28.5309	29.3367	32.1381	31.5869	33.2426
4	glycolysis	20.7863	23.3425	24.5852	23.0014	26.2963	35.4901	21.4636	32.753
5	fermentation	16.8832	12.5173	15.6515	14.872	15.5619	16.9033	9.93036	17.0755
6	gluconeogenese	71.019	113.056	132.739	64.5796	77.9946	105.914	101.518	106.989
7	OPP	30.2612	29.8849	27.3769	38.9032	32.3722	45.6734	41.2769	52.4879
8	TCA	80.6596	108.45	256.801	109.071	157.546	92.7162	198.581	197.47
9	mitochondrial electron transport/ATP synthesis	24.942	25.9478	20.5823	22.1029	17.2879	23.2261	19.6641	21.6254
10	cell wall	12.5392	10.0422	8.54393	8.0223	5.78849	6.93807	7.02842	7.0355
11	lipid metabolism	17.5738	17.5474	18.7658	17.5474	14.6002	14.6291	15.446	13.8452
12	N metabolism	115.744	115.763	135.551	187.242	159.898	170.674	189.566	211.082
13	amino acid metabolism	30.0645	37.8845	44.59	35.3632	37.2954	47.1197	36.7802	49.9577
14	S assimiliation	23.3805	27.1028	62.9805	44.9005	52.5586	71.5539	105.279	55.9258
15	metal handling	25.6096	26.2998	22.1816	22.5032	31.813	25.5237	41.2858	21.7937
16	secondary metabolism	17.2175	17.7479	20.8245	16.1074	13.3055	14.2352	20.4317	16.5091
17	hormone metabolism	15.6161	11.9966	9.84275	8.80982	8.83543	9.26639	10.568	9.93017
18	Co-factor and vitamin metabolism	17.1226	26.455	53.0483	24.4057	81.9812	143.749	20.9112	145.679
19	tetrapyrrole synthesis	173.071	146.243	182.959	133.182	142.403	54.8025	129.329	50.2684
20	stress	12.8309	11.7902	11.004	9.68417	7.51569	10.0909	7.58142	9.11306
20.1	stress biotic	5.1453	3.95447	3.73323	3.29858	3.08085	4.00907	3.48632	3.69405
20.2	stress abiotic	29.7222	29.0266	27.0743	23.8645	17.3815	23.5478	16.5561	21.0764
21	redox	57.2777	61.5807	80.4346	69.9304	65.8832	65.9439	65.6985	74.5919
22	polyamine metabolism	69.4472	83.5296	67.0727	40.9997	31.1994	33.0567	49.034	27.9368
23	nucleotide metabolism	20.7722	18.1975	17.7896	21.2286	21.9267	29.1566	18.8032	25.7564
24	Biodegradation of Xenobiotics	13.763	13.6662	16.2649	15.464	13.6173	16.0968	24.3473	16.3365
25	C1 metabolism	51.0934	58.2855	96.0087	96.1523	92.2556	129.929	115.147	128.146
26	misc	9.76379	8.56486	8.53411	8.79952	7.8927	8.92302	8.81172	10.5813
27	RNA	11.4941	9.90403	8.22845	8.2555	7.74871	9.09992	7.34105	9.05893
27.1	RNA processing	23.4708	20.8968	13.915	14.7629	13.0225	12.649	6.24132	11.1861
27.2	RNA transcripiton	3.91843	2.50808	2.09393	2.12697	2.50182	3.12626	1.09255	2.46269
27.3	RNA regulation of transcription	12.0521	10.5955	9.44152	9.23719	8.30225	9.88086	9.95765	9.48237
27.4	RNA binding	24.3664	21.7299	15.7692	17.3185	19.9318	25.1203	8.56132	35.4438
28	DNA	8.66054	7.72942	7.02619	7.24744	7.31355	9.14356	6.46129	8.51819
28.1	DNA synthesis	10.8832	9.46159	7.89695	9.05262	9.07981	11.4123	8.51307	10.5759
28.2	DNA repair	7.16441	7.9825	10.5973	7.58249	7.37108	10.1568	6.95368	9.62372
29	protein	31.9865	27.7548	29.7891	26.2024	26.147	30.0721	15.118	24.0661
29.1	protein aa activatioon	16.1609	12.7334	11.4403	16.138	18.5771	18.6319	6.19218	14.017
29.2	protein synthesis	115.862	99.4568	118.081	93.5004	95.5567	106.65	35.4307	77.7069
29.3	protein targeting	22.2218	19.0918	18.0321	20.4075	18.9994	23.0834	17.7633	20.3649
29.4	protein postranslational modification	9.55837	7.64334	6.77874	6.83897	6.28144	8.51856	6.98026	7.41116
29.5	protein degradation	17.6205	15.7847	13.5045	13.3553	13.1613	16.0563	12.4967	14.83
29.6	protein folding	54.4055	55.5033	64.9652	73.2275	68.4322	57.2628	22.0715	55.0382
29.7	protein glycosylation	7.51539	5.68186	5.00803	4.86282	4.27358	6.2473	4.7261	5.82942
29.8	protein assembly and cofactor ligation	36.7519	40.0289	59.2513	48.3978	50.156	78.8328	48.9408	54.7809
30	signalling	5.79861	5.31124	5.72092	4.73257	4.03558	5.14806	4.67634	4.40747
31	cell	15.191	12.8722	11.039	11.8515	11.1264	13.311	10.6945	12.1454
31.1	cell organisation	14.5587	12.615	11.0806	12.1768	10.4984	13.3927	11.7685	12.3919
31.2	cell division	13.2149	11.9531	7.80556	11.0666	10.8474	12.5223	6.57096	11.7677
31.3	cell cycle	20.538	17.9396	14.471	17.0457	20.3402	16.9659	12.1095	17.072
31.4	cell vesicle transport	12.6348	9.45863	7.55027	7.76053	6.54705	10.1231	8.39909	8.1149
31.5	cell death	26.4915	21.6368	31.2148	14.8236	13.052	20.8889	17.7608	15.7477
31.6	cell motility
31.7	cell development
32	micro RNA, natural antisense etc	5.69791	5.19356	2.46975	4.21779	3.80642	3.69281	2.45278	2.60596
33	development	13.1575	10.8417	9.17304	9.98025	9.79307	10.8649	8.74288	10.8804
34	transport	13.6262	13.3301	12.1165	11.5847	10.7924	11.6378	11.6789	13.5827
35	not assigned	8.87823	8.62107	8.20053	8.47179	8.90346	9.22581	8.16532	8.67198

## Sheet: Maize
bincode	pathway	Z0	Z0.5	Z1	Z3	Z6	Z12	Z24	CK
1	PS	527.22	582.869	534.277	576.271	559.121	458.89	551.972	631.332
1.1	light reaction	579.3	639.321	578.945	610.446	551.647	387.094	506.797	640.253
1.2	photorespiration	71.7612	73.5334	84.4329	70.5326	67.5234	85.7851	77.4109	68.3656
1.3	calvin cycle	442.868	531.71	486.171	495.202	605.458	639.462	665.428	642.485
1.5	CCM	572.194	584.451	572.114	757.57	815.017	864.434	940.922	875.371
2	major CHO metabolism	27.1868	27.3632	28.9698	28.5692	27.1996	32.7847	32.1468	27.9723
3	minor CHO metabolism	28.879	24.5286	27.399	22.5487	17.8975	18.0804	25.7798	21.605
4	glycolysis	33.134	34.5168	33.9364	37.1149	36.2239	41.6926	46.2008	38.1681
5	fermentation	12.6622	15.0224	21.599	11.9127	10.2534	15.7313	13.7715	13.7739
6	gluconeogenese	58.502	75.2837	83.7076	95.7605	130.607	120.041	135.743	168.433
7	OPP	17.9545	18.6917	16.1952	18.3036	19.7109	25.5035	20.7308	17.1236
8	TCA	24.1563	21.9424	24.7991	23.4369	24.4038	26.5221	24.3573	23.4565
9	mitochondrial electron transport/ATP synthesis	25.746	33.4317	26.3217	25.8991	40.962	27.6676	37.8491	43.9213
10	cell wall	8.51238	6.64732	7.6073	7.52803	5.97735	8.96599	6.41633	6.80826
11	lipid metabolism	20.4448	20.4322	19.8896	19.7055	17.6148	18.6834	17.3826	17.262
12	N metabolism	25.8668	28.9641	34.6963	29.7787	27.4786	28.8581	33.2714	38.3073
13	amino acid metabolism	23.6124	23.5166	25.5321	20.5563	20.5862	23.9826	20.7988	18.8687
14	S assimiliation	47.7487	52.891	47.6262	47.5061	37.1699	63.3621	55.049	72.874
15	metal handling	20.7712	21.116	32.1502	21.0739	18.1704	22.3077	23.3851	20.8446
16	secondary metabolism	12.7277	15.1943	20.8087	15.7409	14.2475	15.8514	14.7912	13.792
17	hormone metabolism	11.0337	10.5313	11.3269	9.12656	8.86213	8.89445	10.2319	11.8836
18	Co-factor and vitamin metabolism	24.7195	26.4799	24.9921	25.7031	31.1168	54.2121	21.6402	20.1356
19	tetrapyrrole synthesis	172.877	143.028	151.133	156.84	146.104	70.5593	106.628	131.006
20	stress	14.7982	14.9228	14.1383	13.0565	11.0691	15.6478	12.653	11.1314
20.1	stress biotic	5.22347	4.30501	4.70612	4.09014	4.0889	5.40336	4.58029	4.78785
20.2	stress abiotic	22.293	23.1379	21.4254	20.018	16.5097	23.6315	18.888	16.0832
21	redox	37.6561	41.5058	47.2339	44.4223	41.3124	43.4412	42.7666	37.2515
22	polyamine metabolism	158.225	162.6	106.746	68.3265	42.2966	71.756	72.8969	79.3174
23	nucleotide metabolism	36.2685	30.4947	31.4217	42.5257	43.7532	46.4232	44.3856	39.092
24	Biodegradation of Xenobiotics	11.5785	12.4665	12.7049	10.6388	10.6862	14.3899	12.3984	12.3646
25	C1 metabolism	14.1803	11.8981	11.8088	14.5491	13.5475	15.8685	11.8881	9.91833
26	misc	8.25493	8.54922	8.90857	8.39681	7.9253	9.59444	7.16496	8.97751
27	RNA	10.6158	9.43439	9.60913	9.39437	9.35406	10.7381	8.80404	8.15103
27.1	RNA processing	13.4343	11.1718	11.9089	12.8975	12.3851	13.9507	10.3344	8.40998
27.2	RNA transcripiton	14.9497	13.4942	13.8919	13.5658	17.1043	14.35	15.4883	14.4734
27.3	RNA regulation of transcription	9.52425	8.50632	8.6207	7.93732	7.49096	8.60795	7.85039	7.54342
27.4	RNA binding	16.6909	15.4836	15.1854	18.977	22.7273	29.0424	13.8895	11.3063
28	DNA	7.81383	6.61294	6.81625	7.49978	7.90939	9.17352	7.25805	6.45099
28.1	DNA synthesis	9.34239	7.61587	7.45529	8.8825	9.39476	11.2232	8.62202	7.7712
28.2	DNA repair	7.20603	7.78341	9.05685	8.08285	8.22129	8.16818	7.36517	5.99277
29	protein	19.6394	18.043	18.6554	19.8946	20.2798	19.9598	17.7624	16.5928
29.1	protein aa activatioon	18.7529	16.3296	15.473	20.1163	20.9868	20.6592	15.6178	12.4695
29.2	protein synthesis	42.2574	38.6118	38.7227	43.9814	44.8399	39.7912	33.0557	31.8377
29.3	protein targeting	15.6774	12.9482	12.6378	15.078	15.7424	17.2989	14.4135	12.6146
29.4	protein postranslational modification	10.3085	9.18205	9.52116	9.06439	8.23184	9.4988	9.63016	8.61608
29.5	protein degradation	15.0817	14.1509	15.5256	15.094	15.9226	16.6479	15.6939	14.8446
29.6	protein folding	37.5247	37.7413	38.6688	44.8213	43.7335	43.3387	33.2195	26.1942
29.7	protein glycosylation	3.95945	3.46493	3.67644	3.00672	3.05543	4.19243	3.41985	3.13158
29.8	protein assembly and cofactor ligation	49.4118	55.2326	47.8471	65.6656	67.4192	47.8118	50.0339	55.1905
30	signalling	9.26967	8.08695	8.87035	8.38779	8.3035	9.65599	8.95391	7.82316
31	cell	11.2001	10.4896	10.594	10.8519	10.4634	11.7845	11.7236	10.8517
31.1	cell organisation	11.3053	10.7379	11.2424	11.6	10.2807	11.3179	12.4853	11.726
31.2	cell division	11.5164	12.3789	12.6927	13.8593	14.1001	13.6049	12.9305	11.0212
31.3	cell cycle	12.8015	12.3709	11.2125	11.7744	13.577	16.6408	13.6412	12.231
31.4	cell vesicle transport	9.72252	7.69277	7.53403	6.77198	6.78358	8.79607	8.20905	8.02794
31.5	cell death	12.3929	11.0249	12.2779	15.1691	12.1891	9.98099	8.86087	7.7214
31.6	cell motility	9.30335	5.47691	9.00356	8.24462	15.0832	14.9787	12.6068	12.7215
31.7	cell development
32	micro RNA, natural antisense etc	34.2519	29.6003	25.9929	23.0898	13.5058	18.2444	12.3992	11.9554
33	development	13.4282	10.5944	11.1229	10.1612	10.4163	13.0918	10.7344	8.9436
34	transport	12.6866	12.4361	14.3189	11.41	10.9951	12.3021	12.3413	11.3289
35	not assigned	11.105	10.8021	10.7473	10.5093	10.6452	11.4393	10.1989	9.78266
