# Supplementary material for: Systems analysis of cis-regulatory motifs in C4 photosynthesis genes using maize and rice leaf transcriptomic data during a process of de-etiolation
Source: J Exp Bot. 2016 Jul 19;67(17):5105–17. doi: 10.1093/jxb/erw275 (PMC5014158; doi:10.1093/jxb/erw275)
Supplement: Supplementary Data [file supp_erw275_supplementary_table_S5.xlsx]

## Sheet: AlaAT
Table S5. Identified motifs for each genomic section of 15 C4 gene pairs using gene list obtained by k80 k-means clustering approach. Predicted motifs which has p-values less than 0.01 and can be mapped back to genomic regions are listed for maize and rice orthologous genes separately.
promoter						5UTR						3UTR						CDS						intron
maize			rice			maize			rice			maize			rice			maize			rice			maize			rice
>old_promoter_AlaAT_maize.1			>old_promoter_AlaAT_rice.6			>old_5UTR_AlaAT_maize.10			>old_5UTR_AlaAT_rice.2			>old_3UTR_AlaAT_maize.1			>old_3UTR_AlaAT_rice.8			>old_CDS_AlaAT_maize.4			>old_CDS_AlaAT_rice.6			>old_intron_AlaAT_maize.1			>old_intron_AlaAT_rice.6
TTGCTT			NNNYAACNNNY			GCGGCG			AACCTC			CTAAACTTCC			AAAATG			AGATHYK			ATGGCTCG			CCACCANMNNCN			CATTTTGCCT
>old_promoter_AlaAT_maize.2			>old_promoter_AlaAT_rice.7			>old_5UTR_AlaAT_maize.11			>old_5UTR_AlaAT_rice.3			>old_3UTR_AlaAT_maize.2			>old_3UTR_AlaAT_rice.9			>old_CDS_AlaAT_maize.6			>old_CDS_AlaAT_rice.7			>old_intron_AlaAT_maize.3			>old_intron_AlaAT_rice.7
ATGWAYCT			GTRAAWA			GTCCGTTGTA			AACCTCCC			CGGTAAATCG			AAAATGCT			GMAAAGG			CTCCGAGGCT			NTTGACCA			CCTTGCACAT
>old_promoter_AlaAT_maize.3			>old_promoter_AlaAT_rice.8			>old_5UTR_AlaAT_maize.12			>old_5UTR_AlaAT_rice.5			>old_3UTR_AlaAT_maize.3			>old_3UTR_AlaAT_rice.10			>old_CDS_AlaAT_maize.8			>old_CDS_AlaAT_rice.8			>old_intron_AlaAT_maize.9			>old_intron_AlaAT_rice.8
AGATHYK			YAACSGMC			TATTCGTTCC			AGGGTT			GCGGTAAATC			AAAATGCTAG			TSGCCGCC			CTCCGCAG			MCCSW			GCTTCATTTA
>old_promoter_AlaAT_maize.8			>old_promoter_AlaAT_rice.11			>old_5UTR_AlaAT_maize.13			>old_5UTR_AlaAT_rice.6			>old_3UTR_AlaAT_maize.4			>old_3UTR_AlaAT_rice.11			>old_CDS_AlaAT_maize.9			>old_CDS_AlaAT_rice.9			>old_intron_AlaAT_maize.11			>old_intron_AlaAT_rice.9
CGCCGCC			NNNSTGACRNNN			GCTCAGGTAA			CTCTTC			CGTACGACCA			CCGTTA			TGGTGGT			ATGGGTCC			YAACSGMC			GGCTTAGT
>old_promoter_AlaAT_maize.12			>old_promoter_AlaAT_rice.19			>old_5UTR_AlaAT_maize.14			>old_5UTR_AlaAT_rice.7			>old_3UTR_AlaAT_maize.6			>old_3UTR_AlaAT_rice.12			>old_CDS_AlaAT_maize.13			>old_CDS_AlaAT_rice.10			>old_intron_AlaAT_maize.13			>old_intron_AlaAT_rice.10
MCCSW			CCGAC			GCCATGCCTC			TCAACC			CAAAACCGTT			CCGTTG			TGTYTAT			GTGGCTCT			GGTKCAG			TGCCTCAT
>old_promoter_AlaAT_maize.14			>old_promoter_AlaAT_rice.23			>old_5UTR_AlaAT_maize.15						>old_3UTR_AlaAT_maize.7			>old_3UTR_AlaAT_rice.13			>old_CDS_AlaAT_maize.14			>old_CDS_AlaAT_rice.11			>old_intron_AlaAT_maize.14			>old_intron_AlaAT_rice.11
GHCACGTCAC			AARATATT			GGTAACCTTC						CGGTCAGTTT			CGTTATTT			GCRGCGG			TGGCTC			AAAAAAAA			TACCTGTA
>old_promoter_AlaAT_maize.16			>old_promoter_AlaAT_rice.24			>old_5UTR_AlaAT_maize.16						>old_3UTR_AlaAT_maize.8			>old_3UTR_AlaAT_rice.14			>old_CDS_AlaAT_maize.15			>old_CDS_AlaAT_rice.12			>old_intron_AlaAT_maize.15			>old_intron_AlaAT_rice.12
WAAAGG			ATAGAGAT			GTAACCTTCC						CTGAAACCGC			CGTTGTTT			CTCCAGTGAT			ACTATTGC			ACAATGGA			TGAACAGC
>old_promoter_AlaAT_maize.18			>old_promoter_AlaAT_rice.26			>old_5UTR_AlaAT_maize.17						>old_3UTR_AlaAT_maize.9						>old_CDS_AlaAT_maize.16			>old_CDS_AlaAT_rice.13			>old_intron_AlaAT_maize.16			>old_intron_AlaAT_rice.13
ANNWAAAGNNN			AWATATAT			GCGCCTCCTA						CGCTAAATTT						GTTATTCA			CTGCTCCC			WTTAGATA			TTGTATTG
>old_promoter_AlaAT_maize.19			>old_promoter_AlaAT_rice.28			>old_5UTR_AlaAT_maize.18						>old_3UTR_AlaAT_maize.10						>old_CDS_AlaAT_maize.17			>old_CDS_AlaAT_rice.14			>old_intron_AlaAT_maize.17			>old_intron_AlaAT_rice.14
NTTGACCA			GTAGTAG			GGCCCTCCAT						CTGTCAATCA						TCCAGTGATG			CTGGTAGT			ATGCTATT			TTCATTGA
>old_promoter_AlaAT_maize.20			>old_promoter_AlaAT_rice.29			>old_5UTR_AlaAT_maize.19						>old_3UTR_AlaAT_maize.11						>old_CDS_AlaAT_maize.18			>old_CDS_AlaAT_rice.15			>old_intron_AlaAT_maize.19			>old_intron_AlaAT_rice.15
GAGCYCA			CCGGCG			GAACGCCCAG						CGGTTTTGGC						TATGCTCCCT			CCGCAG			AGTGGTGA			TAGATTGA
>old_promoter_AlaAT_maize.21			>old_promoter_AlaAT_rice.33			>old_5UTR_AlaAT_maize.20						>old_3UTR_AlaAT_maize.12						>old_CDS_AlaAT_maize.19			>old_CDS_AlaAT_rice.16			>old_intron_AlaAT_maize.20			>old_intron_AlaAT_rice.16
ATATAYAT			AAAAAAAAAA			GTTCAATCTC						CGTTCGGTTT						CTCCCTAA			AGGCTCCT			TGSTGGTG			TTGTTCAT
>old_promoter_AlaAT_maize.22			>old_promoter_AlaAT_rice.34			>old_5UTR_AlaAT_maize.21						>old_3UTR_AlaAT_maize.13						>old_CDS_AlaAT_maize.21			>old_CDS_AlaAT_rice.17			>old_intron_AlaAT_maize.21			>old_intron_AlaAT_rice.17
TATTTTWT			AAAAACCG			TCAGGTAA						CGCTGCCCGG						GGTATTCA			CAGCTC			ATTACAGTCC			TTCTATGC
>old_promoter_AlaAT_maize.23			>old_promoter_AlaAT_rice.35			>old_5UTR_AlaAT_maize.22						>old_3UTR_AlaAT_maize.14						>old_CDS_AlaAT_maize.22			>old_CDS_AlaAT_rice.18			>old_intron_AlaAT_maize.22			>old_intron_AlaAT_rice.18
TTTAGACC			AAACCG			CTCAGGTA						GTACGACC						TTTGGCTGTT			TGGGTC			GCGTAGTGCC			TGGCTT
>old_promoter_AlaAT_maize.24			>old_promoter_AlaAT_rice.36			>old_5UTR_AlaAT_maize.23						>old_3UTR_AlaAT_maize.15						>old_CDS_AlaAT_maize.23			>old_CDS_AlaAT_rice.19			>old_intron_AlaAT_maize.23			>old_intron_AlaAT_rice.19
WTATTTTT			AATAGC			TCTATTCG						GGCGGTAA						GTATGTTT			TAGTGC			GGGTAGTGCC			CCTCAT
>old_promoter_AlaAT_maize.25			>old_promoter_AlaAT_rice.37			>old_5UTR_AlaAT_maize.24						>old_3UTR_AlaAT_maize.16						>old_CDS_AlaAT_maize.24			>old_CDS_AlaAT_rice.20			>old_intron_AlaAT_maize.24			>old_intron_AlaAT_rice.20
AMTAACAT			ACACCC			CGTTGTAC						AAACCGCC						GGTGGTAT			GTGCCA			GATTACAGTC			ATTGCA
>old_promoter_AlaAT_maize.26			>old_promoter_AlaAT_rice.38			>old_5UTR_AlaAT_maize.25						>old_3UTR_AlaAT_maize.17						>old_CDS_AlaAT_maize.25			>old_CDS_AlaAT_rice.21			>old_intron_AlaAT_maize.25			>old_intron_AlaAT_rice.21
CSTCGT			ACATAG			CCCAGGGC						GCGCTAAA						GTGATTCA			AGGGCT			GCTGTATT			TACCTG
>old_promoter_AlaAT_maize.27			>old_promoter_AlaAT_rice.39			>old_5UTR_AlaAT_maize.26						>old_3UTR_AlaAT_maize.18						>old_CDS_AlaAT_maize.26			>old_CDS_AlaAT_rice.22			>old_intron_AlaAT_maize.27			>old_intron_AlaAT_rice.22
AGGGAGAR			ACCCAG			CCGTTGTA						TGCGCTAA						GTATCTTT			ATGCTG			GACTTTGTTG			CCTGTA
>old_promoter_AlaAT_maize.28			>old_promoter_AlaAT_rice.40			>old_5UTR_AlaAT_maize.28						>old_3UTR_AlaAT_maize.19						>old_CDS_AlaAT_maize.27						>old_intron_AlaAT_maize.28			>old_intron_AlaAT_rice.23
CCNCTCC			ACCCTA			CCTAAGGT						AATCGGTC						TTTTCTTT						CGGGGCTG			TCTACG
>old_promoter_AlaAT_maize.29			>old_promoter_AlaAT_rice.41			>old_5UTR_AlaAT_maize.29						>old_3UTR_AlaAT_maize.20						>old_CDS_AlaAT_maize.28						>old_intron_AlaAT_maize.29			>old_intron_AlaAT_rice.24
CGSCGCC			ACGAAA			AGGTTTCG						ACCGTTCG						GTTATT						GCTTTTTGTA			TAACAA
>old_promoter_AlaAT_maize.30			>old_promoter_AlaAT_rice.42			>old_5UTR_AlaAT_maize.30						>old_3UTR_AlaAT_maize.21						>old_CDS_AlaAT_maize.29						>old_intron_AlaAT_maize.30			>old_intron_AlaAT_rice.25
GATGATGA			ACGGCA			CGTTTCGA						GCGGTAAA						ATGCGGTA						GTGTAACTTC			AGTGTT
>old_promoter_AlaAT_maize.31			>old_promoter_AlaAT_rice.43			>old_5UTR_AlaAT_maize.31						>old_3UTR_AlaAT_maize.22						>old_CDS_AlaAT_maize.30						>old_intron_AlaAT_maize.31			>old_intron_AlaAT_rice.26
TAWAATTT			ACTCTC			CTATTCGT						AACCGCCG						CTGCCTAA						GGATGTGTTA			ATTGAC
>old_promoter_AlaAT_maize.33			>old_promoter_AlaAT_rice.44			>old_5UTR_AlaAT_maize.32						>old_3UTR_AlaAT_maize.23						>old_CDS_AlaAT_maize.31						>old_intron_AlaAT_maize.32			>old_intron_AlaAT_rice.27
AGGTAACM			ACTGGA			GTAACCTT						TACGACCA						CTAATTTT						GCGTTTGGCA			TGCTTC
>old_promoter_AlaAT_maize.34			>old_promoter_AlaAT_rice.45			>old_5UTR_AlaAT_maize.33						>old_3UTR_AlaAT_maize.24						>old_CDS_AlaAT_maize.32						>old_intron_AlaAT_maize.33			>old_intron_AlaAT_rice.28
TTTTTTTC			ACTTAT			CTAAGGTT						CTCCACAG						TCCCTAAT						GGTTCGGGTG			TGCCCA
>old_promoter_AlaAT_maize.35			>old_promoter_AlaAT_rice.46			>old_5UTR_AlaAT_maize.34						>old_3UTR_AlaAT_maize.25						>old_CDS_AlaAT_maize.33						>old_intron_AlaAT_maize.34			>old_intron_AlaAT_rice.29
AAAAAAN			ACTTCA			GGTAACCT						ATCGGTCA						ATTTTC						GTTGATGC			GAATTG
>old_promoter_AlaAT_maize.36			>old_promoter_AlaAT_rice.47			>old_5UTR_AlaAT_maize.35						>old_3UTR_AlaAT_maize.27						>old_CDS_AlaAT_maize.34						>old_intron_AlaAT_maize.35			>old_intron_AlaAT_rice.30
CATNTGCA			AGCCTC			GGTTTCGC						GCCCGGTT						GGGGTTAT						CAGTTGTTCA			TTCATT
>old_promoter_AlaAT_maize.37						>old_5UTR_AlaAT_maize.36						>old_3UTR_AlaAT_maize.28						>old_CDS_AlaAT_maize.35						>old_intron_AlaAT_maize.36			>old_intron_AlaAT_rice.31
GKCGAGG						GCTCAGGT						AACCGTTC						TATCTT						GTAGTGCC			CCTGGC
>old_promoter_AlaAT_maize.38						>old_5UTR_AlaAT_maize.38						>old_3UTR_AlaAT_maize.29						>old_CDS_AlaAT_maize.36						>old_intron_AlaAT_maize.37			>old_intron_AlaAT_rice.32
TNTGTTTG						CGTTGTCC						AACCATCG						GTTATTTT						CGTATTAG			TGTATA
>old_promoter_AlaAT_maize.39						>old_5UTR_AlaAT_maize.39						>old_3UTR_AlaAT_maize.30						>old_CDS_AlaAT_maize.38						>old_intron_AlaAT_maize.38			>old_intron_AlaAT_rice.33
TMATAATA						CCTTATAA						TGCGTACG						AGTATCTT						TCCTATAG			GAACAG
>old_promoter_AlaAT_maize.40						>old_5UTR_AlaAT_maize.40						>old_3UTR_AlaAT_maize.31						>old_CDS_AlaAT_maize.39						>old_intron_AlaAT_maize.39			>old_intron_AlaAT_rice.34
GAAAAAGW						GCCCAGGG						AACGAACC						CTGCCCCT						TCTGGGGT			TGTCTT
>old_promoter_AlaAT_maize.41						>old_5UTR_AlaAT_maize.41						>old_3UTR_AlaAT_maize.32						>old_CDS_AlaAT_maize.41						>old_intron_AlaAT_maize.40			>old_intron_AlaAT_rice.35
GAATAWAT						TGTACTCT						GACCATCG						CTTTAG						CACACAGG			ACATAG
>old_promoter_AlaAT_maize.43						>old_5UTR_AlaAT_maize.43						>old_3UTR_AlaAT_maize.33						>old_CDS_AlaAT_maize.42						>old_intron_AlaAT_maize.41			>old_intron_AlaAT_rice.36
GTCAKCTG						CTTATAAA						ATTTAAAC						CTGCCTCT						GTAACTTC			GGGGTT
>old_promoter_AlaAT_maize.44						>old_5UTR_AlaAT_maize.44						>old_3UTR_AlaAT_maize.34						>old_CDS_AlaAT_maize.43						>old_intron_AlaAT_maize.42			>old_intron_AlaAT_rice.37
CTATAAA						GGGCCCTC						CTCCAC						ATTATC						TTACAGTC			TGTCCT
>old_promoter_AlaAT_maize.46						>old_5UTR_AlaAT_maize.45						>old_3UTR_AlaAT_maize.35						>old_CDS_AlaAT_maize.44						>old_intron_AlaAT_maize.43			>old_intron_AlaAT_rice.38
ACCAAGAC						CAGGTA						CGTTCG						CTTTCG						GTGGCTGT			ATTGTA
>old_promoter_AlaAT_maize.47						>old_5UTR_AlaAT_maize.46						>old_3UTR_AlaAT_maize.36						>old_CDS_AlaAT_maize.45						>old_intron_AlaAT_maize.44
AACAATGT						TAAGGT						AAACCG						AGTGAT						TTTGGCAG
>old_promoter_AlaAT_maize.48						>old_5UTR_AlaAT_maize.47						>old_3UTR_AlaAT_maize.37						>old_CDS_AlaAT_maize.46						>old_intron_AlaAT_maize.45
CAAATGAT						GTTTCG						TGCGTA						GGTAGT						GATGCTGT
>old_promoter_AlaAT_maize.49						>old_5UTR_AlaAT_maize.48						>old_3UTR_AlaAT_maize.38						>old_CDS_AlaAT_maize.47						>old_intron_AlaAT_maize.46
TACCTTN						TATTCG						CGCTAA						ACATTA						TCAGTTGT
>old_promoter_AlaAT_maize.50						>old_5UTR_AlaAT_maize.49						>old_3UTR_AlaAT_maize.39						>old_CDS_AlaAT_maize.48						>old_intron_AlaAT_maize.47
ATTTGTA						CAGGGC						GCCGCT						ATTCAC						GCAGTATT
>old_promoter_AlaAT_maize.51						>old_5UTR_AlaAT_maize.50						>old_3UTR_AlaAT_maize.40						>old_CDS_AlaAT_maize.49						>old_intron_AlaAT_maize.48
CTAGKCTA						CGTTGT						CCCGGT						CCTAAT						CGTGTTAG
>old_promoter_AlaAT_maize.52						>old_5UTR_AlaAT_maize.51						>old_3UTR_AlaAT_maize.41						>old_CDS_AlaAT_maize.50						>old_intron_AlaAT_maize.49
AACCAAAC						GGTAAC						TTTAAA						TCATTA						TCAGGTAT
>old_promoter_AlaAT_maize.53						>old_5UTR_AlaAT_maize.52						>old_3UTR_AlaAT_maize.42						>old_CDS_AlaAT_maize.51						>old_intron_AlaAT_maize.50
CCGGTAACTC						GCCATG						CCACAG						TGTCTG						GTGGATGT
>old_promoter_AlaAT_maize.54						>old_5UTR_AlaAT_maize.53						>old_3UTR_AlaAT_maize.43						>old_CDS_AlaAT_maize.52						>old_intron_AlaAT_maize.51
CGCAAGACAG						TTCGTT						CGGTAA						CCTAAG						TTATATTG
>old_promoter_AlaAT_maize.55						>old_5UTR_AlaAT_maize.54						>old_3UTR_AlaAT_maize.44						>old_CDS_AlaAT_maize.53						>old_intron_AlaAT_maize.52
CGGTAACTCT						CCTAAG						CGGTTT						ACCATT						GTTGAT
>old_promoter_AlaAT_maize.56						>old_5UTR_AlaAT_maize.55						>old_3UTR_AlaAT_maize.45						>old_CDS_AlaAT_maize.54						>old_intron_AlaAT_maize.53
CTAAATTCCG						CTCAGG						TAAACG						GCTATA						AGTGCC
>old_promoter_AlaAT_maize.57						>old_5UTR_AlaAT_maize.56						>old_3UTR_AlaAT_maize.46						>old_CDS_AlaAT_maize.55						>old_intron_AlaAT_maize.54
CGAACCGACA						TGTACT						CGGTCA						TGATGC						GCTGTT
>old_promoter_AlaAT_maize.58						>old_5UTR_AlaAT_maize.57						>old_3UTR_AlaAT_maize.47						>old_CDS_AlaAT_maize.56						>old_intron_AlaAT_maize.55
CCGACATTGG						TAACCT						CCATCG						GCGATA						GGGCTG
>old_promoter_AlaAT_maize.59						>old_5UTR_AlaAT_maize.58						>old_3UTR_AlaAT_maize.48						>old_CDS_AlaAT_maize.57						>old_intron_AlaAT_maize.56
CATACTATCG						CTTATA						TACGAC						TTGGCT						ACAGGG
>old_promoter_AlaAT_maize.60						>old_5UTR_AlaAT_maize.59						>old_3UTR_AlaAT_maize.49						>old_CDS_AlaAT_maize.58						>old_intron_AlaAT_maize.57
CTATCGCCAT						TCGCTA						CGAACC						GCGGTA						TACCGT
>old_promoter_AlaAT_maize.61						>old_5UTR_AlaAT_maize.60						>old_3UTR_AlaAT_maize.50						>old_CDS_AlaAT_maize.59						>old_intron_AlaAT_maize.58
CATTCGCCAC						TCTGGC						AATCGG						TCTAAG						CACGGG
>old_promoter_AlaAT_maize.62						>old_5UTR_AlaAT_maize.61						>old_3UTR_AlaAT_maize.51						>old_CDS_AlaAT_maize.60						>old_intron_AlaAT_maize.59
CCTGTATGGT						CGAACG						TTTGCG						TACTCA						GCGTTT
>old_promoter_AlaAT_maize.63						>old_5UTR_AlaAT_maize.62						>old_3UTR_AlaAT_maize.52						>old_CDS_AlaAT_maize.61						>old_intron_AlaAT_maize.60
CAAACTGGGA						ATGCCT						ACCGTT						TAATTT						GGATTA
>old_promoter_AlaAT_maize.64						>old_5UTR_AlaAT_maize.63						>old_3UTR_AlaAT_maize.53						>old_CDS_AlaAT_maize.62						>old_intron_AlaAT_maize.61
CATTGGTACT						TGGCGC						CGGCTC						TCATAA						TATTAG
>old_promoter_AlaAT_maize.65						>old_5UTR_AlaAT_maize.64						>old_3UTR_AlaAT_maize.54						>old_CDS_AlaAT_maize.63						>old_intron_AlaAT_maize.62
CAGTGTAACA						TGTTCA						CCTGGG						TAAGCT						TATACT
>old_promoter_AlaAT_maize.66						>old_5UTR_AlaAT_maize.65						>old_3UTR_AlaAT_maize.55						>old_CDS_AlaAT_maize.64						>old_intron_AlaAT_maize.63
CTGTTGCGCG						TACTCT						TGGGAT						TGTCAT						TATGGC
>old_promoter_AlaAT_maize.67						>old_5UTR_AlaAT_maize.66						>old_3UTR_AlaAT_maize.56						>old_CDS_AlaAT_maize.65						>old_intron_AlaAT_maize.64
CTTGTGTCGC						TGTCCG						CGACCA						TAATAA						GTAGTG
>old_promoter_AlaAT_maize.68						>old_5UTR_AlaAT_maize.67						>old_3UTR_AlaAT_maize.57						>old_CDS_AlaAT_maize.66						>old_intron_AlaAT_maize.65
CCATTCGCCA						GAGCCA						TGTCTC						TAGCTT						TTTCAG
>old_promoter_AlaAT_maize.69						>old_5UTR_AlaAT_maize.68						>old_3UTR_AlaAT_maize.58						>old_CDS_AlaAT_maize.67						>old_intron_AlaAT_maize.66
CGGTAACT						CCCGAG						CGTATT						TGATTC						TTTGGC
>old_promoter_AlaAT_maize.70												>old_3UTR_AlaAT_maize.59						>old_CDS_AlaAT_maize.68						>old_intron_AlaAT_maize.67
TATCGCCA												AGTTTA						CCTCAG						GTAACT
>old_promoter_AlaAT_maize.71												>old_3UTR_AlaAT_maize.60												>old_intron_AlaAT_maize.68
CGCAACGT												CATAAA												TGGCAG
>old_promoter_AlaAT_maize.72												>old_3UTR_AlaAT_maize.61												>old_intron_AlaAT_maize.69
CCGGTAAC												AGGTAA												TTAGGT
>old_promoter_AlaAT_maize.73												>old_3UTR_AlaAT_maize.62												>old_intron_AlaAT_maize.70
CTGTTGCG												CGTGAA												GTTCGG
>old_promoter_AlaAT_maize.74												>old_3UTR_AlaAT_maize.63												>old_intron_AlaAT_maize.71
CCGACATT												TGCGCT												AATGTG
>old_promoter_AlaAT_maize.75												>old_3UTR_AlaAT_maize.64												>old_intron_AlaAT_maize.72
ATTGGTAC												CATGCG												TCAGTT
>old_promoter_AlaAT_maize.76												>old_3UTR_AlaAT_maize.65												>old_intron_AlaAT_maize.73
CGCAAGAC												CAGACT												TGATGC
>old_promoter_AlaAT_maize.77												>old_3UTR_AlaAT_maize.66												>old_intron_AlaAT_maize.74
ACGTCAGA												TGTTAT												CGGTTG
>old_promoter_AlaAT_maize.78												>old_3UTR_AlaAT_maize.67												>old_intron_AlaAT_maize.75
ATTCGCCA												TGAAAC												TGTCAG
>old_promoter_AlaAT_maize.79																								>old_intron_AlaAT_maize.76
CTTGTGTC																								TGCAGT
>old_promoter_AlaAT_maize.80																								>old_intron_AlaAT_maize.77
ATTCCGGA																								ATCTGT
>old_promoter_AlaAT_maize.81																								>old_intron_AlaAT_maize.78
GCCATTCG																								GGATGT
>old_promoter_AlaAT_maize.82																								>old_intron_AlaAT_maize.79
ATTCGGGG																								GCCAGG
>old_promoter_AlaAT_maize.83																								>old_intron_AlaAT_maize.80
TATGCCTT																								AAGGGT
>old_promoter_AlaAT_maize.84																								>old_intron_AlaAT_maize.81
ACGAACCG																								CTAATG
>old_promoter_AlaAT_maize.85																								>old_intron_AlaAT_maize.82
ACTCTGGA																								AGTGTC
>old_promoter_AlaAT_maize.86																								>old_intron_AlaAT_maize.83
CTGTATGG																								TCGAAT
>old_promoter_AlaAT_maize.87																								>old_intron_AlaAT_maize.84
AGTGTAAC																								AATTGA
>old_promoter_AlaAT_maize.88																								>old_intron_AlaAT_maize.85
ACTACC																								TGTGTA
>old_promoter_AlaAT_maize.89
TCGCAA
>old_promoter_AlaAT_maize.90
TGGTAC
>old_promoter_AlaAT_maize.91
CATTCG
>old_promoter_AlaAT_maize.92
TGTGTC
>old_promoter_AlaAT_maize.93
GGCTGT
>old_promoter_AlaAT_maize.94
GCCTTA
>old_promoter_AlaAT_maize.95
TCTGGA
>old_promoter_AlaAT_maize.96
GTAGCT
>old_promoter_AlaAT_maize.97
ACTATC
>old_promoter_AlaAT_maize.98
TATTCG
>old_promoter_AlaAT_maize.99
GTTCTA
>old_promoter_AlaAT_maize.100
ACCTTG
>old_promoter_AlaAT_maize.101
GTACTC
>old_promoter_AlaAT_maize.102
GTAACT
>old_promoter_AlaAT_maize.103
TGTCCT
>old_promoter_AlaAT_maize.104
CTTGTG
>old_promoter_AlaAT_maize.105
TATCGC
>old_promoter_AlaAT_maize.106
GACAGG
>old_promoter_AlaAT_maize.107
TTTCTG
>old_promoter_AlaAT_maize.108
GGCATA
>old_promoter_AlaAT_maize.109
GTTGCG
>old_promoter_AlaAT_maize.110
GGATAA
>old_promoter_AlaAT_maize.111
GTTAGC
>old_promoter_AlaAT_maize.112
TGAAAG
>old_promoter_AlaAT_maize.113
CATACT
>old_promoter_AlaAT_maize.114
TGGGAC
>old_promoter_AlaAT_maize.115
ACGTCA
>old_promoter_AlaAT_maize.116
CCCATA
>old_promoter_AlaAT_maize.117
CCGGTA
>old_promoter_AlaAT_maize.118
AAAGTT
>old_promoter_AlaAT_maize.119
GTTCAA
>old_promoter_AlaAT_maize.120
TATGCC
>old_promoter_AlaAT_maize.121
CTCATA
>old_promoter_AlaAT_maize.122
TCGCCA
>old_promoter_AlaAT_maize.123
GTACAG
>old_promoter_AlaAT_maize.124
CGATAT
>old_promoter_AlaAT_maize.125
GGATGT
>old_promoter_AlaAT_maize.126
TCGGGG

## Sheet: AspAT
promoter						5UTR						3UTR						CDS						intron
maize			rice			maize			rice			maize			rice			maize			rice			maize			rice
>old_promoter_AspAT_maize.2			>old_promoter_AspAT_rice.1			>old_5UTR_AspAT_maize.2			>old_5UTR_AspAT_rice.3			>old_3UTR_AspAT_maize.4			>old_3UTR_AspAT_rice.1			>old_CDS_AspAT_maize.3			>old_CDS_AspAT_rice.5			>old_intron_AspAT_maize.1			>old_intron_AspAT_rice.1
YAACSGMC			AGATHYK			AAAAAA			AAACCC			AAAAAA			AAACTA			GTTCTTG			CGGCGGC			TAGCTAA			ASATATA
>old_promoter_AspAT_maize.6			>old_promoter_AspAT_rice.8			>old_5UTR_AspAT_maize.3			>old_5UTR_AspAT_rice.4			>old_3UTR_AspAT_maize.5			>old_3UTR_AspAT_rice.2			>old_CDS_AspAT_maize.4			>old_CDS_AspAT_rice.6			>old_intron_AspAT_maize.2			>old_intron_AspAT_rice.3
ATATATG			AGGACRA			AAAAAAGG			AAACCCGT			AAAAAAAA			AAACTAAT			GCCGCCGC			GAAGCATTTA			CTTGTCTCCT			CTATTCTTAC
>old_promoter_AspAT_maize.8			>old_promoter_AspAT_rice.10			>old_5UTR_AspAT_maize.4			>old_5UTR_AspAT_rice.5			>old_3UTR_AspAT_maize.6			>old_3UTR_AspAT_rice.3			>old_CDS_AspAT_maize.7			>old_CDS_AspAT_rice.7			>old_intron_AspAT_maize.3			>old_intron_AspAT_rice.4
CCCTCTC			GTTTGGWT			AAAAAAGGAA			AAACCCGTCC			AAAAAAAACA			AAACTAATTC			AGCTGATAAC			TTATACAAAG			ACGTCACT			TATTCTTA
>old_promoter_AspAT_maize.11			>old_promoter_AspAT_rice.13			>old_5UTR_AspAT_maize.5			>old_5UTR_AspAT_rice.6			>old_3UTR_AspAT_maize.7			>old_3UTR_AspAT_rice.4			>old_CDS_AspAT_maize.8			>old_CDS_AspAT_rice.8			>old_intron_AspAT_maize.4			>old_intron_AspAT_rice.5
ATATTTMT			AYATATAT			AACTCC			AACTCCAC			AACAAT			AATTTG			GGAGCTAA			ACCTTGGT			TTTCTCCT			TCTTAC
>old_promoter_AspAT_maize.13			>old_promoter_AspAT_rice.15			>old_5UTR_AspAT_maize.6			>old_5UTR_AspAT_rice.7			>old_3UTR_AspAT_maize.8			>old_3UTR_AspAT_rice.5			>old_CDS_AspAT_maize.9			>old_CDS_AspAT_rice.9			>old_intron_AspAT_maize.5			>old_intron_AspAT_rice.6
AAAAAATA			CCYCTCC			AAGAAA			AATCTG			AACTGG			ACGTAA			AACAAAGC			AGCATTTA			CAGAATTT			TAACTCAT
>old_promoter_AspAT_maize.14			>old_promoter_AspAT_rice.17			>old_5UTR_AspAT_maize.7			>old_5UTR_AspAT_rice.8			>old_3UTR_AspAT_maize.9						>old_CDS_AspAT_maize.10			>old_CDS_AspAT_rice.10			>old_intron_AspAT_maize.6			>old_intron_AspAT_rice.7
AAAAAATG			CCACCK			AAGCAA			ACTCCA			ACCGGATA						GTTTGGAG			TTGTTGCG			AGGTCACT			TAACTC
>old_promoter_AspAT_maize.15			>old_promoter_AspAT_rice.18			>old_5UTR_AspAT_maize.8			>old_5UTR_AspAT_rice.9			>old_3UTR_AspAT_maize.10						>old_CDS_AspAT_maize.11			>old_CDS_AspAT_rice.11			>old_intron_AspAT_maize.7			>old_intron_AspAT_rice.8
AAAAAATGAG			CACAMATA			AAGCAT			ACTGCA			ACTGTAAG						TATCTT			TGGGAGAA			AAGCAGAA			TCGTTTCT
>old_promoter_AspAT_maize.16			>old_promoter_AspAT_rice.19			>old_5UTR_AspAT_maize.9			>old_5UTR_AspAT_rice.10			>old_3UTR_AspAT_maize.11						>old_CDS_AspAT_maize.12			>old_CDS_AspAT_rice.12			>old_intron_AspAT_maize.8			>old_intron_AspAT_rice.9
AAAGAG			AAAAAAAAAG			ACCGCT			ACTGCG			ACTTGAAT						GCTGAAAA			TAGTTGCC			TTTTGC			AAATTTTC
>old_promoter_AspAT_maize.17			>old_promoter_AspAT_rice.20			>old_5UTR_AspAT_maize.10			>old_5UTR_AspAT_rice.11			>old_3UTR_AspAT_maize.12						>old_CDS_AspAT_maize.13			>old_CDS_AspAT_rice.13			>old_intron_AspAT_maize.9			>old_intron_AspAT_rice.10
AAAGTA			AAAAAACC			ACGCCA			AGCCGCAG			AGCGCG						TTGGAG			CATTTA			ACGTATGT			TGTTTAGT
>old_promoter_AspAT_maize.18			>old_promoter_AspAT_rice.21			>old_5UTR_AspAT_maize.11			>old_5UTR_AspAT_rice.12			>old_3UTR_AspAT_maize.13						>old_CDS_AspAT_maize.14			>old_CDS_AspAT_rice.14			>old_intron_AspAT_maize.10			>old_intron_AspAT_rice.11
AAATGG			AAAACC			AGTTCGTG			AGGCCA			ATTACC						GATAAA			CCTTGG			GTACCT			TACTGTGA
>old_promoter_AspAT_maize.19			>old_promoter_AspAT_rice.22			>old_5UTR_AspAT_maize.12			>old_5UTR_AspAT_rice.13									>old_CDS_AspAT_maize.15			>old_CDS_AspAT_rice.15			>old_intron_AspAT_maize.11			>old_intron_AspAT_rice.12
AACTAT			AACCAC			AGTTTGTG			ATCCACCC									TGTTGG			ATCACAAG			GCAGAA			CAGCTCTT
>old_promoter_AspAT_maize.20			>old_promoter_AspAT_rice.23			>old_5UTR_AspAT_maize.13			>old_5UTR_AspAT_rice.14									>old_CDS_AspAT_maize.16			>old_CDS_AspAT_rice.16			>old_intron_AspAT_maize.12			>old_intron_AspAT_rice.13
AACTGC			AACCCG			ATATCC			CCTCCA									CTGAAA			TGTTGG			CGTCAC			TTCGTT
>old_promoter_AspAT_maize.21			>old_promoter_AspAT_rice.24			>old_5UTR_AspAT_maize.14			>old_5UTR_AspAT_rice.15									>old_CDS_AspAT_maize.17			>old_CDS_AspAT_rice.17			>old_intron_AspAT_maize.13			>old_intron_AspAT_rice.14
ACAACG			AAGACG			ATCTCCCC			CCTCCG									AGCTAA			TAGCTG			TTGCGC			TATTCT
>old_promoter_AspAT_maize.22			>old_promoter_AspAT_rice.25			>old_5UTR_AspAT_maize.15												>old_CDS_AspAT_maize.18			>old_CDS_AspAT_rice.18			>old_intron_AspAT_maize.14			>old_intron_AspAT_rice.15
ACACTT			AAGAGT			CAGTTC												TAACCA			GGACTG			GTGAAC			GACACT
>old_promoter_AspAT_maize.23			>old_promoter_AspAT_rice.26															>old_CDS_AspAT_maize.19			>old_CDS_AspAT_rice.19			>old_intron_AspAT_maize.15			>old_intron_AspAT_rice.16
ACAGAT			AAGATC															GCAGAT			ACAAAG			GAATTT			GTGACA
>old_promoter_AspAT_maize.24			>old_promoter_AspAT_rice.27															>old_CDS_AspAT_maize.20			>old_CDS_AspAT_rice.20			>old_intron_AspAT_maize.16			>old_intron_AspAT_rice.17
ACAGCC			AAGCCC															TTCTGA			CTGATA			TCTCCT			TCTGTG
>old_promoter_AspAT_maize.25			>old_promoter_AspAT_rice.28															>old_CDS_AspAT_maize.21			>old_CDS_AspAT_rice.21			>old_intron_AspAT_maize.17			>old_intron_AspAT_rice.18
ACATCA			AATCGT															GACCCA			TTTTGT			ACTCTT			GCAAAC
>old_promoter_AspAT_maize.26			>old_promoter_AspAT_rice.29															>old_CDS_AspAT_maize.22			>old_CDS_AspAT_rice.22			>old_intron_AspAT_maize.18			>old_intron_AspAT_rice.19
ACCTAC			AATTCG															GCGTTT			TTGGAG			AGGCAT			GATTTC
>old_promoter_AspAT_maize.27			>old_promoter_AspAT_rice.30															>old_CDS_AspAT_maize.23			>old_CDS_AspAT_rice.23			>old_intron_AspAT_maize.19			>old_intron_AspAT_rice.20
ACGAGA			ACAAAC															CAAAGA			AACGTT			TCCTTT			TAATTC
>old_promoter_AspAT_maize.28			>old_promoter_AspAT_rice.31															>old_CDS_AspAT_maize.24			>old_CDS_AspAT_rice.24			>old_intron_AspAT_maize.20			>old_intron_AspAT_rice.21
ACGATG			ACGACG															TAGGAC			GCAGAA			TCGCTT			CCTTCA
>old_promoter_AspAT_maize.29			>old_promoter_AspAT_rice.32																		>old_CDS_AspAT_rice.25			>old_intron_AspAT_maize.21			>old_intron_AspAT_rice.22
AGCCAA			ACGCAT																		AAAGTA			ACTTCA			ATGTGC
>old_promoter_AspAT_maize.30			>old_promoter_AspAT_rice.33																		>old_CDS_AspAT_rice.26			>old_intron_AspAT_maize.22			>old_intron_AspAT_rice.23
AGCCGC			ACGCGG																		CTGGAT			CTGACT			ACTCAT
>old_promoter_AspAT_maize.31			>old_promoter_AspAT_rice.34																		>old_CDS_AspAT_rice.27			>old_intron_AspAT_maize.23			>old_intron_AspAT_rice.24
AGCCTT			ACGGAG																		AGTACC			CTGAAT			TTACTC
>old_promoter_AspAT_maize.32			>old_promoter_AspAT_rice.35																					>old_intron_AspAT_maize.24			>old_intron_AspAT_rice.25
AGGAAG			ACGTGA																					GGTCTG			GTGCTT
			>old_promoter_AspAT_rice.36																								>old_intron_AspAT_rice.26
			ACGTTG																								TTGATG
																											>old_intron_AspAT_rice.27
																											CCTATC
																											>old_intron_AspAT_rice.28
																											ACTAAG

## Sheet: AMK
promoter						5UTR						3UTR						CDS						intron
maize			rice			maize			rice			maize			rice			maize			rice			maize			rice
>old_promoter_AMK_maize.3			>old_promoter_AMK_rice.2			-			-			-			>old_3UTR_AMK_rice.6			>old_CDS_AMK_maize.4			>old_CDS_AMK_rice.2			>old_intron_AMK_maize.3			>old_intron_AMK_rice.1
TNTTTTAT			ACGTAA												AGATHYK			TGGAGACTTA			AAAGGGTA			GTRAAWA			CTTGATGTCA
>old_promoter_AMK_maize.6			>old_promoter_AMK_rice.3												>old_3UTR_AMK_rice.8			>old_CDS_AMK_maize.5			>old_CDS_AMK_rice.4			>old_intron_AMK_maize.4			>old_intron_AMK_rice.3
ATATATWT			ACCWACCNN												AGAAAR			CATAGAATGG			GATAGTTG			TTCTGATAGA			TGTAATTT
>old_promoter_AMK_maize.7			>old_promoter_AMK_rice.8												>old_3UTR_AMK_rice.14			>old_CDS_AMK_maize.6			>old_CDS_AMK_rice.5			>old_intron_AMK_maize.5			>old_intron_AMK_rice.4
WGTGTCCG			AGCCTCGGAA												TGAACGTGCT			TATATCATGT			GAAAAGGGTT			GTTCGTGTAC			CAGAAGAAAG
>old_promoter_AMK_maize.8			>old_promoter_AMK_rice.9												>old_3UTR_AMK_rice.16			>old_CDS_AMK_maize.7			>old_CDS_AMK_rice.6			>old_intron_AMK_maize.6			>old_intron_AMK_rice.5
AATATKTT			TAAGCCTCGG												GCGGAGCC			CTGAGAATGG			GGTAGTTG			AGTAGTGTCT			GAAGTTAA
>old_promoter_AMK_maize.10			>old_promoter_AMK_rice.11												>old_3UTR_AMK_rice.18			>old_CDS_AMK_maize.8			>old_CDS_AMK_rice.7			>old_intron_AMK_maize.7			>old_intron_AMK_rice.6
GTTGTTGT			TGCCCCCTAT												GCTAAGTC			AAATCGCT			GGAACGCCTT			TTCTGATA			ATGTGCTG
>old_promoter_AMK_maize.11			>old_promoter_AMK_rice.12												>old_3UTR_AMK_rice.19			>old_CDS_AMK_maize.9			>old_CDS_AMK_rice.9			>old_intron_AMK_maize.8			>old_intron_AMK_rice.7
CGCCSTC			AACGCTGAAC												CTCTACCG			AGTCCTTG			AATTTACG			TTACTGGT			ATCATAGA
>old_promoter_AMK_maize.12			>old_promoter_AMK_rice.13												>old_3UTR_AMK_rice.21			>old_CDS_AMK_maize.10			>old_CDS_AMK_rice.10			>old_intron_AMK_maize.9			>old_intron_AMK_rice.8
GCGCATAGTA			TACCCACGAA												TCGACAGG			GAAATCGC			AAAGGG			GTAATGTA			GCTATTTG
>old_promoter_AMK_maize.13			>old_promoter_AMK_rice.15												>old_3UTR_AMK_rice.22			>old_CDS_AMK_maize.12			>old_CDS_AMK_rice.11			>old_intron_AMK_maize.10			>old_intron_AMK_rice.9
AAATCCGCGA			GCGTTACG												GAACGTGC			TATCAACT			GATGTGAT			GCTATTGG			ATTTGAGC
>old_promoter_AMK_maize.14			>old_promoter_AMK_rice.16												>old_3UTR_AMK_rice.23			>old_CDS_AMK_maize.13			>old_CDS_AMK_rice.12			>old_intron_AMK_maize.11			>old_intron_AMK_rice.10
AATCCGCGAA			AGCGTTAC												GCCCTAGC			GAAAATGGTT			GATCCTTT			TTCTGTTA			GATGTC
>old_promoter_AMK_maize.15			>old_promoter_AMK_rice.17												>old_3UTR_AMK_rice.24			>old_CDS_AMK_maize.14			>old_CDS_AMK_rice.13			>old_intron_AMK_maize.12			>old_intron_AMK_rice.11
GTGTCCGGAT			GACCGCTA												AGTATGGG			CCTTGTTG			GTTGTTGT			ATATCATG			CCCGTGGA
>old_promoter_AMK_maize.16			>old_promoter_AMK_rice.18												>old_3UTR_AMK_rice.25			>old_CDS_AMK_maize.16			>old_CDS_AMK_rice.14			>old_intron_AMK_maize.13			>old_intron_AMK_rice.12
AGGTACGATC			GGTCTCTA												ATCGACAG			AAATCG			TTGTTG			CGACACAT			AATAGTTC
>old_promoter_AMK_maize.17			>old_promoter_AMK_rice.19												>old_3UTR_AMK_rice.26			>old_CDS_AMK_maize.18			>old_CDS_AMK_rice.15			>old_intron_AMK_maize.14			>old_intron_AMK_rice.13
GTCCCCGATA			AACTCTGG												ATTTGCGG			GATTGACG			ATTGTTGT			CATGTTCA			GCCTTCTA
>old_promoter_AMK_maize.18			>old_promoter_AMK_rice.20												>old_3UTR_AMK_rice.27			>old_CDS_AMK_maize.19			>old_CDS_AMK_rice.16			>old_intron_AMK_maize.15			>old_intron_AMK_rice.14
GGTCTGGCGT			GACTTTCA												AGCATCGA			AATGGTTG			AAAGGGAA			TCTATCAT			GTCATA
>old_promoter_AMK_maize.19			>old_promoter_AMK_rice.21												>old_3UTR_AMK_rice.28			>old_CDS_AMK_maize.20			>old_CDS_AMK_rice.17			>old_intron_AMK_maize.16			>old_intron_AMK_rice.15
ACGTATTGTA			TACCCACG												ACCCTA			TGAAAT			AATGGGAA			GGTATTAC			GAAGTT
>old_promoter_AMK_maize.20			>old_promoter_AMK_rice.22												>old_3UTR_AMK_rice.29			>old_CDS_AMK_maize.21			>old_CDS_AMK_rice.18			>old_intron_AMK_maize.17			>old_intron_AMK_rice.16
AGCTCGCACC			AGTCGACT												CTACCG			CCTTGCTA			AAAGGGTT			CATGCATT			GTGCTG
>old_promoter_AMK_maize.21			>old_promoter_AMK_rice.23												>old_3UTR_AMK_rice.30			>old_CDS_AMK_maize.22			>old_CDS_AMK_rice.19			>old_intron_AMK_maize.18			>old_intron_AMK_rice.17
GCGTCGTAGA			GCCTCGGA												GAACGT			GATCCTGT			ACTGGGAA			AGTAGTGT			GGGATT
>old_promoter_AMK_maize.22			>old_promoter_AMK_rice.24												>old_3UTR_AMK_rice.31			>old_CDS_AMK_maize.23			>old_CDS_AMK_rice.20			>old_intron_AMK_maize.19			>old_intron_AMK_rice.18
AGACGGGTCT			GGTTCCCC												GCCCTA			AGACCTTG			CTCATTAT			TTAACTGA			TGTAAT
>old_promoter_AMK_maize.23			>old_promoter_AMK_rice.25												>old_3UTR_AMK_rice.32			>old_CDS_AMK_maize.24			>old_CDS_AMK_rice.21			>old_intron_AMK_maize.20			>old_intron_AMK_rice.19
GGGTCTGGCG			CGTTAC												TGCGGA			ATATGAGA			GCTGAGAT			TTACTG			AAATGG
>old_promoter_AMK_maize.24			>old_promoter_AMK_rice.26												>old_3UTR_AMK_rice.33			>old_CDS_AMK_maize.25			>old_CDS_AMK_rice.22			>old_intron_AMK_maize.21			>old_intron_AMK_rice.20
ATTCATTACG			AGACCG												CGACAG			GATTGTCG			AATATCCG			CATGTT			TTTGAG
>old_promoter_AMK_maize.25			>old_promoter_AMK_rice.27												>old_3UTR_AMK_rice.34			>old_CDS_AMK_maize.26			>old_CDS_AMK_rice.23			>old_intron_AMK_maize.22			>old_intron_AMK_rice.21
GATTCGGTCC			TTACGT												GAGCCC			ATATCG			GTTACAGA			CTGTTA			CTTGAA
>old_promoter_AMK_maize.26			>old_promoter_AMK_rice.28												>old_3UTR_AMK_rice.35			>old_CDS_AMK_maize.27			>old_CDS_AMK_rice.24			>old_intron_AMK_maize.23			>old_intron_AMK_rice.22
AGCTCGTCGC			TGTGCG												CGGAGC			GAGTTGTT			AGGGTA			TAACTG			TAGTGC
>old_promoter_AMK_maize.27			>old_promoter_AMK_rice.29												>old_3UTR_AMK_rice.36			>old_CDS_AMK_maize.28			>old_CDS_AMK_rice.25			>old_intron_AMK_maize.24			>old_intron_AMK_rice.23
ATCCATTGCG			GGTCTC												AAACAC			GCTGGAGA			ATCCTT			ATCATG			GTTAAG
>old_promoter_AMK_maize.28			>old_promoter_AMK_rice.30												>old_3UTR_AMK_rice.37			>old_CDS_AMK_maize.29			>old_CDS_AMK_rice.26			>old_intron_AMK_maize.25			>old_intron_AMK_rice.24
GCTCGCACCA			GTACCC												GTCCTG			AGAATG			TGATAG			TTCTGG			ACATCT
>old_promoter_AMK_maize.29			>old_promoter_AMK_rice.31												>old_3UTR_AMK_rice.38			>old_CDS_AMK_maize.30			>old_CDS_AMK_rice.27			>old_intron_AMK_maize.26			>old_intron_AMK_rice.25
GTACTGATTC			CGCATA												CATACC			ACGAAA			TGGGAA			GTGTAC			GATTTC
>old_promoter_AMK_maize.30			>old_promoter_AMK_rice.32												>old_3UTR_AMK_rice.39			>old_CDS_AMK_maize.31			>old_CDS_AMK_rice.28			>old_intron_AMK_maize.27			>old_intron_AMK_rice.26
CCCCGATA			GGGACA												CTGTGC			AGACTT			GTTAAG			TTACAT			GAGAAC
>old_promoter_AMK_maize.31			>old_promoter_AMK_rice.33												>old_3UTR_AMK_rice.40			>old_CDS_AMK_maize.32			>old_CDS_AMK_rice.29			>old_intron_AMK_maize.28			>old_intron_AMK_rice.27
CGCATAGT			ACCGGT												GTTAGG			CTATCA			ATTCGC			TATTGG			CTGCCA
>old_promoter_AMK_maize.32			>old_promoter_AMK_rice.34												>old_3UTR_AMK_rice.41			>old_CDS_AMK_maize.33			>old_CDS_AMK_rice.30			>old_intron_AMK_maize.29			>old_intron_AMK_rice.28
GCGTCGTA			ACTAAC												CTCTAA			TTGTTG			GAGATT			GAGTAA			TATTTG
>old_promoter_AMK_maize.33			>old_promoter_AMK_rice.35												>old_3UTR_AMK_rice.42			>old_CDS_AMK_maize.34			>old_CDS_AMK_rice.31			>old_intron_AMK_maize.30			>old_intron_AMK_rice.29
CGATAGCC			AAGGTA												AAGCAT			ATATGA			GCTGAG			GAGTCA			AGGTTA
>old_promoter_AMK_maize.34			>old_promoter_AMK_rice.36															>old_CDS_AMK_maize.35			>old_CDS_AMK_rice.32			>old_intron_AMK_maize.31			>old_intron_AMK_rice.30
ACGTATTG			AAACGC															TGGAGA			TGAAGG			AATGCA			GTGAGT
>old_promoter_AMK_maize.35			>old_promoter_AMK_rice.37															>old_CDS_AMK_maize.36			>old_CDS_AMK_rice.33			>old_intron_AMK_maize.32			>old_intron_AMK_rice.31
ACGGGTCT			ACTCTG															AAATGG			TTGCTA			GACTAT			CTGGTT
>old_promoter_AMK_maize.36			>old_promoter_AMK_rice.38															>old_CDS_AMK_maize.37			>old_CDS_AMK_rice.34			>old_intron_AMK_maize.33			>old_intron_AMK_rice.32
CGGGTCTG			GTAACC															TCCTTG			CCTGAT			GTCTAT			TTTACG
>old_promoter_AMK_maize.37			>old_promoter_AMK_rice.39															>old_CDS_AMK_maize.38			>old_CDS_AMK_rice.35			>old_intron_AMK_maize.34			>old_intron_AMK_rice.33
ACTGGGTC			AAGGGT															CTAAGA			GTAGAA			ACCTAC			AGCCTG
>old_promoter_AMK_maize.38			>old_promoter_AMK_rice.40															>old_CDS_AMK_maize.39			>old_CDS_AMK_rice.36			>old_intron_AMK_maize.35			>old_intron_AMK_rice.34
TCATTACG			AGAGAC															TTCTAT			ATTTAC			GATTTC			CTCAGT
>old_promoter_AMK_maize.39			>old_promoter_AMK_rice.41															>old_CDS_AMK_maize.40			>old_CDS_AMK_rice.37			>old_intron_AMK_maize.36			>old_intron_AMK_rice.35
CGGAGAGT			TTACCC															TGGGTT			AATGGG			TATTAC			TTTGCT
>old_promoter_AMK_maize.40			>old_promoter_AMK_rice.42															>old_CDS_AMK_maize.41			>old_CDS_AMK_rice.38			>old_intron_AMK_maize.37			>old_intron_AMK_rice.36
CGAAGATC			CAGCAT															AAGGAA			TACAGA			ACCTTG			CCGTAA
>old_promoter_AMK_maize.41			>old_promoter_AMK_rice.43															>old_CDS_AMK_maize.42			>old_CDS_AMK_rice.39			>old_intron_AMK_maize.38			>old_intron_AMK_rice.37
GCGACCCA			CAATGC															TTGTCG			TCATTA			GTGTTA			GTCCTT
>old_promoter_AMK_maize.42			>old_promoter_AMK_rice.44															>old_CDS_AMK_maize.43			>old_CDS_AMK_rice.40			>old_intron_AMK_maize.39			>old_intron_AMK_rice.38
CGTATTGT			TATTCG															AGTTGA			AGGGAA			TGGATT			GATACT
>old_promoter_AMK_maize.43			>old_promoter_AMK_rice.45															>old_CDS_AMK_maize.44						>old_intron_AMK_maize.40			>old_intron_AMK_rice.39
CGTAGAGC			TTAAGG															AGTGGG						GGTTAT			TTTCTA
>old_promoter_AMK_maize.44			>old_promoter_AMK_rice.46															>old_CDS_AMK_maize.45						>old_intron_AMK_maize.41			>old_intron_AMK_rice.40
AGCTCGTC			ACACCT															CTATGA						CCAATT			ACCTGC
>old_promoter_AMK_maize.45			>old_promoter_AMK_rice.47															>old_CDS_AMK_maize.46						>old_intron_AMK_maize.42			>old_intron_AMK_rice.41
CGATTCGG			ACTTTC															TTGTGG						CTACTA			TCTAGT
>old_promoter_AMK_maize.46			>old_promoter_AMK_rice.48																					>old_intron_AMK_maize.43
TCTGGCGT			TATGAC																					CTGTCA
>old_promoter_AMK_maize.47			>old_promoter_AMK_rice.49																					>old_intron_AMK_maize.44
ACGGCTTC			TGCTTA																					CTGACA
>old_promoter_AMK_maize.48			>old_promoter_AMK_rice.50																					>old_intron_AMK_maize.45
AGCTCGCA			CGTCTA																					TAAATG
>old_promoter_AMK_maize.49			>old_promoter_AMK_rice.51																					>old_intron_AMK_maize.46
AGTTTCCC			CGGACT																					CTGCTA
>old_promoter_AMK_maize.50			>old_promoter_AMK_rice.52																					>old_intron_AMK_maize.47
TCGAGGTA			ACTCAA																					TAGTGT
>old_promoter_AMK_maize.51			>old_promoter_AMK_rice.53																					>old_intron_AMK_maize.48
AGGTACGA			TAGCGT																					CTTTTG
>old_promoter_AMK_maize.52			>old_promoter_AMK_rice.54																					>old_intron_AMK_maize.49
TCGAGGCA			TTCTTA																					GGCTAT
>old_promoter_AMK_maize.53			>old_promoter_AMK_rice.55																					>old_intron_AMK_maize.50
AGTACTGA			GGTGTG																					ACACAT
>old_promoter_AMK_maize.54			>old_promoter_AMK_rice.56																					>old_intron_AMK_maize.51
AGCATCGA			CGCTAA																					AAGATG
>old_promoter_AMK_maize.55			>old_promoter_AMK_rice.57																					>old_intron_AMK_maize.52
AGGACGCG			TAGTGC																					TAAACG
>old_promoter_AMK_maize.56																								>old_intron_AMK_maize.53
CGGACTGA																								ACGACA
>old_promoter_AMK_maize.57																								>old_intron_AMK_maize.54
CGCAAGTA																								CTGATA
>old_promoter_AMK_maize.58																								>old_intron_AMK_maize.55
CGCAGATA																								CAGTAG
>old_promoter_AMK_maize.59
AGCTCG
>old_promoter_AMK_maize.60
GATTCA
>old_promoter_AMK_maize.61
CGCATA
>old_promoter_AMK_maize.62
CGAAGA
>old_promoter_AMK_maize.63
TCGTCG
>old_promoter_AMK_maize.64
CGATAG
>old_promoter_AMK_maize.65
GGTTAC
>old_promoter_AMK_maize.66
CGGGTC
>old_promoter_AMK_maize.67
TTACGT
>old_promoter_AMK_maize.68
ACTCTG
>old_promoter_AMK_maize.69
CCAGTT
>old_promoter_AMK_maize.70
ACGTAT
>old_promoter_AMK_maize.71
TGGGGG
>old_promoter_AMK_maize.72
CGCGAA
>old_promoter_AMK_maize.73
GGTACG
>old_promoter_AMK_maize.74
ACTTCG
>old_promoter_AMK_maize.75
GAGGAC
>old_promoter_AMK_maize.76
AAGAGG
>old_promoter_AMK_maize.77
GGCAAA
>old_promoter_AMK_maize.78
GAGGCA
>old_promoter_AMK_maize.79
CTGATT
>old_promoter_AMK_maize.80
CCCGAT
>old_promoter_AMK_maize.81
TCTAAG
>old_promoter_AMK_maize.82
ATGCGA
>old_promoter_AMK_maize.83
TCGTAG
>old_promoter_AMK_maize.84
GACCCA
>old_promoter_AMK_maize.85
TTAAGG
>old_promoter_AMK_maize.86
AATCCG
>old_promoter_AMK_maize.87
CCAAGC
>old_promoter_AMK_maize.88
TTGCGC
>old_promoter_AMK_maize.89
TGTAAC
>old_promoter_AMK_maize.90
CATAGT
>old_promoter_AMK_maize.91
CATCGA

## Sheet: CA
promoter						5UTR						3UTR						CDS						intron
maize			rice			maize			rice			maize			rice			maize			rice			maize			rice
>old_promoter_CA_maize.4			>old_promoter_CA_rice.1			>old_5UTR_CA_maize.8			>old_5UTR_CA_rice.7			>old_3UTR_CA_maize.5			>old_3UTR_CA_rice.15			>old_CDS_CA_maize.1			>old_CDS_CA_rice.4			>old_intron_CA_maize.1			>old_intron_CA_rice.2
TNTTTTCT			YSACGTR			MCGCCGG			GCCAGCGAAC			GCYAG			TCCCCGAT			TGGNGGT			MCCSW			TCCATTCT			CGTCGATCGA
>old_promoter_CA_maize.5			>old_promoter_CA_rice.5			>old_5UTR_CA_maize.9			>old_5UTR_CA_rice.8			>old_3UTR_CA_maize.7			>old_3UTR_CA_rice.21			>old_CDS_CA_maize.2			>old_CDS_CA_rice.5			>old_intron_CA_maize.2			>old_intron_CA_rice.3
ATATATAW			GAGRGAG			CCTCCTC			TTCGATAT			TCTGTT			TGAACGCG			GATGAWG			CCGAC			RGCAGCAG			TATGCGTCAA
>old_promoter_CA_maize.6			>old_promoter_CA_rice.6			>old_5UTR_CA_maize.10			>old_5UTR_CA_rice.9			>old_3UTR_CA_maize.8			>old_3UTR_CA_rice.29			>old_CDS_CA_maize.3			>old_CDS_CA_rice.12			>old_intron_CA_maize.3			>old_intron_CA_rice.4
CCGCCGCC			CGCCACM			AGGGGA			ATTCGATA			SCATCA			TACGTACC			CTCCNAC			AAGAAGA			TTMTTTTC			CGCGTCTT
>old_promoter_CA_maize.7			>old_promoter_CA_rice.7			>old_5UTR_CA_maize.12			>old_5UTR_CA_rice.10			>old_3UTR_CA_maize.9			>old_3UTR_CA_rice.30			>old_CDS_CA_maize.4			>old_CDS_CA_rice.14			>old_intron_CA_maize.4			>old_intron_CA_rice.5
AAAAANAA			GGCGGCG			AGCASCA			CAGCGAAC			TTTKTTCA			ATCGCAGT			AAGRAG			CGNCGASG			GAGAGAGA			ATCACCGTCC
>old_promoter_CA_maize.8			>old_promoter_CA_rice.8			>old_5UTR_CA_maize.13			>old_5UTR_CA_rice.11			>old_3UTR_CA_maize.10			>old_3UTR_CA_rice.33			>old_CDS_CA_maize.5			>old_CDS_CA_rice.16			>old_intron_CA_maize.5			>old_intron_CA_rice.6
CCCTCNCC			ATATATAT			CGATAAGCGG			ATAGGGAA			TCAATCK			ATGGTTCG			TTCTTGA			TSGAGGA			NTATATAT			GTGTGCGT
>old_promoter_CA_maize.9			>old_promoter_CA_rice.9			>old_5UTR_CA_maize.14			>old_5UTR_CA_rice.12			>old_3UTR_CA_maize.11			>old_3UTR_CA_rice.36			>old_CDS_CA_maize.6			>old_CDS_CA_rice.17			>old_intron_CA_maize.7			>old_intron_CA_rice.7
AGGGGTR			GAGAARA			CGATAAGAGG			ACTGCTAT			GATNGA			GTCCGT			CCKCGTC			GAGTAC			CTGWTCTT			CCTCGCGT
>old_promoter_CA_maize.10			>old_promoter_CA_rice.10			>old_5UTR_CA_maize.15			>old_5UTR_CA_rice.13			>old_3UTR_CA_maize.12			>old_3UTR_CA_rice.37			>old_CDS_CA_maize.7			>old_CDS_CA_rice.18			>old_intron_CA_maize.8			>old_intron_CA_rice.8
CAWTGGCA			CYTCCTCC			ACGATAAGCG			GACCGCCA			AYATTTG			AACGCG			GACGGCG			TCAAGGATGG			TTTGTTTG			CCTTGCGT
>old_promoter_CA_maize.11			>old_promoter_CA_rice.11			>old_5UTR_CA_maize.16			>old_5UTR_CA_rice.14			>old_3UTR_CA_maize.13			>old_3UTR_CA_rice.39			>old_CDS_CA_maize.8			>old_CDS_CA_rice.19			>old_intron_CA_maize.9			>old_intron_CA_rice.9
CGAGGACG			CGACGAY			ATAAGCGG			GGCCGCGA			TAACGCTGAG			CCCCGA			CCWCCTCC			TCAAGACCGA			GGTGCTGC			GCTCGCGT
>old_promoter_CA_maize.12			>old_promoter_CA_rice.12			>old_5UTR_CA_maize.17			>old_5UTR_CA_rice.15			>old_3UTR_CA_maize.14			>old_3UTR_CA_rice.40			>old_CDS_CA_maize.9			>old_CDS_CA_rice.20			>old_intron_CA_maize.10			>old_intron_CA_rice.10
CTCYTTTT			CAAAACGGGG			GATAAGCG			TTCGACAT			ACCGGCCCGC			CGCGGA			TCAAGGACGG			TCAAGGCCGG			CCYCCTCC			CCTGATCA
>old_promoter_CA_maize.13			>old_promoter_CA_rice.13			>old_5UTR_CA_maize.18			>old_5UTR_CA_rice.16			>old_3UTR_CA_maize.15			>old_3UTR_CA_rice.41			>old_CDS_CA_maize.11			>old_CDS_CA_rice.21			>old_intron_CA_maize.11			>old_intron_CA_rice.11
CTCCGACG			CCTATACGGT			CTCGCACGAT			AAAGTCAA			AGGGCTACGG			CCGTCC			TCCCTCCAGG			TCAAGGAGGG			MTCGATCT			ATCATCGT
>old_promoter_CA_maize.15			>old_promoter_CA_rice.14			>old_5UTR_CA_maize.19			>old_5UTR_CA_rice.17			>old_3UTR_CA_maize.16			>old_3UTR_CA_rice.42			>old_CDS_CA_maize.12			>old_CDS_CA_rice.22			>old_intron_CA_maize.12			>old_intron_CA_rice.12
TAATRTGT			CTAGAGTCGA			GCGATAAG			GTCGACCG			TATGCACCCG			GACGCG			TCAAGACCGA			TCAAGACC			CTTATATT			CCGGCAAC
>old_promoter_CA_maize.16			>old_promoter_CA_rice.16			>old_5UTR_CA_maize.20			>old_5UTR_CA_rice.18			>old_3UTR_CA_maize.17			>old_3UTR_CA_rice.43			>old_CDS_CA_maize.13			>old_CDS_CA_rice.23			>old_intron_CA_maize.13			>old_intron_CA_rice.13
MCCGAACC			ATTACGCG			CGATAAGA			TCGATA			TACCGGCCCG			TACGCC			CTCTCAAG			GACCGAGCAC			AGCGCTGY			ACTTGCGT
>old_promoter_CA_maize.17			>old_promoter_CA_rice.17			>old_5UTR_CA_maize.21			>old_5UTR_CA_rice.19			>old_3UTR_CA_maize.18			>old_3UTR_CA_rice.45			>old_CDS_CA_maize.14			>old_CDS_CA_rice.24			>old_intron_CA_maize.14			>old_intron_CA_rice.14
TTCCCTYT			GTTACGGT			ACATCCAGCA			TCAATA			TATGACCGCC			CCGACC			GCCGTTCG			TCAAGCACGC			AGGCACTA			TGCGTC
>old_promoter_CA_maize.18			>old_promoter_CA_rice.18			>old_5UTR_CA_maize.22			>old_5UTR_CA_rice.20			>old_3UTR_CA_maize.19			>old_3UTR_CA_rice.46			>old_CDS_CA_maize.16			>old_CDS_CA_rice.25			>old_intron_CA_maize.16			>old_intron_CA_rice.15
ACGMGCGC			CGCAAAGC			ATAAGAGG			GACCGC			TACCTACCGA			TCCGAC			TCCAGGACGG			TCAAGGCC			CGTCRTCG			CGCGTT
>old_promoter_CA_maize.19			>old_promoter_CA_rice.19			>old_5UTR_CA_maize.23			>old_5UTR_CA_rice.21			>old_3UTR_CA_maize.20			>old_3UTR_CA_rice.47			>old_CDS_CA_maize.20			>old_CDS_CA_rice.26			>old_intron_CA_maize.17			>old_intron_CA_rice.16
GCAGCAGC			AAACCCGC			CGATAA			AGCGAA			TACGGCAATT			CGTACC			TCAAGACC			TCAAGACCTA			CCTCTCTS			TATGCGTC
>old_promoter_CA_maize.20			>old_promoter_CA_rice.20			>old_5UTR_CA_maize.24			>old_5UTR_CA_rice.22			>old_3UTR_CA_maize.21			>old_3UTR_CA_rice.48			>old_CDS_CA_maize.21			>old_CDS_CA_rice.28			>old_intron_CA_maize.18			>old_intron_CA_rice.17
CCYCTCCT			CGACCCAT			TCGCACGA			CATTCG			ATTCTACCGG			TACCGG			TCAAGACCTA			TCAAGGCCCT			ACTCACACGG			GATCGCCT
>old_promoter_CA_maize.21			>old_promoter_CA_rice.21			>old_5UTR_CA_maize.25			>old_5UTR_CA_rice.23			>old_3UTR_CA_maize.22			>old_3UTR_CA_rice.49			>old_CDS_CA_maize.22			>old_CDS_CA_rice.29			>old_intron_CA_maize.19			>old_intron_CA_rice.18
TAAAATAT			ATCCACCC			CGCACGAT			TATAGG			TGACCGCCTT			GTCCCC			AGTCCGGC			CCCTCAAG			ACACCGATCG			ATCACCGT
>old_promoter_CA_maize.22			>old_promoter_CA_rice.22			>old_5UTR_CA_maize.26			>old_5UTR_CA_rice.24			>old_3UTR_CA_maize.23			>old_3UTR_CA_rice.50			>old_CDS_CA_maize.23			>old_CDS_CA_rice.31			>old_intron_CA_maize.20			>old_intron_CA_rice.19
TKTGGTG			GCAGTAGT			GATAAG			GCTATA			TTACGAAGAG			GAACGC			TGAAGAGCGG			TCAAGGAT			ACACCGACCG			CTCGCG
>old_promoter_CA_maize.23			>old_promoter_CA_rice.23			>old_5UTR_CA_maize.27			>old_5UTR_CA_rice.25			>old_3UTR_CA_maize.24			>old_3UTR_CA_rice.51			>old_CDS_CA_maize.24			>old_CDS_CA_rice.33			>old_intron_CA_maize.21			>old_intron_CA_rice.20
TTAATTT			CTCCAGAG			CGGCACTC			AAAGTC			TTCCTAACGC			AACGCT			GCTGTTCG			TCAGGACC			TTGGTTTCGC			GCGGGCGT
>old_promoter_CA_maize.24			>old_promoter_CA_rice.24			>old_5UTR_CA_maize.28			>old_5UTR_CA_rice.26			>old_3UTR_CA_maize.25			>old_3UTR_CA_rice.52			>old_CDS_CA_maize.25			>old_CDS_CA_rice.34			>old_intron_CA_maize.22			>old_intron_CA_rice.21
GAAGATGA			TGTGGCGC			TCAAACGA			TAAGGA			TACCGGATCA			CGCAGT			TGCAGCCCGG			TTCGCCAA			TACGTACGCA			CGCACG
>old_promoter_CA_maize.25			>old_promoter_CA_rice.25			>old_5UTR_CA_maize.29			>old_5UTR_CA_rice.27			>old_3UTR_CA_maize.26			>old_3UTR_CA_rice.53			>old_CDS_CA_maize.26			>old_CDS_CA_rice.35			>old_intron_CA_maize.23			>old_intron_CA_rice.22
TCTTCTTC			CTCCAAGT			TAAGCG			CGCGAC			CCTAACGC			CCAACG			GTCATTGGCC			GTCGGCCA			TACGTGCGTA			CGTACG
>old_promoter_CA_maize.26			>old_promoter_CA_rice.26			>old_5UTR_CA_maize.30			>old_5UTR_CA_rice.28			>old_3UTR_CA_maize.27			>old_3UTR_CA_rice.54			>old_CDS_CA_maize.27			>old_CDS_CA_rice.36			>old_intron_CA_maize.24			>old_intron_CA_rice.23
CCACCGY			ATCCGCGC			ACGATA			TGCGCG			TATACCGG			ACTACC			AGTACGCC			AGGCCCTC			CGCGCGTA			GGGTCG
>old_promoter_CA_maize.27			>old_promoter_CA_rice.27			>old_5UTR_CA_maize.31			>old_5UTR_CA_rice.29			>old_3UTR_CA_maize.28			>old_3UTR_CA_rice.55			>old_CDS_CA_maize.28			>old_CDS_CA_rice.37			>old_intron_CA_maize.25			>old_intron_CA_rice.24
CCGKTCCT			GCCACAAA			CGGAACGC			CGTCTA			TCCTAACG			CGCGTG			CCCCTTCG			TCAAGCTCGT			GTACGT			CTTGCG
>old_promoter_CA_maize.28			>old_promoter_CA_rice.29			>old_5UTR_CA_maize.32			>old_5UTR_CA_rice.30			>old_3UTR_CA_maize.29			>old_3UTR_CA_rice.56			>old_CDS_CA_maize.29			>old_CDS_CA_rice.38			>old_intron_CA_maize.26			>old_intron_CA_rice.25
TAYGCGCT			CTAGAG			CCGGAACG			CGTTTG			GGCTACGG			TACGTA			GAGTACGC			AGGCCTTC			GTACGTAC			CGCGGG
>old_promoter_CA_maize.29			>old_promoter_CA_rice.30			>old_5UTR_CA_maize.33			>old_5UTR_CA_rice.31			>old_3UTR_CA_maize.30			>old_3UTR_CA_rice.57			>old_CDS_CA_maize.30			>old_CDS_CA_rice.39			>old_intron_CA_maize.27			>old_intron_CA_rice.26
GCACNCAC			CGCGTT			TCAATGTA			CGGGAG			ACCTACCG			ACTACG			CTCAAG			TGGAGCCC			CACCGACC			GGCAAC
>old_promoter_CA_maize.30			>old_promoter_CA_rice.31			>old_5UTR_CA_maize.34			>old_5UTR_CA_rice.32			>old_3UTR_CA_maize.31			>old_3UTR_CA_rice.58			>old_CDS_CA_maize.31			>old_CDS_CA_rice.40			>old_intron_CA_maize.29			>old_intron_CA_rice.27
CGACGGCG			CGACCC			ACGGGACG			GCCAGC			ACCGGATC			ACCGTC			ATCGGGTC			TCAAGG			AGCCACAC			CGCCTT
>old_promoter_CA_maize.31			>old_promoter_CA_rice.32			>old_5UTR_CA_maize.35			>old_5UTR_CA_rice.33			>old_3UTR_CA_maize.32			>old_3UTR_CA_rice.59			>old_CDS_CA_maize.32			>old_CDS_CA_rice.41			>old_intron_CA_maize.30			>old_intron_CA_rice.28
ANACAAAC			TTACGG			AGGGCATC			CGGAAG			ACCGGCCC			CGCCAA			AGCGGGTT			TGGAGCAC			GTTGGTTT			GTCGCC
>old_promoter_CA_maize.32			>old_promoter_CA_rice.33			>old_5UTR_CA_maize.36			>old_5UTR_CA_rice.34			>old_3UTR_CA_maize.33			>old_3UTR_CA_rice.61			>old_CDS_CA_maize.33			>old_CDS_CA_rice.42			>old_intron_CA_maize.31			>old_intron_CA_rice.29
CTAAYACT			ATAAGG			TCCAGCAT			GATCCG			ACCGCCTT			CGGAGT			ACTGGGTC			CCCTCA			TCACACGG			CGTGTC
>old_promoter_CA_maize.33			>old_promoter_CA_rice.34			>old_5UTR_CA_maize.37			>old_5UTR_CA_rice.35			>old_3UTR_CA_maize.34			>old_3UTR_CA_rice.62			>old_CDS_CA_maize.34			>old_CDS_CA_rice.43			>old_intron_CA_maize.32			>old_intron_CA_rice.30
GGCGCAGG			ACCCGC			ATCAATGT			TTGCGC			ATGACCGC			GGTTCG			ATCGGTGC			AGTACGCC			ATATATAC			CGCCCG
>old_promoter_CA_maize.34			>old_promoter_CA_rice.35			>old_5UTR_CA_maize.38			>old_5UTR_CA_rice.36			>old_3UTR_CA_maize.35			>old_3UTR_CA_rice.63			>old_CDS_CA_maize.35			>old_CDS_CA_rice.44			>old_intron_CA_maize.33			>old_intron_CA_rice.31
CTCCTCCG			CAGTAG			TCCACCAG			TCTATT			CCGATATG			ATCCGA			ACCGGGTC			AGGCACCC			TACTCACA			GATCGG
>old_promoter_CA_maize.36			>old_promoter_CA_rice.36			>old_5UTR_CA_maize.39						>old_3UTR_CA_maize.36			>old_3UTR_CA_rice.64			>old_CDS_CA_maize.36			>old_CDS_CA_rice.45			>old_intron_CA_maize.34			>old_intron_CA_rice.32
CGCTMGCT			TTCCGC			CCGGCGAT						CCCGCCGA			CGCTTT			ACTTCGTC			TCGAGGAC			ACCGAC			GACCCC
>old_promoter_CA_maize.37			>old_promoter_CA_rice.37			>old_5UTR_CA_maize.40						>old_3UTR_CA_maize.37			>old_3UTR_CA_rice.65			>old_CDS_CA_maize.37			>old_CDS_CA_rice.46			>old_intron_CA_maize.35			>old_intron_CA_rice.33
TCCGCCTC			GTCCAT			AGGCCAGA						ACCGATAT			ATCGCA			GAGGCCTT			CGCCAA			GTGCGTAC			AGCCCC
>old_promoter_CA_maize.38			>old_promoter_CA_rice.38			>old_5UTR_CA_maize.41						>old_3UTR_CA_maize.38			>old_3UTR_CA_rice.66			>old_CDS_CA_maize.38			>old_CDS_CA_rice.47			>old_intron_CA_maize.36			>old_intron_CA_rice.34
AACAASA			CGTACG			AGGAGTCA						GGGCTACG			TAAGTA			AGATCGGC			ACGCCGTC			TACCGACG			CGGTGT
>old_promoter_CA_maize.39			>old_promoter_CA_rice.39			>old_5UTR_CA_maize.42						>old_3UTR_CA_maize.39			>old_3UTR_CA_rice.67			>old_CDS_CA_maize.39			>old_CDS_CA_rice.48			>old_intron_CA_maize.37			>old_intron_CA_rice.35
TTCATCAT			AAGCCG			AGGCTCAT						CCGACTCC			CGTTCA			CAGTTCGT			CCCGCCAA			CAGCGAGC			CATCGT
>old_promoter_CA_maize.41			>old_promoter_CA_rice.40			>old_5UTR_CA_maize.43						>old_3UTR_CA_maize.40			>old_3UTR_CA_rice.68			>old_CDS_CA_maize.40			>old_CDS_CA_rice.49			>old_intron_CA_maize.38			>old_intron_CA_rice.36
GGASCATA			AGGCAT			TAAACG						TCGCCCAA			CGGATG			AGTCCG			AGACCG			GTAAGTCG			CACGCG
>old_promoter_CA_maize.42			>old_promoter_CA_rice.41			>old_5UTR_CA_maize.44						>old_3UTR_CA_maize.41			>old_3UTR_CA_rice.69			>old_CDS_CA_maize.41			>old_CDS_CA_rice.50			>old_intron_CA_maize.39			>old_intron_CA_rice.37
TGTACGGGTC			CGCAAT			GCGATA						TTCTACCG			CGTGGA			GTTCGA			AGGATGGG			GTCCGTCG			GGCGTG
>old_promoter_CA_maize.43			>old_promoter_CA_rice.42			>old_5UTR_CA_maize.45						>old_3UTR_CA_maize.42			>old_3UTR_CA_rice.70			>old_CDS_CA_maize.42			>old_CDS_CA_rice.51			>old_intron_CA_maize.40			>old_intron_CA_rice.38
GCGGATTTAC			ATCCAC			CGGGAC						ATCGCCCA			ATATCG			CAAGGT			TCGAGTAC			TGGTTT			TACGCG
>old_promoter_CA_maize.44			>old_promoter_CA_rice.43			>old_5UTR_CA_maize.46						>old_3UTR_CA_maize.43			>old_3UTR_CA_rice.71			>old_CDS_CA_maize.43			>old_CDS_CA_rice.52			>old_intron_CA_maize.41			>old_intron_CA_rice.39
TTACGGCAGG			CGCGAA			CACGAT						TCAATCGC			CCTGAC			AGTACG			CCGGCCAG			ACACCG			CGCTCG
>old_promoter_CA_maize.45			>old_promoter_CA_rice.44			>old_5UTR_CA_maize.47						>old_3UTR_CA_maize.44			>old_3UTR_CA_rice.72			>old_CDS_CA_maize.44			>old_CDS_CA_rice.53			>old_intron_CA_maize.42			>old_intron_CA_rice.40
TGTAACGGCC			AACGGG			TAAGAG						CCGCCTTG			ATCGTC			CCATCG			TTCGTCAA			GGTTTCGC			CCCCCT
>old_promoter_CA_maize.46			>old_promoter_CA_rice.45			>old_5UTR_CA_maize.48						>old_3UTR_CA_maize.45			>old_3UTR_CA_rice.73			>old_CDS_CA_maize.45			>old_CDS_CA_rice.54			>old_intron_CA_maize.43			>old_intron_CA_rice.41
TGTAACGCTC			CGAAAG			CATCCA						ACGCTGAG			AAAGAC			AGCCCG			CCGAGCAC			TCACCG			GTCCCC
>old_promoter_CA_maize.47			>old_promoter_CA_rice.46			>old_5UTR_CA_maize.49						>old_3UTR_CA_maize.46			>old_3UTR_CA_rice.74			>old_CDS_CA_maize.46			>old_CDS_CA_rice.55			>old_intron_CA_maize.44			>old_intron_CA_rice.42
TACCAGAACG			CTCGCA			CCAGCC						ACGTACCT			ACTGCC			CCGTTC			TCAAGCTC			ACGTAC			GTCAAC
>old_promoter_CA_maize.48			>old_promoter_CA_rice.47			>old_5UTR_CA_maize.50						>old_3UTR_CA_maize.47			>old_3UTR_CA_rice.75			>old_CDS_CA_maize.47			>old_CDS_CA_rice.56			>old_intron_CA_maize.45			>old_intron_CA_rice.43
TAGCGATCTC			GCCCCG			CGGGCA						ATGCGTCG			CCTATG			CTCCAG			GCACCC			CGACTG			TGTGCG
>old_promoter_CA_maize.49			>old_promoter_CA_rice.48			>old_5UTR_CA_maize.51						>old_3UTR_CA_maize.48			>old_3UTR_CA_rice.76			>old_CDS_CA_maize.48			>old_CDS_CA_rice.57			>old_intron_CA_maize.46			>old_intron_CA_rice.44
TACAGCATCC			CGAGTC			AGGCCC						TCGAGTAC			TTCGTC			GGGTCC			TGCGCC			CGCACG			CTCGGG
>old_promoter_CA_maize.50			>old_promoter_CA_rice.49			>old_5UTR_CA_maize.52						>old_3UTR_CA_maize.49			>old_3UTR_CA_rice.77			>old_CDS_CA_maize.49			>old_CDS_CA_rice.58			>old_intron_CA_maize.47			>old_intron_CA_rice.45
TAGCATCGCG			TTACCG			TCCGGC						ATCAATCG			AGTACT			TACCCC			GAGCCC			ACTCAC			GTCTCC
>old_promoter_CA_maize.51			>old_promoter_CA_rice.50			>old_5UTR_CA_maize.53						>old_3UTR_CA_maize.50			>old_3UTR_CA_rice.78			>old_CDS_CA_maize.50			>old_CDS_CA_rice.59			>old_intron_CA_maize.48			>old_intron_CA_rice.46
TACACGCGCA			ATACGG			CAATGT						ATGCACCC			AGTTTA			GTCAAG			AGGCCG			TATATA			CGGTCG
>old_promoter_CA_maize.52			>old_promoter_CA_rice.51			>old_5UTR_CA_maize.54						>old_3UTR_CA_maize.51						>old_CDS_CA_maize.51			>old_CDS_CA_rice.60			>old_intron_CA_maize.49			>old_intron_CA_rice.47
TAACGGCCTG			ATTTAG			TCGCAC						TACCGG						CCAGAA			CGGCCA			TCTGCA			ACTGAC
>old_promoter_CA_maize.53			>old_promoter_CA_rice.52			>old_5UTR_CA_maize.55						>old_3UTR_CA_maize.52						>old_CDS_CA_maize.52			>old_CDS_CA_rice.61			>old_intron_CA_maize.50			>old_intron_CA_rice.48
ATACGGCG			CTATAC			AACGGG						ATTACG						TACGAC			TCGAGC			CATGCA			AGCGTG
>old_promoter_CA_maize.54			>old_promoter_CA_rice.53			>old_5UTR_CA_maize.56						>old_3UTR_CA_maize.53						>old_CDS_CA_maize.53			>old_CDS_CA_rice.62			>old_intron_CA_maize.51			>old_intron_CA_rice.49
TAACGGCC			GTCTAG			AGAAGA						TACCGA						CTCTCA			CGTCGA			ATCGAC			TACCCG
>old_promoter_CA_maize.55			>old_promoter_CA_rice.54			>old_5UTR_CA_maize.57						>old_3UTR_CA_maize.54						>old_CDS_CA_maize.54			>old_CDS_CA_rice.63			>old_intron_CA_maize.52			>old_intron_CA_rice.50
CTGTAACG			GGACGC			CACTCG						CCGGAT						CTCCAT			GCACGC			GTAAGT			CACCGT
>old_promoter_CA_maize.56			>old_promoter_CA_rice.55			>old_5UTR_CA_maize.58						>old_3UTR_CA_maize.55						>old_CDS_CA_maize.55			>old_CDS_CA_rice.64			>old_intron_CA_maize.53			>old_intron_CA_rice.51
CCCGTGTG			AACGTG			AGCGGC						TAACGC						CTTCGT			AGGCCC			TGCGTA			CGTGGC
>old_promoter_CA_maize.57			>old_promoter_CA_rice.56			>old_5UTR_CA_maize.59						>old_3UTR_CA_maize.56						>old_CDS_CA_maize.56			>old_CDS_CA_rice.65			>old_intron_CA_maize.54			>old_intron_CA_rice.52
GCGTTACG			TGGCCA			AGCCGC						CCGACT						TCGGTG			GTACGC			CGACCG			TTAGCG
>old_promoter_CA_maize.58			>old_promoter_CA_rice.57			>old_5UTR_CA_maize.60						>old_3UTR_CA_maize.57						>old_CDS_CA_maize.57			>old_CDS_CA_rice.66			>old_intron_CA_maize.55
GTAACGCT			CGGCTT			CGAGAG						ACTATA						TCGAGT			CTTCGA			CCACAC
>old_promoter_CA_maize.59			>old_promoter_CA_rice.58			>old_5UTR_CA_maize.61						>old_3UTR_CA_maize.58						>old_CDS_CA_maize.58			>old_CDS_CA_rice.67			>old_intron_CA_maize.56
CCGGGTAG			GTCACG			GATCAA						CCGATA						GATCGG			CCCGTC			CGAGCA
>old_promoter_CA_maize.60			>old_promoter_CA_rice.59			>old_5UTR_CA_maize.62						>old_3UTR_CA_maize.59						>old_CDS_CA_maize.59			>old_CDS_CA_rice.68			>old_intron_CA_maize.57
TACGCGCT			CTGAGG			CCCCAG						TATACT						AGCGCT			CCGCAA			GCTCAC
>old_promoter_CA_maize.61			>old_promoter_CA_rice.60			>old_5UTR_CA_maize.63						>old_3UTR_CA_maize.60						>old_CDS_CA_maize.60			>old_CDS_CA_rice.69			>old_intron_CA_maize.58
ATCGGCAG			CGCTCC			CAAACG						TCTACC						AGGCCG			TGGCCA			TCCGCT
>old_promoter_CA_maize.62			>old_promoter_CA_rice.61			>old_5UTR_CA_maize.64						>old_3UTR_CA_maize.61						>old_CDS_CA_maize.61			>old_CDS_CA_rice.70			>old_intron_CA_maize.59
GCGGGCAT			GGACAC			AGAAAG						CACCCG						CCCCAC			AAGCCG			CAGCAC
>old_promoter_CA_maize.63			>old_promoter_CA_rice.62			>old_5UTR_CA_maize.65						>old_3UTR_CA_maize.62						>old_CDS_CA_maize.62			>old_CDS_CA_rice.71			>old_intron_CA_maize.60
AGCGCGTA			ATATTG			CGGCTC						GACCGC						GTGTGC			CCAGAC			CGCGCG
>old_promoter_CA_maize.64			>old_promoter_CA_rice.63			>old_5UTR_CA_maize.66						>old_3UTR_CA_maize.63						>old_CDS_CA_maize.63			>old_CDS_CA_rice.72			>old_intron_CA_maize.61
GCCGTGAA			TGCGCA			AGGAGT						TACGGC						GTGTTC			CCATCG			TCACGC
>old_promoter_CA_maize.65												>old_3UTR_CA_maize.64						>old_CDS_CA_maize.64			>old_CDS_CA_rice.73			>old_intron_CA_maize.62
CCACTGGG												CGTACC						CAAGAA			CGTCAA			CGCGTT
>old_promoter_CA_maize.66												>old_3UTR_CA_maize.65						>old_CDS_CA_maize.65			>old_CDS_CA_rice.74			>old_intron_CA_maize.63
TACGGCAG												AATCGC						AGAGCT			GGATCG			GTCGTC
>old_promoter_CA_maize.67												>old_3UTR_CA_maize.66						>old_CDS_CA_maize.66			>old_CDS_CA_rice.75			>old_intron_CA_maize.64
CCGGCGGA												GCTACG						CACCGT			TGGGCC			CCCGCG
>old_promoter_CA_maize.68												>old_3UTR_CA_maize.67						>old_CDS_CA_maize.67						>old_intron_CA_maize.65
TTTCGCGT												CCTAAC						TACGCC						CGCATG
>old_promoter_CA_maize.69												>old_3UTR_CA_maize.68						>old_CDS_CA_maize.68						>old_intron_CA_maize.66
CACGCGTA												CCCAAT						ACATCG						GGCCAA
>old_promoter_CA_maize.70												>old_3UTR_CA_maize.69						>old_CDS_CA_maize.69						>old_intron_CA_maize.67
TACGTCGC												TACCTA						GAAGCC						ACCGGC
>old_promoter_CA_maize.71												>old_3UTR_CA_maize.70						>old_CDS_CA_maize.70						>old_intron_CA_maize.68
CCTGCTAA												CGCCCA						GACCCT						CTACTA
>old_promoter_CA_maize.72												>old_3UTR_CA_maize.71						>old_CDS_CA_maize.71						>old_intron_CA_maize.69
CCACACGG												CGCCTT						TGCTCC						ACTGAT
>old_promoter_CA_maize.73												>old_3UTR_CA_maize.72						>old_CDS_CA_maize.72						>old_intron_CA_maize.70
CGCGTT												GGGCTA						AGGACT						TATAGC
>old_promoter_CA_maize.74												>old_3UTR_CA_maize.73						>old_CDS_CA_maize.73						>old_intron_CA_maize.71
CTAGCG												AATGCG						CTCCCA						TGCGCT
>old_promoter_CA_maize.75												>old_3UTR_CA_maize.74												>old_intron_CA_maize.72
TACGGC												GCTATA												ACTCCG
>old_promoter_CA_maize.76												>old_3UTR_CA_maize.75												>old_intron_CA_maize.73
CGTACA												TACGAA												CCTCGT
>old_promoter_CA_maize.77												>old_3UTR_CA_maize.76												>old_intron_CA_maize.74
CACGCA												CCGAGC												TAGCGA
>old_promoter_CA_maize.78												>old_3UTR_CA_maize.77												>old_intron_CA_maize.75
CGCGCG												ACTAGG												TAAGTC
>old_promoter_CA_maize.79												>old_3UTR_CA_maize.78
TGTACG												TATATC
>old_promoter_CA_maize.80												>old_3UTR_CA_maize.79
TGTCGC												TCTAAA
>old_promoter_CA_maize.81												>old_3UTR_CA_maize.80
TAACGC												GAGCTT
>old_promoter_CA_maize.82												>old_3UTR_CA_maize.81
AGCGCT												AAAGAC
>old_promoter_CA_maize.83												>old_3UTR_CA_maize.82
CCGGCG												CGCTGA
>old_promoter_CA_maize.84												>old_3UTR_CA_maize.83
GGCAGC												GTCGAG
>old_promoter_CA_maize.85												>old_3UTR_CA_maize.84
CGCACA												TGCGTC
>old_promoter_CA_maize.86												>old_3UTR_CA_maize.85
TTCCGT												GTGAAT
>old_promoter_CA_maize.87
CCCAGT
>old_promoter_CA_maize.88
ACTGGG
>old_promoter_CA_maize.89
CACGTA
>old_promoter_CA_maize.90
CGTGTA
>old_promoter_CA_maize.91
TCTCCG
>old_promoter_CA_maize.92
TGCGCA
>old_promoter_CA_maize.93
CCTGTC
>old_promoter_CA_maize.94
GCCACA
>old_promoter_CA_maize.95
CCTCGT
>old_promoter_CA_maize.96
AAACGC
>old_promoter_CA_maize.97
CACAGA
>old_promoter_CA_maize.98
CGCAGT
>old_promoter_CA_maize.99
TAACCG
>old_promoter_CA_maize.100
GGCGGA
>old_promoter_CA_maize.101
CAGAGC
>old_promoter_CA_maize.102
ATCCTG
>old_promoter_CA_maize.103
ATCCGG
>old_promoter_CA_maize.104
TCTGGG
>old_promoter_CA_maize.105
CGCTGG
>old_promoter_CA_maize.106
CGTTTC
>old_promoter_CA_maize.107
GACGCC
>old_promoter_CA_maize.108
AGCTAG
>old_promoter_CA_maize.109
GGCATC

## Sheet: DiT1
promoter						5UTR						3UTR						CDS						intron
maize			rice			maize			rice			maize			rice			maize			rice			maize			rice
-			-			-			-			-			-			-			-			-			-

## Sheet: MEP1
promoter						5UTR						3UTR						CDS						intron
maize			rice			maize			rice			maize			rice			maize			rice			maize			rice
>old_promoter_MEP1_maize.7			>old_promoter_MEP1_rice.5			>old_5UTR_MEP1_maize.2			>old_5UTR_MEP1_rice.2			>old_3UTR_MEP1_maize.3			>old_3UTR_MEP1_rice.2			>old_CDS_MEP1_maize.15			>old_CDS_MEP1_rice.4			-			-
CGNCGKCG			CTCTCYC			CGCCGCCG			AAAAAC			AGAAAR			AAAAAC			CGCCGCCG			CGNCGGC
>old_promoter_MEP1_maize.8			>old_promoter_MEP1_rice.6			>old_5UTR_MEP1_maize.4			>old_5UTR_MEP1_rice.6			>old_3UTR_MEP1_maize.4			>old_3UTR_MEP1_rice.3			>old_CDS_MEP1_maize.16			>old_CDS_MEP1_rice.5
TATAWAWA			TTTTTTTT			CCTCCTCC			AACCAA			TTTTNTTT			AAAAACAC			TCNTCYTC			CTACMT
>old_promoter_MEP1_maize.9			>old_promoter_MEP1_rice.7			>old_5UTR_MEP1_maize.6			>old_5UTR_MEP1_rice.7			>old_3UTR_MEP1_maize.7			>old_3UTR_MEP1_rice.4			>old_CDS_MEP1_maize.17			>old_CDS_MEP1_rice.6
AAAANAAA			GCTGCT			AATCCC			AACCGC			WTCAGTA			AAAAACACTG			CAAGRAG			SGAGGAC
>old_promoter_MEP1_maize.11			>old_promoter_MEP1_rice.9			>old_5UTR_MEP1_maize.9			>old_5UTR_MEP1_rice.8			>old_3UTR_MEP1_maize.10			>old_3UTR_MEP1_rice.5			>old_CDS_MEP1_maize.18			>old_CDS_MEP1_rice.7
AAAATATN			ARAAAGAA			AGAGCG			AACGAG			AAAAAA			ACCTCT			GAGRWGG			GTTCAAG
>old_promoter_MEP1_maize.12			>old_promoter_MEP1_rice.11			>old_5UTR_MEP1_maize.10			>old_5UTR_MEP1_rice.9			>old_3UTR_MEP1_maize.11			>old_3UTR_MEP1_rice.6			>old_CDS_MEP1_maize.19			>old_CDS_MEP1_rice.10
CTCCNYC			AWATATAT			CACACC			AAGATT			AAAAAAAA			AGGTGG			TGKTGNT			AACACG
>old_promoter_MEP1_maize.14			>old_promoter_MEP1_rice.12			>old_5UTR_MEP1_maize.11			>old_5UTR_MEP1_rice.10			>old_3UTR_MEP1_maize.12			>old_3UTR_MEP1_rice.7			>old_CDS_MEP1_maize.20			>old_CDS_MEP1_rice.11
TGTGTNT			GAGSAGG			CACACG			AAGGAG			AAAAAAAATC			ATATAT			NCGCCGWC			AACAGC
>old_promoter_MEP1_maize.15			>old_promoter_MEP1_rice.14			>old_5UTR_MEP1_maize.12			>old_5UTR_MEP1_rice.11			>old_3UTR_MEP1_maize.13						>old_CDS_MEP1_maize.21			>old_CDS_MEP1_rice.12
AKAGAGA			CAGCGRC			CACGCG			AATCCG			AAGGTG						KWCTAC			AACATC
>old_promoter_MEP1_maize.17			>old_promoter_MEP1_rice.15			>old_5UTR_MEP1_maize.13			>old_5UTR_MEP1_rice.12			>old_3UTR_MEP1_maize.14						>old_CDS_MEP1_maize.22			>old_CDS_MEP1_rice.13
WTATAKAT			ATTTTGGA			CCTCGC			AGTTTG			ACGAAG						CGSCGCC			AAGACG
>old_promoter_MEP1_maize.20			>old_promoter_MEP1_rice.16			>old_5UTR_MEP1_maize.14						>old_3UTR_MEP1_maize.15						>old_CDS_MEP1_maize.23			>old_CDS_MEP1_rice.14
TAGTACW			AAAAAAAACA			CGCATC						ACGATT						RAGGAAG			AAGTAC
>old_promoter_MEP1_maize.22			>old_promoter_MEP1_rice.17			>old_5UTR_MEP1_maize.16						>old_3UTR_MEP1_maize.16						>old_CDS_MEP1_maize.26			>old_CDS_MEP1_rice.15
ACAACAAC			AAAAAACA			CGCGTA						ACTATG						CGTCGTC			AAGTGT
>old_promoter_MEP1_maize.24			>old_promoter_MEP1_rice.18			>old_5UTR_MEP1_maize.17						>old_3UTR_MEP1_maize.17						>old_CDS_MEP1_maize.30			>old_CDS_MEP1_rice.16
CTCGYC			AAACAG			CGGAGA						ATCAAT						CGSCGGC			AAGTTC
>old_promoter_MEP1_maize.25			>old_promoter_MEP1_rice.19			>old_5UTR_MEP1_maize.18												>old_CDS_MEP1_maize.32			>old_CDS_MEP1_rice.17
GCAGCNGC			AAACCC			TGTCCC												TGCTGNT			ACCCGG
>old_promoter_MEP1_maize.26			>old_promoter_MEP1_rice.20															>old_CDS_MEP1_maize.34
TTTATAK			AAAGCG															GAGGAGCN
>old_promoter_MEP1_maize.27			>old_promoter_MEP1_rice.21															>old_CDS_MEP1_maize.36
TTTTMTTT			AAAGTC															CGGCGAG
>old_promoter_MEP1_maize.28			>old_promoter_MEP1_rice.22															>old_CDS_MEP1_maize.37
ANACATG			AATCAG															TGGAGCT
>old_promoter_MEP1_maize.29			>old_promoter_MEP1_rice.23															>old_CDS_MEP1_maize.38
GTTTGGTT			ACAACG															CTSTACCA
>old_promoter_MEP1_maize.33			>old_promoter_MEP1_rice.24															>old_CDS_MEP1_maize.42
GAAGAAGA			ACAATC															AAAGTA
>old_promoter_MEP1_maize.36			>old_promoter_MEP1_rice.25															>old_CDS_MEP1_maize.45
CGGCGGC			ACACGA															AACGCC
>old_promoter_MEP1_maize.37			>old_promoter_MEP1_rice.26															>old_CDS_MEP1_maize.46
AGASAA			ACAGAA															ACCACG
>old_promoter_MEP1_maize.38			>old_promoter_MEP1_rice.27															>old_CDS_MEP1_maize.47
ANTATAT			ACAGCT															ACCATC
>old_promoter_MEP1_maize.41			>old_promoter_MEP1_rice.28															>old_CDS_MEP1_maize.48
CAGCGAS			ACAGGC															ACCTCG
>old_promoter_MEP1_maize.44			>old_promoter_MEP1_rice.29															>old_CDS_MEP1_maize.51
TGCCATC			ACATCG															ACTACG
>old_promoter_MEP1_maize.45			>old_promoter_MEP1_rice.30															>old_CDS_MEP1_maize.52
TCWTCT			ACCACA															ACTTCG
>old_promoter_MEP1_maize.46			>old_promoter_MEP1_rice.31															>old_CDS_MEP1_maize.53
GACGGNG			ACCCCA															AGATCT
>old_promoter_MEP1_maize.49			>old_promoter_MEP1_rice.32															>old_CDS_MEP1_maize.54
CTACTACT			ACCTGC															AGCCGC
>old_promoter_MEP1_maize.50			>old_promoter_MEP1_rice.33															>old_CDS_MEP1_maize.55
AAAAAAAAGG			ACGAAG															AGTCCG
>old_promoter_MEP1_maize.51			>old_promoter_MEP1_rice.34															>old_CDS_MEP1_maize.56
AAAAAAGG			ACGCGT															AGTGGG
>old_promoter_MEP1_maize.52			>old_promoter_MEP1_rice.35															>old_CDS_MEP1_maize.57
AAACAG			ACGGAC															ATCATC
>old_promoter_MEP1_maize.53			>old_promoter_MEP1_rice.36
AAACCT			ACTAGG
>old_promoter_MEP1_maize.54			>old_promoter_MEP1_rice.37
AAGTAC			ACTCAG
>old_promoter_MEP1_maize.55
ACAACG
>old_promoter_MEP1_maize.56
ACACAG
>old_promoter_MEP1_maize.57
ACACGC
>old_promoter_MEP1_maize.58
ACCAAT
>old_promoter_MEP1_maize.59
ACCACG
>old_promoter_MEP1_maize.60
ACCCCA
>old_promoter_MEP1_maize.61
ACCGAC
>old_promoter_MEP1_maize.62
ACGATA
>old_promoter_MEP1_maize.63
ACGCAG
>old_promoter_MEP1_maize.64
ACGTGT

## Sheet: Mep3
promoter						5UTR						3UTR						CDS						intron
maize			rice			maize			rice			maize			rice			maize			rice			maize			rice
>old_promoter_Mep3_maize.1			>old_promoter_Mep3_rice.1			>old_5UTR_Mep3_maize.2			>old_5UTR_Mep3_rice.10			>old_3UTR_Mep3_maize.2			>old_3UTR_Mep3_rice.1			>old_CDS_Mep3_maize.13			>old_CDS_Mep3_rice.2			>old_intron_Mep3_maize.1			>old_intron_Mep3_rice.2
ACCWACCNN			YSACGTR			AAAACG			MCCSW			AGAAAR			TATGTA			AYCAAG			GCKGCGGC			GAAAANAA			ACATACTG
>old_promoter_Mep3_maize.4			>old_promoter_Mep3_rice.4			>old_5UTR_Mep3_maize.5			>old_5UTR_Mep3_rice.18			>old_3UTR_Mep3_maize.3			>old_3UTR_Mep3_rice.2			>old_CDS_Mep3_maize.14			>old_CDS_Mep3_rice.8			>old_intron_Mep3_maize.2			>old_intron_Mep3_rice.3
AAAAAAAA			NHCACGTGDN			ACCCAC			AGRCAG			TAKATA			AAAAAC			CCGCCGNC			AATGCTTT			ATTCACAGTT			AAAAAAAS
>old_promoter_Mep3_maize.5			>old_promoter_Mep3_rice.10			>old_5UTR_Mep3_maize.6			>old_5UTR_Mep3_rice.19			>old_3UTR_Mep3_maize.4			>old_3UTR_Mep3_rice.3			>old_CDS_Mep3_maize.15			>old_CDS_Mep3_rice.9			>old_intron_Mep3_maize.3			>old_intron_Mep3_rice.4
GTGGWGG			CACGT			ATCGCC			AAAAAC			AAAAAT			AAAAACAC			GANGAAG			ATTTTGTC			TGCCATTC			ATTTTCTK
>old_promoter_Mep3_maize.6			>old_promoter_Mep3_rice.12			>old_5UTR_Mep3_maize.7			>old_5UTR_Mep3_rice.22			>old_3UTR_Mep3_maize.5			>old_3UTR_Mep3_rice.4			>old_CDS_Mep3_maize.17			>old_CDS_Mep3_rice.10			>old_intron_Mep3_maize.4			>old_intron_Mep3_rice.6
CGCCNCC			NHSACGTSDC			CCTTTG			ACTCCG			AAAAATCC			AAAAACACTC			TGCTGSAS			GGTGTATA			TTCACAGT			TTAACTCATG
>old_promoter_Mep3_maize.7			>old_promoter_Mep3_rice.14			>old_5UTR_Mep3_maize.8			>old_5UTR_Mep3_rice.23			>old_3UTR_Mep3_maize.6			>old_3UTR_Mep3_rice.5			>old_CDS_Mep3_maize.18			>old_CDS_Mep3_rice.11			>old_intron_Mep3_maize.5			>old_intron_Mep3_rice.7
SAGCAGC			CGTGAGW			CGCCCG			ATTCCA			AAAAATCCCA			ACTCTT			CCTCCTCC			AAAGCTTT			GTAACCTT			CTGTCGTT
>old_promoter_Mep3_maize.10			>old_promoter_Mep3_rice.15			>old_5UTR_Mep3_maize.9			>old_5UTR_Mep3_rice.25			>old_3UTR_Mep3_maize.7			>old_3UTR_Mep3_rice.6			>old_CDS_Mep3_maize.23			>old_CDS_Mep3_rice.12			>old_intron_Mep3_maize.6			>old_intron_Mep3_rice.8
NCCACC			TTTTWTTT			CGCGGC			CCGCAC			AAGCAA			ATTCAT			AGCTATTG			GCTTTTCA			TTGCATTC			CTGACGTT
>old_promoter_Mep3_maize.11			>old_promoter_Mep3_rice.16						>old_5UTR_Mep3_rice.26			>old_3UTR_Mep3_maize.8			>old_3UTR_Mep3_rice.7			>old_CDS_Mep3_maize.24			>old_CDS_Mep3_rice.13			>old_intron_Mep3_maize.7			>old_intron_Mep3_rice.9
GSCGNCG			GSAGAAG						CCGCCA			ACGTTC			ATTGTC			AACTACTG			TGCTTT			CTCATATC			GACGTTTTAT
>old_promoter_Mep3_maize.12			>old_promoter_Mep3_rice.18									>old_3UTR_Mep3_maize.9						>old_CDS_Mep3_maize.25			>old_CDS_Mep3_rice.14			>old_intron_Mep3_maize.8			>old_intron_Mep3_rice.10
ATWTATAT			CCTAWAAT									ACTCTT						AGTCTCAC			AGTGCT			ATTCAC			TCCCATGACG
>old_promoter_Mep3_maize.15			>old_promoter_Mep3_rice.23									>old_3UTR_Mep3_maize.10						>old_CDS_Mep3_maize.26			>old_CDS_Mep3_rice.15			>old_intron_Mep3_maize.9			>old_intron_Mep3_rice.11
ACATACA			GCGGCGC									AGGGCT						TTGGCACT			CTAGTG			AGAAACAT			TGAAGTTT
>old_promoter_Mep3_maize.18			>old_promoter_Mep3_rice.24															>old_CDS_Mep3_maize.27			>old_CDS_Mep3_rice.16			>old_intron_Mep3_maize.10			>old_intron_Mep3_rice.12
CSTCGAC			AAAAAAGC															TTGACTAT			AATGGTGC			CAGTTG			TTTTGTTA
>old_promoter_Mep3_maize.20			>old_promoter_Mep3_rice.25															>old_CDS_Mep3_maize.28			>old_CDS_Mep3_rice.17			>old_intron_Mep3_maize.11			>old_intron_Mep3_rice.13
AAAAAAAAAC			AAAAAAGCAT															GCTTTT			GGTGTA			TCTTAT			TGACCTCG
>old_promoter_Mep3_maize.21			>old_promoter_Mep3_rice.26															>old_CDS_Mep3_maize.29			>old_CDS_Mep3_rice.18			>old_intron_Mep3_maize.12			>old_intron_Mep3_rice.14
AAAAAGTT			AAACTG															AGCTACTG			TTTGTC			GTAAAC			CTAACCTT
>old_promoter_Mep3_maize.22			>old_promoter_Mep3_rice.27															>old_CDS_Mep3_maize.30			>old_CDS_Mep3_rice.19			>old_intron_Mep3_maize.13			>old_intron_Mep3_rice.15
AAAGCG			AAAGTC															CAGTCGTC			GCTGTTCG			CTGCTA			TGATGAAC
>old_promoter_Mep3_maize.23			>old_promoter_Mep3_rice.28															>old_CDS_Mep3_maize.31			>old_CDS_Mep3_rice.20			>old_intron_Mep3_maize.14			>old_intron_Mep3_rice.16
AACCCG			AATCGA															AGAGGG			CTATGC			CCATTC			GGCAGTAA
>old_promoter_Mep3_maize.24			>old_promoter_Mep3_rice.29															>old_CDS_Mep3_maize.32			>old_CDS_Mep3_rice.21			>old_intron_Mep3_maize.15			>old_intron_Mep3_rice.17
AACGAC			AATGCT															TCTCAC			GTCTAT			TTATGA			GGAATCCT
>old_promoter_Mep3_maize.25			>old_promoter_Mep3_rice.30															>old_CDS_Mep3_maize.33			>old_CDS_Mep3_rice.22			>old_intron_Mep3_maize.16			>old_intron_Mep3_rice.18
AACTTG			ACACAG															TGTATA			GATAAT			CTATTT			CGCATGAA
>old_promoter_Mep3_maize.26			>old_promoter_Mep3_rice.31															>old_CDS_Mep3_maize.34			>old_CDS_Mep3_rice.23			>old_intron_Mep3_maize.17			>old_intron_Mep3_rice.19
AATTCG			ACACTT															ACTATT			AACTAG			TCACCT			TCATGC
>old_promoter_Mep3_maize.27			>old_promoter_Mep3_rice.32															>old_CDS_Mep3_maize.35			>old_CDS_Mep3_rice.24			>old_intron_Mep3_maize.18			>old_intron_Mep3_rice.20
AGAATG			ACAGGA															ATTGGC			ATCGTG			GCAATC			AATCCT
			>old_promoter_Mep3_rice.33															>old_CDS_Mep3_maize.36			>old_CDS_Mep3_rice.25			>old_intron_Mep3_maize.19			>old_intron_Mep3_rice.21
			ACCACA															TTCCAG			CCAGTT			GTTGAA			TCTGAC
			>old_promoter_Mep3_rice.34															>old_CDS_Mep3_maize.37			>old_CDS_Mep3_rice.26			>old_intron_Mep3_maize.20			>old_intron_Mep3_rice.22
			ACCCCG															TGGCTG			GAAGAG			GCTTAC			TGTTAC
			>old_promoter_Mep3_rice.35															>old_CDS_Mep3_maize.38			>old_CDS_Mep3_rice.27			>old_intron_Mep3_maize.21			>old_intron_Mep3_rice.23
			ACCGTT															CCAGAA			TTCCAG			TTTCTG			CTAAAC
			>old_promoter_Mep3_rice.36															>old_CDS_Mep3_maize.39			>old_CDS_Mep3_rice.28			>old_intron_Mep3_maize.22			>old_intron_Mep3_rice.24
			ACGTCC															ACTGCT			GGCTAG			GAAACA			TGAGTA
			>old_promoter_Mep3_rice.37															>old_CDS_Mep3_maize.40						>old_intron_Mep3_maize.23			>old_intron_Mep3_rice.25
			ACTAAC															TCACGA						TCATAT			TACTTA
			>old_promoter_Mep3_rice.38															>old_CDS_Mep3_maize.41									>old_intron_Mep3_rice.26
			ACTACT															GGTTTA									GTCGTT
			>old_promoter_Mep3_rice.39															>old_CDS_Mep3_maize.42									>old_intron_Mep3_rice.27
			ACTAGC															AGTCTC									ACGTTT
			>old_promoter_Mep3_rice.40															>old_CDS_Mep3_maize.43									>old_intron_Mep3_rice.28
			ACTGAC															GCTGGA									GCTTCT
			>old_promoter_Mep3_rice.41															>old_CDS_Mep3_maize.44									>old_intron_Mep3_rice.29
			ACTGCA															TGTCAT									TATTCA
																		>old_CDS_Mep3_maize.45									>old_intron_Mep3_rice.30
																		CGATTG									TGACCT
																		>old_CDS_Mep3_maize.46									>old_intron_Mep3_rice.31
																		ATAGAG									GGCAGT
																		>old_CDS_Mep3_maize.47									>old_intron_Mep3_rice.32
																		CAACTA									TGAAGT
																											>old_intron_Mep3_rice.33
																											ACCGTT
																											>old_intron_Mep3_rice.34
																											ATGCTA
																											>old_intron_Mep3_rice.35
																											AGACCG
																											>old_intron_Mep3_rice.36
																											CCCATG
																											>old_intron_Mep3_rice.37
																											TTAACT
																											>old_intron_Mep3_rice.38
																											AGAACA
																											>old_intron_Mep3_rice.39
																											CTCGCT

## Sheet: NADP-ME
promoter						5UTR						3UTR						CDS						intron
maize			rice			maize			rice			maize			rice			maize			rice			maize			rice
>old_promoter_NADP-ME_maize.5			>old_promoter_NADP-ME_rice.8			>old_5UTR_NADP-ME_maize.2			>old_5UTR_NADP-ME_rice.6			>old_3UTR_NADP-ME_maize.4			>old_3UTR_NADP-ME_rice.2			>old_CDS_NADP-ME_maize.5			>old_CDS_NADP-ME_rice.22			>old_intron_NADP-ME_maize.1			>old_intron_NADP-ME_rice.1
ATAWATAT			ATAWATA			CTSCCTCC			CCGACG			CMCTGCT			AAAACA			CGTCGYCG			YSACGTR			AAAAAARA			GTTTGCTCGA
>old_promoter_NADP-ME_maize.6			>old_promoter_NADP-ME_rice.10			>old_5UTR_NADP-ME_maize.4						>old_3UTR_NADP-ME_maize.5			>old_3UTR_NADP-ME_rice.3			>old_CDS_NADP-ME_maize.8			>old_CDS_NADP-ME_rice.35			>old_intron_NADP-ME_maize.3			>old_intron_NADP-ME_rice.2
TTTTTTTT			CTCCCTCC			CGCGGGAACT						CAACGCGGAT			AAAACAGA			GGCGGCGG			CACGT			TGCTCATG			GAATGTTTGC
>old_promoter_NADP-ME_maize.7			>old_promoter_NADP-ME_rice.11			>old_5UTR_NADP-ME_maize.6						>old_3UTR_NADP-ME_maize.6			>old_3UTR_NADP-ME_rice.4			>old_CDS_NADP-ME_maize.9			>old_CDS_NADP-ME_rice.36			>old_intron_NADP-ME_maize.7			>old_intron_NADP-ME_rice.3
CCGCCGCC			TTTTTTTA			ACTGCCAACT						TCCGTGATAG			AAAACAGAAA			CAAGNAC			CGCCGCC			CCCTCTCC			ATCTTTGC
>old_promoter_NADP-ME_maize.8			>old_promoter_NADP-ME_rice.12			>old_5UTR_NADP-ME_maize.7						>old_3UTR_NADP-ME_maize.7			>old_3UTR_NADP-ME_rice.5			>old_CDS_NADP-ME_maize.11			>old_CDS_NADP-ME_rice.45			>old_intron_NADP-ME_maize.8			>old_intron_NADP-ME_rice.4
CTTCYTCT			CCTCCTCC			CGGGAACT						ATCAACGCGG			AACGTA			TNCACCAC			CTTCKAC			CCTCATCT			ATCCAAGA
>old_promoter_NADP-ME_maize.9			>old_promoter_NADP-ME_rice.13			>old_5UTR_NADP-ME_maize.8						>old_3UTR_NADP-ME_maize.9			>old_3UTR_NADP-ME_rice.6			>old_CDS_NADP-ME_maize.12			>old_CDS_NADP-ME_rice.47			>old_intron_NADP-ME_maize.11			>old_intron_NADP-ME_rice.5
CATCASCA			AAAAAAAATA			AACTCGAC						CGGGGATCAA			AACTTC			GTTMTAC			TGGAGGA			CACTACCA			GCTTGTTTGC
>old_promoter_NADP-ME_maize.11			>old_promoter_NADP-ME_rice.14			>old_5UTR_NADP-ME_maize.9						>old_3UTR_NADP-ME_maize.10			>old_3UTR_NADP-ME_rice.7			>old_CDS_NADP-ME_maize.14			>old_CDS_NADP-ME_rice.49			>old_intron_NADP-ME_maize.20			>old_intron_NADP-ME_rice.6
NAGCTAG			AAAAAAGT			GGAACTCG						ATAGTCCC			AAGTGT			TTCTTCY			TTGAGGACTT			CTGTGCTTTT			CCAAAA
>old_promoter_NADP-ME_maize.13			>old_promoter_NADP-ME_rice.15			>old_5UTR_NADP-ME_maize.10						>old_3UTR_NADP-ME_maize.11			>old_3UTR_NADP-ME_rice.8			>old_CDS_NADP-ME_maize.15			>old_CDS_NADP-ME_rice.50			>old_intron_NADP-ME_maize.21			>old_intron_NADP-ME_rice.7
WWTATTTT			AAAACG			GGGAACTC						TCAACGCG			ACCAATGC			TGGARCT			ACGCATTT			CTGTGCATTT			CACCAAAA
>old_promoter_NADP-ME_maize.14			>old_promoter_NADP-ME_rice.16			>old_5UTR_NADP-ME_maize.11						>old_3UTR_NADP-ME_maize.12			>old_3UTR_NADP-ME_rice.9			>old_CDS_NADP-ME_maize.16			>old_CDS_NADP-ME_rice.51			>old_intron_NADP-ME_maize.22			>old_intron_NADP-ME_rice.8
GAGAGGN			AACAGG			CTCCGAAG						CAACGCGG			ACCTCTTC			SGSCGCCG			CTTTTGAG			GCTAATCTCT			TGTCGTGT
>old_promoter_NADP-ME_maize.16			>old_promoter_NADP-ME_rice.17			>old_5UTR_NADP-ME_maize.12						>old_3UTR_NADP-ME_maize.13			>old_3UTR_NADP-ME_rice.10			>old_CDS_NADP-ME_maize.17			>old_CDS_NADP-ME_rice.52			>old_intron_NADP-ME_maize.23			>old_intron_NADP-ME_rice.9
CTNCCTC			AACCCA			CCGAAGAG						CGGGGATC			ACCTTCGC			WCTAC			GCATTT			CTGTGCTT			ACTGTT
>old_promoter_NADP-ME_maize.18			>old_promoter_NADP-ME_rice.18			>old_5UTR_NADP-ME_maize.16						>old_3UTR_NADP-ME_maize.14			>old_3UTR_NADP-ME_rice.11			>old_CDS_NADP-ME_maize.18			>old_CDS_NADP-ME_rice.53			>old_intron_NADP-ME_maize.24			>old_intron_NADP-ME_rice.10
GTTTGGT			AACGAG			CATCCCCC						TATCAACG			ACTTGAAT			AGCTCRTC			TTGAGG			CTAACCTC			GTTTGC
>old_promoter_NADP-ME_maize.19			>old_promoter_NADP-ME_rice.19			>old_5UTR_NADP-ME_maize.18						>old_3UTR_NADP-ME_maize.15						>old_CDS_NADP-ME_maize.19			>old_CDS_NADP-ME_rice.54			>old_intron_NADP-ME_maize.25			>old_intron_NADP-ME_rice.11
SGCTGCTG			AACGCC			CGAAGAGG						CGTGATAG						SGTGTAC			CCGTTA			CTAACCACCT			TTGTGC
>old_promoter_NADP-ME_maize.20			>old_promoter_NADP-ME_rice.20			>old_5UTR_NADP-ME_maize.19						>old_3UTR_NADP-ME_maize.16						>old_CDS_NADP-ME_maize.23			>old_CDS_NADP-ME_rice.55			>old_intron_NADP-ME_maize.26			>old_intron_NADP-ME_rice.12
CATTTKAG			AAGCCG			CCAACTCG						CCGTGATA						KTACAAA			TGTACACT			GCTAGTCTTT			ATCCGA
>old_promoter_NADP-ME_maize.22			>old_promoter_NADP-ME_rice.21			>old_5UTR_NADP-ME_maize.22						>old_3UTR_NADP-ME_maize.17						>old_CDS_NADP-ME_maize.24			>old_CDS_NADP-ME_rice.56			>old_intron_NADP-ME_maize.27			>old_intron_NADP-ME_rice.13
TGSACCG			AATCTG			ACGACGCC						CTGCGGGG						ACATCAW			TCACGA			GAATGTATGG			ATCCAA
>old_promoter_NADP-ME_maize.26						>old_5UTR_NADP-ME_maize.23						>old_3UTR_NADP-ME_maize.18						>old_CDS_NADP-ME_maize.25			>old_CDS_NADP-ME_rice.57			>old_intron_NADP-ME_maize.28			>old_intron_NADP-ME_rice.14
GRCGAG						AGGAGGAC						CTAACCAC						GAAGGTT			TGGAGTCC			TGAGATCG			CCTCTG
>old_promoter_NADP-ME_maize.28						>old_5UTR_NADP-ME_maize.24						>old_3UTR_NADP-ME_maize.19						>old_CDS_NADP-ME_maize.27			>old_CDS_NADP-ME_rice.58			>old_intron_NADP-ME_maize.30			>old_intron_NADP-ME_rice.15
TAYATGT						GGGAGGAG						CTAAGCCA						GCTGNTG			TACACT			TTTGCT			GTGTTG
>old_promoter_NADP-ME_maize.30						>old_5UTR_NADP-ME_maize.25						>old_3UTR_NADP-ME_maize.20						>old_CDS_NADP-ME_maize.28			>old_CDS_NADP-ME_rice.59			>old_intron_NADP-ME_maize.31			>old_intron_NADP-ME_rice.16
GGAGC						AACTCG						TAACGTTG						ATCTTTGGAC			TGGAAC			TGAATGTA			TGCTTG
>old_promoter_NADP-ME_maize.31						>old_5UTR_NADP-ME_maize.26						>old_3UTR_NADP-ME_maize.21						>old_CDS_NADP-ME_maize.29			>old_CDS_NADP-ME_rice.60			>old_intron_NADP-ME_maize.32			>old_intron_NADP-ME_rice.17
CTCCATCS						ACTGCC						TAACCACC						ATCTTGGGAC			TGTACA			CTGTTTTC			TAATCC
>old_promoter_NADP-ME_maize.32						>old_5UTR_NADP-ME_maize.27						>old_3UTR_NADP-ME_maize.22						>old_CDS_NADP-ME_maize.30			>old_CDS_NADP-ME_rice.61			>old_intron_NADP-ME_maize.33			>old_intron_NADP-ME_rice.18
ATATATA						CACTGC						AGGGAATC						ACCCTTCA			ACCCTG			CTGTAAAT			GTACTC
>old_promoter_NADP-ME_maize.33						>old_5UTR_NADP-ME_maize.28						>old_3UTR_NADP-ME_maize.23						>old_CDS_NADP-ME_maize.31			>old_CDS_NADP-ME_rice.62			>old_intron_NADP-ME_maize.34			>old_intron_NADP-ME_rice.19
TTTATA						TGCCAC						TAGGGAAT						GTGGACTC			GATACA			CAGTTTAT			ATTCGC
>old_promoter_NADP-ME_maize.35						>old_5UTR_NADP-ME_maize.31						>old_3UTR_NADP-ME_maize.24						>old_CDS_NADP-ME_maize.32			>old_CDS_NADP-ME_rice.63			>old_intron_NADP-ME_maize.35			>old_intron_NADP-ME_rice.20
CYCCTC						GCCACT						CCACCCTT						GCCTATCA			GGCCTT			TAGCATCT			GAAACT
>old_promoter_NADP-ME_maize.36						>old_5UTR_NADP-ME_maize.33						>old_3UTR_NADP-ME_maize.25						>old_CDS_NADP-ME_maize.33			>old_CDS_NADP-ME_rice.64			>old_intron_NADP-ME_maize.36			>old_intron_NADP-ME_rice.21
GCCACCR						ACTCGA						TAGTCCCT						ATCTTTGG			TCACAA			GTATGT			ACACCA
>old_promoter_NADP-ME_maize.37						>old_5UTR_NADP-ME_maize.35						>old_3UTR_NADP-ME_maize.26						>old_CDS_NADP-ME_maize.34			>old_CDS_NADP-ME_rice.65			>old_intron_NADP-ME_maize.37			>old_intron_NADP-ME_rice.22
CCGATCC						CCACTG						GAGTCAGA						ATTGAAGA			GATTTG			TACCTGTG			GAGCCA
>old_promoter_NADP-ME_maize.38						>old_5UTR_NADP-ME_maize.36						>old_3UTR_NADP-ME_maize.27						>old_CDS_NADP-ME_maize.35			>old_CDS_NADP-ME_rice.66			>old_intron_NADP-ME_maize.38			>old_intron_NADP-ME_rice.23
AKAAAAA						ACACTG						AACGCG						TACACTGC			TTTTGA			CTAACC			CGGTTT
>old_promoter_NADP-ME_maize.39						>old_5UTR_NADP-ME_maize.38						>old_3UTR_NADP-ME_maize.28						>old_CDS_NADP-ME_maize.36			>old_CDS_NADP-ME_rice.67			>old_intron_NADP-ME_maize.39			>old_intron_NADP-ME_rice.24
TTTSTTTT						CATCCC						AGTCCC						GAGGACTT			GCAAAA			GATCGT			ATGACG
>old_promoter_NADP-ME_maize.41						>old_5UTR_NADP-ME_maize.40						>old_3UTR_NADP-ME_maize.29						>old_CDS_NADP-ME_maize.37			>old_CDS_NADP-ME_rice.68			>old_intron_NADP-ME_maize.40			>old_intron_NADP-ME_rice.25
CGGACGG						CGACGC						CGCGGA						TCCCTTCA			TCTCTG			GTGCTT			CTATTC
>old_promoter_NADP-ME_maize.43						>old_5UTR_NADP-ME_maize.41						>old_3UTR_NADP-ME_maize.30						>old_CDS_NADP-ME_maize.38			>old_CDS_NADP-ME_rice.69			>old_intron_NADP-ME_maize.41
ATAGGGGCGT						GGACGA						CGATTA						CATTCA			AGGAGT			CTGTTT
>old_promoter_NADP-ME_maize.45						>old_5UTR_NADP-ME_maize.46						>old_3UTR_NADP-ME_maize.31						>old_CDS_NADP-ME_maize.39			>old_CDS_NADP-ME_rice.70			>old_intron_NADP-ME_maize.42
TAGGGGCGTG						GCTCCA						TGCGGG						AATGATGA			TGTGCT			TTTATC
>old_promoter_NADP-ME_maize.46												>old_3UTR_NADP-ME_maize.32						>old_CDS_NADP-ME_maize.40			>old_CDS_NADP-ME_rice.71			>old_intron_NADP-ME_maize.43
CTGCGCGGTA												CTAACC						TGGACT			AGAAGT			GTAAGT
>old_promoter_NADP-ME_maize.47												>old_3UTR_NADP-ME_maize.33						>old_CDS_NADP-ME_maize.41			>old_CDS_NADP-ME_rice.72			>old_intron_NADP-ME_maize.44
ACTGACTAAG												ATAGGG						ATCTTGGG			GATCTT			GAATGT
>old_promoter_NADP-ME_maize.48												>old_3UTR_NADP-ME_maize.34						>old_CDS_NADP-ME_maize.42						>old_intron_NADP-ME_maize.45
ACGGTGCCTA												CTAAGC						TTGGACTC						CTGTAT
>old_promoter_NADP-ME_maize.49												>old_3UTR_NADP-ME_maize.35						>old_CDS_NADP-ME_maize.43						>old_intron_NADP-ME_maize.46
CGCTAGCG												GGTACC						ACCCATCA						CTTGTG
>old_promoter_NADP-ME_maize.50												>old_3UTR_NADP-ME_maize.36						>old_CDS_NADP-ME_maize.44						>old_intron_NADP-ME_maize.47
TAACGCAG												TTATAG						GCCATTCA						GTGTAT
>old_promoter_NADP-ME_maize.51												>old_3UTR_NADP-ME_maize.37						>old_CDS_NADP-ME_maize.45						>old_intron_NADP-ME_maize.48
CAGACCGC												CGCTCG						TAGGAACA						CTGTGC
>old_promoter_NADP-ME_maize.52												>old_3UTR_NADP-ME_maize.38						>old_CDS_NADP-ME_maize.46						>old_intron_NADP-ME_maize.49
TAGGGGCG												AACGTT						ACTGCT						TGAGAT
>old_promoter_NADP-ME_maize.53												>old_3UTR_NADP-ME_maize.39						>old_CDS_NADP-ME_maize.47						>old_intron_NADP-ME_maize.50
CCGCAGAC												TTTCGC						AGGACT						GTCTAT
>old_promoter_NADP-ME_maize.54												>old_3UTR_NADP-ME_maize.40						>old_CDS_NADP-ME_maize.48						>old_intron_NADP-ME_maize.51
GTATAGGG												CACCCT						AACCTT						ACCTTT
>old_promoter_NADP-ME_maize.55												>old_3UTR_NADP-ME_maize.41						>old_CDS_NADP-ME_maize.49						>old_intron_NADP-ME_maize.52
CGGGGTAT												GGGATC						TATGAT						AGCTGT
>old_promoter_NADP-ME_maize.56												>old_3UTR_NADP-ME_maize.42						>old_CDS_NADP-ME_maize.50						>old_intron_NADP-ME_maize.53
TAACCGCT												CGTGAT						ACACCC						TCAGTT
>old_promoter_NADP-ME_maize.57												>old_3UTR_NADP-ME_maize.43						>old_CDS_NADP-ME_maize.51						>old_intron_NADP-ME_maize.54
TAAGGCGG												AGTGGC						AATCTT						GTACTG
>old_promoter_NADP-ME_maize.58																		>old_CDS_NADP-ME_maize.52						>old_intron_NADP-ME_maize.55
AAACGGGG																		TCTTTG						TCGCTA
>old_promoter_NADP-ME_maize.59																		>old_CDS_NADP-ME_maize.53						>old_intron_NADP-ME_maize.56
TAGCGTCC																		AGGAAC						CTTAAT
>old_promoter_NADP-ME_maize.60																		>old_CDS_NADP-ME_maize.54						>old_intron_NADP-ME_maize.57
TAACGTAC																		CCTTGG						AGTTAG
>old_promoter_NADP-ME_maize.61																		>old_CDS_NADP-ME_maize.55						>old_intron_NADP-ME_maize.58
TCGCGAAG																		AGTACT						GTGCAT
>old_promoter_NADP-ME_maize.62																		>old_CDS_NADP-ME_maize.56						>old_intron_NADP-ME_maize.59
TGACGCTA																		AGAACT						TTTGGC
>old_promoter_NADP-ME_maize.63																		>old_CDS_NADP-ME_maize.57						>old_intron_NADP-ME_maize.60
CAGGCAAC																		CCTACA						ACCATT
>old_promoter_NADP-ME_maize.64																		>old_CDS_NADP-ME_maize.58						>old_intron_NADP-ME_maize.61
TGAGACGC																		TGGGAC						TGGGCT
>old_promoter_NADP-ME_maize.65																		>old_CDS_NADP-ME_maize.59						>old_intron_NADP-ME_maize.62
CGTATG																		TGGTGA						CTCTAA
>old_promoter_NADP-ME_maize.66																		>old_CDS_NADP-ME_maize.60						>old_intron_NADP-ME_maize.63
CCGCAG																		TCTTGT						TGGTCT
>old_promoter_NADP-ME_maize.67																		>old_CDS_NADP-ME_maize.61						>old_intron_NADP-ME_maize.64
GCGGTA																		ACACTC						GTATTT
>old_promoter_NADP-ME_maize.68																		>old_CDS_NADP-ME_maize.62						>old_intron_NADP-ME_maize.65
TACAGC																		ACTTGC						GTCTGT
>old_promoter_NADP-ME_maize.69																		>old_CDS_NADP-ME_maize.63
ATAGGG																		TGCCTG
>old_promoter_NADP-ME_maize.70																		>old_CDS_NADP-ME_maize.64
TTAACG																		TGCTTT
>old_promoter_NADP-ME_maize.71																		>old_CDS_NADP-ME_maize.65
GGTAAG																		TGAACA
>old_promoter_NADP-ME_maize.72																		>old_CDS_NADP-ME_maize.66
CGTGAC																		TTTTGA
>old_promoter_NADP-ME_maize.73																		>old_CDS_NADP-ME_maize.67
AACCGC																		TTCCTT
>old_promoter_NADP-ME_maize.74																		>old_CDS_NADP-ME_maize.68
ATTGCG																		CCTTTT
>old_promoter_NADP-ME_maize.75																		>old_CDS_NADP-ME_maize.69
CACACG																		TGTACA
>old_promoter_NADP-ME_maize.76
CAGGAC
>old_promoter_NADP-ME_maize.77
AACGCT
>old_promoter_NADP-ME_maize.78
AACGGG
>old_promoter_NADP-ME_maize.79
GGTACG
>old_promoter_NADP-ME_maize.80
GGCAAC
>old_promoter_NADP-ME_maize.81
ATCCCG
>old_promoter_NADP-ME_maize.82
CTAGCG
>old_promoter_NADP-ME_maize.83
CGAATG
>old_promoter_NADP-ME_maize.84
GGTGCC
>old_promoter_NADP-ME_maize.85
CGTTGT
>old_promoter_NADP-ME_maize.86
CTAAGG
>old_promoter_NADP-ME_maize.87
CCGCTG
>old_promoter_NADP-ME_maize.88
TACGTA
>old_promoter_NADP-ME_maize.89
CGTCTG
>old_promoter_NADP-ME_maize.90
ACTCAC
>old_promoter_NADP-ME_maize.91
ATGAGG
>old_promoter_NADP-ME_maize.92
GCGCAA
>old_promoter_NADP-ME_maize.93
GGGGCG
>old_promoter_NADP-ME_maize.94
CCCCGT
>old_promoter_NADP-ME_maize.95
CACGCT

## Sheet: PEP-CK
promoter						5UTR						3UTR						CDS						intron
maize			rice			maize			rice			maize			rice			maize			rice			maize			rice
>old_promoter_PEP-CK_maize.1			>old_promoter_PEP-CK_rice.5			>old_5UTR_PEP-CK_maize.3			>old_5UTR_PEP-CK_rice.5			>old_3UTR_PEP-CK_maize.1			>old_3UTR_PEP-CK_rice.4			>old_CDS_PEP-CK_maize.2			>old_CDS_PEP-CK_rice.1			>old_intron_PEP-CK_maize.1			>old_intron_PEP-CK_rice.1
AGATHYK			VYNNCCTTTT			ACGTAA			TATCGCGT			AAGATCGGGG			MAGAAG			AACATCGAGG			CGTGYG			CAGGTACGCA			TGCCTGTGTC
>old_promoter_PEP-CK_maize.10			>old_promoter_PEP-CK_rice.6			>old_5UTR_PEP-CK_maize.6			>old_5UTR_PEP-CK_rice.8			>old_3UTR_PEP-CK_maize.2			>old_3UTR_PEP-CK_rice.16			>old_CDS_PEP-CK_maize.3			>old_CDS_PEP-CK_rice.12			>old_intron_PEP-CK_maize.2			>old_intron_PEP-CK_rice.3
ATATMAGA			NNNWAAAGCNN			CCGTACA			CTCGACTG			GATCGGGGAC			AGAACGCG			GTGTTCGGTA			GTACMT			CGCCGTCA			CCGTGTCA
>old_promoter_PEP-CK_maize.12			>old_promoter_PEP-CK_rice.7			>old_5UTR_PEP-CK_maize.21			>old_5UTR_PEP-CK_rice.9			>old_3UTR_PEP-CK_maize.4			>old_3UTR_PEP-CK_rice.18			>old_CDS_PEP-CK_maize.4			>old_CDS_PEP-CK_rice.13			>old_intron_PEP-CK_maize.3			>old_intron_PEP-CK_rice.4
ACGCGTCTAA			WAAAGG			CGTGYG			GCCCCACA			TTACGACG			GCTACCGG			GTACGCCG			CTTCNTC			AGGTACGCAC			GCCTGAAC
>old_promoter_PEP-CK_maize.13			>old_promoter_PEP-CK_rice.10			>old_5UTR_PEP-CK_maize.23			>old_5UTR_PEP-CK_rice.11			>old_3UTR_PEP-CK_maize.5			>old_3UTR_PEP-CK_rice.21			>old_CDS_PEP-CK_maize.5			>old_CDS_PEP-CK_rice.14			>old_intron_PEP-CK_maize.4			>old_intron_PEP-CK_rice.6
GGAGCCGATA			CACGT			CTGGTCCCAT			TTCGCG			GGGTGCGT			ATTCCCCC			GTACGTCG			CAYCAA			CTGGTACGCA			AGTTCACC
>old_promoter_PEP-CK_maize.14			>old_promoter_PEP-CK_rice.11			>old_5UTR_PEP-CK_maize.24			>old_5UTR_PEP-CK_rice.12			>old_3UTR_PEP-CK_maize.6			>old_3UTR_PEP-CK_rice.22			>old_CDS_PEP-CK_maize.7			>old_CDS_PEP-CK_rice.16			>old_intron_PEP-CK_maize.5			>old_intron_PEP-CK_rice.7
TAATTACGCC			TTTTTTTT			CTCGTCCCAT			GCCCAACA			AGATCGGG			CCTATAAG			AACATCGA			ACCCGACCAA			GGTACGCA			TCACCTGC
>old_promoter_PEP-CK_maize.15			>old_promoter_PEP-CK_rice.12			>old_5UTR_PEP-CK_maize.25			>old_5UTR_PEP-CK_rice.13			>old_3UTR_PEP-CK_maize.7			>old_3UTR_PEP-CK_rice.23			>old_CDS_PEP-CK_maize.8			>old_CDS_PEP-CK_rice.17			>old_intron_PEP-CK_maize.6			>old_intron_PEP-CK_rice.8
AGGCGATCTA			TATATARA			CCCAGCAGGG			ACACTATC			CTATAAGG			GACGGTGT			CCATCGAC			ACACGGAGAA			CGTCGTCA			AGTAACCG
>old_promoter_PEP-CK_maize.18			>old_promoter_PEP-CK_rice.14			>old_5UTR_PEP-CK_maize.27			>old_5UTR_PEP-CK_rice.17			>old_3UTR_PEP-CK_maize.8			>old_3UTR_PEP-CK_rice.24			>old_CDS_PEP-CK_maize.9			>old_CDS_PEP-CK_rice.18			>old_intron_PEP-CK_maize.8			>old_intron_PEP-CK_rice.9
ACGCAATTGC			TTTAAAAA			CCCAACCCGG			CGACTG			GTAAGCGT			CTTGACGG			AGCTGAAC			CCGACCAA			CAGGGACAAG			GCCTGA
>old_promoter_PEP-CK_maize.19			>old_promoter_PEP-CK_rice.19			>old_5UTR_PEP-CK_maize.28			>old_5UTR_PEP-CK_rice.18			>old_3UTR_PEP-CK_maize.9			>old_3UTR_PEP-CK_rice.25			>old_CDS_PEP-CK_maize.10			>old_CDS_PEP-CK_rice.19			>old_intron_PEP-CK_maize.9			>old_intron_PEP-CK_rice.10
TTAGAGCG			GTGATAACGT			CCCATCCCAG			GTTTCG			CCCCAACT			GCTAGTCA			TTCGGCGT			GAGCGTAGAC			CGCATCAC			GCCATTTC
>old_promoter_PEP-CK_maize.20			>old_promoter_PEP-CK_rice.22			>old_5UTR_PEP-CK_maize.29			>old_5UTR_PEP-CK_rice.20			>old_3UTR_PEP-CK_maize.10			>old_3UTR_PEP-CK_rice.26			>old_CDS_PEP-CK_maize.11			>old_CDS_PEP-CK_rice.20			>old_intron_PEP-CK_maize.10			>old_intron_PEP-CK_rice.11
TAAGCCGG			GTGACTACTG			GTCCCATC			AGACGG			TCTATAAG			ACTATACC			AGGGCGGT			CACACCCG			CGCCGCCA			AGCGGCGT
>old_promoter_PEP-CK_maize.21			>old_promoter_PEP-CK_rice.23			>old_5UTR_PEP-CK_maize.30			>old_5UTR_PEP-CK_rice.21			>old_3UTR_PEP-CK_maize.11			>old_3UTR_PEP-CK_rice.27			>old_CDS_PEP-CK_maize.12			>old_CDS_PEP-CK_rice.21			>old_intron_PEP-CK_maize.11			>old_intron_PEP-CK_rice.12
TACGGGGT			GCATAGTACC			CCAACCCGGA			ACCGGA			CGACGAAA			AGTATGCT			CCGGTGAG			ACACGCAC			AGGTACGC			CGTCAC
>old_promoter_PEP-CK_maize.22			>old_promoter_PEP-CK_rice.24			>old_5UTR_PEP-CK_maize.31			>old_5UTR_PEP-CK_rice.22			>old_3UTR_PEP-CK_maize.12			>old_3UTR_PEP-CK_rice.30			>old_CDS_PEP-CK_maize.13			>old_CDS_PEP-CK_rice.22			>old_intron_PEP-CK_maize.12			>old_intron_PEP-CK_rice.13
CCCGGTAT			CGACGTTA			GGTCCCAT			CTCCTGTC			GTGCGT			TCTGCCCT			GTACGACG			AACCGGATCA			GCACGACC			AGTTCA
>old_promoter_PEP-CK_maize.23			>old_promoter_PEP-CK_rice.25			>old_5UTR_PEP-CK_maize.32			>old_5UTR_PEP-CK_rice.23			>old_3UTR_PEP-CK_maize.13			>old_3UTR_PEP-CK_rice.32			>old_CDS_PEP-CK_maize.14			>old_CDS_PEP-CK_rice.23			>old_intron_PEP-CK_maize.13			>old_intron_PEP-CK_rice.14
TACGCGTC			CTTAGACG			GTCGGGTA			CGCGAC			ACGACG			CAGTATGC			TCTGGTAC			CCGATCAA			CGTCGCGA			GCGTGTCA
>old_promoter_PEP-CK_maize.24			>old_promoter_PEP-CK_rice.27			>old_5UTR_PEP-CK_maize.34			>old_5UTR_PEP-CK_rice.24			>old_3UTR_PEP-CK_maize.14			>old_3UTR_PEP-CK_rice.33			>old_CDS_PEP-CK_maize.15			>old_CDS_PEP-CK_rice.24			>old_intron_PEP-CK_maize.15			>old_intron_PEP-CK_rice.15
GTGTATCG			CGTAACTC			GTCTGGTC			CTGTCC			CGACGA			ATGTCCAG			GACGCTGT			ATGAGCAC			GCGTGGCG			CGTGTC
>old_promoter_PEP-CK_maize.25			>old_promoter_PEP-CK_rice.28			>old_5UTR_PEP-CK_maize.35			>old_5UTR_PEP-CK_rice.25			>old_3UTR_PEP-CK_maize.15			>old_3UTR_PEP-CK_rice.34			>old_CDS_PEP-CK_maize.16			>old_CDS_PEP-CK_rice.25			>old_intron_PEP-CK_maize.16			>old_intron_PEP-CK_rice.16
GACGCTAA			GGAACGTT			GAATGGTC			GGAGAC			GGTGCG			AACGCG			ACCGGG			AGTACGCC			CACGCACGTC			GCCTGTGT
>old_promoter_PEP-CK_maize.26			>old_promoter_PEP-CK_rice.29			>old_5UTR_PEP-CK_maize.36			>old_5UTR_PEP-CK_rice.26			>old_3UTR_PEP-CK_maize.16			>old_3UTR_PEP-CK_rice.35			>old_CDS_PEP-CK_maize.17			>old_CDS_PEP-CK_rice.26			>old_intron_PEP-CK_maize.17			>old_intron_PEP-CK_rice.17
GCATTAAG			CGAGAATC			GACGTAAC			CCCACA			TAAGCG			CGCGAT			CCGGGAAG			CCAAGTAC			CATGCACAAC			TCACCG
>old_promoter_PEP-CK_maize.27			>old_promoter_PEP-CK_rice.30			>old_5UTR_PEP-CK_maize.37			>old_5UTR_PEP-CK_rice.27			>old_3UTR_PEP-CK_maize.17			>old_3UTR_PEP-CK_rice.36			>old_CDS_PEP-CK_maize.18			>old_CDS_PEP-CK_rice.27			>old_intron_PEP-CK_maize.18			>old_intron_PEP-CK_rice.18
TCCGGTTA			CGTGATAA			GGACGTAA			CTGTCA			GCGTGT			CCGGTA			AACGGGCT			GTTCATCA			GGTCCGCA			GCGTTCCC
>old_promoter_PEP-CK_maize.28			>old_promoter_PEP-CK_rice.31			>old_5UTR_PEP-CK_maize.39			>old_5UTR_PEP-CK_rice.28			>old_3UTR_PEP-CK_maize.18			>old_3UTR_PEP-CK_rice.37			>old_CDS_PEP-CK_maize.19			>old_CDS_PEP-CK_rice.28			>old_intron_PEP-CK_maize.19			>old_intron_PEP-CK_rice.19
TCAGCGGA			CCGTCTGA			ATCCCAGC			CGCGCA			TCGGGG			TACCGG			TACGCC			AGAACGTC			GCGTGCCG			TCGGCA
>old_promoter_PEP-CK_maize.29			>old_promoter_PEP-CK_rice.32			>old_5UTR_PEP-CK_maize.40			>old_5UTR_PEP-CK_rice.29			>old_3UTR_PEP-CK_maize.19			>old_3UTR_PEP-CK_rice.38			>old_CDS_PEP-CK_maize.20			>old_CDS_PEP-CK_rice.29			>old_intron_PEP-CK_maize.20			>old_intron_PEP-CK_rice.20
TAACACGT			CTTACGAG			CATCCCAG			CTGTAC			GGCCCC			ATGCGT			GGTACG			CCTGAACT			CGCATC			CGTGAC
>old_promoter_PEP-CK_maize.30			>old_promoter_PEP-CK_rice.33			>old_5UTR_PEP-CK_maize.41			>old_5UTR_PEP-CK_rice.30			>old_3UTR_PEP-CK_maize.20			>old_3UTR_PEP-CK_rice.39			>old_CDS_PEP-CK_maize.21			>old_CDS_PEP-CK_rice.30			>old_intron_PEP-CK_maize.21			>old_intron_PEP-CK_rice.21
TCCTACGC			TTAACCGC			AATGGTCG			CACTCC			TTACGA			GTATGC			CATCGA			CACACC			CGCGTC			AGTCAC
>old_promoter_PEP-CK_maize.31			>old_promoter_PEP-CK_rice.34			>old_5UTR_PEP-CK_maize.43			>old_5UTR_PEP-CK_rice.31			>old_3UTR_PEP-CK_maize.21			>old_3UTR_PEP-CK_rice.40			>old_CDS_PEP-CK_maize.22			>old_CDS_PEP-CK_rice.31			>old_intron_PEP-CK_maize.22			>old_intron_PEP-CK_rice.22
TTCGTA			GATAACGT			GAGCCGGG			ATCACG			GATCCG			GGGTCT			CGGGCT			GGGACACG			GTACGC			TCAGTC
>old_promoter_PEP-CK_maize.32			>old_promoter_PEP-CK_rice.35			>old_5UTR_PEP-CK_maize.44						>old_3UTR_PEP-CK_maize.22			>old_3UTR_PEP-CK_rice.41			>old_CDS_PEP-CK_maize.23			>old_CDS_PEP-CK_rice.32			>old_intron_PEP-CK_maize.23			>old_intron_PEP-CK_rice.23
TATGCG			GAATCGTC			CAGCAGGG						TAAGGC			GACGGT			TTCGCC			CACCCG			CCGTCA			TCTGCA
>old_promoter_PEP-CK_maize.33			>old_promoter_PEP-CK_rice.36			>old_5UTR_PEP-CK_maize.45						>old_3UTR_PEP-CK_maize.23			>old_3UTR_PEP-CK_rice.42			>old_CDS_PEP-CK_maize.24			>old_CDS_PEP-CK_rice.33			>old_intron_PEP-CK_maize.24			>old_intron_PEP-CK_rice.24
CCTACG			CGTAGCTT			TAAGCTCC						TCTATC			TTCCCC			GATCGG			CGAAGAAC			GCACAACC			GATCAC
>old_promoter_PEP-CK_maize.34			>old_promoter_PEP-CK_rice.37			>old_5UTR_PEP-CK_maize.46						>old_3UTR_PEP-CK_maize.24			>old_3UTR_PEP-CK_rice.43			>old_CDS_PEP-CK_maize.25			>old_CDS_PEP-CK_rice.34			>old_intron_PEP-CK_maize.25			>old_intron_PEP-CK_rice.25
GCCATA			CCATTTCG			GTTGAATG						ACAGTC			AGAACG			CAGTAC			CTGTCA			CGACGTCG			TGGCGT
>old_promoter_PEP-CK_maize.35			>old_promoter_PEP-CK_rice.38			>old_5UTR_PEP-CK_maize.49						>old_3UTR_PEP-CK_maize.25			>old_3UTR_PEP-CK_rice.44			>old_CDS_PEP-CK_maize.26			>old_CDS_PEP-CK_rice.35			>old_intron_PEP-CK_maize.26			>old_intron_PEP-CK_rice.26
CGTACT			GAAAGTCC			GAACGAAA						TGGGTG			GTCAGT			TGTACG			ACGGAG			CGCCGT			CATCAG
>old_promoter_PEP-CK_maize.36			>old_promoter_PEP-CK_rice.39			>old_5UTR_PEP-CK_maize.50						>old_3UTR_PEP-CK_maize.26			>old_3UTR_PEP-CK_rice.45			>old_CDS_PEP-CK_maize.27			>old_CDS_PEP-CK_rice.36			>old_intron_PEP-CK_maize.27			>old_intron_PEP-CK_rice.27
ACTAAG			CGTGTGAC			GTCCCA						ATTCTA			GGATCG			CGCTGA			CTCGCT			TGTCACCG			AGTGAC
>old_promoter_PEP-CK_maize.37			>old_promoter_PEP-CK_rice.40			>old_5UTR_PEP-CK_maize.51						>old_3UTR_PEP-CK_maize.27			>old_3UTR_PEP-CK_rice.46			>old_CDS_PEP-CK_maize.28			>old_CDS_PEP-CK_rice.37			>old_intron_PEP-CK_maize.28			>old_intron_PEP-CK_rice.28
CGCAGT			TTTACCCG			AAAGCCGA						CCTCGC			ATGACG			GGTCGC			AACCGG			ACGGCG			CCCGTG
>old_promoter_PEP-CK_maize.38			>old_promoter_PEP-CK_rice.41			>old_5UTR_PEP-CK_maize.53						>old_3UTR_PEP-CK_maize.28			>old_3UTR_PEP-CK_rice.47			>old_CDS_PEP-CK_maize.29			>old_CDS_PEP-CK_rice.38			>old_intron_PEP-CK_maize.29			>old_intron_PEP-CK_rice.29
GGGCCC			ACCGTA			GGGCTCGT						TATCTA			CCATTC			GGCGTG			ACTACA			AACACCGT			CGTGCC
>old_promoter_PEP-CK_maize.39			>old_promoter_PEP-CK_rice.42			>old_5UTR_PEP-CK_maize.56						>old_3UTR_PEP-CK_maize.29			>old_3UTR_PEP-CK_rice.48			>old_CDS_PEP-CK_maize.30			>old_CDS_PEP-CK_rice.39			>old_intron_PEP-CK_maize.30			>old_intron_PEP-CK_rice.30
CGCTAA			CGTAAC			CTGGTC						CGTCTG			CTAGTC			TACACC			CGACCA			TCACCG			TCACCT
>old_promoter_PEP-CK_maize.40			>old_promoter_PEP-CK_rice.43			>old_5UTR_PEP-CK_maize.57									>old_3UTR_PEP-CK_rice.49			>old_CDS_PEP-CK_maize.31			>old_CDS_PEP-CK_rice.40			>old_intron_PEP-CK_maize.31			>old_intron_PEP-CK_rice.31
GGTCGT			GACGTT			GTCTGG									CCCCTG			TGTTCG			GTACAC			GGACAAGC			ACTCTG
>old_promoter_PEP-CK_maize.41			>old_promoter_PEP-CK_rice.44			>old_5UTR_PEP-CK_maize.58									>old_3UTR_PEP-CK_rice.50			>old_CDS_PEP-CK_maize.32			>old_CDS_PEP-CK_rice.41			>old_intron_PEP-CK_maize.32			>old_intron_PEP-CK_rice.32
TCTCGG			TAACGT			CCCATC									GTCTAG			CGACGC			CGCCAA			ACACCG			CGTAAC
>old_promoter_PEP-CK_maize.42			>old_promoter_PEP-CK_rice.45			>old_5UTR_PEP-CK_maize.59									>old_3UTR_PEP-CK_rice.51			>old_CDS_PEP-CK_maize.33			>old_CDS_PEP-CK_rice.42			>old_intron_PEP-CK_maize.33			>old_intron_PEP-CK_rice.33
GAGCGT			GATAAC			GTCGGG									AGTGGG			CGAGAA			GAGCAC			CAGGTA			TCTCAC
>old_promoter_PEP-CK_maize.43			>old_promoter_PEP-CK_rice.46			>old_5UTR_PEP-CK_maize.60									>old_3UTR_PEP-CK_rice.52			>old_CDS_PEP-CK_maize.34			>old_CDS_PEP-CK_rice.43			>old_intron_PEP-CK_maize.34			>old_intron_PEP-CK_rice.34
AACGCC			CGCACC			AACCCA									TAAAGA			CTGAAC			ATCGAG			CTCGTC			TTTCTG
>old_promoter_PEP-CK_maize.44			>old_promoter_PEP-CK_rice.47			>old_5UTR_PEP-CK_maize.61									>old_3UTR_PEP-CK_rice.53			>old_CDS_PEP-CK_maize.35			>old_CDS_PEP-CK_rice.44			>old_intron_PEP-CK_maize.35			>old_intron_PEP-CK_rice.35
TAAGCT			GTTAAC			ATCCCA									ACACCT			AGACGA			GGGAGA			GTCGCG			AGTCTC
>old_promoter_PEP-CK_maize.45			>old_promoter_PEP-CK_rice.48			>old_5UTR_PEP-CK_maize.62									>old_3UTR_PEP-CK_rice.54			>old_CDS_PEP-CK_maize.36			>old_CDS_PEP-CK_rice.45			>old_intron_PEP-CK_maize.36			>old_intron_PEP-CK_rice.36
CACACG			ACTCGC			ACGTAA									CTCCAT			GGCTCG			GTCAAC			TGGCGC			CGACTC
>old_promoter_PEP-CK_maize.46			>old_promoter_PEP-CK_rice.49			>old_5UTR_PEP-CK_maize.63									>old_3UTR_PEP-CK_rice.55			>old_CDS_PEP-CK_maize.37			>old_CDS_PEP-CK_rice.46			>old_intron_PEP-CK_maize.37			>old_intron_PEP-CK_rice.37
TACGCG			CCCGGA			GACGTA									AGGTTC			AGACCG			AGACCG			GTCCGC			AGCGTC
>old_promoter_PEP-CK_maize.47			>old_promoter_PEP-CK_rice.50			>old_5UTR_PEP-CK_maize.64									>old_3UTR_PEP-CK_rice.56			>old_CDS_PEP-CK_maize.38			>old_CDS_PEP-CK_rice.47			>old_intron_PEP-CK_maize.38			>old_intron_PEP-CK_rice.38
CGTAAC			CCCGTG			GCAGGG									CTATAC			CTTGTC			AACAGG			CGACCT			TAACCG
>old_promoter_PEP-CK_maize.48			>old_promoter_PEP-CK_rice.51			>old_5UTR_PEP-CK_maize.65									>old_3UTR_PEP-CK_rice.57			>old_CDS_PEP-CK_maize.39			>old_CDS_PEP-CK_rice.48			>old_intron_PEP-CK_maize.39			>old_intron_PEP-CK_rice.39
CGTGAG			TACGAG			CGGGTA									AGCTAG			CGCCAA			CCCAAC			CGCAGG			TGTGCA
>old_promoter_PEP-CK_maize.49			>old_promoter_PEP-CK_rice.52			>old_5UTR_PEP-CK_maize.66									>old_3UTR_PEP-CK_rice.58			>old_CDS_PEP-CK_maize.40			>old_CDS_PEP-CK_rice.49			>old_intron_PEP-CK_maize.40			>old_intron_PEP-CK_rice.40
GGTGTC			GCGAAT			GTAACC									CGATGT			CGAGCA			TCCACT			ACGGAC			TCGCCA
>old_promoter_PEP-CK_maize.50			>old_promoter_PEP-CK_rice.53			>old_5UTR_PEP-CK_maize.67									>old_3UTR_PEP-CK_rice.59			>old_CDS_PEP-CK_maize.41			>old_CDS_PEP-CK_rice.50			>old_intron_PEP-CK_maize.41			>old_intron_PEP-CK_rice.41
TAGCCG			CTGAGC			GCAGAG									CTTGAC			AGGGCG			GGGACA			CTCGAC			TGTTCA
>old_promoter_PEP-CK_maize.51			>old_promoter_PEP-CK_rice.54			>old_5UTR_PEP-CK_maize.68									>old_3UTR_PEP-CK_rice.60			>old_CDS_PEP-CK_maize.42			>old_CDS_PEP-CK_rice.51			>old_intron_PEP-CK_maize.42			>old_intron_PEP-CK_rice.42
TAGGCC			AAGTCC			AGAGTG									CTAGCT			GAAGAC			AGAACG			CCGGAT			TCTGAA
>old_promoter_PEP-CK_maize.52			>old_promoter_PEP-CK_rice.55			>old_5UTR_PEP-CK_maize.69									>old_3UTR_PEP-CK_rice.61			>old_CDS_PEP-CK_maize.43			>old_CDS_PEP-CK_rice.52			>old_intron_PEP-CK_maize.43			>old_intron_PEP-CK_rice.43
AATTAC			TCCGAC			CCTTTA									CGTGTT			CTCTCG			CGATCA			AAGGAC			AGTAAC
>old_promoter_PEP-CK_maize.53			>old_promoter_PEP-CK_rice.56			>old_5UTR_PEP-CK_maize.70									>old_3UTR_PEP-CK_rice.62			>old_CDS_PEP-CK_maize.44			>old_CDS_PEP-CK_rice.53			>old_intron_PEP-CK_maize.44			>old_intron_PEP-CK_rice.44
GAGTAT			CGGACT			GCCCCA									CTATGC			CGCAGG			CGACAA			TCACGT			ACCTGC
>old_promoter_PEP-CK_maize.54			>old_promoter_PEP-CK_rice.57			>old_5UTR_PEP-CK_maize.71									>old_3UTR_PEP-CK_rice.63			>old_CDS_PEP-CK_maize.45			>old_CDS_PEP-CK_rice.54			>old_intron_PEP-CK_maize.45			>old_intron_PEP-CK_rice.45
CAGAAT			CTTACG			CATGGT									ATGTCC			CCCTAC			CACCGA			ACACGG			GCCATT
>old_promoter_PEP-CK_maize.55			>old_promoter_PEP-CK_rice.58			>old_5UTR_PEP-CK_maize.72									>old_3UTR_PEP-CK_rice.64			>old_CDS_PEP-CK_maize.46			>old_CDS_PEP-CK_rice.55			>old_intron_PEP-CK_maize.46			>old_intron_PEP-CK_rice.46
CGTTGA			CGTATA			AACGAA									CCAGTG			AACAGG			CTCACC			CAACAC			TCTCCA
>old_promoter_PEP-CK_maize.56			>old_promoter_PEP-CK_rice.59			>old_5UTR_PEP-CK_maize.73									>old_3UTR_PEP-CK_rice.65			>old_CDS_PEP-CK_maize.47			>old_CDS_PEP-CK_rice.56			>old_intron_PEP-CK_maize.47			>old_intron_PEP-CK_rice.47
TAAGAC			TAACCG			TGCTCC									GTAGAG			CTAAAC			ATAGAC			CAGGGA			TTGCCT
>old_promoter_PEP-CK_maize.57			>old_promoter_PEP-CK_rice.60			>old_5UTR_PEP-CK_maize.74												>old_CDS_PEP-CK_maize.48			>old_CDS_PEP-CK_rice.57			>old_intron_PEP-CK_maize.48			>old_intron_PEP-CK_rice.48
GATCAC			CCAGTT			CACTGC												CACTGA			AACACG			GAACGC			GGAAAT
>old_promoter_PEP-CK_maize.58			>old_promoter_PEP-CK_rice.61			>old_5UTR_PEP-CK_maize.75												>old_CDS_PEP-CK_maize.49			>old_CDS_PEP-CK_rice.58						>old_intron_PEP-CK_rice.49
TAGGGC			GTGCAA			TTTAAA												CTGATC			ATGAGC						TGACGC
>old_promoter_PEP-CK_maize.59			>old_promoter_PEP-CK_rice.62															>old_CDS_PEP-CK_maize.50			>old_CDS_PEP-CK_rice.59						>old_intron_PEP-CK_rice.50
CCCAGA			CGTCTG															ACCACT			TTCACC						TCACTC
>old_promoter_PEP-CK_maize.60			>old_promoter_PEP-CK_rice.63															>old_CDS_PEP-CK_maize.51			>old_CDS_PEP-CK_rice.60
GCCGAC			TTCACC															TACGTC			GTACCA
>old_promoter_PEP-CK_maize.61			>old_promoter_PEP-CK_rice.64															>old_CDS_PEP-CK_maize.52
CATAGG			ACTAGG															CGCTAA
>old_promoter_PEP-CK_maize.62			>old_promoter_PEP-CK_rice.65
TACATC			TAATCG
>old_promoter_PEP-CK_maize.63			>old_promoter_PEP-CK_rice.66
CGTGGT			GCGATA
>old_promoter_PEP-CK_maize.64			>old_promoter_PEP-CK_rice.67
TGCGTA			CGGTGC
>old_promoter_PEP-CK_maize.65			>old_promoter_PEP-CK_rice.68
CATTAA			TAGACG
			>old_promoter_PEP-CK_rice.69
			CTGCCC
			>old_promoter_PEP-CK_rice.70
			CCTAAC
			>old_promoter_PEP-CK_rice.71
			CGTCGG
			>old_promoter_PEP-CK_rice.72
			ATCGAC
			>old_promoter_PEP-CK_rice.73
			GAGCCT
			>old_promoter_PEP-CK_rice.74
			CGTAGA
			>old_promoter_PEP-CK_rice.75
			GAACGT
			>old_promoter_PEP-CK_rice.76
			ACTACT
			>old_promoter_PEP-CK_rice.77
			ATTACG
			>old_promoter_PEP-CK_rice.78
			CAATCC
			>old_promoter_PEP-CK_rice.79
			GTTGGA
			>old_promoter_PEP-CK_rice.80
			AAGGAC

## Sheet: PEPC
promoter						5UTR						3UTR						CDS						intron
maize			rice			maize			rice			maize			rice			maize			rice			maize			rice
>old_promoter_PEPC_maize.5			>old_promoter_PEPC_rice.7			>old_5UTR_PEPC_maize.7			>old_5UTR_PEPC_rice.3			>old_3UTR_PEPC_maize.3			>old_3UTR_PEPC_rice.4			>old_CDS_PEPC_maize.5			>old_CDS_PEPC_rice.4			>old_intron_PEPC_maize.1			>old_intron_PEPC_rice.2
ATAWATAT			NGAGGAG			AATCGCAT			ACSAGC			CATRTT			TGTTTKTT			CGTCGYCG			CCGCCGCC			AAAAAARA			AWATATAT
>old_promoter_PEPC_maize.6			>old_promoter_PEPC_rice.8			>old_5UTR_PEPC_maize.16			>old_5UTR_PEPC_rice.25			>old_3UTR_PEPC_maize.5			>old_3UTR_PEPC_rice.19			>old_CDS_PEPC_maize.6			>old_CDS_PEPC_rice.5			>old_intron_PEPC_maize.4			>old_intron_PEPC_rice.3
TTTTTTTT			AAANATAG			TCGCAG			TGCGAC			AAAATC			GCCGGTTA			GCTGCTGC			GRAGAAG			ATATRTTT			ATATATT
>old_promoter_PEPC_maize.7			>old_promoter_PEPC_rice.9			>old_5UTR_PEPC_maize.17						>old_3UTR_PEPC_maize.6			>old_3UTR_PEPC_rice.20			>old_CDS_PEPC_maize.7			>old_CDS_PEPC_rice.6			>old_intron_PEPC_maize.6			>old_intron_PEPC_rice.11
CCGCCGCC			AATGTGTN			TCGCAGCA						AAAATCTT			GATCGTAC			NTCAAGGA			TCGCCGYC			GGAATGCT			AAAGTAGTTT
>old_promoter_PEPC_maize.9			>old_promoter_PEPC_rice.10			>old_5UTR_PEPC_maize.18						>old_3UTR_PEPC_maize.8			>old_3UTR_PEPC_rice.26			>old_CDS_PEPC_maize.8			>old_CDS_PEPC_rice.7			>old_intron_PEPC_maize.19			>old_intron_PEPC_rice.13
CATCASCA			TTTKTTTT			TCGCAT						AATCTT			AGATCGTA			GGCGGCGG			TGGAGNA			ACGTGGAC			ATCGGG
>old_promoter_PEPC_maize.11			>old_promoter_PEPC_rice.11									>old_3UTR_PEPC_maize.9			>old_3UTR_PEPC_rice.33			>old_CDS_PEPC_maize.9			>old_CDS_PEPC_rice.8			>old_intron_PEPC_maize.20			>old_intron_PEPC_rice.15
NAGCTAG			TCTCTCTC									ACTGGC			CTTATTGG			CAAGNAC			CAAGRAS			TCATGCATGC			TCGGGGAA
>old_promoter_PEPC_maize.12			>old_promoter_PEPC_rice.13									>old_3UTR_PEPC_maize.10			>old_3UTR_PEPC_rice.34			>old_CDS_PEPC_maize.12			>old_CDS_PEPC_rice.10			>old_intron_PEPC_maize.21			>old_intron_PEPC_rice.16
ATATAGAM			TTATWTAT									AGTCCA			GCTGACTT			GTTMTAC			TWCACCA			ATGCATGC			TCGCCGTG
>old_promoter_PEPC_maize.13			>old_promoter_PEPC_rice.14									>old_3UTR_PEPC_maize.11			>old_3UTR_PEPC_rice.36			>old_CDS_PEPC_maize.13			>old_CDS_PEPC_rice.12			>old_intron_PEPC_maize.22			>old_intron_PEPC_rice.17
WWTATTTT			TCGYCG									AGTTTT			CCTGGAGT			GTYCAAG			GGCATCGCCG			CACTGCAC			TTGATCGG
>old_promoter_PEPC_maize.14			>old_promoter_PEPC_rice.15									>old_3UTR_PEPC_maize.12			>old_3UTR_PEPC_rice.39			>old_CDS_PEPC_maize.14			>old_CDS_PEPC_rice.14			>old_intron_PEPC_maize.23			>old_intron_PEPC_rice.20
GAGAGGN			CAGCAGCA									ATGGAAAT			GTAACG			TTCTTCY			GCCAGGCGTA			TATATATC			CGGAAAGT
>old_promoter_PEPC_maize.15			>old_promoter_PEPC_rice.16												>old_3UTR_PEPC_rice.40			>old_CDS_PEPC_maize.15			>old_CDS_PEPC_rice.15			>old_intron_PEPC_maize.24			>old_intron_PEPC_rice.21
STACTAC			CAYCAA												ACGTAG			TGGARCT			AGACGCGG			ACTGCA			AAGCAATC
>old_promoter_PEPC_maize.17			>old_promoter_PEPC_rice.18												>old_3UTR_PEPC_rice.41			>old_CDS_PEPC_maize.16			>old_CDS_PEPC_rice.16			>old_intron_PEPC_maize.25			>old_intron_PEPC_rice.22
GTGGTGT			CANCACCA												GAACCG			SGSCGCCG			GAGACACAGC			AACTCACT			ACGCCGCC
>old_promoter_PEPC_maize.18			>old_promoter_PEPC_rice.20												>old_3UTR_PEPC_rice.42			>old_CDS_PEPC_maize.17			>old_CDS_PEPC_rice.17			>old_intron_PEPC_maize.26			>old_intron_PEPC_rice.23
GTTTGGT			ANACATAT												CGGTTA			WCTAC			GAGTGATCCG			GTCTCCGG			TCGTCGGG
>old_promoter_PEPC_maize.19			>old_promoter_PEPC_rice.21												>old_3UTR_PEPC_rice.43			>old_CDS_PEPC_maize.18			>old_CDS_PEPC_rice.18			>old_intron_PEPC_maize.27			>old_intron_PEPC_rice.25
SGCTGCTG			AAACTART												CCCAAG			AGCTCRTC			GACCCCGG			AACTAACC			TCGTATTC
>old_promoter_PEPC_maize.20			>old_promoter_PEPC_rice.25												>old_3UTR_PEPC_rice.45			>old_CDS_PEPC_maize.21			>old_CDS_PEPC_rice.19			>old_intron_PEPC_maize.28			>old_intron_PEPC_rice.26
CATTTKAG			ACGCTTTCCC												ACACGG			CKTCGTC			CTCGTACA			GCATGC			CCGCATTC
>old_promoter_PEPC_maize.22			>old_promoter_PEPC_rice.32												>old_3UTR_PEPC_rice.46			>old_CDS_PEPC_maize.23			>old_CDS_PEPC_rice.20			>old_intron_PEPC_maize.29			>old_intron_PEPC_rice.28
TGSACCG			ACGCAGATTC												TCGTAC			KTACAAA			AGCGGATC			ATGCAT			CGCATT
>old_promoter_PEPC_maize.25			>old_promoter_PEPC_rice.34												>old_3UTR_PEPC_rice.47			>old_CDS_PEPC_maize.24			>old_CDS_PEPC_rice.21			>old_intron_PEPC_maize.30			>old_intron_PEPC_rice.29
TCGTCRTC			GACTTACG												CCGTGA			ACATCAW			CACAGCGC			TCACTA			CGGGAA
>old_promoter_PEPC_maize.26			>old_promoter_PEPC_rice.35												>old_3UTR_PEPC_rice.48			>old_CDS_PEPC_maize.26			>old_CDS_PEPC_rice.23			>old_intron_PEPC_maize.31			>old_intron_PEPC_rice.30
GRCGAG			CCTTCTGC												GGGTCA			GAAGCANA			GCGTACAC			CACTATCA			CCGCCGTC
>old_promoter_PEPC_maize.28			>old_promoter_PEPC_rice.36												>old_3UTR_PEPC_rice.49			>old_CDS_PEPC_maize.27			>old_CDS_PEPC_rice.24			>old_intron_PEPC_maize.32			>old_intron_PEPC_rice.31
TAYATGT			TGCTAAGT												CCGGTT			GCTGNTG			GCATCGCC			AGTGCTTA			AGGATTTT
>old_promoter_PEPC_maize.30			>old_promoter_PEPC_rice.37												>old_3UTR_PEPC_rice.50			>old_CDS_PEPC_maize.28			>old_CDS_PEPC_rice.25			>old_intron_PEPC_maize.33			>old_intron_PEPC_rice.32
GGAGC			TGAATTCC												TGCCGG			GACGACAAGC			TCACGGCG			ACTAAC			CCGTCATG
>old_promoter_PEPC_maize.31			>old_promoter_PEPC_rice.38												>old_3UTR_PEPC_rice.51			>old_CDS_PEPC_maize.29			>old_CDS_PEPC_rice.26			>old_intron_PEPC_maize.34			>old_intron_PEPC_rice.33
CTCCATCS			CCACAGCG												GTGGGG			CATCGATCAG			AACGTGTG			GATCGATA			TGATCG
>old_promoter_PEPC_maize.32			>old_promoter_PEPC_rice.39												>old_3UTR_PEPC_rice.52			>old_CDS_PEPC_maize.31			>old_CDS_PEPC_rice.27			>old_intron_PEPC_maize.35			>old_intron_PEPC_rice.34
ATATATA			TACAGCGT												TAGCAG			ACCGAGTA			GCCGGAGA			ACTGTA			TCGAACAC
>old_promoter_PEPC_maize.33			>old_promoter_PEPC_rice.40												>old_3UTR_PEPC_rice.53			>old_CDS_PEPC_maize.32			>old_CDS_PEPC_rice.28			>old_intron_PEPC_maize.36			>old_intron_PEPC_rice.35
TTTATA			TCACCAGA												TTCCCA			GACGAGCT			AGTACGAC			TATATC			CTGCAAGT
>old_promoter_PEPC_maize.34			>old_promoter_PEPC_rice.41												>old_3UTR_PEPC_rice.54			>old_CDS_PEPC_maize.33			>old_CDS_PEPC_rice.29			>old_intron_PEPC_maize.37			>old_intron_PEPC_rice.36
TTTAGTTT			AGCGTATC												GATCGT			ATCGAGTA			GCGTTCAG			GCACTG			CGGCACAT
>old_promoter_PEPC_maize.35			>old_promoter_PEPC_rice.43												>old_3UTR_PEPC_rice.55			>old_CDS_PEPC_maize.34			>old_CDS_PEPC_rice.30			>old_intron_PEPC_maize.38			>old_intron_PEPC_rice.37
CYCCTC			GCGCATAG												GAGACT			GAGCTCCA			TGTGCCAG			GTCTCC			CGTGAC
>old_promoter_PEPC_maize.37			>old_promoter_PEPC_rice.44												>old_3UTR_PEPC_rice.56			>old_CDS_PEPC_maize.35			>old_CDS_PEPC_rice.31			>old_intron_PEPC_maize.39			>old_intron_PEPC_rice.38
CCGATCC			CCCGCTGT												GGGATA			ATCGAAGA			CTGTCGAA			TAACTA			CCCGCA
>old_promoter_PEPC_maize.38			>old_promoter_PEPC_rice.45												>old_3UTR_PEPC_rice.57			>old_CDS_PEPC_maize.36			>old_CDS_PEPC_rice.32			>old_intron_PEPC_maize.40			>old_intron_PEPC_rice.39
AKAAAAA			TAACAGAT												TATCTC			TACATCGA			CGTACA			TCGTGC			TCATCG
>old_promoter_PEPC_maize.41			>old_promoter_PEPC_rice.46												>old_3UTR_PEPC_rice.58			>old_CDS_PEPC_maize.37			>old_CDS_PEPC_rice.33			>old_intron_PEPC_maize.41			>old_intron_PEPC_rice.40
CGGACGG			GTACCAGG												TTAACC			ACCCCGGA			AGTACG			GTACAT			GCCGTG
>old_promoter_PEPC_maize.43			>old_promoter_PEPC_rice.47												>old_3UTR_PEPC_rice.59			>old_CDS_PEPC_maize.38			>old_CDS_PEPC_rice.34			>old_intron_PEPC_maize.42			>old_intron_PEPC_rice.41
AAAAAACA			GAAACGCC												TATACC			GTCAAGCT			CGAGTA			TAACCA			CGGCAC
>old_promoter_PEPC_maize.44			>old_promoter_PEPC_rice.48												>old_3UTR_PEPC_rice.60			>old_CDS_PEPC_maize.39			>old_CDS_PEPC_rice.35			>old_intron_PEPC_maize.43			>old_intron_PEPC_rice.42
AAAAAACATT			CACCAG												GCACCA			TCCGAAAT			TCCGGG			TATTCA			GAAAGT
>old_promoter_PEPC_maize.45			>old_promoter_PEPC_rice.49												>old_3UTR_PEPC_rice.61			>old_CDS_PEPC_maize.40			>old_CDS_PEPC_rice.36			>old_intron_PEPC_maize.44			>old_intron_PEPC_rice.43
AAACAG			TACGGC												AAGCAC			GACAAG			TACGAC			TGATCG			TGTCGT
>old_promoter_PEPC_maize.46			>old_promoter_PEPC_rice.50												>old_3UTR_PEPC_rice.62			>old_CDS_PEPC_maize.41			>old_CDS_PEPC_rice.37			>old_intron_PEPC_maize.45			>old_intron_PEPC_rice.44
AAGACG			CTAGTC												ATTGGT			GGCGACAA			CGTGTG			TTACTG			CGGGGA
>old_promoter_PEPC_maize.47			>old_promoter_PEPC_rice.51												>old_3UTR_PEPC_rice.63			>old_CDS_PEPC_maize.42			>old_CDS_PEPC_rice.38			>old_intron_PEPC_maize.46			>old_intron_PEPC_rice.45
AAGCAC			CGCATA												GATCAC			CGAGTA			CTCGTA			ACTACT			AGCGTA
>old_promoter_PEPC_maize.48			>old_promoter_PEPC_rice.52												>old_3UTR_PEPC_rice.64			>old_CDS_PEPC_maize.43			>old_CDS_PEPC_rice.39			>old_intron_PEPC_maize.47			>old_intron_PEPC_rice.46
AAGCCA			AAACGC												TCTCGG			TACATC			CGGCAT			CCGTAC			TGTTCG
>old_promoter_PEPC_maize.49			>old_promoter_PEPC_rice.53												>old_3UTR_PEPC_rice.65			>old_CDS_PEPC_maize.44			>old_CDS_PEPC_rice.40			>old_intron_PEPC_maize.48			>old_intron_PEPC_rice.47
AAGGAG			CTTACG												CCTTGC			ACCCCG			GTCGAA			AAGCAT			GCCACG
>old_promoter_PEPC_maize.50			>old_promoter_PEPC_rice.54															>old_CDS_PEPC_maize.45			>old_CDS_PEPC_rice.41			>old_intron_PEPC_maize.49			>old_intron_PEPC_rice.48
AAGGTC			CCAGAC															TCCAAG			GCATCG			ATCTTT			CGTAAA
>old_promoter_PEPC_maize.51			>old_promoter_PEPC_rice.55															>old_CDS_PEPC_maize.46			>old_CDS_PEPC_rice.42			>old_intron_PEPC_maize.50			>old_intron_PEPC_rice.49
AATCGA			GATCCT															CATCGA			CGACCC			CGGCAC			ATCGCC
>old_promoter_PEPC_maize.52			>old_promoter_PEPC_rice.56															>old_CDS_PEPC_maize.47			>old_CDS_PEPC_rice.43						>old_intron_PEPC_rice.50
AATGCC			CCGACT															CAAGCT			GATCCG						CGGAAA
>old_promoter_PEPC_maize.53			>old_promoter_PEPC_rice.57															>old_CDS_PEPC_maize.48			>old_CDS_PEPC_rice.44						>old_intron_PEPC_rice.51
AATTCG			AGCGCT															AGTTCG			CGGGAC						TTCGTG
>old_promoter_PEPC_maize.54			>old_promoter_PEPC_rice.58															>old_CDS_PEPC_maize.49			>old_CDS_PEPC_rice.45						>old_intron_PEPC_rice.52
ACACAT			AGTCGC															TGTATG			ACAGCG						ACACGC
>old_promoter_PEPC_maize.55			>old_promoter_PEPC_rice.59															>old_CDS_PEPC_maize.50			>old_CDS_PEPC_rice.46						>old_intron_PEPC_rice.53
ACCCTC			CGTCTT															GACGAG			CCTGAG						CGTCAT
>old_promoter_PEPC_maize.56			>old_promoter_PEPC_rice.60															>old_CDS_PEPC_maize.51			>old_CDS_PEPC_rice.47						>old_intron_PEPC_rice.54
ACGCGC			CCATAG															ACCCAG			CCAGGA						CGATCG
>old_promoter_PEPC_maize.57			>old_promoter_PEPC_rice.61															>old_CDS_PEPC_maize.52			>old_CDS_PEPC_rice.48						>old_intron_PEPC_rice.55
ACTGCA			CCCCGA															AGCTCA			CACGCT						ATCGAA
>old_promoter_PEPC_maize.58			>old_promoter_PEPC_rice.62															>old_CDS_PEPC_maize.53			>old_CDS_PEPC_rice.49						>old_intron_PEPC_rice.56
ACTTAC			CCAGGC															CCTACA			AGACGC						TCACTG
			>old_promoter_PEPC_rice.63															>old_CDS_PEPC_maize.54			>old_CDS_PEPC_rice.50						>old_intron_PEPC_rice.57
			AGACTC															CGATGA			AGCGGA						TGCACG
			>old_promoter_PEPC_rice.64															>old_CDS_PEPC_maize.55			>old_CDS_PEPC_rice.51						>old_intron_PEPC_rice.58
			TTCTGC															ACCGAG			AACGTG						AGCAAT
			>old_promoter_PEPC_rice.65															>old_CDS_PEPC_maize.56			>old_CDS_PEPC_rice.52						>old_intron_PEPC_rice.59
			GAACCC															AGCCCT			CACGGC						CTATCA
			>old_promoter_PEPC_rice.66															>old_CDS_PEPC_maize.57			>old_CDS_PEPC_rice.53						>old_intron_PEPC_rice.60
			CCGAAG															CGAAAT			CACCAT						CGCAGT
			>old_promoter_PEPC_rice.67															>old_CDS_PEPC_maize.58			>old_CDS_PEPC_rice.54						>old_intron_PEPC_rice.61
			TGCTAA															CAAGGA			CGGGCT						GACTTC
			>old_promoter_PEPC_rice.68															>old_CDS_PEPC_maize.59			>old_CDS_PEPC_rice.55						>old_intron_PEPC_rice.62
			CACGAT															AGCTGA			TCAGGC						CCTGCA
			>old_promoter_PEPC_rice.69															>old_CDS_PEPC_maize.60			>old_CDS_PEPC_rice.56						>old_intron_PEPC_rice.63
			TCCTTC															GGTGAC			AGCTCC						GAACGT
			>old_promoter_PEPC_rice.70															>old_CDS_PEPC_maize.61			>old_CDS_PEPC_rice.57						>old_intron_PEPC_rice.64
			TGCTCG															CAGGAG			CGGAGA						CGTATT
			>old_promoter_PEPC_rice.71															>old_CDS_PEPC_maize.62			>old_CDS_PEPC_rice.58						>old_intron_PEPC_rice.65
			AGCCGA															CGTGTG			CGAGAC						ATTTAA
			>old_promoter_PEPC_rice.72															>old_CDS_PEPC_maize.63			>old_CDS_PEPC_rice.59
			AGTCCT															CAACGA			AGGAGC
			>old_promoter_PEPC_rice.73															>old_CDS_PEPC_maize.64			>old_CDS_PEPC_rice.60
			CGTAGA															CATCCT			AGCGAG
			>old_promoter_PEPC_rice.74															>old_CDS_PEPC_maize.65			>old_CDS_PEPC_rice.61
			AGGCAC															TGCTCG			CGTTCA
			>old_promoter_PEPC_rice.75															>old_CDS_PEPC_maize.66
			CGCTAT															CGAGCT
			>old_promoter_PEPC_rice.76															>old_CDS_PEPC_maize.67
			AGCGTA															TCCGAA
			>old_promoter_PEPC_rice.77
			CTCGCA
			>old_promoter_PEPC_rice.78
			CTCATA
			>old_promoter_PEPC_rice.79
			GAACGC
			>old_promoter_PEPC_rice.80
			TACCAG
			>old_promoter_PEPC_rice.81
			ATAGTC
			>old_promoter_PEPC_rice.82
			GTTAAC

[truncated: 5 more sheets: PPDK-RP, PPDK, PP, PPT, TPT]
