# Supplementary material for: Systems analysis of cis-regulatory motifs in C4 photosynthesis genes using maize and rice leaf transcriptomic data during a process of de-etiolation
Source: J Exp Bot. 2016 Jul 19;67(17):5105–17. doi: 10.1093/jxb/erw275 (PMC5014158; doi:10.1093/jxb/erw275)
Supplement: Supplementary Data [file supp_erw275_supplementary_table_S6.xlsx]

## Sheet: AlaAT
Table S6. Identified motifs for each genomic section of 15 C4 gene pairs using gene list obtained by k30 k-mean clustering approach. Predicted motifs which have p-values smaller than 1e-2 and can be mapped back to genomic regions were listed for maize and rice orthologous genes separately.
promoter						5UTR						3UTR						CDS						intron
maize			rice			maize			rice			maize			rice			maize			rice			maize			rice
>promoter_AlaAT_ZM_c30.3			>promoter_AlaAT_OS_c30.3			>5UTR_AlaAT_ZM_c30.6			>5UTR_AlaAT_OS_c30.1			>3UTR_AlaAT_ZM_c30.6			>3UTR_AlaAT_OS_c30.3			>CDS_AlaAT_ZM_c30.1			>CDS_AlaAT_OS_c30.4			>intron_AlaAT_ZM_c30.1			>intron_AlaAT_OS_c30.2
YAACSGMC			NNAAAAAGNAN			CGCCGSCG			CGCCGCC			TTTTKTTT			GTRAAWA			CGNCGCCG			CCGAC			AANAAAAA			CTCTCTC
>promoter_AlaAT_ZM_c30.19			>promoter_AlaAT_OS_c30.4			>5UTR_AlaAT_ZM_c30.7			>5UTR_AlaAT_OS_c30.3			>3UTR_AlaAT_ZM_c30.7			>3UTR_AlaAT_OS_c30.6			>CDS_AlaAT_ZM_c30.2			>CDS_AlaAT_OS_c30.9			>intron_AlaAT_ZM_c30.2			>intron_AlaAT_OS_c30.3
NNNSTGACRNNN			WAAAGG			AAACCCTA			CGCCGCCG			AAAAAAAA			TTGCTT			CGRCGACG			CNTCCTC			AWATATAT			AAAAAAAA
>promoter_AlaAT_ZM_c30.21			>promoter_AlaAT_OS_c30.5			>5UTR_AlaAT_ZM_c30.9			>5UTR_AlaAT_OS_c30.5			>3UTR_AlaAT_ZM_c30.8			>3UTR_AlaAT_OS_c30.13			>CDS_AlaAT_ZM_c30.3			>CDS_AlaAT_OS_c30.11			>intron_AlaAT_ZM_c30.3			>intron_AlaAT_OS_c30.4
NTTGACCA			NGGAATATNCN			TATATA			GCKGCKG			ATRTATAT			WAAAGG			GRAGAAG			GCCGCCG			TTTTTTTT			TTTTTTTT
>promoter_AlaAT_ZM_c30.31			>promoter_AlaAT_OS_c30.6			>5UTR_AlaAT_ZM_c30.11			>5UTR_AlaAT_OS_c30.6			>3UTR_AlaAT_ZM_c30.9			>3UTR_AlaAT_OS_c30.21			>CDS_AlaAT_ZM_c30.6			>CDS_AlaAT_OS_c30.12			>intron_AlaAT_ZM_c30.5			>intron_AlaAT_OS_c30.8
CACGT			GTRAAWA			TAGGGTTT			WGGWGG			TGTAM			CTACTCC			GNTGSTG			WGGWGGA			GGAGGRRG			CGCCGCS
>promoter_AlaAT_ZM_c30.34			>promoter_AlaAT_OS_c30.7			>5UTR_AlaAT_ZM_c30.15			>5UTR_AlaAT_OS_c30.8			>3UTR_AlaAT_ZM_c30.10			>3UTR_AlaAT_OS_c30.33			>CDS_AlaAT_ZM_c30.7			>CDS_AlaAT_OS_c30.13			>intron_AlaAT_ZM_c30.7			>intron_AlaAT_OS_c30.10
AWATATA			NWNWAAAGNGN			GAGAGAGA			CGCCGCC			GANGAA			CCAATATGTT			GGNGGMGG			TGSTGSTG			GAAAMAAA			ACTGAACT
>promoter_AlaAT_ZM_c30.35			>promoter_AlaAT_OS_c30.8			>5UTR_AlaAT_ZM_c30.17			>5UTR_AlaAT_OS_c30.19			>3UTR_AlaAT_ZM_c30.13			>3UTR_AlaAT_OS_c30.38			>CDS_AlaAT_ZM_c30.8			>CDS_AlaAT_OS_c30.15			>intron_AlaAT_ZM_c30.8			>intron_AlaAT_OS_c30.11
TATTTNTW			CCACCANMNNCN			CCRCCGC			CCGTCCACTC			TGTTTST			CCCCATAT			TTCTAC			CAYCACC			TCTCTCTC			TNTTGCAG
>promoter_AlaAT_ZM_c30.36			>promoter_AlaAT_OS_c30.10			>5UTR_AlaAT_ZM_c30.21			>5UTR_AlaAT_OS_c30.30			>3UTR_AlaAT_ZM_c30.18			>3UTR_AlaAT_OS_c30.39			>CDS_AlaAT_ZM_c30.9			>CDS_AlaAT_OS_c30.16			>intron_AlaAT_ZM_c30.10			>intron_AlaAT_OS_c30.12
WAAAAAWA			GNCACGTGRN			YTCTCTCT			AATCCC			GGTTTCTG			CACACCAT			CGSCGNC			STCGCCG			CYTCCTCC			ATATATAT
>promoter_AlaAT_ZM_c30.37			>promoter_AlaAT_OS_c30.14			>5UTR_AlaAT_ZM_c30.23			>5UTR_AlaAT_OS_c30.32			>3UTR_AlaAT_ZM_c30.19			>3UTR_AlaAT_OS_c30.40			>CDS_AlaAT_ZM_c30.10			>CDS_AlaAT_OS_c30.17			>intron_AlaAT_ZM_c30.12			>intron_AlaAT_OS_c30.17
CGNCGNCG			NNNWAAAGCNN			GGWGGM			CAAACC			GGAGNAG			TCGTGTAA			CNCCACCR			STACNT			TTCTTTTT			TATGTWCT
>promoter_AlaAT_ZM_c30.38			>promoter_AlaAT_OS_c30.18			>5UTR_AlaAT_ZM_c30.26			>5UTR_AlaAT_OS_c30.33			>3UTR_AlaAT_ZM_c30.21			>3UTR_AlaAT_OS_c30.41			>CDS_AlaAT_ZM_c30.12			>CDS_AlaAT_OS_c30.20			>intron_AlaAT_ZM_c30.13			>intron_AlaAT_OS_c30.19
GGAGGAG			GNCACGTGGC			CGGCGGC			ATTCGC			TATWTRT			ATATGTTG			CAAGKW			GGANGAG			WTATRTTT			ATATATGM
>promoter_AlaAT_ZM_c30.39			>promoter_AlaAT_OS_c30.23			>5UTR_AlaAT_ZM_c30.29			>5UTR_AlaAT_OS_c30.34			>3UTR_AlaAT_ZM_c30.27			>3UTR_AlaAT_OS_c30.42			>CDS_AlaAT_ZM_c30.15			>CDS_AlaAT_OS_c30.21			>intron_AlaAT_ZM_c30.14			>intron_AlaAT_OS_c30.20
GAGAGAGA			GCCACGTGGC			GGAGAAG			CCGCAC			TCATGTATTT			TGTGTAAA			TGGWGGM			TGATGNTG			GGYGGTGG			TCWAGTTA
>promoter_AlaAT_ZM_c30.40			>promoter_AlaAT_OS_c30.25			>5UTR_AlaAT_ZM_c30.33			>5UTR_AlaAT_OS_c30.35			>3UTR_AlaAT_ZM_c30.28			>3UTR_AlaAT_OS_c30.43			>CDS_AlaAT_ZM_c30.17			>CDS_AlaAT_OS_c30.26			>intron_AlaAT_ZM_c30.16			>intron_AlaAT_OS_c30.21
TTTNTTTT			NNCACCTGRNNN			TCGTCGCCCT			CTCGCC			CTTATTTGTA			AACGTGTA			CAGCWGCA			GCTGCT			ACCAAACA			GCGNGG
>promoter_AlaAT_ZM_c30.42			>promoter_AlaAT_OS_c30.26			>5UTR_AlaAT_ZM_c30.34			>5UTR_AlaAT_OS_c30.36			>3UTR_AlaAT_ZM_c30.29			>3UTR_AlaAT_OS_c30.44			>CDS_AlaAT_ZM_c30.19			>CDS_AlaAT_OS_c30.28			>intron_AlaAT_ZM_c30.19			>intron_AlaAT_OS_c30.22
YCYTCCTC			TAAGAAGT			AAACCCTC			GCCCTC			GTATTTGT			ACGATCCA			CNCCTCC			CGCCTCC			ANATATAC			ATGCATRT
>promoter_AlaAT_ZM_c30.43			>promoter_AlaAT_OS_c30.27			>5UTR_AlaAT_ZM_c30.35			>5UTR_AlaAT_OS_c30.37			>3UTR_AlaAT_ZM_c30.30			>3UTR_AlaAT_OS_c30.45			>CDS_AlaAT_ZM_c30.20			>CDS_AlaAT_OS_c30.29			>intron_AlaAT_ZM_c30.22			>intron_AlaAT_OS_c30.23
TTNTATA			GAGRGAGN			CACGCCTC			AATCGC			TTCTGTGT			ACGATATG			AGRAGCT			CARCAGCA			AAASAAA			AGCATGCA
>promoter_AlaAT_ZM_c30.44			>promoter_AlaAT_OS_c30.28			>5UTR_AlaAT_ZM_c30.36			>5UTR_AlaAT_OS_c30.38			>3UTR_AlaAT_ZM_c30.31			>3UTR_AlaAT_OS_c30.46			>CDS_AlaAT_ZM_c30.24			>CDS_AlaAT_OS_c30.31			>intron_AlaAT_ZM_c30.24			>intron_AlaAT_OS_c30.24
GGMGGNGG			TTTTTTTT			CCTCCCAA			GATCCC			TGTGTATC			ACCGAACT			CTTCCT			GGTGGCK			ACACACAC			NCATGTAG
>promoter_AlaAT_ZM_c30.45			>promoter_AlaAT_OS_c30.29			>5UTR_AlaAT_ZM_c30.39			>5UTR_AlaAT_OS_c30.39			>3UTR_AlaAT_ZM_c30.32			>3UTR_AlaAT_OS_c30.47			>CDS_AlaAT_ZM_c30.25			>CDS_AlaAT_OS_c30.33			>intron_AlaAT_ZM_c30.25			>intron_AlaAT_OS_c30.25
AACCAAAC			AAAAAAAA			AAGCCCTA			ATTCCC			TTATCTGT			AACGCGTA			GAGRAGG			CCGYCG			YTGCAG			GTAGTA
>promoter_AlaAT_ZM_c30.46			>promoter_AlaAT_OS_c30.30			>5UTR_AlaAT_ZM_c30.43			>5UTR_AlaAT_OS_c30.40			>3UTR_AlaAT_ZM_c30.33			>3UTR_AlaAT_OS_c30.48			>CDS_AlaAT_ZM_c30.27			>CDS_AlaAT_OS_c30.46			>intron_AlaAT_ZM_c30.26			>intron_AlaAT_OS_c30.27
CNCYCTCT			CTCYCTCY			CTAGCCCG			CCGACC			CATATTTG			ACGGTCCA			TGGATWT			CCACCTCC			ATTTNTTT			AAAAGAGA
>promoter_AlaAT_ZM_c30.47			>promoter_AlaAT_OS_c30.33			>5UTR_AlaAT_ZM_c30.44			>5UTR_AlaAT_OS_c30.41			>3UTR_AlaAT_ZM_c30.34			>3UTR_AlaAT_OS_c30.49			>CDS_AlaAT_ZM_c30.28			>CDS_AlaAT_OS_c30.58			>intron_AlaAT_ZM_c30.27			>intron_AlaAT_OS_c30.29
CSGCSGC			CGGCGNC			CCCGCCAA			TCCCAC			CACTGTAT			ACCATA			TGAAGNT			TTGCCTAT			GGGGGGGG			AMATGCTA
>promoter_AlaAT_ZM_c30.48			>promoter_AlaAT_OS_c30.34			>5UTR_AlaAT_ZM_c30.45			>5UTR_AlaAT_OS_c30.42			>3UTR_AlaAT_ZM_c30.35			>3UTR_AlaAT_OS_c30.50			>CDS_AlaAT_ZM_c30.32			>CDS_AlaAT_OS_c30.66			>intron_AlaAT_ZM_c30.28			>intron_AlaAT_OS_c30.30
CGCGNGCG			CCNCCTC			AAACCC			CCGATC			TCTATGAT			GCGTAA			GNTGATG			TCTAAGCT			GCTGCTNC			CACCACA
>promoter_AlaAT_ZM_c30.49			>promoter_AlaAT_OS_c30.35			>5UTR_AlaAT_ZM_c30.46			>5UTR_AlaAT_OS_c30.43			>3UTR_AlaAT_ZM_c30.36			>3UTR_AlaAT_OS_c30.51			>CDS_AlaAT_ZM_c30.34			>CDS_AlaAT_OS_c30.67			>intron_AlaAT_ZM_c30.29			>intron_AlaAT_OS_c30.31
TCNTCTCC			ATATATAT			CCCTAG			AGCAAA			TTATTTGT			TCACCC			GTACA			TGGTATAT			TAWTATAT			ATATATT
>promoter_AlaAT_ZM_c30.50			>promoter_AlaAT_OS_c30.36			>5UTR_AlaAT_ZM_c30.47			>5UTR_AlaAT_OS_c30.44			>3UTR_AlaAT_ZM_c30.37			>3UTR_AlaAT_OS_c30.52			>CDS_AlaAT_ZM_c30.38			>CDS_AlaAT_OS_c30.71			>intron_AlaAT_ZM_c30.31			>intron_AlaAT_OS_c30.32
GGTGGNG			CGCCGYS			CTCCCG			ACCCAC			GCTATTTG			CATAGC			MTATAT			TGGCTTAA			AGAGAGAG
>promoter_AlaAT_ZM_c30.52			>promoter_AlaAT_OS_c30.38			>5UTR_AlaAT_ZM_c30.48			>5UTR_AlaAT_OS_c30.45			>3UTR_AlaAT_ZM_c30.38			>3UTR_AlaAT_OS_c30.53			>CDS_AlaAT_ZM_c30.41			>CDS_AlaAT_OS_c30.74			>intron_AlaAT_ZM_c30.33
TGTTTGGT			AGAAAAAN			TCGCCC			TCCCCG			TTATGTCT			GATACC			CMAGAT			CTATGC			TGGAGCAG
>promoter_AlaAT_ZM_c30.53			>promoter_AlaAT_OS_c30.39			>5UTR_AlaAT_ZM_c30.49			>5UTR_AlaAT_OS_c30.46			>3UTR_AlaAT_ZM_c30.39			>3UTR_AlaAT_OS_c30.54			>CDS_AlaAT_ZM_c30.42			>CDS_AlaAT_OS_c30.75			>intron_AlaAT_ZM_c30.36
GARGANGA			GAGGANG			CCCGTC			CATCCA			TTGGTTAC			ATCCCC			GTTCNAG			ATTACC			GCGTGCWG
>promoter_AlaAT_ZM_c30.54			>promoter_AlaAT_OS_c30.40			>5UTR_AlaAT_ZM_c30.50			>5UTR_AlaAT_OS_c30.47			>3UTR_AlaAT_ZM_c30.40			>3UTR_AlaAT_OS_c30.55			>CDS_AlaAT_ZM_c30.45			>CDS_AlaAT_OS_c30.76			>intron_AlaAT_ZM_c30.37
TTGTGTTG			WAAATATA			CACGCC			GTCGCC			TGTATG			CCGAAC			GAAGWTAC			CTTTTA			GCCGTMGT
>promoter_AlaAT_ZM_c30.56			>promoter_AlaAT_OS_c30.42			>5UTR_AlaAT_ZM_c30.51			>5UTR_AlaAT_OS_c30.48			>3UTR_AlaAT_ZM_c30.41			>3UTR_AlaAT_OS_c30.56			>CDS_AlaAT_ZM_c30.53			>CDS_AlaAT_OS_c30.77			>intron_AlaAT_ZM_c30.40
GAGARGR			TACTAYT			GGCCTC			GCCCCA			TATTTG			GGTACC			CGSCGGCG			TGCTTA			GGCRGCTG
>promoter_AlaAT_ZM_c30.57			>promoter_AlaAT_OS_c30.43			>5UTR_AlaAT_ZM_c30.52			>5UTR_AlaAT_OS_c30.49			>3UTR_AlaAT_ZM_c30.42			>3UTR_AlaAT_OS_c30.57			>CDS_AlaAT_ZM_c30.54			>CDS_AlaAT_OS_c30.78			>intron_AlaAT_ZM_c30.42
CACCAMM			CNYCTCC			AGCCCG			CCGCCC			GCAATT			CCGGTA			WCTTCGAG			TACACA			TTTCCTTT
>promoter_AlaAT_ZM_c30.58			>promoter_AlaAT_OS_c30.44			>5UTR_AlaAT_ZM_c30.53			>5UTR_AlaAT_OS_c30.50			>3UTR_AlaAT_ZM_c30.43			>3UTR_AlaAT_OS_c30.59			>CDS_AlaAT_ZM_c30.57			>CDS_AlaAT_OS_c30.79			>intron_AlaAT_ZM_c30.44
AYAAATA			MCACRTG			CCCGCC			CCGAGA			GTTTAT			TATAGC			TACTTC			GTTACA			TGCTCGAC
>promoter_AlaAT_ZM_c30.59			>promoter_AlaAT_OS_c30.45			>5UTR_AlaAT_ZM_c30.54			>5UTR_AlaAT_OS_c30.51			>3UTR_AlaAT_ZM_c30.44			>3UTR_AlaAT_OS_c30.61			>CDS_AlaAT_ZM_c30.77			>CDS_AlaAT_OS_c30.80			>intron_AlaAT_ZM_c30.48
TNTATTTT			CATGCAT			CGTCGC			ACCCCA			TATGTC			CTACCC			GTATATGCCT			TGGTTA			TANTAGT
>promoter_AlaAT_ZM_c30.60			>promoter_AlaAT_OS_c30.46			>5UTR_AlaAT_ZM_c30.55			>5UTR_AlaAT_OS_c30.54			>3UTR_AlaAT_ZM_c30.45			>3UTR_AlaAT_OS_c30.62			>CDS_AlaAT_ZM_c30.80			>CDS_AlaAT_OS_c30.81			>intron_AlaAT_ZM_c30.56
AAANAAAT			TCTCTCY			AAATCC			GCGCCA			GCTTGT			CCTGTA			TTATGTGA			CTTATA			KAAGAAGA
>promoter_AlaAT_ZM_c30.62			>promoter_AlaAT_OS_c30.47			>5UTR_AlaAT_ZM_c30.56			>5UTR_AlaAT_OS_c30.55			>3UTR_AlaAT_ZM_c30.46			>3UTR_AlaAT_OS_c30.63			>CDS_AlaAT_ZM_c30.81			>CDS_AlaAT_OS_c30.82			>intron_AlaAT_ZM_c30.57
CACGACN			ATATTTTT			CACCCC			GCCCAC			ACTGTA			CCCATA			TATATGCC			CTATCC			WACAATAT
>promoter_AlaAT_ZM_c30.63			>promoter_AlaAT_OS_c30.50			>5UTR_AlaAT_ZM_c30.57			>5UTR_AlaAT_OS_c30.56			>3UTR_AlaAT_ZM_c30.47			>3UTR_AlaAT_OS_c30.64			>CDS_AlaAT_ZM_c30.82			>CDS_AlaAT_OS_c30.83			>intron_AlaAT_ZM_c30.60
YTTCTTCT			GTTTNGTT			TACGCC			GAACCC			GTTTCT			TGACGT			CCTGGATT			GTTTTG			CTGTGMT
>promoter_AlaAT_ZM_c30.64			>promoter_AlaAT_OS_c30.51			>5UTR_AlaAT_ZM_c30.58			>5UTR_AlaAT_OS_c30.58			>3UTR_AlaAT_ZM_c30.48			>3UTR_AlaAT_OS_c30.65			>CDS_AlaAT_ZM_c30.83			>CDS_AlaAT_OS_c30.84			>intron_AlaAT_ZM_c30.61
CAANAACA			TATTTTWW			CCAATC			CAACCC			TCATGT			ATCCAC			TTTGTCTG			TTGTAC			TTGTTCT
>promoter_AlaAT_ZM_c30.65			>promoter_AlaAT_OS_c30.52			>5UTR_AlaAT_ZM_c30.59			>5UTR_AlaAT_OS_c30.59			>3UTR_AlaAT_ZM_c30.49			>3UTR_AlaAT_OS_c30.66			>CDS_AlaAT_ZM_c30.84			>CDS_AlaAT_OS_c30.85			>intron_AlaAT_ZM_c30.62
GACCGTTG			STCGYCG			AGCACG			CACGCC			TTCTGT			ACGATA			CTCAAGGT			CTCTTA			ATATACTT
>promoter_AlaAT_ZM_c30.66			>promoter_AlaAT_OS_c30.53			>5UTR_AlaAT_ZM_c30.60			>5UTR_AlaAT_OS_c30.60			>3UTR_AlaAT_ZM_c30.50			>3UTR_AlaAT_OS_c30.67			>CDS_AlaAT_ZM_c30.85			>CDS_AlaAT_OS_c30.86			>intron_AlaAT_ZM_c30.65
AAAAKAA			AAAATAAA			CTCTAG						TTACGG			AAGTCG			CCCAGATT			CTAAGC			AAATAAA
>promoter_AlaAT_ZM_c30.68			>promoter_AlaAT_OS_c30.54			>5UTR_AlaAT_ZM_c30.61						>3UTR_AlaAT_ZM_c30.51			>3UTR_AlaAT_OS_c30.68			>CDS_AlaAT_ZM_c30.86			>CDS_AlaAT_OS_c30.87			>intron_AlaAT_ZM_c30.67
CGCNCG			CGTGGNG			CACCTC						AGTGTA			AAACGT			CCCAAGGT			CTGATA			GGTGGCGC
>promoter_AlaAT_ZM_c30.69			>promoter_AlaAT_OS_c30.55			>5UTR_AlaAT_ZM_c30.62						>3UTR_AlaAT_ZM_c30.52			>3UTR_AlaAT_OS_c30.69			>CDS_AlaAT_ZM_c30.87			>CDS_AlaAT_OS_c30.88			>intron_AlaAT_ZM_c30.69
CATGCATG			GTGTGTG			TCGCGC						TGTGCT			ATTGCT			GGGTTATT			TTCCAA			TTTTACTGCT
>promoter_AlaAT_ZM_c30.71			>promoter_AlaAT_OS_c30.57			>5UTR_AlaAT_ZM_c30.63						>3UTR_AlaAT_ZM_c30.53			>3UTR_AlaAT_OS_c30.70			>CDS_AlaAT_ZM_c30.88			>CDS_AlaAT_OS_c30.89			>intron_AlaAT_ZM_c30.70
CAACACAA			CCAWCCA			CCCTCG						CAGGTT			TCGACC			TCTGTATA			AACAGT			GCTGCTTTGT
>promoter_AlaAT_ZM_c30.72			>promoter_AlaAT_OS_c30.58			>5UTR_AlaAT_ZM_c30.64						>3UTR_AlaAT_ZM_c30.54			>3UTR_AlaAT_OS_c30.71			>CDS_AlaAT_ZM_c30.89			>CDS_AlaAT_OS_c30.90			>intron_AlaAT_ZM_c30.71
TANAGATA			CACACA			TAACCC						TGTAAC			CGCTAT			GCCAAGTA			AACCCT			CTTACTGT
>promoter_AlaAT_ZM_c30.73			>promoter_AlaAT_OS_c30.60			>5UTR_AlaAT_ZM_c30.65						>3UTR_AlaAT_ZM_c30.55			>3UTR_AlaAT_OS_c30.72			>CDS_AlaAT_ZM_c30.90			>CDS_AlaAT_OS_c30.91			>intron_AlaAT_ZM_c30.72
CTCNCTC			GATGRWG			CCCGAG						TAGGTT			AAGCGT			TTAGTATC			CTTACA			TTTTACTG
>promoter_AlaAT_ZM_c30.74			>promoter_AlaAT_OS_c30.61			>5UTR_AlaAT_ZM_c30.66						>3UTR_AlaAT_ZM_c30.56			>3UTR_AlaAT_OS_c30.74			>CDS_AlaAT_ZM_c30.91			>CDS_AlaAT_OS_c30.92			>intron_AlaAT_ZM_c30.73
AGTKGTGG			TGACATG			CGTCCC						ATCTGT			CCTTCC			CTGAGTAT			TGGGTA			GCTGTTTG
>promoter_AlaAT_ZM_c30.76			>promoter_AlaAT_OS_c30.64			>5UTR_AlaAT_ZM_c30.67						>3UTR_AlaAT_ZM_c30.57			>3UTR_AlaAT_OS_c30.75			>CDS_AlaAT_ZM_c30.92			>CDS_AlaAT_OS_c30.93			>intron_AlaAT_ZM_c30.74
ACACAYAY			AAAMAAA			CCAAAC						TATGCT			AGGGAC			CTATGCCA			TGGCTA			GCTGCTTT
>promoter_AlaAT_ZM_c30.77			>promoter_AlaAT_OS_c30.65			>5UTR_AlaAT_ZM_c30.68						>3UTR_AlaAT_ZM_c30.58			>3UTR_AlaAT_OS_c30.76			>CDS_AlaAT_ZM_c30.93			>CDS_AlaAT_OS_c30.94			>intron_AlaAT_ZM_c30.75
TAAWATA			AGNAGTAG			TCGCTA						CGGTTA			CAACCC			TTCAAGCT			AACACA			GCTGTACT
>promoter_AlaAT_ZM_c30.78			>promoter_AlaAT_OS_c30.69			>5UTR_AlaAT_ZM_c30.69						>3UTR_AlaAT_ZM_c30.59			>3UTR_AlaAT_OS_c30.77			>CDS_AlaAT_ZM_c30.94			>CDS_AlaAT_OS_c30.95			>intron_AlaAT_ZM_c30.76
TCATCATC			CATCAYC			CTCTCC						TATATG			CCCAAA			TTTGTATG			AACTCT			ATGTTTGC
>promoter_AlaAT_ZM_c30.79			>promoter_AlaAT_OS_c30.70			>5UTR_AlaAT_ZM_c30.70						>3UTR_AlaAT_ZM_c30.60			>3UTR_AlaAT_OS_c30.78			>CDS_AlaAT_ZM_c30.95			>CDS_AlaAT_OS_c30.96			>intron_AlaAT_ZM_c30.77
GCCACGYC			TATATNT			TACTCG						TATGAT			ATTCTC			GCTGTATT			AGGGTT			ACTGCTTT
>promoter_AlaAT_ZM_c30.80			>promoter_AlaAT_OS_c30.71			>5UTR_AlaAT_ZM_c30.71						>3UTR_AlaAT_ZM_c30.61			>3UTR_AlaAT_OS_c30.79			>CDS_AlaAT_ZM_c30.96			>CDS_AlaAT_OS_c30.97			>intron_AlaAT_ZM_c30.78
TGYTGMTG			CGCCACS			CGACGC						CCTAAT			ACGGCC			CCTGTATT			GTTATA			TCTGTGCT
>promoter_AlaAT_ZM_c30.81			>promoter_AlaAT_OS_c30.76			>5UTR_AlaAT_ZM_c30.72						>3UTR_AlaAT_ZM_c30.62			>3UTR_AlaAT_OS_c30.80			>CDS_AlaAT_ZM_c30.98			>CDS_AlaAT_OS_c30.98			>intron_AlaAT_ZM_c30.79
KTRTGTGT			CACCATC			CATCGC						CACACT			CCCAGC			CAAGGT			AACTAT			CAGTTACT
>promoter_AlaAT_ZM_c30.82			>promoter_AlaAT_OS_c30.77			>5UTR_AlaAT_ZM_c30.73						>3UTR_AlaAT_ZM_c30.63			>3UTR_AlaAT_OS_c30.81			>CDS_AlaAT_ZM_c30.99			>CDS_AlaAT_OS_c30.100			>intron_AlaAT_ZM_c30.80
TTTRKTT			GAAGAAG			CACACC						GTCTTA			AGGATA			TCAGTG			TGGTAT			TCTGCAGT
>promoter_AlaAT_ZM_c30.84			>promoter_AlaAT_OS_c30.81			>5UTR_AlaAT_ZM_c30.74						>3UTR_AlaAT_ZM_c30.64			>3UTR_AlaAT_OS_c30.82			>CDS_AlaAT_ZM_c30.100			>CDS_AlaAT_OS_c30.101			>intron_AlaAT_ZM_c30.81
CTCCTCCN			TTCATCT			CTCACC						TTCTCA			ATTCAC			TATTGT			TTCCTA			ATGTCTGA
>promoter_AlaAT_ZM_c30.86			>promoter_AlaAT_OS_c30.82			>5UTR_AlaAT_ZM_c30.75						>3UTR_AlaAT_ZM_c30.65			>3UTR_AlaAT_OS_c30.83			>CDS_AlaAT_ZM_c30.101			>CDS_AlaAT_OS_c30.102			>intron_AlaAT_ZM_c30.82
TATTATWT			CGACGCS									GCTTAC			TGGACA			CCCAGA			TAGTTA			TCTGTTCC
>promoter_AlaAT_ZM_c30.87			>promoter_AlaAT_OS_c30.83									>3UTR_AlaAT_ZM_c30.66			>3UTR_AlaAT_OS_c30.85			>CDS_AlaAT_ZM_c30.102			>CDS_AlaAT_OS_c30.103			>intron_AlaAT_ZM_c30.83
ANATATGT			ATATRATW									CAGATT			TCGGGT			CTTACT			TGCATA			TCTGCTGT
>promoter_AlaAT_ZM_c30.89			>promoter_AlaAT_OS_c30.85									>3UTR_AlaAT_ZM_c30.67			>3UTR_AlaAT_OS_c30.86			>CDS_AlaAT_ZM_c30.103			>CDS_AlaAT_OS_c30.105			>intron_AlaAT_ZM_c30.84
ATMTCTA			ATTAATTA									TGTACA			CGCCCA			AGTACC			GTAACA			CCTGTTTC
>promoter_AlaAT_ZM_c30.90			>promoter_AlaAT_OS_c30.86									>3UTR_AlaAT_ZM_c30.68			>3UTR_AlaAT_OS_c30.87			>CDS_AlaAT_ZM_c30.104			>CDS_AlaAT_OS_c30.106			>intron_AlaAT_ZM_c30.85
CGGCSAGG			TNTTTTTC									CTCGGT						AGTTTG			TTCTGT			GTCAGT
>promoter_AlaAT_ZM_c30.91			>promoter_AlaAT_OS_c30.87									>3UTR_AlaAT_ZM_c30.69						>CDS_AlaAT_ZM_c30.105			>CDS_AlaAT_OS_c30.107			>intron_AlaAT_ZM_c30.86
CCGAGCC			AANTACTA									GCCCCT						GCTATA						TTACTG
>promoter_AlaAT_ZM_c30.96			>promoter_AlaAT_OS_c30.88									>3UTR_AlaAT_ZM_c30.70						>CDS_AlaAT_ZM_c30.106						>intron_AlaAT_ZM_c30.87
TNTTGGTG			AGRAGGGG									GTTTTG						TGTATG						AGTTAC
>promoter_AlaAT_ZM_c30.97			>promoter_AlaAT_OS_c30.91									>3UTR_AlaAT_ZM_c30.71						>CDS_AlaAT_ZM_c30.107						>intron_AlaAT_ZM_c30.88
GAGATGG			AAATATTT									TTGGTC						CGCAAG						GTATCT
>promoter_AlaAT_ZM_c30.99			>promoter_AlaAT_OS_c30.92									>3UTR_AlaAT_ZM_c30.72						>CDS_AlaAT_ZM_c30.108						>intron_AlaAT_ZM_c30.89
ATTTTTTT			TATTTTCW									GCCATT						TGTGAT						CTGTAC
>promoter_AlaAT_ZM_c30.101			>promoter_AlaAT_OS_c30.95									>3UTR_AlaAT_ZM_c30.73						>CDS_AlaAT_ZM_c30.109						>intron_AlaAT_ZM_c30.90
AACGGTCG			TGATCSAT									AATGTA						TAACCT						TAACGT
>promoter_AlaAT_ZM_c30.103			>promoter_AlaAT_OS_c30.97									>3UTR_AlaAT_ZM_c30.74						>CDS_AlaAT_ZM_c30.110						>intron_AlaAT_ZM_c30.91
AGNAGTAG			GKCCATGG									TTCTAT						TTTGTA						TTCCGT
>promoter_AlaAT_ZM_c30.108			>promoter_AlaAT_OS_c30.103									>3UTR_AlaAT_ZM_c30.75						>CDS_AlaAT_ZM_c30.111						>intron_AlaAT_ZM_c30.92
TAGTTAKT			AAAAGTT															GGTTTG						TGCGTT
>promoter_AlaAT_ZM_c30.109			>promoter_AlaAT_OS_c30.105															>CDS_AlaAT_ZM_c30.112						>intron_AlaAT_ZM_c30.93
WTGTTGTT			ACGWACAC															CGCATT						CTATGC
>promoter_AlaAT_ZM_c30.112			>promoter_AlaAT_OS_c30.107															>CDS_AlaAT_ZM_c30.113						>intron_AlaAT_ZM_c30.94
CCCMTCCC			TTWTTAT															TGTCTG						TTAGTG
>promoter_AlaAT_ZM_c30.115			>promoter_AlaAT_OS_c30.108															>CDS_AlaAT_ZM_c30.114						>intron_AlaAT_ZM_c30.95
TAGGGTTT			TTTTGGGCCG															CCCTTC						TTTGCG
>promoter_AlaAT_ZM_c30.116			>promoter_AlaAT_OS_c30.109															>CDS_AlaAT_ZM_c30.115						>intron_AlaAT_ZM_c30.96
GTCCTCGT			ATTCGATGCG															TATTAT						GTGTAC
>promoter_AlaAT_ZM_c30.117			>promoter_AlaAT_OS_c30.110															>CDS_AlaAT_ZM_c30.116						>intron_AlaAT_ZM_c30.97
CATGYATA			GGTGATCGTT															ACTATC						GTACTG
>promoter_AlaAT_ZM_c30.118			>promoter_AlaAT_OS_c30.111															>CDS_AlaAT_ZM_c30.117						>intron_AlaAT_ZM_c30.98
TGCATGCA			ATACGGTAGA															TTCCTT						CGTTTT
>promoter_AlaAT_ZM_c30.119			>promoter_AlaAT_OS_c30.112															>CDS_AlaAT_ZM_c30.118						>intron_AlaAT_ZM_c30.99
CYGCCTGC			GTGATCGT															TCTATG						GTATGC
>promoter_AlaAT_ZM_c30.121			>promoter_AlaAT_OS_c30.113															>CDS_AlaAT_ZM_c30.119						>intron_AlaAT_ZM_c30.100
TGTATMTA			ACGATAGC															TTTGGC						CGTTCT
>promoter_AlaAT_ZM_c30.122			>promoter_AlaAT_OS_c30.114															>CDS_AlaAT_ZM_c30.120						>intron_AlaAT_ZM_c30.101
ATGTACAA			ATCTGGAC															GACATT						GTCTGT
>promoter_AlaAT_ZM_c30.126			>promoter_AlaAT_OS_c30.115															>CDS_AlaAT_ZM_c30.121						>intron_AlaAT_ZM_c30.102
TTGTKCT			TATGCCCG															TTTATG						TGCACT
>promoter_AlaAT_ZM_c30.127			>promoter_AlaAT_OS_c30.116															>CDS_AlaAT_ZM_c30.122						>intron_AlaAT_ZM_c30.103
GAGAGMG			TTTGGGCC															TATCGC						TTACAG
>promoter_AlaAT_ZM_c30.128			>promoter_AlaAT_OS_c30.117															>CDS_AlaAT_ZM_c30.123						>intron_AlaAT_ZM_c30.104
AAACAWA			TCGATGCG															AGTATC						AATCGT
>promoter_AlaAT_ZM_c30.129			>promoter_AlaAT_OS_c30.118															>CDS_AlaAT_ZM_c30.124						>intron_AlaAT_ZM_c30.105
TTTCTTGK			TAAGGTAG															GCTCAC						TGCTGT
>promoter_AlaAT_ZM_c30.130			>promoter_AlaAT_OS_c30.119															>CDS_AlaAT_ZM_c30.125						>intron_AlaAT_ZM_c30.106
AAASTTTA			TTTGGCCC															CCCAAG						TGCCGT
>promoter_AlaAT_ZM_c30.131			>promoter_AlaAT_OS_c30.120															>CDS_AlaAT_ZM_c30.126						>intron_AlaAT_ZM_c30.107
ATGATGAN			GGCTATAG															GGATAT						AGCTGT
>promoter_AlaAT_ZM_c30.132			>promoter_AlaAT_OS_c30.121															>CDS_AlaAT_ZM_c30.127						>intron_AlaAT_ZM_c30.108
AKAAAAA			TATGGGCT															GGTCTG						TTCTAC
>promoter_AlaAT_ZM_c30.134			>promoter_AlaAT_OS_c30.122															>CDS_AlaAT_ZM_c30.128						>intron_AlaAT_ZM_c30.109
TTCCYTTT			TATGGCCG															CTGAGT						TTCGTT
>promoter_AlaAT_ZM_c30.135			>promoter_AlaAT_OS_c30.123															>CDS_AlaAT_ZM_c30.129						>intron_AlaAT_ZM_c30.110
CATGTAC			GTCGTTTA															TGCCAA						GATTGC
>promoter_AlaAT_ZM_c30.136			>promoter_AlaAT_OS_c30.124															>CDS_AlaAT_ZM_c30.130						>intron_AlaAT_ZM_c30.111
GTGCYGCC			TCCGTTGG															TTTAAC						CTGATC
>promoter_AlaAT_ZM_c30.138			>promoter_AlaAT_OS_c30.125															>CDS_AlaAT_ZM_c30.131						>intron_AlaAT_ZM_c30.112
CACCAC			GCAATACT															CATTGT						GATCTA
>promoter_AlaAT_ZM_c30.140			>promoter_AlaAT_OS_c30.126															>CDS_AlaAT_ZM_c30.132						>intron_AlaAT_ZM_c30.113
GACGGRGA			GTCGGTAA															CTGGAT						GTATAC
>promoter_AlaAT_ZM_c30.141			>promoter_AlaAT_OS_c30.127															>CDS_AlaAT_ZM_c30.133						>intron_AlaAT_ZM_c30.114
ATAATAWT			TTCTGGGC															GGTTCT						CTGTTA
>promoter_AlaAT_ZM_c30.142			>promoter_AlaAT_OS_c30.128															>CDS_AlaAT_ZM_c30.134						>intron_AlaAT_ZM_c30.115
TGTWCAT			GTAATGGA															TATATG						TTCTGA
>promoter_AlaAT_ZM_c30.143			>promoter_AlaAT_OS_c30.129															>CDS_AlaAT_ZM_c30.135						>intron_AlaAT_ZM_c30.116
AAATATG			GCCTTTAG															TCTACC						TGCAAT
>promoter_AlaAT_ZM_c30.147			>promoter_AlaAT_OS_c30.130															>CDS_AlaAT_ZM_c30.136						>intron_AlaAT_ZM_c30.117
TCTCTGGC			ACGATA															GGATTT						TTACGT
>promoter_AlaAT_ZM_c30.149			>promoter_AlaAT_OS_c30.131															>CDS_AlaAT_ZM_c30.137						>intron_AlaAT_ZM_c30.118
GAAATAGA			GGCCATAC															TGTTAT						CTGTGC
>promoter_AlaAT_ZM_c30.151			>promoter_AlaAT_OS_c30.132															>CDS_AlaAT_ZM_c30.138						>intron_AlaAT_ZM_c30.119
GGMCATGA			TACGGTAA																					GTATTC
>promoter_AlaAT_ZM_c30.152			>promoter_AlaAT_OS_c30.133																					>intron_AlaAT_ZM_c30.120
TTTCGTTT			GGCCCATT																					CACTGC
>promoter_AlaAT_ZM_c30.155			>promoter_AlaAT_OS_c30.134																					>intron_AlaAT_ZM_c30.121
GAAGGTGA			ACCGGTAG
>promoter_AlaAT_ZM_c30.158			>promoter_AlaAT_OS_c30.135
GGCGCGCC			ATGCGC
>promoter_AlaAT_ZM_c30.159			>promoter_AlaAT_OS_c30.136
GGCCTCG			ACATCG
>promoter_AlaAT_ZM_c30.162			>promoter_AlaAT_OS_c30.138
ACATAAWA			GTCGTT
>promoter_AlaAT_ZM_c30.163			>promoter_AlaAT_OS_c30.139
CAAGGGCA			ATGCCC
>promoter_AlaAT_ZM_c30.168			>promoter_AlaAT_OS_c30.141
AWACAATA			CTATGG
>promoter_AlaAT_ZM_c30.169			>promoter_AlaAT_OS_c30.142
GGTCGAGG			TCCGTT
>promoter_AlaAT_ZM_c30.170			>promoter_AlaAT_OS_c30.143
CAMACCTA			TAAACG
>promoter_AlaAT_ZM_c30.172			>promoter_AlaAT_OS_c30.144
AATTWTAG			TAAGGT
>promoter_AlaAT_ZM_c30.173			>promoter_AlaAT_OS_c30.145
AGRAGGCA			GGACTT
>promoter_AlaAT_ZM_c30.177			>promoter_AlaAT_OS_c30.146
TTGATTTG			CCTTTA
>promoter_AlaAT_ZM_c30.179			>promoter_AlaAT_OS_c30.147
CAYCATCT			ATTCGT
>promoter_AlaAT_ZM_c30.181			>promoter_AlaAT_OS_c30.148
SGTGGGCT			TTGGAC
>promoter_AlaAT_ZM_c30.185			>promoter_AlaAT_OS_c30.149
CACAACGTGG			GTGATC
>promoter_AlaAT_ZM_c30.186			>promoter_AlaAT_OS_c30.150
GTGTACACCG			TAATGC
>promoter_AlaAT_ZM_c30.187			>promoter_AlaAT_OS_c30.151
GCAACGCACG			GATAGG
>promoter_AlaAT_ZM_c30.188			>promoter_AlaAT_OS_c30.153
CGGACACTGT			CGTTAA
>promoter_AlaAT_ZM_c30.189			>promoter_AlaAT_OS_c30.154
GAGTCTCTGA			CGTAAT
>promoter_AlaAT_ZM_c30.190			>promoter_AlaAT_OS_c30.155
CCTAGTCACC			CTATAG
>promoter_AlaAT_ZM_c30.191			>promoter_AlaAT_OS_c30.156
GTGTACTCAA			ACTTCG
>promoter_AlaAT_ZM_c30.192			>promoter_AlaAT_OS_c30.157
CTCTGAGTCG			GGTATT
>promoter_AlaAT_ZM_c30.193			>promoter_AlaAT_OS_c30.158
GCGACTGTTG			GGTTCC
>promoter_AlaAT_ZM_c30.194			>promoter_AlaAT_OS_c30.159
CGTTGGCTCA			GTCTTT
>promoter_AlaAT_ZM_c30.195			>promoter_AlaAT_OS_c30.160
CCGACGTTGT			TAGTCG
>promoter_AlaAT_ZM_c30.196			>promoter_AlaAT_OS_c30.161
GGATACTGTC			CCATAC
>promoter_AlaAT_ZM_c30.197			>promoter_AlaAT_OS_c30.162
CGGACTCTGT			TTATCG
>promoter_AlaAT_ZM_c30.198			>promoter_AlaAT_OS_c30.163
GTGTACTC			ATTCCG
>promoter_AlaAT_ZM_c30.199			>promoter_AlaAT_OS_c30.164
AGTCTCTG			ATCTCG
>promoter_AlaAT_ZM_c30.200			>promoter_AlaAT_OS_c30.165
GACCGTTG			CGTTTA
>promoter_AlaAT_ZM_c30.201			>promoter_AlaAT_OS_c30.166
CGTTGTGT			CGCATT
>promoter_AlaAT_ZM_c30.202			>promoter_AlaAT_OS_c30.167
ACTCACGA			GGACCA
>promoter_AlaAT_ZM_c30.203			>promoter_AlaAT_OS_c30.168
AGTCACCC			TAGACC
>promoter_AlaAT_ZM_c30.204			>promoter_AlaAT_OS_c30.169
CACAACGT			TGTAAC
>promoter_AlaAT_ZM_c30.205			>promoter_AlaAT_OS_c30.170
TGTGAGTC			CGTTGG
>promoter_AlaAT_ZM_c30.206			>promoter_AlaAT_OS_c30.171
GGTTGCGC			GAGCCT
>promoter_AlaAT_ZM_c30.207			>promoter_AlaAT_OS_c30.172
CGATTGCG			ATCGTT
>promoter_AlaAT_ZM_c30.208			>promoter_AlaAT_OS_c30.173
CGAAGTCT			GGTAAT
>promoter_AlaAT_ZM_c30.209			>promoter_AlaAT_OS_c30.174
ACTCAGAG
>promoter_AlaAT_ZM_c30.210
ACTCTGAC
>promoter_AlaAT_ZM_c30.211
AGTCGCCT
>promoter_AlaAT_ZM_c30.212
CGCTGTAC
>promoter_AlaAT_ZM_c30.213
TACCACGT
>promoter_AlaAT_ZM_c30.214
AGTCTGTA
>promoter_AlaAT_ZM_c30.215
CGTGTA
>promoter_AlaAT_ZM_c30.216
TGAGAC
>promoter_AlaAT_ZM_c30.217
GGTTTCGT
>promoter_AlaAT_ZM_c30.218
TACCGAGT
>promoter_AlaAT_ZM_c30.219
GTTAGG
>promoter_AlaAT_ZM_c30.220
GGGCAATT
>promoter_AlaAT_ZM_c30.221
CGTCTGAC
>promoter_AlaAT_ZM_c30.222
CGCTGAGA
>promoter_AlaAT_ZM_c30.223
TTGCGC
>promoter_AlaAT_ZM_c30.224
ACCGTT
>promoter_AlaAT_ZM_c30.225
ACAACG
>promoter_AlaAT_ZM_c30.226
CTGTAC
>promoter_AlaAT_ZM_c30.227
CTCAGA
>promoter_AlaAT_ZM_c30.228
CGATGT
>promoter_AlaAT_ZM_c30.229
AGTCTG
>promoter_AlaAT_ZM_c30.230
GTACTC
>promoter_AlaAT_ZM_c30.231
TGAGTC
>promoter_AlaAT_ZM_c30.232
GTATAC
>promoter_AlaAT_ZM_c30.233
AACGGA
>promoter_AlaAT_ZM_c30.234
AACGCA
>promoter_AlaAT_ZM_c30.235
CTACCT
>promoter_AlaAT_ZM_c30.236
CGAAGT
>promoter_AlaAT_ZM_c30.237
TAGGCT
>promoter_AlaAT_ZM_c30.238
CGATTG
>promoter_AlaAT_ZM_c30.239
GTACAC
>promoter_AlaAT_ZM_c30.240
CGACAT
>promoter_AlaAT_ZM_c30.241
TGGGCA
>promoter_AlaAT_ZM_c30.242
AGTCAC
>promoter_AlaAT_ZM_c30.243
CTCGTG
>promoter_AlaAT_ZM_c30.244
TGACCG
>promoter_AlaAT_ZM_c30.245
ATCCCG
>promoter_AlaAT_ZM_c30.246
ACCTAC
>promoter_AlaAT_ZM_c30.247
CTCTGA
>promoter_AlaAT_ZM_c30.248
ACACCG
>promoter_AlaAT_ZM_c30.249
GGCAAT
>promoter_AlaAT_ZM_c30.251
ACCTGT
>promoter_AlaAT_ZM_c30.252
TTTCGT
>promoter_AlaAT_ZM_c30.254
CGCTTG
>promoter_AlaAT_ZM_c30.255
TGACTC
>promoter_AlaAT_ZM_c30.256
AGTCGC
>promoter_AlaAT_ZM_c30.258

## Sheet: AspAT
promoter						5UTR						3UTR						CDS						intron
maize			rice			maize			rice			maize			rice			maize			rice			maize			rice
>promoter_AspAT_ZM_c30.4			>promoter_AspAT_OS_c30.4			>5UTR_AspAT_ZM_c30.18			>5UTR_AspAT_OS_c30.2			>3UTR_AspAT_ZM_c30.1			>3UTR_AspAT_OS_c30.11			>CDS_AspAT_ZM_c30.1			>CDS_AspAT_OS_c30.5			>intron_AspAT_ZM_c30.1			>intron_AspAT_OS_c30.2
YAACSGMC			AGAAAR			CACCWCC			CCGAC			AAAANAAA			TTGTAC			CGSCGCCG			CCTCCTC			NATATATA			MAAAAAAA
>promoter_AspAT_ZM_c30.9			>promoter_AspAT_OS_c30.5			>5UTR_AspAT_ZM_c30.20			>5UTR_AspAT_OS_c30.11			>3UTR_AspAT_ZM_c30.2			>3UTR_AspAT_OS_c30.17			>CDS_AspAT_ZM_c30.2			>CDS_AspAT_OS_c30.6			>intron_AspAT_ZM_c30.2			>intron_AspAT_OS_c30.3
YNAACYAYCNS			GTRAAWA			GGAGGRG			CTCCTCCY			KTTTKTTT			TTTGTA			GGNGGYGG			GAGGAGGA			TTTTTTTT			TCCCTCC
>promoter_AspAT_ZM_c30.15			>promoter_AspAT_OS_c30.6			>5UTR_AspAT_ZM_c30.21			>5UTR_AspAT_OS_c30.12			>3UTR_AspAT_ZM_c30.6			>3UTR_AspAT_OS_c30.21			>CDS_AspAT_ZM_c30.3			>CDS_AspAT_OS_c30.9			>intron_AspAT_ZM_c30.3			>intron_AspAT_OS_c30.4
NNCACGTGNN			WAAAGG			AAANAAA			GGAGGAGG			TMTGTA			AAGGAA			NSAAGAA			CAAGKWC			GNCGSCG			AWATATAT
>promoter_AspAT_ZM_c30.16			>promoter_AspAT_OS_c30.12			>5UTR_AspAT_ZM_c30.26			>5UTR_AspAT_OS_c30.13			>3UTR_AspAT_ZM_c30.14			>3UTR_AspAT_OS_c30.39			>CDS_AspAT_ZM_c30.4			>CDS_AspAT_OS_c30.10			>intron_AspAT_ZM_c30.4			>intron_AspAT_OS_c30.5
GCCACGTGGC			CGCCGCC			CTCCTCC			CCGCCWCC			ARCTGGA			GTGACTATGT			TCNTCGYC			CGNCGYC			ANCCAAAC			TASTASTA
>promoter_AspAT_ZM_c30.22			>promoter_AspAT_OS_c30.14			>5UTR_AspAT_ZM_c30.29			>5UTR_AspAT_OS_c30.14			>3UTR_AspAT_ZM_c30.24			>3UTR_AspAT_OS_c30.40			>CDS_AspAT_ZM_c30.5			>CDS_AspAT_OS_c30.11			>intron_AspAT_ZM_c30.5			>intron_AspAT_OS_c30.7
TATAWATA			AGATHYK			GGTGGN			CGGCGRC			TTGACACTGT			GTGATTAT			CCKCCKCC			GRAGAAG			KAAAAAAA			TTTTTTTT
>promoter_AspAT_ZM_c30.23			>promoter_AspAT_OS_c30.29			>5UTR_AspAT_ZM_c30.33			>5UTR_AspAT_OS_c30.15			>3UTR_AspAT_ZM_c30.26			>3UTR_AspAT_OS_c30.41			>CDS_AspAT_ZM_c30.7			>CDS_AspAT_OS_c30.15			>intron_AspAT_ZM_c30.6			>intron_AspAT_OS_c30.11
TTTWTTTT			CTCYCTCY			GCCTCCGC			GAGGAGA			TTCACAGTGT			GTTGCCAC			TGGWGGN			SRAGGAG			CGYCGYC			ARAAAATA
>promoter_AspAT_ZM_c30.24			>promoter_AspAT_OS_c30.30			>5UTR_AspAT_ZM_c30.45			>5UTR_AspAT_OS_c30.19			>3UTR_AspAT_ZM_c30.28			>3UTR_AspAT_OS_c30.42			>CDS_AspAT_ZM_c30.8			>CDS_AspAT_OS_c30.16			>intron_AspAT_ZM_c30.7			>intron_AspAT_OS_c30.12
CGNCGNC			CGCCGCCG			CCCAACGAAC			TCTCCAN			TGAGTTTGTT			GTTATGCC			TNCTAC			TNTTCYT			TTTTCTTT			KSTGCAG
>promoter_AspAT_ZM_c30.25			>promoter_AspAT_OS_c30.31			>5UTR_AspAT_ZM_c30.46			>5UTR_AspAT_OS_c30.21			>3UTR_AspAT_ZM_c30.29			>3UTR_AspAT_OS_c30.43			>CDS_AspAT_ZM_c30.9			>CDS_AspAT_OS_c30.17			>intron_AspAT_ZM_c30.10			>intron_AspAT_OS_c30.13
TATATAW			AAAAAAAA			CCCAAACTCG			TCCMCTCC			TGCAGTTTGT			TCTTGTAG			CGNCGTC			TGSTGYT			STGCAG			SSCGCG
>promoter_AspAT_ZM_c30.26			>promoter_AspAT_OS_c30.32			>5UTR_AspAT_ZM_c30.47			>5UTR_AspAT_OS_c30.27			>3UTR_AspAT_ZM_c30.30			>3UTR_AspAT_OS_c30.44			>CDS_AspAT_ZM_c30.10			>CDS_AspAT_OS_c30.19			>intron_AspAT_ZM_c30.11			>intron_AspAT_OS_c30.14
AAANAAAW			RGAGRGAG			CGCGAACCGA			CCATCCA			ATTTGAAT			GTGACTAT			GNTGMTG			TGATGATG			GTTTGKTT			TTCTNTTC
>promoter_AspAT_ZM_c30.27			>promoter_AspAT_OS_c30.33			>5UTR_AspAT_ZM_c30.48			>5UTR_AspAT_OS_c30.29			>3UTR_AspAT_ZM_c30.31			>3UTR_AspAT_OS_c30.45			>CDS_AspAT_ZM_c30.11			>CDS_AspAT_OS_c30.20			>intron_AspAT_ZM_c30.14			>intron_AspAT_OS_c30.15
TCCTCNYC			TTTTTTTT			CCATTCGCGC			TGGTGG			TGTACTAT			CCTTGTAA			CARCAGCA			CANCAAG			AAACTGAA			WGGAGTA
>promoter_AspAT_ZM_c30.29			>promoter_AspAT_OS_c30.34			>5UTR_AspAT_ZM_c30.49			>5UTR_AspAT_OS_c30.30			>3UTR_AspAT_ZM_c30.32			>3UTR_AspAT_OS_c30.46			>CDS_AspAT_ZM_c30.12			>CDS_AspAT_OS_c30.21			>intron_AspAT_ZM_c30.15			>intron_AspAT_OS_c30.16
RGAGRGAG			CTCCWCC			CCGAGCCGCA			GCMGCMGC			CCCTGTAA			GTGGTTAA			SYTCTTC			TTCTTC			TTTATTTT			TATNTTCT
>promoter_AspAT_ZM_c30.31			>promoter_AspAT_OS_c30.35			>5UTR_AspAT_ZM_c30.50			>5UTR_AspAT_OS_c30.35			>3UTR_AspAT_ZM_c30.33			>3UTR_AspAT_OS_c30.47			>CDS_AspAT_ZM_c30.13			>CDS_AspAT_OS_c30.22			>intron_AspAT_ZM_c30.17			>intron_AspAT_OS_c30.18
CCNCCAC			GGMGGNG			CCCAAATC			TYCGGTG			CAGTTTGT			CTTTGTAA			TACNAG			SAAGAAA			AAGAANAA			NTWTGCAG
>promoter_AspAT_ZM_c30.33			>promoter_AspAT_OS_c30.37			>5UTR_AspAT_ZM_c30.51			>5UTR_AspAT_OS_c30.37			>3UTR_AspAT_ZM_c30.34			>3UTR_AspAT_OS_c30.49			>CDS_AspAT_ZM_c30.14			>CDS_AspAT_OS_c30.23			>intron_AspAT_ZM_c30.20			>intron_AspAT_OS_c30.19
TMTMTCT			CCGCCNCC			GCGAATAC			TCTCCTCG			TGTAACCC			CCTGTGAT			CGNCGGC			WGCAGCAG			AAATAAAA			WAGGAAAA
>promoter_AspAT_ZM_c30.34			>promoter_AspAT_OS_c30.38			>5UTR_AspAT_ZM_c30.52			>5UTR_AspAT_OS_c30.44			>3UTR_AspAT_ZM_c30.35			>3UTR_AspAT_OS_c30.50			>CDS_AspAT_ZM_c30.15			>CDS_AspAT_OS_c30.25			>intron_AspAT_ZM_c30.21			>intron_AspAT_OS_c30.27
MATATAW			AAAATATA			CCGTACCC			CGAAACCC			TGTCAGTT			CCTGTCTA			AGNWGCT			NGAAGMT			TGTTTTCT			AAARAAA
>promoter_AspAT_ZM_c30.35			>promoter_AspAT_OS_c30.39			>5UTR_AspAT_ZM_c30.53			>5UTR_AspAT_OS_c30.46			>3UTR_AspAT_ZM_c30.36			>3UTR_AspAT_OS_c30.51			>CDS_AspAT_ZM_c30.16			>CDS_AspAT_OS_c30.28			>intron_AspAT_ZM_c30.22			>intron_AspAT_OS_c30.30
ANCAAACA			GNCGKCG			CCCAGATC			CCGACCAC			ATGTTGTA			GTTGTTAA			CCAAGRA			TRTTGNT			TGGTGGCG			TTTGTTTC
>promoter_AspAT_ZM_c30.36			>promoter_AspAT_OS_c30.40			>5UTR_AspAT_ZM_c30.54			>5UTR_AspAT_OS_c30.47			>3UTR_AspAT_ZM_c30.37			>3UTR_AspAT_OS_c30.52			>CDS_AspAT_ZM_c30.17			>CDS_AspAT_OS_c30.29			>intron_AspAT_ZM_c30.25			>intron_AspAT_OS_c30.31
RTTTGKTT			TASTACTA			CCGAATAC			TCTCCACG			ATTTTGGA			ACCGTGCT			CNCCATC			CGNCTTC			CATGSATG			GGAGGA
>promoter_AspAT_ZM_c30.37			>promoter_AspAT_OS_c30.41			>5UTR_AspAT_ZM_c30.56			>5UTR_AspAT_OS_c30.48			>3UTR_AspAT_ZM_c30.38			>3UTR_AspAT_OS_c30.53			>CDS_AspAT_ZM_c30.18			>CDS_AspAT_OS_c30.30			>intron_AspAT_ZM_c30.27			>intron_AspAT_OS_c30.32
TATTTWTW			GAGARGA			CTCGCGAA			CCATCCGA			CAGTTCTA			GTTAAGCC			NCGCCGC			AAATATN			SCGCGSC			TTTGTAG
>promoter_AspAT_ZM_c30.38			>promoter_AspAT_OS_c30.42			>5UTR_AspAT_ZM_c30.59			>5UTR_AspAT_OS_c30.49			>3UTR_AspAT_ZM_c30.39			>3UTR_AspAT_OS_c30.54			>CDS_AspAT_ZM_c30.19			>CDS_AspAT_OS_c30.31			>intron_AspAT_ZM_c30.28			>intron_AspAT_OS_c30.33
GAKGATG			AAAAAAAT			ATTCGCGG			CCAATCCC			CAGATTGT			GTTTTGTA			RAGRAGG			TGGWGGA			CGNCGAC			TTGCAG
>promoter_AspAT_ZM_c30.39			>promoter_AspAT_OS_c30.43			>5UTR_AspAT_ZM_c30.60			>5UTR_AspAT_OS_c30.52			>3UTR_AspAT_ZM_c30.40			>3UTR_AspAT_OS_c30.55			>CDS_AspAT_ZM_c30.20			>CDS_AspAT_OS_c30.32			>intron_AspAT_ZM_c30.33			>intron_AspAT_OS_c30.36
CTTCTYC			ATTWTTTT			CCCACGAA			CCTTCCGC			TGGATTTG			ATTGTAAA			GNTGGAG			CKCCTCC			AAACAAAN			GTAAGTN
>promoter_AspAT_ZM_c30.41			>promoter_AspAT_OS_c30.44			>5UTR_AspAT_ZM_c30.61			>5UTR_AspAT_OS_c30.53			>3UTR_AspAT_ZM_c30.42			>3UTR_AspAT_OS_c30.56			>CDS_AspAT_ZM_c30.21			>CDS_AspAT_OS_c30.37			>intron_AspAT_ZM_c30.39			>intron_AspAT_OS_c30.40
TATARAA			CCTCKCC			CCGAGTAC			CCGGCCGC			TGTACAGT			CTAGGTTA			CTGNTGTT			CGGCGANG			CTATATA			TCTTCTC
>promoter_AspAT_ZM_c30.46			>promoter_AspAT_OS_c30.45			>5UTR_AspAT_ZM_c30.64			>5UTR_AspAT_OS_c30.55			>3UTR_AspAT_ZM_c30.43			>3UTR_AspAT_OS_c30.57			>CDS_AspAT_ZM_c30.22			>CDS_AspAT_OS_c30.38			>intron_AspAT_ZM_c30.40			>intron_AspAT_OS_c30.42
AAAATAK			GCNGCWGC			CCTAGCGG			CCAAATCC			ATACTGTT			GCTAAGCC			GTACTT			TGGTTTT			ACATGGWA			WWCTGAA
>promoter_AspAT_ZM_c30.48			>promoter_AspAT_OS_c30.46			>5UTR_AspAT_ZM_c30.65			>5UTR_AspAT_OS_c30.56			>3UTR_AspAT_ZM_c30.44			>3UTR_AspAT_OS_c30.58			>CDS_AspAT_ZM_c30.23			>CDS_AspAT_OS_c30.39			>intron_AspAT_ZM_c30.41			>intron_AspAT_OS_c30.45
CCNCCTC			GGTGGNG			CCGAGCCG			CGAATCCG			TGTATTGG			ACTGTTCT			SGACGA			GAGGATG			TGTTCTTT			ATATATTT
>promoter_AspAT_ZM_c30.50			>promoter_AspAT_OS_c30.47			>5UTR_AspAT_ZM_c30.67			>5UTR_AspAT_OS_c30.58			>3UTR_AspAT_ZM_c30.45			>3UTR_AspAT_OS_c30.59			>CDS_AspAT_ZM_c30.24			>CDS_AspAT_OS_c30.41			>intron_AspAT_ZM_c30.43			>intron_AspAT_OS_c30.50
GNTGGAG			TCTTCTYY			CCTACCCG			CCCTCCGA			TGTACCAT			ACCGTG			TATYAT			AAGWTAT			TAMATATA			AGAAATRC
>promoter_AspAT_ZM_c30.51			>promoter_AspAT_OS_c30.48			>5UTR_AspAT_ZM_c30.69			>5UTR_AspAT_OS_c30.59			>3UTR_AspAT_ZM_c30.46			>3UTR_AspAT_OS_c30.61			>CDS_AspAT_ZM_c30.27			>CDS_AspAT_OS_c30.42			>intron_AspAT_ZM_c30.44			>intron_AspAT_OS_c30.52
TGTTTTNT			CGCCRCG			CGAACC			CGCTTCCC			CCTAAGTG			TCTTGT			ATTTCTT			AWGGAWG			TTTCYCCT			ACATAYAT
>promoter_AspAT_ZM_c30.53			>promoter_AspAT_OS_c30.49			>5UTR_AspAT_ZM_c30.70			>5UTR_AspAT_OS_c30.60			>3UTR_AspAT_ZM_c30.47			>3UTR_AspAT_OS_c30.62			>CDS_AspAT_ZM_c30.29			>CDS_AspAT_OS_c30.43			>intron_AspAT_ZM_c30.45			>intron_AspAT_OS_c30.57
CNACAAC			AAAAKAAA			GGCGTA			AAACCC			CAGTTGTA			TGCCAC			CTTCCT			ATGGCK			AGAGAAGA			TCCWTCCA
>promoter_AspAT_ZM_c30.55			>promoter_AspAT_OS_c30.50			>5UTR_AspAT_ZM_c30.71			>5UTR_AspAT_OS_c30.61			>3UTR_AspAT_ZM_c30.48			>3UTR_AspAT_OS_c30.63			>CDS_AspAT_ZM_c30.30			>CDS_AspAT_OS_c30.44			>intron_AspAT_ZM_c30.53			>intron_AspAT_OS_c30.61
TANAATTT			GTGGGNCC			CGCGGA			ACCCTA			GGTTATAT			TTGTAG			CCACCGNC			GGAGTACC			ACATGNA			GGATTNGG
>promoter_AspAT_ZM_c30.56			>promoter_AspAT_OS_c30.51			>5UTR_AspAT_ZM_c30.72			>5UTR_AspAT_OS_c30.62			>3UTR_AspAT_ZM_c30.49			>3UTR_AspAT_OS_c30.64			>CDS_AspAT_ZM_c30.31			>CDS_AspAT_OS_c30.47			>intron_AspAT_ZM_c30.54			>intron_AspAT_OS_c30.62
CTCNTGC			TAYATRT			ACCCTA			TCCGAC			TGTAGACT			ACTGTA			GAAGNTG			ATACAA			TNTAGTAG			TTTCTYC
>promoter_AspAT_ZM_c30.58			>promoter_AspAT_OS_c30.52			>5UTR_AspAT_ZM_c30.73			>5UTR_AspAT_OS_c30.63			>3UTR_AspAT_ZM_c30.50			>3UTR_AspAT_OS_c30.65			>CDS_AspAT_ZM_c30.32			>CDS_AspAT_OS_c30.49			>intron_AspAT_ZM_c30.56			>intron_AspAT_OS_c30.63
CYTCTCT			TTTMTTTT			AATCCG			AATCCC			TGTAATAC			TGGTTA			CAWCAAG			CASCAAC			TGSTGCTG			GGAAGGA
>promoter_AspAT_ZM_c30.59			>promoter_AspAT_OS_c30.53			>5UTR_AspAT_ZM_c30.74			>5UTR_AspAT_OS_c30.64			>3UTR_AspAT_ZM_c30.51			>3UTR_AspAT_OS_c30.66			>CDS_AspAT_ZM_c30.33			>CDS_AspAT_OS_c30.51			>intron_AspAT_ZM_c30.57			>intron_AspAT_OS_c30.65
TATRTGT			GASGANG			AAGCCG			CGACCA			CTGTAA			TGATTA			TGCTGNTG			TTATATC			ATTTATRT			SACATGC
>promoter_AspAT_ZM_c30.60			>promoter_AspAT_OS_c30.54			>5UTR_AspAT_ZM_c30.75			>5UTR_AspAT_OS_c30.65			>3UTR_AspAT_ZM_c30.52			>3UTR_AspAT_OS_c30.67			>CDS_AspAT_ZM_c30.34			>CDS_AspAT_OS_c30.54			>intron_AspAT_ZM_c30.59			>intron_AspAT_OS_c30.67
CAACCACC			GKAGTAG			TCCGCG			GATCCC			TAGACT			TTGTTA			TTTGTTG			ACATTGTT			RAAKAGAA			AAYATTTC
>promoter_AspAT_ZM_c30.61			>promoter_AspAT_OS_c30.56			>5UTR_AspAT_ZM_c30.76			>5UTR_AspAT_OS_c30.66			>3UTR_AspAT_ZM_c30.53			>3UTR_AspAT_OS_c30.68			>CDS_AspAT_ZM_c30.35			>CDS_AspAT_OS_c30.58			>intron_AspAT_ZM_c30.60			>intron_AspAT_OS_c30.72
GGCNCGG			CNCGTSG			TTCGCG			CGGCCG			TAGGGC			GGGCAA			TNTTCTTG			CAGCTTC			ARRGGAAA			TTTATTTT
>promoter_AspAT_ZM_c30.67			>promoter_AspAT_OS_c30.57			>5UTR_AspAT_ZM_c30.77			>5UTR_AspAT_OS_c30.67			>3UTR_AspAT_ZM_c30.55			>3UTR_AspAT_OS_c30.69			>CDS_AspAT_ZM_c30.37			>CDS_AspAT_OS_c30.64			>intron_AspAT_ZM_c30.63			>intron_AspAT_OS_c30.75
TAGCTAGC			ACATGTN			CGAATC			CGCGAC			CCTCTA			ACGGTA			CGTGYTC			MTCCAAA			TCTATTTT			AGAAART
>promoter_AspAT_ZM_c30.69			>promoter_AspAT_OS_c30.58			>5UTR_AspAT_ZM_c30.78			>5UTR_AspAT_OS_c30.68			>3UTR_AspAT_ZM_c30.56			>3UTR_AspAT_OS_c30.70			>CDS_AspAT_ZM_c30.41			>CDS_AspAT_OS_c30.65			>intron_AspAT_ZM_c30.71			>intron_AspAT_OS_c30.78
GTKTKGT			TGSATGSA			TCCCCG			TCTCCA			ACCCTA			ACTATC			CCTCGYC			CGNCGGC			AAATACA			AASCACCA
>promoter_AspAT_ZM_c30.70			>promoter_AspAT_OS_c30.59			>5UTR_AspAT_ZM_c30.79			>5UTR_AspAT_OS_c30.69			>3UTR_AspAT_ZM_c30.57			>3UTR_AspAT_OS_c30.71			>CDS_AspAT_ZM_c30.42			>CDS_AspAT_OS_c30.66			>intron_AspAT_ZM_c30.76			>intron_AspAT_OS_c30.79
AGARCAA			ANACACAC			CAAACC			CGAAAC			TATTTG			AGGCTA			ATGGAWG			CCAYCWTC			ATATTTTT			GCTCTTGC
>promoter_AspAT_ZM_c30.71			>promoter_AspAT_OS_c30.60			>5UTR_AspAT_ZM_c30.80			>5UTR_AspAT_OS_c30.70			>3UTR_AspAT_ZM_c30.58			>3UTR_AspAT_OS_c30.72			>CDS_AspAT_ZM_c30.44			>CDS_AspAT_OS_c30.67			>intron_AspAT_ZM_c30.77			>intron_AspAT_OS_c30.82
TAGAGANA			CCWCCNC			ACTCGC			CGCTCC			CTAAGT			ACCTGT			CWGCAATT			TGAACAA			TTGTTTACTG			ATTTTCAG
>promoter_AspAT_ZM_c30.73			>promoter_AspAT_OS_c30.61			>5UTR_AspAT_ZM_c30.82			>5UTR_AspAT_OS_c30.71			>3UTR_AspAT_ZM_c30.59			>3UTR_AspAT_OS_c30.73			>CDS_AspAT_ZM_c30.45			>CDS_AspAT_OS_c30.87			>intron_AspAT_ZM_c30.78			>intron_AspAT_OS_c30.83
GAGRAAG			NCGGCCCA			CGACTA			ACCCCG			TTTGTA			TATTGT			GTTTGGK			TTATTATG			ATTACTGTAC
>promoter_AspAT_ZM_c30.74			>promoter_AspAT_OS_c30.62			>5UTR_AspAT_ZM_c30.83			>5UTR_AspAT_OS_c30.72			>3UTR_AspAT_ZM_c30.60			>3UTR_AspAT_OS_c30.74			>CDS_AspAT_ZM_c30.47			>CDS_AspAT_OS_c30.88			>intron_AspAT_ZM_c30.79
TTTKWTGT			CTCCATC			CGCGAA			ACCCGA			GCAGTT			GTAACG			GRAGCAG			TTGTTTCT			CATGTTTCCT
>promoter_AspAT_ZM_c30.75			>promoter_AspAT_OS_c30.63			>5UTR_AspAT_ZM_c30.84			>5UTR_AspAT_OS_c30.73			>3UTR_AspAT_ZM_c30.61			>3UTR_AspAT_OS_c30.75			>CDS_AspAT_ZM_c30.50			>CDS_AspAT_OS_c30.89			>intron_AspAT_ZM_c30.80
AYAATTTA			ATATTTT			GCCGCG			ACCGCG			GGGCAT			TTGTGA			TGTTCCA			TTATTTCT			CTCGTTCTGT
>promoter_AspAT_ZM_c30.78			>promoter_AspAT_OS_c30.64			>5UTR_AspAT_ZM_c30.85			>5UTR_AspAT_OS_c30.75			>3UTR_AspAT_ZM_c30.62			>3UTR_AspAT_OS_c30.76			>CDS_AspAT_ZM_c30.51			>CDS_AspAT_OS_c30.90			>intron_AspAT_ZM_c30.81
NACATGT			CSGCCGS			CGAAAC			CCAAAC			GTTGTA			TATGCC			TGGWG			TCATTTTT			TGTTTCCT
>promoter_AspAT_ZM_c30.81			>promoter_AspAT_OS_c30.65			>5UTR_AspAT_ZM_c30.86			>5UTR_AspAT_OS_c30.76			>3UTR_AspAT_ZM_c30.63			>3UTR_AspAT_OS_c30.77			>CDS_AspAT_ZM_c30.56			>CDS_AspAT_OS_c30.91			>intron_AspAT_ZM_c30.82
ATRATAT			GGNGAGG			AATCGC			CCACGC			ATGTTG			ATACCG			TGGCCG			TTCTTTTG			TCGTTTAC
>promoter_AspAT_ZM_c30.82			>promoter_AspAT_OS_c30.69			>5UTR_AspAT_ZM_c30.87			>5UTR_AspAT_OS_c30.77			>3UTR_AspAT_ZM_c30.64			>3UTR_AspAT_OS_c30.78			>CDS_AspAT_ZM_c30.58			>CDS_AspAT_OS_c30.92			>intron_AspAT_ZM_c30.83
TAKATTT			AAAAATA			CGCGTA			TCCCCA			TACGGA			ATACGG			ACTTCAA			TATGTATC			ATTACTGT
>promoter_AspAT_ZM_c30.85			>promoter_AspAT_OS_c30.70			>5UTR_AspAT_ZM_c30.88			>5UTR_AspAT_OS_c30.78			>3UTR_AspAT_ZM_c30.65			>3UTR_AspAT_OS_c30.79			>CDS_AspAT_ZM_c30.59			>CDS_AspAT_OS_c30.93			>intron_AspAT_ZM_c30.84
GCNCGAGC			GCGRCGS			CGTACG			CGCCCA			ATGCGC			GTCAGT			TATCATTGGT			TTCTTATG			CTGATTAC
>promoter_AspAT_ZM_c30.87			>promoter_AspAT_OS_c30.72			>5UTR_AspAT_ZM_c30.89			>5UTR_AspAT_OS_c30.79			>3UTR_AspAT_ZM_c30.66			>3UTR_AspAT_OS_c30.80			>CDS_AspAT_ZM_c30.60			>CDS_AspAT_OS_c30.94			>intron_AspAT_ZM_c30.85
ATAAAANA			GATNGAG			CCTACC			CGCTTC			ATGAGA			TTTACC			TTGGTTTATC			TCCTTATT			TCGTTCTG
>promoter_AspAT_ZM_c30.93			>promoter_AspAT_OS_c30.73			>5UTR_AspAT_ZM_c30.90			>5UTR_AspAT_OS_c30.80			>3UTR_AspAT_ZM_c30.67			>3UTR_AspAT_OS_c30.81			>CDS_AspAT_ZM_c30.61			>CDS_AspAT_OS_c30.95			>intron_AspAT_ZM_c30.86
TTATTAT			SCRCGCG			CGGTTC			TCCGGC			CGAATG			AGGCCA			TCTCTGATGT			TATGTTTC			TGTTTGCT
>promoter_AspAT_ZM_c30.95			>promoter_AspAT_OS_c30.74			>5UTR_AspAT_ZM_c30.91			>5UTR_AspAT_OS_c30.81			>3UTR_AspAT_ZM_c30.68			>3UTR_AspAT_OS_c30.82			>CDS_AspAT_ZM_c30.65			>CDS_AspAT_OS_c30.96			>intron_AspAT_ZM_c30.87
GAGGTCG			TNCTCTCT			TTACCC			ACTCCG			GCATTC			TTCCCC			TTGGTTGTAT			TTATATTC			CTGTATAC
>promoter_AspAT_ZM_c30.104			>promoter_AspAT_OS_c30.77			>5UTR_AspAT_ZM_c30.92			>5UTR_AspAT_OS_c30.82			>3UTR_AspAT_ZM_c30.69			>3UTR_AspAT_OS_c30.83			>CDS_AspAT_ZM_c30.66			>CDS_AspAT_OS_c30.97			>intron_AspAT_ZM_c30.88
AAAATGAN			TGATGTG			CGTGCG			CCAAGC			GCATGT			GGGATA			TTTCCCTATT			TTATAATG			TGTTTACT
>promoter_AspAT_ZM_c30.106			>promoter_AspAT_OS_c30.78			>5UTR_AspAT_ZM_c30.93			>5UTR_AspAT_OS_c30.83			>3UTR_AspAT_ZM_c30.70			>3UTR_AspAT_OS_c30.84			>CDS_AspAT_ZM_c30.67			>CDS_AspAT_OS_c30.98			>intron_AspAT_ZM_c30.89
TCATCWTC			WWTTATAT			CAAATC			CATCCG			TATATG			CCACTG			TATGTTTGGT			TCATATTA			GCTTACCT
>promoter_AspAT_ZM_c30.107			>promoter_AspAT_OS_c30.79			>5UTR_AspAT_ZM_c30.94			>5UTR_AspAT_OS_c30.84			>3UTR_AspAT_ZM_c30.71			>3UTR_AspAT_OS_c30.85			>CDS_AspAT_ZM_c30.68			>CDS_AspAT_OS_c30.99			>intron_AspAT_ZM_c30.90
GCKAGAG			GAWGAAG			CACGAA			TAACCC			CGGTTA			TAGTTT			CTATTATC			TCTGATTT			TCTTGTTT
>promoter_AspAT_ZM_c30.109			>promoter_AspAT_OS_c30.81			>5UTR_AspAT_ZM_c30.95			>5UTR_AspAT_OS_c30.85			>3UTR_AspAT_ZM_c30.72			>3UTR_AspAT_OS_c30.86			>CDS_AspAT_ZM_c30.69			>CDS_AspAT_OS_c30.100			>intron_AspAT_ZM_c30.91
GAAGAWGA			CGRCGAS			ACCGAG			TCCCGA			ATGTAA			GCTAAG			CTGAGTTC			TTTGGTTT			CTGTCTGT
>promoter_AspAT_ZM_c30.113			>promoter_AspAT_OS_c30.82			>5UTR_AspAT_ZM_c30.96			>5UTR_AspAT_OS_c30.86			>3UTR_AspAT_ZM_c30.73			>3UTR_AspAT_OS_c30.87			>CDS_AspAT_ZM_c30.70			>CDS_AspAT_OS_c30.101			>intron_AspAT_ZM_c30.92
CCNCTCC			TACTCCY			CAGATC			AAAGCC			GCCAAT			TCTAGT			TCTTGGTT			TTGTTATG			AGTTCTCT
>promoter_AspAT_ZM_c30.116			>promoter_AspAT_OS_c30.83			>5UTR_AspAT_ZM_c30.97			>5UTR_AspAT_OS_c30.87			>3UTR_AspAT_ZM_c30.74			>3UTR_AspAT_OS_c30.89			>CDS_AspAT_ZM_c30.71			>CDS_AspAT_OS_c30.102			>intron_AspAT_ZM_c30.93
GCTCGRC			ATAAGACG			GAGTAC			CGCATC			ATGTGA			ACTGAC			TCATTGGT			TTGTGATT			TCTATGTC
>promoter_AspAT_ZM_c30.118			>promoter_AspAT_OS_c30.84			>5UTR_AspAT_ZM_c30.98			>5UTR_AspAT_OS_c30.88			>3UTR_AspAT_ZM_c30.75			>3UTR_AspAT_OS_c30.90			>CDS_AspAT_ZM_c30.72			>CDS_AspAT_OS_c30.103			>intron_AspAT_ZM_c30.94
ACAAACC			CACCGNC			ACCGCG			AGTCTC			GATTGT			ACTACG			GGTTATCT			TTAATTGT			TGTTCTGT
>promoter_AspAT_ZM_c30.119			>promoter_AspAT_OS_c30.85			>5UTR_AspAT_ZM_c30.99			>5UTR_AspAT_OS_c30.89			>3UTR_AspAT_ZM_c30.76			>3UTR_AspAT_OS_c30.91			>CDS_AspAT_ZM_c30.73			>CDS_AspAT_OS_c30.104			>intron_AspAT_ZM_c30.95
CGAGGCTG			TAAAAAAR			ACCCAA						GATTTT			TGACCT			TGTATGTG			ATATAA			TGCGTTTA
>promoter_AspAT_ZM_c30.122			>promoter_AspAT_OS_c30.86			>5UTR_AspAT_ZM_c30.100						>3UTR_AspAT_ZM_c30.77			>3UTR_AspAT_OS_c30.92			>CDS_AspAT_ZM_c30.74			>CDS_AspAT_OS_c30.105			>intron_AspAT_ZM_c30.96
TATATAC			CRTCTCGC			ACCCGG						CAATGC			AGCCTA			CTGATTTC			GTATTT			TCTTACTG
>promoter_AspAT_ZM_c30.125			>promoter_AspAT_OS_c30.88			>5UTR_AspAT_ZM_c30.101						>3UTR_AspAT_ZM_c30.78			>3UTR_AspAT_OS_c30.93			>CDS_AspAT_ZM_c30.75			>CDS_AspAT_OS_c30.106			>intron_AspAT_ZM_c30.97
TWTTTTT			AGTASTA			TCCCAA						GTAACT			CATTGT			GTTTACTT			TTTTCA			CTGTCGTT
>promoter_AspAT_ZM_c30.132			>promoter_AspAT_OS_c30.89			>5UTR_AspAT_ZM_c30.102						>3UTR_AspAT_ZM_c30.79			>3UTR_AspAT_OS_c30.94			>CDS_AspAT_ZM_c30.76			>CDS_AspAT_OS_c30.107			>intron_AspAT_ZM_c30.98
ARAAAATA			TGTGTGT			GCCGAG						CACTAT			CGACTG			CGTATTAT			TTATGA			TGTTTTCT
>promoter_AspAT_ZM_c30.134			>promoter_AspAT_OS_c30.90			>5UTR_AspAT_ZM_c30.103						>3UTR_AspAT_ZM_c30.80			>3UTR_AspAT_OS_c30.95			>CDS_AspAT_ZM_c30.77			>CDS_AspAT_OS_c30.108			>intron_AspAT_ZM_c30.99
ACATMAA			GASATGG									TCATTG						GGATTTCT			AATTGT			TGTTCGCT
>promoter_AspAT_ZM_c30.135			>promoter_AspAT_OS_c30.91									>3UTR_AspAT_ZM_c30.81						>CDS_AspAT_ZM_c30.78			>CDS_AspAT_OS_c30.109			>intron_AspAT_ZM_c30.100
CAAATWCA			CANCAACA									CGGATA						GTTTATCT			TAGTAA			ATTTCTCC
>promoter_AspAT_ZM_c30.140			>promoter_AspAT_OS_c30.92									>3UTR_AspAT_ZM_c30.82						>CDS_AspAT_ZM_c30.79			>CDS_AspAT_OS_c30.110			>intron_AspAT_ZM_c30.101
TCTATTT			CTTCMTCC									TCATCG						GTGATTTC			TGTTTC			CGTGTT
>promoter_AspAT_ZM_c30.141			>promoter_AspAT_OS_c30.94									>3UTR_AspAT_ZM_c30.83						>CDS_AspAT_ZM_c30.80			>CDS_AspAT_OS_c30.111			>intron_AspAT_ZM_c30.102
ATATAGYA			CCAYGTCA									CCGTTA						GGTATTAT			CTATAA			CGTTTA
>promoter_AspAT_ZM_c30.150			>promoter_AspAT_OS_c30.96									>3UTR_AspAT_ZM_c30.84						>CDS_AspAT_ZM_c30.81			>CDS_AspAT_OS_c30.112			>intron_AspAT_ZM_c30.103
CTCACAAG			RTCACATC									TACTGT						TGTTCTCT			CACTAT			TTACGT
>promoter_AspAT_ZM_c30.154			>promoter_AspAT_OS_c30.98									>3UTR_AspAT_ZM_c30.85						>CDS_AspAT_ZM_c30.82			>CDS_AspAT_OS_c30.113			>intron_AspAT_ZM_c30.104
AYTATAAA			AAAACAAA									TCATAG						GTTTGCTT			ATAATT			TTCGTG
>promoter_AspAT_ZM_c30.160			>promoter_AspAT_OS_c30.100									>3UTR_AspAT_ZM_c30.86						>CDS_AspAT_ZM_c30.83			>CDS_AspAT_OS_c30.114			>intron_AspAT_ZM_c30.105
TGGTGRTC			CCACTSC									CTGTTT						TCCCTATT			TGGTTT			TTACTG
>promoter_AspAT_ZM_c30.162			>promoter_AspAT_OS_c30.101									>3UTR_AspAT_ZM_c30.87						>CDS_AspAT_ZM_c30.84			>CDS_AspAT_OS_c30.115			>intron_AspAT_ZM_c30.106
MGAGGAG			CACNCAC									TATAGG						GTTTGGTT			ATACAA			CTCGTT
>promoter_AspAT_ZM_c30.166			>promoter_AspAT_OS_c30.102									>3UTR_AspAT_ZM_c30.88						>CDS_AspAT_ZM_c30.85			>CDS_AspAT_OS_c30.116			>intron_AspAT_ZM_c30.107
CCTTAGTTCC			STCGCCG									GTGTAA						GGTTGATT			GTATCT			TGTTCG
>promoter_AspAT_ZM_c30.167			>promoter_AspAT_OS_c30.104									>3UTR_AspAT_ZM_c30.89						>CDS_AspAT_ZM_c30.86			>CDS_AspAT_OS_c30.117			>intron_AspAT_ZM_c30.108
AACTCCGTAG			TANTTTT									TCAGTT						TCTTAGTT			TTATTT			TTGCGT
>promoter_AspAT_ZM_c30.168			>promoter_AspAT_OS_c30.107									>3UTR_AspAT_ZM_c30.90						>CDS_AspAT_ZM_c30.87			>CDS_AspAT_OS_c30.118			>intron_AspAT_ZM_c30.109
CTAGGGACTA			TGGAGNTG									CACTTG						TGTTATCT			TTATAT			CGTAAT
>promoter_AspAT_ZM_c30.169			>promoter_AspAT_OS_c30.108									>3UTR_AspAT_ZM_c30.91						>CDS_AspAT_ZM_c30.88			>CDS_AspAT_OS_c30.120			>intron_AspAT_ZM_c30.110
AAGGTCCTCC			TGCTAYAG															AGTATA			ATATTG			CGAATT
>promoter_AspAT_ZM_c30.170			>promoter_AspAT_OS_c30.109															>CDS_AspAT_ZM_c30.89			>CDS_AspAT_OS_c30.121			>intron_AspAT_ZM_c30.111
ACGTAGGACT			GGAMGGAG															ATAGCT			TCTTTT			GCTTAC
>promoter_AspAT_ZM_c30.171			>promoter_AspAT_OS_c30.112															>CDS_AspAT_ZM_c30.90			>CDS_AspAT_OS_c30.122			>intron_AspAT_ZM_c30.112
AAGGGCCTCA			TSATATAT															TATTAT			GTATAG			CGTGCA
>promoter_AspAT_ZM_c30.172			>promoter_AspAT_OS_c30.115															>CDS_AspAT_ZM_c30.91			>CDS_AspAT_OS_c30.123			>intron_AspAT_ZM_c30.113
ACGTCAGTAA			CCGTCCG															TATCTG			CATTTT			CTATGT
>promoter_AspAT_ZM_c30.173			>promoter_AspAT_OS_c30.117															>CDS_AspAT_ZM_c30.93			>CDS_AspAT_OS_c30.124			>intron_AspAT_ZM_c30.114
CACTGACAAG			GTGGTRG															TGTATG			CCTTTT			GATTAC
>promoter_AspAT_ZM_c30.174			>promoter_AspAT_OS_c30.120															>CDS_AspAT_ZM_c30.94			>CDS_AspAT_OS_c30.125			>intron_AspAT_ZM_c30.115
CAGGTCGAAA			CCCTCANC															TCTCTG			TGTGAT			TAACTG
>promoter_AspAT_ZM_c30.175			>promoter_AspAT_OS_c30.124															>CDS_AspAT_ZM_c30.95			>CDS_AspAT_OS_c30.126			>intron_AspAT_ZM_c30.116
AAGTGGACCC			CGGCGTC															CATTGG			TCTGTA			AATCGT
>promoter_AspAT_ZM_c30.176			>promoter_AspAT_OS_c30.125															>CDS_AspAT_ZM_c30.96			>CDS_AspAT_OS_c30.127			>intron_AspAT_ZM_c30.117
AAGGGACCTC			GGGAGAG															CGTTTA			CTATCA			GCACTT
>promoter_AspAT_ZM_c30.177			>promoter_AspAT_OS_c30.126															>CDS_AspAT_ZM_c30.97			>CDS_AspAT_OS_c30.128			>intron_AspAT_ZM_c30.118
ACGGAAGCTA			YATATA															TTAGCT			TCTTAT			TCTTAC
>promoter_AspAT_ZM_c30.178			>promoter_AspAT_OS_c30.127															>CDS_AspAT_ZM_c30.98			>CDS_AspAT_OS_c30.129			>intron_AspAT_ZM_c30.119
AAGTAGTCCC			TTTTWTCT															GCAATT			CTAATA			CGTATT
>promoter_AspAT_ZM_c30.179			>promoter_AspAT_OS_c30.129															>CDS_AspAT_ZM_c30.99			>CDS_AspAT_OS_c30.130			>intron_AspAT_ZM_c30.120
AATGGCCTCT			TGGGTTGG															TATCAT			TGTTAT			GTCGTT
>promoter_AspAT_ZM_c30.180			>promoter_AspAT_OS_c30.133															>CDS_AspAT_ZM_c30.100			>CDS_AspAT_OS_c30.131			>intron_AspAT_ZM_c30.121
CAAGTCGGAA			TCYCCTTC															TCCGTA			AATTAT			TTCCGT
>promoter_AspAT_ZM_c30.181			>promoter_AspAT_OS_c30.136															>CDS_AspAT_ZM_c30.101			>CDS_AspAT_OS_c30.132			>intron_AspAT_ZM_c30.122
ATTGCCTCTC			CCNCCGCG															CTTGGT			ATAAAT			GGTTCT
>promoter_AspAT_ZM_c30.182			>promoter_AspAT_OS_c30.137															>CDS_AspAT_ZM_c30.102			>CDS_AspAT_OS_c30.133			>intron_AspAT_ZM_c30.123
ACGTGGAAAC			TACTRTA															TATGAG			ATATGT			GTCATT
>promoter_AspAT_ZM_c30.183			>promoter_AspAT_OS_c30.139															>CDS_AspAT_ZM_c30.103			>CDS_AspAT_OS_c30.134			>intron_AspAT_ZM_c30.124
CTGACTAA			CCGGTTTT															TATTGG			TTCAGT			TTCGCT
>promoter_AspAT_ZM_c30.184			>promoter_AspAT_OS_c30.140															>CDS_AspAT_ZM_c30.104			>CDS_AspAT_OS_c30.135			>intron_AspAT_ZM_c30.125
CTCAGTAG			CGCYCGCG															GGATTT			TTCATA			TTACAG
>promoter_AspAT_ZM_c30.185			>promoter_AspAT_OS_c30.142															>CDS_AspAT_ZM_c30.105			>CDS_AspAT_OS_c30.136			>intron_AspAT_ZM_c30.126
CGTCAGTA			GTGGGKGC															TTAGGT						TTTTCG
>promoter_AspAT_ZM_c30.186			>promoter_AspAT_OS_c30.145															>CDS_AspAT_ZM_c30.106						>intron_AspAT_ZM_c30.127
ACTCCGTA			TWTTTTTA															TCTATC						CGTTCT
>promoter_AspAT_ZM_c30.187			>promoter_AspAT_OS_c30.147															>CDS_AspAT_ZM_c30.107						>intron_AspAT_ZM_c30.128
ACGTAGGA			CGCAGSCG															CTTTGT						TCTGTC
>promoter_AspAT_ZM_c30.188			>promoter_AspAT_OS_c30.149															>CDS_AspAT_ZM_c30.108						>intron_AspAT_ZM_c30.129
GGCCTTAT			TCTCCYC															TCCTTA						TGACTA
>promoter_AspAT_ZM_c30.189			>promoter_AspAT_OS_c30.151															>CDS_AspAT_ZM_c30.109						>intron_AspAT_ZM_c30.130
GGAAACGT			GAGCAGCK															TAATAG						GCTGTT
>promoter_AspAT_ZM_c30.190			>promoter_AspAT_OS_c30.152															>CDS_AspAT_ZM_c30.110						>intron_AspAT_ZM_c30.131
AGGTCCTC			TAAATTTT															TATGTT						CAGTAT
>promoter_AspAT_ZM_c30.191			>promoter_AspAT_OS_c30.153															>CDS_AspAT_ZM_c30.111						>intron_AspAT_ZM_c30.132
AGGTCGAA			AAATTTTG															TCCTAT						TTCGAT
>promoter_AspAT_ZM_c30.192			>promoter_AspAT_OS_c30.155															>CDS_AspAT_ZM_c30.112						>intron_AspAT_ZM_c30.133
CTAAGTCT			TWTCTCTT															TGATTT						ACGGTT
>promoter_AspAT_ZM_c30.193			>promoter_AspAT_OS_c30.156															>CDS_AspAT_ZM_c30.113						>intron_AspAT_ZM_c30.134
AGCCACTT			ATCYAAAC															TCCCTA						ACTGTA
>promoter_AspAT_ZM_c30.194			>promoter_AspAT_OS_c30.157															>CDS_AspAT_ZM_c30.114						>intron_AspAT_ZM_c30.135
CTGACAAG			TTTTGTTT															GCTATT						CTATTC
>promoter_AspAT_ZM_c30.195			>promoter_AspAT_OS_c30.158															>CDS_AspAT_ZM_c30.115						>intron_AspAT_ZM_c30.136
GGTAAGTC			RGTCAAAC															TGTTCT						TAGTTC
>promoter_AspAT_ZM_c30.196			>promoter_AspAT_OS_c30.160															>CDS_AspAT_ZM_c30.116						>intron_AspAT_ZM_c30.137
AGTTCAGC			TTTCTTGT															TATCCT
>promoter_AspAT_ZM_c30.197			>promoter_AspAT_OS_c30.162															>CDS_AspAT_ZM_c30.117
ATTGCCTC			GAGGGAGTAT															TCGGTT
>promoter_AspAT_ZM_c30.198			>promoter_AspAT_OS_c30.163															>CDS_AspAT_ZM_c30.118
GGAACCTA			TTGACCGTTC															ATAGGT
>promoter_AspAT_ZM_c30.199			>promoter_AspAT_OS_c30.164															>CDS_AspAT_ZM_c30.119
CGGATAAC			CGACTCTTTG															GTCAGT
>promoter_AspAT_ZM_c30.200			>promoter_AspAT_OS_c30.165															>CDS_AspAT_ZM_c30.120
GGCCACTT			TGGACTCATG															AGTTAT
>promoter_AspAT_ZM_c30.201			>promoter_AspAT_OS_c30.166															>CDS_AspAT_ZM_c30.121
CTTAGGTC			TGGACAATGC															ACAGTC
>promoter_AspAT_ZM_c30.202			>promoter_AspAT_OS_c30.167															>CDS_AspAT_ZM_c30.122
ACGACCAA			TGTACCTGAG															TAATTG
>promoter_AspAT_ZM_c30.203			>promoter_AspAT_OS_c30.168															>CDS_AspAT_ZM_c30.123
CGAAATCG			TTTAGGGTTC															GGTTGA
>promoter_AspAT_ZM_c30.204			>promoter_AspAT_OS_c30.169															>CDS_AspAT_ZM_c30.124
AGTAGTCC			CCTATGAG															TGTGCA
>promoter_AspAT_ZM_c30.205			>promoter_AspAT_OS_c30.170															>CDS_AspAT_ZM_c30.125
CGGATTAC			CTTATGAG															AGTTCT
>promoter_AspAT_ZM_c30.206			>promoter_AspAT_OS_c30.171															>CDS_AspAT_ZM_c30.126
AAGTCG			ACGAATCT															TCTGAT
>promoter_AspAT_ZM_c30.207			>promoter_AspAT_OS_c30.172															>CDS_AspAT_ZM_c30.127
GGAAGTCC			CCTGAGAA															CACTGA
>promoter_AspAT_ZM_c30.208			>promoter_AspAT_OS_c30.173															>CDS_AspAT_ZM_c30.128
GGTAAG			GTAAGAGC															TATGCT
>promoter_AspAT_ZM_c30.209			>promoter_AspAT_OS_c30.174															>CDS_AspAT_ZM_c30.129
TCAGTA			ATTGACTC
>promoter_AspAT_ZM_c30.210			>promoter_AspAT_OS_c30.175
TTCGCA			CCAATGAG
>promoter_AspAT_ZM_c30.211			>promoter_AspAT_OS_c30.176
GGCTTA			AGGAACCT
>promoter_AspAT_ZM_c30.212			>promoter_AspAT_OS_c30.177
GATAAC			AGGACCTT
>promoter_AspAT_ZM_c30.213			>promoter_AspAT_OS_c30.178
GGAACT			GCTATTAC
>promoter_AspAT_ZM_c30.215			>promoter_AspAT_OS_c30.179
ACTTTC			CCTATTGG
>promoter_AspAT_ZM_c30.216			>promoter_AspAT_OS_c30.180
ATGCGA			CGTCTTAT
>promoter_AspAT_ZM_c30.217			>promoter_AspAT_OS_c30.181
GCCTTA			CTTAGGAC
>promoter_AspAT_ZM_c30.218			>promoter_AspAT_OS_c30.182
CTGACT			GGTTCCAC
>promoter_AspAT_ZM_c30.219			>promoter_AspAT_OS_c30.183
AACGTT			AGTTGACC
>promoter_AspAT_ZM_c30.220			>promoter_AspAT_OS_c30.184
AGAACG			CGTATTGG
>promoter_AspAT_ZM_c30.222			>promoter_AspAT_OS_c30.185
TCTACC			GGTATTCA
>promoter_AspAT_ZM_c30.223			>promoter_AspAT_OS_c30.186
TACCTC			GGTCTCAT
>promoter_AspAT_ZM_c30.224			>promoter_AspAT_OS_c30.187
TACGAA			GGTTACTC
>promoter_AspAT_ZM_c30.226			>promoter_AspAT_OS_c30.188
CCGTAT			CGTATGAG
>promoter_AspAT_ZM_c30.227			>promoter_AspAT_OS_c30.189
ACTTCG			CCTTTGAG
>promoter_AspAT_ZM_c30.228			>promoter_AspAT_OS_c30.190
ATTGAC			AGTTAAGG
>promoter_AspAT_ZM_c30.229			>promoter_AspAT_OS_c30.191
AGCAGT			TAACGA
>promoter_AspAT_ZM_c30.230			>promoter_AspAT_OS_c30.192
GTCGAA			GCTATG
>promoter_AspAT_ZM_c30.231			>promoter_AspAT_OS_c30.193
CGAAAT			GTCAGAAG
>promoter_AspAT_ZM_c30.232			>promoter_AspAT_OS_c30.194
CCGTTT			AGTCGTAT
>promoter_AspAT_ZM_c30.233			>promoter_AspAT_OS_c30.195
ATTGGG			GTATTC
>promoter_AspAT_ZM_c30.234			>promoter_AspAT_OS_c30.196
AGGGAC			TACCTT
>promoter_AspAT_ZM_c30.235			>promoter_AspAT_OS_c30.197
AAGTAG			CTCAGA
>promoter_AspAT_ZM_c30.237			>promoter_AspAT_OS_c30.198
ATTTCG			GTTCTC
>promoter_AspAT_ZM_c30.238			>promoter_AspAT_OS_c30.199
AAGTGG			TCTTAC
>promoter_AspAT_ZM_c30.239			>promoter_AspAT_OS_c30.200
CTGGAG			CTGAGA
>promoter_AspAT_ZM_c30.240			>promoter_AspAT_OS_c30.201
TCAGGA			GGAACT
>promoter_AspAT_ZM_c30.241			>promoter_AspAT_OS_c30.202
TAGTCA			CGAATC
>promoter_AspAT_ZM_c30.242			>promoter_AspAT_OS_c30.203
GGAAAC			TTTACG
>promoter_AspAT_ZM_c30.244			>promoter_AspAT_OS_c30.204
CGACCA			AGCCCT
>promoter_AspAT_ZM_c30.245			>promoter_AspAT_OS_c30.205
GTGGTA			TTTGCG
>promoter_AspAT_ZM_c30.246			>promoter_AspAT_OS_c30.206
ACAACG			TCGTAT
>promoter_AspAT_ZM_c30.247			>promoter_AspAT_OS_c30.207
			GAGAAC
			>promoter_AspAT_OS_c30.208
			CATAAG
			>promoter_AspAT_OS_c30.209
			GAGTCA
			>promoter_AspAT_OS_c30.210
			TAGGAC
			>promoter_AspAT_OS_c30.211
			CCAATG
			>promoter_AspAT_OS_c30.212
			ATTGAC
			>promoter_AspAT_OS_c30.213
			GAGTTA
			>promoter_AspAT_OS_c30.214
			ATGAGT
			>promoter_AspAT_OS_c30.215
			AATACC
			>promoter_AspAT_OS_c30.216
			AAGAGC
			>promoter_AspAT_OS_c30.218
			ATGCCC
			>promoter_AspAT_OS_c30.219
			TAACCT
			>promoter_AspAT_OS_c30.220
			CCTAAG
			>promoter_AspAT_OS_c30.221
			GTTCCA
			>promoter_AspAT_OS_c30.222
			CAGTTC
			>promoter_AspAT_OS_c30.223
			GATAAG
			>promoter_AspAT_OS_c30.224
			GTGAGT
			>promoter_AspAT_OS_c30.225
			GCACTT
			>promoter_AspAT_OS_c30.226
			TGGGAT
			>promoter_AspAT_OS_c30.227
			GATACT
			>promoter_AspAT_OS_c30.228
			GTTAGA
			>promoter_AspAT_OS_c30.229
			GTATCT
			>promoter_AspAT_OS_c30.230
			GTCAGA
			>promoter_AspAT_OS_c30.232
			GTTGAC
			>promoter_AspAT_OS_c30.233
			GCTTAT
			>promoter_AspAT_OS_c30.234
			GACAAT
			>promoter_AspAT_OS_c30.235
			ACGGAA
			>promoter_AspAT_OS_c30.236
			GTTACT
			>promoter_AspAT_OS_c30.237

## Sheet: AMK
promoter						5UTR						3UTR						CDS						intron
maize			rice			maize			rice			maize			rice			maize			rice			maize			rice
>promoter_AMK_ZM_c30.11			>promoter_AMK_OS_c30.2			-			>5UTR_AMK_OS_c30.2			>3UTR_AMK_ZM_c30.3			>3UTR_AMK_OS_c30.4			>CDS_AMK_ZM_c30.3			>CDS_AMK_OS_c30.1			>intron_AMK_ZM_c30.1			>intron_AMK_OS_c30.1
TATATATA			NNAAAAAGNAN						GCCGCSG			NATATAT			GTRAAWA			SRAGRAG			CGCCGCC			AAAWAAAW			AAAAAAAA
>promoter_AMK_ZM_c30.12			>promoter_AMK_OS_c30.4						>5UTR_AMK_OS_c30.5			>3UTR_AMK_ZM_c30.5			>3UTR_AMK_OS_c30.9			>CDS_AMK_ZM_c30.6			>CDS_AMK_OS_c30.11			>intron_AMK_ZM_c30.2			>intron_AMK_OS_c30.3
TATTTWTW			WAAAGG						CTCGYCG			AANAAAA			AGAAAR			CTTCTNC			CCGAC			TATATATW			CNCCSCC
>promoter_AMK_ZM_c30.13			>promoter_AMK_OS_c30.5						>5UTR_AMK_OS_c30.8			>3UTR_AMK_ZM_c30.6			>3UTR_AMK_OS_c30.22			>CDS_AMK_ZM_c30.8			>CDS_AMK_OS_c30.23			>intron_AMK_ZM_c30.3			>intron_AMK_OS_c30.5
CGNCGNCG			WMATAGTAWW						TCTTCTYC			TGTACN			AAAARAAA			CAASWAC			YAACSGMC			CGNCGNC			TTTTTTTT
>promoter_AMK_ZM_c30.15			>promoter_AMK_OS_c30.6						>5UTR_AMK_OS_c30.9			>3UTR_AMK_ZM_c30.7			>3UTR_AMK_OS_c30.24			>CDS_AMK_ZM_c30.14			>CDS_AMK_OS_c30.40			>intron_AMK_ZM_c30.4			>intron_AMK_OS_c30.6
WTTTNTTT			GTRAAWA						TASTAC			CWGCNGC			TGTAMW			CNTCGNC			TTGCTT			TTTTTTTT			TATATATA
>promoter_AMK_ZM_c30.17			>promoter_AMK_OS_c30.8						>5UTR_AMK_OS_c30.13			>3UTR_AMK_ZM_c30.8			>3UTR_AMK_OS_c30.25			>CDS_AMK_ZM_c30.15			>CDS_AMK_OS_c30.42			>intron_AMK_ZM_c30.7			>intron_AMK_OS_c30.7
AMMAAACA			YTTGTCTC						GGCGNCG			GARGAWG			GNAGAA			GTTCYT			ACCWACCNN			ATATATKT			TAGTAGTA
>promoter_AMK_ZM_c30.20			>promoter_AMK_OS_c30.11						>5UTR_AMK_OS_c30.25			>3UTR_AMK_ZM_c30.10			>3UTR_AMK_OS_c30.27			>CDS_AMK_ZM_c30.17			>CDS_AMK_OS_c30.50			>intron_AMK_ZM_c30.8			>intron_AMK_OS_c30.10
TATATNT			AGAAAR						TKTGTGT			GNAGCA			ATACTAC			TGAAGMW			MCCSW			CTCYCTCT			GGNGGYGG
>promoter_AMK_ZM_c30.21			>promoter_AMK_OS_c30.16						>5UTR_AMK_OS_c30.27			>3UTR_AMK_ZM_c30.11			>3UTR_AMK_OS_c30.28			>CDS_AMK_ZM_c30.18			>CDS_AMK_OS_c30.51			>intron_AMK_ZM_c30.10			>intron_AMK_OS_c30.11
CTCCTCC			NWNWAAAGNGN						CACCACGCGA			CTWCTTC			TTTSTTY			CAAGNT			CGGCGGCG			TTTTCTTT			TTTTGCAG
>promoter_AMK_ZM_c30.23			>promoter_AMK_OS_c30.17						>5UTR_AMK_OS_c30.30			>3UTR_AMK_ZM_c30.12			>3UTR_AMK_OS_c30.32			>CDS_AMK_ZM_c30.19			>CDS_AMK_OS_c30.52			>intron_AMK_ZM_c30.12			>intron_AMK_OS_c30.16
GANGANGA			TAAGAAGT						CGCACCAG			TTTGTT			AAGAANA			TGGWGGM			CGCCGCCG			CGCCGNCG			TTTNCTTC
>promoter_AMK_ZM_c30.25			>promoter_AMK_OS_c30.20						>5UTR_AMK_OS_c30.31			>3UTR_AMK_ZM_c30.13			>3UTR_AMK_OS_c30.34			>CDS_AMK_ZM_c30.20			>CDS_AMK_OS_c30.53			>intron_AMK_ZM_c30.17			>intron_AMK_OS_c30.17
TCNTCTYC			CCACCANMNNCN						CCACACGC			MTGTAW			TTACCATG			NCATGGA			GRAGRAG			GTTTGGTT			KAAAAAAA
>promoter_AMK_ZM_c30.26			>promoter_AMK_OS_c30.23						>5UTR_AMK_OS_c30.32			>3UTR_AMK_ZM_c30.14			>3UTR_AMK_OS_c30.37			>CDS_AMK_ZM_c30.21			>CDS_AMK_OS_c30.54			>intron_AMK_ZM_c30.19			>intron_AMK_OS_c30.18
AAANAAAW			ACGTAA						GACAAGCC			GACGACN			GTAGTAG			ATATAT			GGYGGNG			AARGAAAA			TTTCTTTC
>promoter_AMK_ZM_c30.28			>promoter_AMK_OS_c30.25						>5UTR_AMK_OS_c30.33			>3UTR_AMK_ZM_c30.16			>3UTR_AMK_OS_c30.46			>CDS_AMK_ZM_c30.22			>CDS_AMK_OS_c30.55			>intron_AMK_ZM_c30.22			>intron_AMK_OS_c30.19
TWWTATA			NNNWAAAGCNN						CCACAAGC			ANAAACA			CAAACAAA			WGGAAG			CCKCCTC			TGTTTSTT			GKTGGGG
>promoter_AMK_ZM_c30.31			>promoter_AMK_OS_c30.31						>5UTR_AMK_OS_c30.34			>3UTR_AMK_ZM_c30.17			>3UTR_AMK_OS_c30.49			>CDS_AMK_ZM_c30.23			>CDS_AMK_OS_c30.56			>intron_AMK_ZM_c30.24			>intron_AMK_OS_c30.20
TTTRTGTT			AAAAAAAA						AACTCGCA			CTGYTC			ACAATACG			CTACNT			CAAGRAS			TTWTTTAT			NAAAATAT
>promoter_AMK_ZM_c30.32			>promoter_AMK_OS_c30.32						>5UTR_AMK_OS_c30.35			>3UTR_AMK_ZM_c30.23			>3UTR_AMK_OS_c30.50			>CDS_AMK_ZM_c30.24			>CDS_AMK_OS_c30.58			>intron_AMK_ZM_c30.26			>intron_AMK_OS_c30.24
CTAGCTAG			TTTTTTTT						AAACCCGC			GNAGGA			TATTGTGTAA			TGKTGNT			CWNCTAC			ARRAAGAA			TTCTTTTC
>promoter_AMK_ZM_c30.33			>promoter_AMK_OS_c30.35						>5UTR_AMK_OS_c30.38			>3UTR_AMK_ZM_c30.27			>3UTR_AMK_OS_c30.52			>CDS_AMK_ZM_c30.25			>CDS_AMK_OS_c30.60			>intron_AMK_ZM_c30.27			>intron_AMK_OS_c30.27
AAAYATA			TATATATW						CCACGCGT			TATTTTG			AGTAATGTGT			STTCMAG			CGCCACCR			NCTGCAG			TTTCTNCA
>promoter_AMK_ZM_c30.35			>promoter_AMK_OS_c30.36						>5UTR_AMK_OS_c30.41			>3UTR_AMK_ZM_c30.33			>3UTR_AMK_OS_c30.53			>CDS_AMK_ZM_c30.27			>CDS_AMK_OS_c30.62			>intron_AMK_ZM_c30.28			>intron_AMK_OS_c30.28
CGGCNGC			GCCGCYGC						AAATCCGA			GKTGCTG			ATATTGTG			TAYTAT			WGSTGCT			TNTCTTCT			GAACTRAA
>promoter_AMK_ZM_c30.36			>promoter_AMK_OS_c30.37						>5UTR_AMK_OS_c30.42			>3UTR_AMK_ZM_c30.41			>3UTR_AMK_OS_c30.54			>CDS_AMK_ZM_c30.28			>CDS_AMK_OS_c30.66			>intron_AMK_ZM_c30.30			>intron_AMK_OS_c30.30
CWCCAAAA			GAGAGAGA						CGCACAAG			AATAAW			TGTGATTA			CATCNTC			STACNT			TTTTATTT			WGCTAGCT
>promoter_AMK_ZM_c30.37			>promoter_AMK_OS_c30.38						>5UTR_AMK_OS_c30.45			>3UTR_AMK_ZM_c30.44			>3UTR_AMK_OS_c30.55			>CDS_AMK_ZM_c30.31			>CDS_AMK_OS_c30.67			>intron_AMK_ZM_c30.31			>intron_AMK_OS_c30.33
GTSGTNG			AAAATAAA						AAACAGCC			GMGCTGC			GTACGGCA			GCTGSWG			CSGCGGC			AGNAGAGA			TCTGTAG
>promoter_AMK_ZM_c30.38			>promoter_AMK_OS_c30.40						>5UTR_AMK_OS_c30.46			>3UTR_AMK_ZM_c30.51			>3UTR_AMK_OS_c30.56			>CDS_AMK_ZM_c30.32			>CDS_AMK_OS_c30.68			>intron_AMK_ZM_c30.32			>intron_AMK_OS_c30.39
CNACSAC			TATWTTTT						CCACAC			AGGAGAGG			CCCGTGTA			AASAAG			TGGWGRA			ATATRATA			GTTTTGT
>promoter_AMK_ZM_c30.39			>promoter_AMK_OS_c30.41						>5UTR_AMK_OS_c30.50			>3UTR_AMK_ZM_c30.55			>3UTR_AMK_OS_c30.57			>CDS_AMK_ZM_c30.38			>CDS_AMK_OS_c30.69			>intron_AMK_ZM_c30.33			>intron_AMK_OS_c30.40
CYYCCTC			CSTCSTC						ACACGC			CAGTTTAGTT			GATTATAC			ATGGNG			CRCCTYC			GAKGACGA			NCTGCAG
>promoter_AMK_ZM_c30.43			>promoter_AMK_OS_c30.43						>5UTR_AMK_OS_c30.52			>3UTR_AMK_ZM_c30.56			>3UTR_AMK_OS_c30.58			>CDS_AMK_ZM_c30.40			>CDS_AMK_OS_c30.70			>intron_AMK_ZM_c30.34			>intron_AMK_OS_c30.42
AAAAWNAT			ASTASTA						ACGCAC			ATCATTTTGG			GTAGAATA			CGNGTAC			TGGAGNT			GGAGNRG			ACAAGAAA
>promoter_AMK_ZM_c30.47			>promoter_AMK_OS_c30.47						>5UTR_AMK_OS_c30.53			>3UTR_AMK_ZM_c30.57			>3UTR_AMK_OS_c30.59			>CDS_AMK_ZM_c30.41			>CDS_AMK_OS_c30.71			>intron_AMK_ZM_c30.35			>intron_AMK_OS_c30.44
GGAGWNG			TTTTCTTT						CCACGC			GAATTGTGAA			CACTGTAC			CANGGCCA			CANCAAC			MAMACACA			ANATGAAA
>promoter_AMK_ZM_c30.48			>promoter_AMK_OS_c30.51						>5UTR_AMK_OS_c30.54			>3UTR_AMK_ZM_c30.59			>3UTR_AMK_OS_c30.60			>CDS_AMK_ZM_c30.44			>CDS_AMK_OS_c30.74			>intron_AMK_ZM_c30.37			>intron_AMK_OS_c30.48
TGMTGATG			GAGGAG						CAAGCG			CCTTGTGTTG			TATACCGA			ATTTSTT			CTTCTT			AACTRAAA			AAAAACAA
>promoter_AMK_ZM_c30.49			>promoter_AMK_OS_c30.53						>5UTR_AMK_OS_c30.55			>3UTR_AMK_ZM_c30.60			>3UTR_AMK_OS_c30.61			>CDS_AMK_ZM_c30.45			>CDS_AMK_OS_c30.75			>intron_AMK_ZM_c30.38			>intron_AMK_OS_c30.52
CGYCGYC			AAAACAAA						CGGAGA			TGAACTGA			CCCTGTAA			TATGTT			WTCAAG			GTGTGTGT			RTTTCTTG
>promoter_AMK_ZM_c30.50			>promoter_AMK_OS_c30.54						>5UTR_AMK_OS_c30.56			>3UTR_AMK_ZM_c30.61			>3UTR_AMK_OS_c30.62			>CDS_AMK_ZM_c30.49			>CDS_AMK_OS_c30.77			>intron_AMK_ZM_c30.43			>intron_AMK_OS_c30.53
ACACANA			AAAAAATA						AAATCG			CCATTTTG			GTAATGTG			AAGAAAN			TGKTGKT			TANTATTT			GTAAGTT
>promoter_AMK_ZM_c30.51			>promoter_AMK_OS_c30.55						>5UTR_AMK_OS_c30.57			>3UTR_AMK_ZM_c30.62			>3UTR_AMK_OS_c30.63			>CDS_AMK_ZM_c30.50			>CDS_AMK_OS_c30.78			>intron_AMK_ZM_c30.44			>intron_AMK_OS_c30.54
TKTGTTK			GNGTGTGT						AGGAGA			TCAGTTAC			GTAAGGCC			CGYCWTC			TGAAGAA			RAAACAAA			ACTAGTA
>promoter_AMK_ZM_c30.52			>promoter_AMK_OS_c30.58						>5UTR_AMK_OS_c30.61			>3UTR_AMK_ZM_c30.63			>3UTR_AMK_OS_c30.64			>CDS_AMK_ZM_c30.53			>CDS_AMK_OS_c30.79			>intron_AMK_ZM_c30.45			>intron_AMK_OS_c30.57
TCWYCATC			CTCTCNTC						CGACAC			GTTTGGAA			GATTGTAT			ATACWTCA			GTTCYTS			MGRCGAGG			TTTTCTTT
>promoter_AMK_ZM_c30.53			>promoter_AMK_OS_c30.61						>5UTR_AMK_OS_c30.62			>3UTR_AMK_ZM_c30.64			>3UTR_AMK_OS_c30.65			>CDS_AMK_ZM_c30.55			>CDS_AMK_OS_c30.81			>intron_AMK_ZM_c30.47			>intron_AMK_OS_c30.59
GGCSRCG			RTATATR						ATCTCG			TATTTTGG			GGCGTAAG			TATAYN			CCATGGN			WANATATA			CAAACWTG
>promoter_AMK_ZM_c30.54			>promoter_AMK_OS_c30.62						>5UTR_AMK_OS_c30.63			>3UTR_AMK_ZM_c30.65			>3UTR_AMK_OS_c30.66			>CDS_AMK_ZM_c30.59			>CDS_AMK_OS_c30.82			>intron_AMK_ZM_c30.49			>intron_AMK_OS_c30.67
GGGTACCC			GCRGCNG						CGATTC			GGAACTGT			GTACGTAG			AAATAT			CGCCGNCG			NTTCTGTT
>promoter_AMK_ZM_c30.60			>promoter_AMK_OS_c30.64						>5UTR_AMK_OS_c30.64			>3UTR_AMK_ZM_c30.66			>3UTR_AMK_OS_c30.67			>CDS_AMK_ZM_c30.61			>CDS_AMK_OS_c30.83			>intron_AMK_ZM_c30.50
CNTCTCT			TTTRTTTT						TTCGCG			TCATGTTG			TCAGATTC			TGNTGGA			WGAAGCT			TASTASTA
>promoter_AMK_ZM_c30.61			>promoter_AMK_OS_c30.65						>5UTR_AMK_OS_c30.66			>3UTR_AMK_ZM_c30.68			>3UTR_AMK_OS_c30.68			>CDS_AMK_ZM_c30.62			>CDS_AMK_OS_c30.91			>intron_AMK_ZM_c30.51
AAATAGA			GAAGAAG						ACACCC			ACATTTTG			GGCGAAAC			GAGAAAG			TGCTGGW			AYATGNAT
>promoter_AMK_ZM_c30.62			>promoter_AMK_OS_c30.66						>5UTR_AMK_OS_c30.68			>3UTR_AMK_ZM_c30.69			>3UTR_AMK_OS_c30.69			>CDS_AMK_ZM_c30.63			>CDS_AMK_OS_c30.94			>intron_AMK_ZM_c30.52
GACGANGG			ATATAAAW						CGATCG			TCATTTGA			GAACTGTA			TGAAGGA			CRTCNTC			TGCAG
>promoter_AMK_ZM_c30.63			>promoter_AMK_OS_c30.71						>5UTR_AMK_OS_c30.73			>3UTR_AMK_ZM_c30.70			>3UTR_AMK_OS_c30.70			>CDS_AMK_ZM_c30.64			>CDS_AMK_OS_c30.103			>intron_AMK_ZM_c30.53
ACAACAA			TCNTCTC						ACCCCG			TAAGTTGT			GTAACGAT			TGGANAA			CNTCTCC			GNAGCACC
>promoter_AMK_ZM_c30.67			>promoter_AMK_OS_c30.72						>5UTR_AMK_OS_c30.74			>3UTR_AMK_ZM_c30.71			>3UTR_AMK_OS_c30.71			>CDS_AMK_ZM_c30.68			>CDS_AMK_OS_c30.104			>intron_AMK_ZM_c30.57
TTSTTGT			ATTWTTTT						ACACAC			TAGCCTAT			TACGGC			TGTTC			TCNCCACC			AAANAAA
>promoter_AMK_ZM_c30.68			>promoter_AMK_OS_c30.73						>5UTR_AMK_OS_c30.75			>3UTR_AMK_ZM_c30.72			>3UTR_AMK_OS_c30.72			>CDS_AMK_ZM_c30.70			>CDS_AMK_OS_c30.105			>intron_AMK_ZM_c30.58
CATGCATG			TAAAAAAA						GCCCAC			TACTGTAC			ATTGTA			CAGNAGCT			CGCCGCC			AGAGAGAG
>promoter_AMK_ZM_c30.69			>promoter_AMK_OS_c30.74						>5UTR_AMK_OS_c30.76			>3UTR_AMK_ZM_c30.73			>3UTR_AMK_OS_c30.73			>CDS_AMK_ZM_c30.73			>CDS_AMK_OS_c30.106			>intron_AMK_ZM_c30.59
GWGGAG			YAAAATTT									GTTTAGTT			ACCGCT			GGARGC			AGATGMT			GCTGNTGG
>promoter_AMK_ZM_c30.74			>promoter_AMK_OS_c30.77									>3UTR_AMK_ZM_c30.74			>3UTR_AMK_OS_c30.74			>CDS_AMK_ZM_c30.79			>CDS_AMK_OS_c30.107			>intron_AMK_ZM_c30.60
CGAAGGTG			TACTNTA									GTTTGAAC			AACTAT			TATTTT			GCAGCAAK			NATGTACT
>promoter_AMK_ZM_c30.76			>promoter_AMK_OS_c30.79									>3UTR_AMK_ZM_c30.75			>3UTR_AMK_OS_c30.75			>CDS_AMK_ZM_c30.80			>CDS_AMK_OS_c30.109			>intron_AMK_ZM_c30.62
CCTTCGTC			CATCATC									CCTTTTGT			TGATTA			ATATTC			ATGGTMTA			TTTGTTTT
>promoter_AMK_ZM_c30.78			>promoter_AMK_OS_c30.80									>3UTR_AMK_ZM_c30.76			>3UTR_AMK_OS_c30.76			>CDS_AMK_ZM_c30.82			>CDS_AMK_OS_c30.112			>intron_AMK_ZM_c30.67
NGGGCGAG			GAGATGR									CAATTTTG			TAATCC			CTGATGAR			CAGAAGNA			CTCCANCA
>promoter_AMK_ZM_c30.79			>promoter_AMK_OS_c30.82									>3UTR_AMK_ZM_c30.77			>3UTR_AMK_OS_c30.77			>CDS_AMK_ZM_c30.86			>CDS_AMK_OS_c30.116			>intron_AMK_ZM_c30.70
ATAAAAWA			GTGGTNG									GTTTCATG			TAGGCC			ATGGTT			TCAAGGACTC			TCTTCWTC
>promoter_AMK_ZM_c30.80			>promoter_AMK_OS_c30.83									>3UTR_AMK_ZM_c30.79			>3UTR_AMK_OS_c30.78			>CDS_AMK_ZM_c30.90			>CDS_AMK_OS_c30.117			>intron_AMK_ZM_c30.72
AAACTAGN			ACAMATAT									GAACCG			CCCGAA			TCGTCGAG			TCTCCAAGCA			CCNCCAC
>promoter_AMK_ZM_c30.84			>promoter_AMK_OS_c30.84									>3UTR_AMK_ZM_c30.80			>3UTR_AMK_OS_c30.79			>CDS_AMK_ZM_c30.93			>CDS_AMK_OS_c30.118			>intron_AMK_ZM_c30.73
CKWGCTC			ANTAATTA									AATTGT			GGCGTA			AGCATAT			TCTGCTGGTT			ATATATY
>promoter_AMK_ZM_c30.87			>promoter_AMK_OS_c30.85									>3UTR_AMK_ZM_c30.81			>3UTR_AMK_OS_c30.80			>CDS_AMK_ZM_c30.100			>CDS_AMK_OS_c30.119			>intron_AMK_ZM_c30.75
CTAANTAT			CAYCAC									CTGTAA			TTATAC			ATATTTGTTG			CAAGGACT			TTCTTTCT
>promoter_AMK_ZM_c30.89			>promoter_AMK_OS_c30.86									>3UTR_AMK_ZM_c30.82			>3UTR_AMK_OS_c30.81			>CDS_AMK_ZM_c30.101			>CDS_AMK_OS_c30.120			>intron_AMK_ZM_c30.77
CGACCTCG			AAAATAT									TCATGT			TGTAGA			GGTTATTTGT			CTCCAAGC			ANCATGTT
>promoter_AMK_ZM_c30.90			>promoter_AMK_OS_c30.87									>3UTR_AMK_ZM_c30.83			>3UTR_AMK_OS_c30.82			>CDS_AMK_ZM_c30.102			>CDS_AMK_OS_c30.121			>intron_AMK_ZM_c30.79
TTAGGGTT			GATGRTG									GGTACC			CAGATT			CTATTTTAAG			CAAGCACT			CGACGAWG
>promoter_AMK_ZM_c30.93			>promoter_AMK_OS_c30.89									>3UTR_AMK_ZM_c30.84			>3UTR_AMK_OS_c30.83			>CDS_AMK_ZM_c30.103			>CDS_AMK_OS_c30.122			>intron_AMK_ZM_c30.85
AGNAAGAG			CTCTCNC									TTTGGA			GAGTAA			GTATTTTGTG			CTGGGACT			CGTCGRTG
>promoter_AMK_ZM_c30.96			>promoter_AMK_OS_c30.91									>3UTR_AMK_ZM_c30.85			>3UTR_AMK_OS_c30.84			>CDS_AMK_ZM_c30.104			>CDS_AMK_OS_c30.123			>intron_AMK_ZM_c30.94
AACTAAA			YGGTCAAA									CTTGAA			TGTAAT			ATATTTTATG			CTAACCCA			CGWCGTG
>promoter_AMK_ZM_c30.98			>promoter_AMK_OS_c30.92									>3UTR_AMK_ZM_c30.86			>3UTR_AMK_OS_c30.85			>CDS_AMK_ZM_c30.105			>CDS_AMK_OS_c30.124			>intron_AMK_ZM_c30.95
NGATGAAG			RAAGAAA									CAGTTA			TGTGAT			ATGTTTTGTT			CTACAAGC			TCCACTGC
>promoter_AMK_ZM_c30.102			>promoter_AMK_OS_c30.93									>3UTR_AMK_ZM_c30.87			>3UTR_AMK_OS_c30.86			>CDS_AMK_ZM_c30.106			>CDS_AMK_OS_c30.125			>intron_AMK_ZM_c30.96
TAGAKATA			CAAGTRCA									TTAGCC			TACGTA			CATTTATTGT			CAAGTACC			TATTTCT
>promoter_AMK_ZM_c30.103			>promoter_AMK_OS_c30.97									>3UTR_AMK_ZM_c30.88			>3UTR_AMK_OS_c30.87			>CDS_AMK_ZM_c30.107			>CDS_AMK_OS_c30.126			>intron_AMK_ZM_c30.98
GAGNTGG			TGTTTGKT									ATATTG			TAGGGC			ATTTTAAG			CAGCTGGT			ACAACAAW
>promoter_AMK_ZM_c30.106			>promoter_AMK_OS_c30.98									>3UTR_AMK_ZM_c30.90			>3UTR_AMK_OS_c30.88			>CDS_AMK_ZM_c30.108			>CDS_AMK_OS_c30.127			>intron_AMK_ZM_c30.103
CGTCGAGG			TAAATTTT									CAAGTT			TCTGAT			TATATTTG			CTGGGGCT			GGATNGGA
>promoter_AMK_ZM_c30.111			>promoter_AMK_OS_c30.99									>3UTR_AMK_ZM_c30.91			>3UTR_AMK_OS_c30.89			>CDS_AMK_ZM_c30.109			>CDS_AMK_OS_c30.128			>intron_AMK_ZM_c30.104
CACAMCA			AGCYAGCT									TCATTT			ACCGTG			ATTTGTTG			TCTCGCAG			GRGTTCGA
>promoter_AMK_ZM_c30.114			>promoter_AMK_OS_c30.100									>3UTR_AMK_ZM_c30.92			>3UTR_AMK_OS_c30.90			>CDS_AMK_ZM_c30.110			>CDS_AMK_OS_c30.129			>intron_AMK_ZM_c30.106
TGKTTTT			ATGTGTGT									CCCGTT			CGTAAC			ATTTATGT			CAGGTGCT			AGAARAGG
>promoter_AMK_ZM_c30.119			>promoter_AMK_OS_c30.108									>3UTR_AMK_ZM_c30.93			>3UTR_AMK_OS_c30.91			>CDS_AMK_ZM_c30.111			>CDS_AMK_OS_c30.130			>intron_AMK_ZM_c30.108
AACCCTAR			ANACACAC									CCCATT			CGTAGA			AGTTATTT			TACCTATC			TNTCWTGT
>promoter_AMK_ZM_c30.129			>promoter_AMK_OS_c30.109									>3UTR_AMK_ZM_c30.94			>3UTR_AMK_OS_c30.92			>CDS_AMK_ZM_c30.112			>CDS_AMK_OS_c30.131			>intron_AMK_ZM_c30.109
TATNTCTA			CTGCTGCN									ATGTTG			CATGTG			GTTTATGT			GTATTTAC			ATRAAATA
>promoter_AMK_ZM_c30.133			>promoter_AMK_OS_c30.111									>3UTR_AMK_ZM_c30.95			>3UTR_AMK_OS_c30.93			>CDS_AMK_ZM_c30.113			>CDS_AMK_OS_c30.132			>intron_AMK_ZM_c30.110
CGACGKC			CCYCACC									TACTGT			TAGAAT			GTTTGTTG			TACCAGGA			TATTATAT
>promoter_AMK_ZM_c30.134			>promoter_AMK_OS_c30.113									>3UTR_AMK_ZM_c30.96			>3UTR_AMK_OS_c30.94			>CDS_AMK_ZM_c30.114			>CDS_AMK_OS_c30.133			>intron_AMK_ZM_c30.115
YTTGTTCT			TAATTAAT									CACTGA			GGCGAA			GTCTATTT			CAAGCTCT			TGAACTG
>promoter_AMK_ZM_c30.138			>promoter_AMK_OS_c30.116									>3UTR_AMK_ZM_c30.97			>3UTR_AMK_OS_c30.95			>CDS_AMK_ZM_c30.115			>CDS_AMK_OS_c30.134			>intron_AMK_ZM_c30.117
ACCGACSA			CTACYAC									ACCGGA			CGTACC			ATTTGATA			GACCTCAA			GTASTAG
>promoter_AMK_ZM_c30.140			>promoter_AMK_OS_c30.117									>3UTR_AMK_ZM_c30.98			>3UTR_AMK_OS_c30.96			>CDS_AMK_ZM_c30.116			>CDS_AMK_OS_c30.135			>intron_AMK_ZM_c30.118
TTTCTYTT			TCCTTTTC									GAAATG			CGAAAC			CTATAT			CTGCTGGT			TAKAGATA
>promoter_AMK_ZM_c30.141			>promoter_AMK_OS_c30.121									>3UTR_AMK_ZM_c30.99			>3UTR_AMK_OS_c30.97			>CDS_AMK_ZM_c30.117			>CDS_AMK_OS_c30.136			>intron_AMK_ZM_c30.119
CNCCGACA			WAATATA									GGTAAA			ATCCCG			TAGTTA			TGACTGGG			AAATGGA
>promoter_AMK_ZM_c30.144			>promoter_AMK_OS_c30.122									>3UTR_AMK_ZM_c30.100			>3UTR_AMK_OS_c30.98			>CDS_AMK_ZM_c30.118			>CDS_AMK_OS_c30.137			>intron_AMK_ZM_c30.120
TCCATAT			TATATTAT									TTTGTA			AAGGCC			TTATGT			TACCTCAA			TATCTATM
>promoter_AMK_ZM_c30.149			>promoter_AMK_OS_c30.125									>3UTR_AMK_ZM_c30.101			>3UTR_AMK_OS_c30.99			>CDS_AMK_ZM_c30.119			>CDS_AMK_OS_c30.138			>intron_AMK_ZM_c30.126
RAGAACAA			ACATGSA									ATGTCA			AACGGG			ATTTTA			CAAGGGCT			TTTTCTTA
>promoter_AMK_ZM_c30.160			>promoter_AMK_OS_c30.128									>3UTR_AMK_ZM_c30.102			>3UTR_AMK_OS_c30.100			>CDS_AMK_ZM_c30.120			>CDS_AMK_OS_c30.139			>intron_AMK_ZM_c30.128
TCAAACAC			TTTTCTN									TTTCAT			CGATCG			ATTTGT			CACCAAGC			GACGANGG
>promoter_AMK_ZM_c30.161			>promoter_AMK_OS_c30.136									>3UTR_AMK_ZM_c30.103			>3UTR_AMK_OS_c30.101			>CDS_AMK_ZM_c30.121			>CDS_AMK_OS_c30.140			>intron_AMK_ZM_c30.129
CATCANCA			AAAACTAA									AATCGC			AAGTCC			TTATAA			TGCCCATC			AWAATATG
>promoter_AMK_ZM_c30.169			>promoter_AMK_OS_c30.137									>3UTR_AMK_ZM_c30.104			>3UTR_AMK_OS_c30.102			>CDS_AMK_ZM_c30.122			>CDS_AMK_OS_c30.141			>intron_AMK_ZM_c30.132
CGCCCGAC			GWGAAAA									TAAGTT			GGCCAG			GTATTT			CTCCCAGA			TTCATTTC
>promoter_AMK_ZM_c30.170			>promoter_AMK_OS_c30.138									>3UTR_AMK_ZM_c30.105			>3UTR_AMK_OS_c30.103			>CDS_AMK_ZM_c30.123			>CDS_AMK_OS_c30.142			>intron_AMK_ZM_c30.134
GATSAGAT			GTRCGTG									GCCTAT			TGATCA			GTTTCT			GAGCTCTC			TGGTGAWG
>promoter_AMK_ZM_c30.172			>promoter_AMK_OS_c30.146									>3UTR_AMK_ZM_c30.106			>3UTR_AMK_OS_c30.104			>CDS_AMK_ZM_c30.124			>CDS_AMK_OS_c30.143			>intron_AMK_ZM_c30.138
CACATG			GAGGGAGTAT									TAACCC			TGATGT			TTAAAG			GCTGGG			TTCTTGTT
>promoter_AMK_ZM_c30.176			>promoter_AMK_OS_c30.147									>3UTR_AMK_ZM_c30.107			>3UTR_AMK_OS_c30.105			>CDS_AMK_ZM_c30.125			>CDS_AMK_OS_c30.144			>intron_AMK_ZM_c30.140
CCACMAG			TTGACCGTTC									TACGTA			TTATGT			GTAATA			AAGGTC			AMCCACAA
>promoter_AMK_ZM_c30.183			>promoter_AMK_OS_c30.148									>3UTR_AMK_ZM_c30.108			>3UTR_AMK_OS_c30.106			>CDS_AMK_ZM_c30.126			>CDS_AMK_OS_c30.145			>intron_AMK_ZM_c30.150
GRTGGYG			TTAACCGTTC									CTGACA			GTCCGT			AATATA			ACAAGC			AACATATT
>promoter_AMK_ZM_c30.185			>promoter_AMK_OS_c30.149									>3UTR_AMK_ZM_c30.109			>3UTR_AMK_OS_c30.107			>CDS_AMK_ZM_c30.127			>CDS_AMK_OS_c30.146			>intron_AMK_ZM_c30.154
TTTTAKT			TGAAACGGAG									CACACT			ATATGC			ATTTAA			TGGGCT			AMAAAACA
>promoter_AMK_ZM_c30.192			>promoter_AMK_OS_c30.150									>3UTR_AMK_ZM_c30.110			>3UTR_AMK_OS_c30.108			>CDS_AMK_ZM_c30.128			>CDS_AMK_OS_c30.147			>intron_AMK_ZM_c30.165
TAGAGNTG			CAAACGTGTG									TAACTG			TACTGA			TCTGTT			TTTTGT			TGTAGWTG
>promoter_AMK_ZM_c30.194			>promoter_AMK_OS_c30.151									>3UTR_AMK_ZM_c30.112			>3UTR_AMK_OS_c30.109			>CDS_AMK_ZM_c30.129			>CDS_AMK_OS_c30.148			>intron_AMK_ZM_c30.166
CTTGGGCC			TCCAGTGAAC									CTGGAA						TTATTA			CGTATT			MACAAACA
>promoter_AMK_ZM_c30.198			>promoter_AMK_OS_c30.152									>3UTR_AMK_ZM_c30.113						>CDS_AMK_ZM_c30.131			>CDS_AMK_OS_c30.149			>intron_AMK_ZM_c30.167
GTGTTTGA			TGACCGTT									TTAGGA						CTATTT			TCCCAG			TCCATCC
>promoter_AMK_ZM_c30.200			>promoter_AMK_OS_c30.153									>3UTR_AMK_ZM_c30.114						>CDS_AMK_ZM_c30.132			>CDS_AMK_OS_c30.150			>intron_AMK_ZM_c30.168
AAATATGA			CGAACGTTTG															CTTTAA			AAGGAC			GTRAGTTC
>promoter_AMK_ZM_c30.201			>promoter_AMK_OS_c30.154															>CDS_AMK_ZM_c30.133			>CDS_AMK_OS_c30.151			>intron_AMK_ZM_c30.174
TCATCNTC			CGTCTTAT															TTGTAT			GACCAG			CGTCGGCN
>promoter_AMK_ZM_c30.213			>promoter_AMK_OS_c30.155															>CDS_AMK_ZM_c30.134			>CDS_AMK_OS_c30.152			>intron_AMK_ZM_c30.175
CAACAAS			GGTCAAAC															TTGATT			TATGGC			TGRAAACA
>promoter_AMK_ZM_c30.214			>promoter_AMK_OS_c30.156															>CDS_AMK_ZM_c30.135			>CDS_AMK_OS_c30.153			>intron_AMK_ZM_c30.178
GTTGTGKC			GTTTGACC															GTTTGT			TACCAG			CCACGWCA
>promoter_AMK_ZM_c30.227			>promoter_AMK_OS_c30.157															>CDS_AMK_ZM_c30.136			>CDS_AMK_OS_c30.154			>intron_AMK_ZM_c30.180
ACATAT			GTTTCGAC															AGGTTA			CCAGGA			TATTTRTA
>promoter_AMK_ZM_c30.230			>promoter_AMK_OS_c30.158															>CDS_AMK_ZM_c30.137			>CDS_AMK_OS_c30.155			>intron_AMK_ZM_c30.182
CAACTYCA			AACACGTA															TTGAAT			TGGGGC			TACATGWT
>promoter_AMK_ZM_c30.232			>promoter_AMK_OS_c30.159															>CDS_AMK_ZM_c30.138			>CDS_AMK_OS_c30.156			>intron_AMK_ZM_c30.183
CTTCTTCN			GACACAGT															AACCCT			TGCCCA			TATRTAC
>promoter_AMK_ZM_c30.237			>promoter_AMK_OS_c30.160															>CDS_AMK_ZM_c30.139			>CDS_AMK_OS_c30.157			>intron_AMK_ZM_c30.184
TCTWGTTC			CCATTGAC															TTAATT			TTGTTA			TTYAGTTT
>promoter_AMK_ZM_c30.239			>promoter_AMK_OS_c30.161															>CDS_AMK_ZM_c30.140			>CDS_AMK_OS_c30.158			>intron_AMK_ZM_c30.185
AAAANAAG			GCACGATT															GAGTTT			GATCCT			CATGTNCA
>promoter_AMK_ZM_c30.240			>promoter_AMK_OS_c30.162															>CDS_AMK_ZM_c30.141			>CDS_AMK_OS_c30.159			>intron_AMK_ZM_c30.195
CAACCAAA			TGAGTAAC															ATGTTT			TACGAG			AAATASTA
>promoter_AMK_ZM_c30.241			>promoter_AMK_OS_c30.163															>CDS_AMK_ZM_c30.142			>CDS_AMK_OS_c30.160			>intron_AMK_ZM_c30.197
ATRACATA			TGTCAACC															CAAGTT			GCTCTC			AGWAGAAG
>promoter_AMK_ZM_c30.245			>promoter_AMK_OS_c30.164															>CDS_AMK_ZM_c30.143			>CDS_AMK_OS_c30.161			>intron_AMK_ZM_c30.202
CCAAGCCM			TAACGAGT																		TGGCTC			TGGTGCT
>promoter_AMK_ZM_c30.259			>promoter_AMK_OS_c30.165																		>CDS_AMK_OS_c30.162			>intron_AMK_ZM_c30.204
ANTTAGTT			CGTTGACT																		GCACTC			AGCTNCTG
>promoter_AMK_ZM_c30.282			>promoter_AMK_OS_c30.166																		>CDS_AMK_OS_c30.163			>intron_AMK_ZM_c30.205
GGGTTACCAG			TAACCGTT																		TCGCAG			TTGTTGYT
>promoter_AMK_ZM_c30.283			>promoter_AMK_OS_c30.167																		>CDS_AMK_OS_c30.165			>intron_AMK_ZM_c30.210
GAGTAGGTTC			ACCGTT																		TAACCC			TGGATSC
>promoter_AMK_ZM_c30.284			>promoter_AMK_OS_c30.169																		>CDS_AMK_OS_c30.166			>intron_AMK_ZM_c30.213
GGGTTAACAG			AACGAG																		TCTGGC			TTGTGTTCTG
>promoter_AMK_ZM_c30.285			>promoter_AMK_OS_c30.170																		>CDS_AMK_OS_c30.167			>intron_AMK_ZM_c30.214
GGTTCAGAGT			TAACGTGT																		TATTAT			ATGCTGTGTT
>promoter_AMK_ZM_c30.286			>promoter_AMK_OS_c30.171																		>CDS_AMK_OS_c30.168			>intron_AMK_ZM_c30.215
CCCTCTAGGT			GTCAAC																		TGAGCC			GTTGGTTTCT
>promoter_AMK_ZM_c30.287			>promoter_AMK_OS_c30.172																		>CDS_AMK_OS_c30.169			>intron_AMK_ZM_c30.216
CGGTCACTTC			AACGTG																		TCAAGG			GTTTCTGT
>promoter_AMK_ZM_c30.288			>promoter_AMK_OS_c30.173																		>CDS_AMK_OS_c30.170			>intron_AMK_ZM_c30.217
GTGTAACCCT			TGAGAGTG																		GGTCTC			TGCTGTTT
>promoter_AMK_ZM_c30.289			>promoter_AMK_OS_c30.174																		>CDS_AMK_OS_c30.171			>intron_AMK_ZM_c30.218
GGTTTACCAG			CACGAT																		GGTTGC			TGCTCTGT
>promoter_AMK_ZM_c30.290			>promoter_AMK_OS_c30.175																		>CDS_AMK_OS_c30.172			>intron_AMK_ZM_c30.219
CAGACCCTTA			TAACGGAG																		GCTGTC			TGTTCTGT
>promoter_AMK_ZM_c30.291			>promoter_AMK_OS_c30.176																		>CDS_AMK_OS_c30.173			>intron_AMK_ZM_c30.220
GGTACCCTTA			CGAGTGAT																		CCTCAA			GTCTGTTC
>promoter_AMK_ZM_c30.292			>promoter_AMK_OS_c30.177																		>CDS_AMK_OS_c30.174			>intron_AMK_ZM_c30.221
GGGACCTTAA			AAACGGAG																		GGTGCT			TGTACTGT
>promoter_AMK_ZM_c30.293			>promoter_AMK_OS_c30.178																		>CDS_AMK_OS_c30.175			>intron_AMK_ZM_c30.222
CTATTGACCC			TGTTGACC																		GACTGG			GTTACTGC
>promoter_AMK_ZM_c30.294			>promoter_AMK_OS_c30.179																		>CDS_AMK_OS_c30.177			>intron_AMK_ZM_c30.223
GGTTGACAGA			GGAGTGTT																		TATTGT			TGTCAGTT
>promoter_AMK_ZM_c30.295			>promoter_AMK_OS_c30.180																		>CDS_AMK_OS_c30.178			>intron_AMK_ZM_c30.224
GATAGACTCC			ACTTGG																		TGGACT			TGCTAGTT
>promoter_AMK_ZM_c30.296			>promoter_AMK_OS_c30.181																		>CDS_AMK_OS_c30.179			>intron_AMK_ZM_c30.225
CGTTGACTCA			TCCAGT																		TCTTAT			TGCTTTTG
>promoter_AMK_ZM_c30.297			>promoter_AMK_OS_c30.182																		>CDS_AMK_OS_c30.180			>intron_AMK_ZM_c30.226
GGCTCGTTAT			GTTGAC																		TATATT			GTTTGGTT
>promoter_AMK_ZM_c30.298			>promoter_AMK_OS_c30.183																		>CDS_AMK_OS_c30.181			>intron_AMK_ZM_c30.227
GTGAACCTGT			GTAATC																		GAACCC			GTTTGTGC
>promoter_AMK_ZM_c30.299			>promoter_AMK_OS_c30.184																		>CDS_AMK_OS_c30.182			>intron_AMK_ZM_c30.228
GGATACCT			CGAATC																		TATTTT			ATTCCTGT
>promoter_AMK_ZM_c30.300			>promoter_AMK_OS_c30.185																		>CDS_AMK_OS_c30.183			>intron_AMK_ZM_c30.229
GAGATTCC			AGACCT																		GCAAGG			CGTTCTGT
>promoter_AMK_ZM_c30.301			>promoter_AMK_OS_c30.186																		>CDS_AMK_OS_c30.184			>intron_AMK_ZM_c30.230
GTTAAGAG			ACCTTT																		CCAAGC			TGTATGCT
>promoter_AMK_ZM_c30.302			>promoter_AMK_OS_c30.187																		>CDS_AMK_OS_c30.185			>intron_AMK_ZM_c30.231
TGTAACCC			AACGCA																					GTTAGTTT
>promoter_AMK_ZM_c30.303			>promoter_AMK_OS_c30.188																					>intron_AMK_ZM_c30.232
CGTTGACA			TACAGC																					GTTTGCTT
>promoter_AMK_ZM_c30.304			>promoter_AMK_OS_c30.189																					>intron_AMK_ZM_c30.233
GTAGACTC			GTGACT																					GTTTCCTG
>promoter_AMK_ZM_c30.305			>promoter_AMK_OS_c30.190																					>intron_AMK_ZM_c30.234
GGTTCACA			ATTGAC																					GTCTGT
>promoter_AMK_ZM_c30.306			>promoter_AMK_OS_c30.191																					>intron_AMK_ZM_c30.235
GGTCACAT			AACACG																					TGCGTT
>promoter_AMK_ZM_c30.307			>promoter_AMK_OS_c30.192																					>intron_AMK_ZM_c30.236
CCTCTAGG			GTCTCA																					CGTTTC
>promoter_AMK_ZM_c30.308			>promoter_AMK_OS_c30.194																					>intron_AMK_ZM_c30.237
GGACCTTA			GTTAGC																					TTCCGT
>promoter_AMK_ZM_c30.309			>promoter_AMK_OS_c30.195																					>intron_AMK_ZM_c30.238
TGACCCTA			AACGGA																					TTCGTT
>promoter_AMK_ZM_c30.310			>promoter_AMK_OS_c30.196																					>intron_AMK_ZM_c30.239
TGACTC			TCGCAA																					GTCAGT
>promoter_AMK_ZM_c30.311			>promoter_AMK_OS_c30.197																					>intron_AMK_ZM_c30.240
GTCTCAGA			TACGGA																					TATCGT
>promoter_AMK_ZM_c30.312			>promoter_AMK_OS_c30.198																					>intron_AMK_ZM_c30.241
GGTTTACC			GATACT																					ATTTCG
>promoter_AMK_ZM_c30.313			>promoter_AMK_OS_c30.199																					>intron_AMK_ZM_c30.242
GATAGG			AGAACG																					CTGTAT
>promoter_AMK_ZM_c30.314			>promoter_AMK_OS_c30.200																					>intron_AMK_ZM_c30.243
GTTGAC			GTTAAG																					ATACTG
>promoter_AMK_ZM_c30.315			>promoter_AMK_OS_c30.201																					>intron_AMK_ZM_c30.244
AGGTTC			ATTGGC																					GTAAGT
>promoter_AMK_ZM_c30.316			>promoter_AMK_OS_c30.202																					>intron_AMK_ZM_c30.245
TGATAGGG			GTCTTA																					CTGTGT
>promoter_AMK_ZM_c30.317			>promoter_AMK_OS_c30.203																					>intron_AMK_ZM_c30.246
GGTCAGAA			TCCGTA																					CTGTTA
>promoter_AMK_ZM_c30.318			>promoter_AMK_OS_c30.204																					>intron_AMK_ZM_c30.247
GGAGTAAC			GTCACA																					GTAACT
>promoter_AMK_ZM_c30.319			>promoter_AMK_OS_c30.205																					>intron_AMK_ZM_c30.248
GGGATA			TCGTTA																					TTACTG
>promoter_AMK_ZM_c30.320			>promoter_AMK_OS_c30.206																					>intron_AMK_ZM_c30.249
GTTACCTC			GTGAAC																					TTCGCT
>promoter_AMK_ZM_c30.321			>promoter_AMK_OS_c30.207																					>intron_AMK_ZM_c30.250
GTCACA			CAAACG																					CGTGTT
>promoter_AMK_ZM_c30.322			>promoter_AMK_OS_c30.208																					>intron_AMK_ZM_c30.251
CGTAAGGA			CACGTT																					CTCTGT
>promoter_AMK_ZM_c30.323			>promoter_AMK_OS_c30.209																					>intron_AMK_ZM_c30.252
CGTTTACC			TTTCGA																					GTACTG
>promoter_AMK_ZM_c30.324			>promoter_AMK_OS_c30.210																					>intron_AMK_ZM_c30.253
CTCGTT			TACGAG																					TTACGT
>promoter_AMK_ZM_c30.325			>promoter_AMK_OS_c30.211																					>intron_AMK_ZM_c30.254
TGACTCAC			GGGTCA																					CTGTCT
>promoter_AMK_ZM_c30.327			>promoter_AMK_OS_c30.212																					>intron_AMK_ZM_c30.255
TGAGGTTC																								CGTTCT
>promoter_AMK_ZM_c30.328																								>intron_AMK_ZM_c30.256
GTCTCA																								CGGTTT
>promoter_AMK_ZM_c30.329																								>intron_AMK_ZM_c30.257
GGACATGT																								CTGGTT
>promoter_AMK_ZM_c30.330																								>intron_AMK_ZM_c30.258
AGTAGG																								CTGATT
>promoter_AMK_ZM_c30.331																								>intron_AMK_ZM_c30.259
TATCGT																								CAGTTA
>promoter_AMK_ZM_c30.332																								>intron_AMK_ZM_c30.260
AGACTC																								GCTAGT
>promoter_AMK_ZM_c30.333																								>intron_AMK_ZM_c30.261
ACCTGT																								GCTTAC
>promoter_AMK_ZM_c30.334																								>intron_AMK_ZM_c30.262
AACGTG																								TTCGAT
>promoter_AMK_ZM_c30.335																								>intron_AMK_ZM_c30.263
TGACGT																								GCTATT
>promoter_AMK_ZM_c30.336																								>intron_AMK_ZM_c30.264
GTTAAC
>promoter_AMK_ZM_c30.337
GTCTGA
>promoter_AMK_ZM_c30.338
CTCAGA
>promoter_AMK_ZM_c30.340
AACACG
>promoter_AMK_ZM_c30.341
GATACT
>promoter_AMK_ZM_c30.342
TATGGC
>promoter_AMK_ZM_c30.343
TAAGAG
>promoter_AMK_ZM_c30.344
GTTTAC
>promoter_AMK_ZM_c30.345
GTTAGG
>promoter_AMK_ZM_c30.346
GCCTTA
>promoter_AMK_ZM_c30.347
GTCTAG
>promoter_AMK_ZM_c30.348
AATCGT
>promoter_AMK_ZM_c30.349
TGGACC
>promoter_AMK_ZM_c30.350
TACTGA
>promoter_AMK_ZM_c30.351
CGTGTT
>promoter_AMK_ZM_c30.352
CCCTAT
>promoter_AMK_ZM_c30.353
GGGTTA
>promoter_AMK_ZM_c30.354
AGAGTC
>promoter_AMK_ZM_c30.355
ATTGGC
>promoter_AMK_ZM_c30.356
CGAGAT
>promoter_AMK_ZM_c30.357
GTTCAC
>promoter_AMK_ZM_c30.358
ACCAGT
>promoter_AMK_ZM_c30.359
AGTAAC
>promoter_AMK_ZM_c30.360
TGCGAT
>promoter_AMK_ZM_c30.361
AGGACC
>promoter_AMK_ZM_c30.362
TACGAA
>promoter_AMK_ZM_c30.363
CTCTTA
>promoter_AMK_ZM_c30.364
TGACAG
>promoter_AMK_ZM_c30.365
TGAGTC
>promoter_AMK_ZM_c30.367

## Sheet: CA
promoter						5UTR						3UTR						CDS						intron
maize			rice			maize			rice			maize			rice			maize			rice			maize			rice
>promoter_CA_ZM_c30.6			>promoter_CA_OS_c30.3			>5UTR_CA_ZM_c30.5			>5UTR_CA_OS_c30.2			>3UTR_CA_ZM_c30.1			>3UTR_CA_OS_c30.8			>CDS_CA_ZM_c30.4			>CDS_CA_OS_c30.2			>intron_CA_ZM_c30.1			>intron_CA_OS_c30.1
TATWTWTA			GTRAAWA			ACGTAA			GCCGCCGC			TTTTTTTT			ANTAGTA			SRAGGAG			CGCCGCC			TTTTTTTT			CTCTCTCT
>promoter_CA_ZM_c30.7			>promoter_CA_OS_c30.4			>5UTR_CA_ZM_c30.8			>5UTR_CA_OS_c30.3			>3UTR_CA_ZM_c30.2			>3UTR_CA_OS_c30.10			>CDS_CA_ZM_c30.6			>CDS_CA_OS_c30.4			>intron_CA_ZM_c30.2			>intron_CA_OS_c30.2
AAAAWAWA			WAAAGG			WAAAGG			CGGCGGC			ARAAAAAA			TACTACN			TGGTGNT			CCGAC			ATATATAT			GGAGGRRG
>promoter_CA_ZM_c30.8			>promoter_CA_OS_c30.5			>5UTR_CA_ZM_c30.11			>5UTR_CA_OS_c30.4			>3UTR_CA_ZM_c30.3			>3UTR_CA_OS_c30.11			>CDS_CA_ZM_c30.7			>CDS_CA_OS_c30.38			>intron_CA_ZM_c30.3			>intron_CA_OS_c30.3
TTTNTTTT			YTTGTCTC			CGCCNCCG			GAGGAGG			TNTACATA			GATCGA			CCTCCTCC			CGCCGCCG			RAAAAAWA			AAAARAAA
>promoter_CA_ZM_c30.9			>promoter_CA_OS_c30.6			>5UTR_CA_ZM_c30.13			>5UTR_CA_OS_c30.6			>3UTR_CA_ZM_c30.4			>3UTR_CA_OS_c30.19			>CDS_CA_ZM_c30.8			>CDS_CA_OS_c30.39			>intron_CA_ZM_c30.4			>intron_CA_OS_c30.4
TATATWW			KMCACGTGKM			CTCCTCCT			TCCTCCTC			TGTAS			CTACGTAC			SAAGAAGA			CGGCGGCG			CGNCGNCG			TTTTTTTT
>promoter_CA_ZM_c30.10			>promoter_CA_OS_c30.7			>5UTR_CA_ZM_c30.14			>5UTR_CA_OS_c30.7			>3UTR_CA_ZM_c30.9			>3UTR_CA_OS_c30.22			>CDS_CA_ZM_c30.9			>CDS_CA_OS_c30.40			>intron_CA_ZM_c30.5			>intron_CA_OS_c30.5
CACCACCR			MCCSW			GGTGGYK			GCAGCMGC			WTATATA			CTACGAAC			GCYGCTGS			TCNTCCTC			ANCAAACA			CYYCCTCC
>promoter_CA_ZM_c30.11			>promoter_CA_OS_c30.8			>5UTR_CA_ZM_c30.15			>5UTR_CA_OS_c30.8			>3UTR_CA_ZM_c30.10			>3UTR_CA_OS_c30.23			>CDS_CA_ZM_c30.11			>CDS_CA_OS_c30.41			>intron_CA_ZM_c30.7			>intron_CA_OS_c30.6
CGCCGYCG			NNAAAAAGNAN			CGNCGGC			TCGCCGKC			CACCGTG			CGTACTAA			CGCCKCC			GGAGGAG			CYCYTCCC			TATATATA
>promoter_CA_ZM_c30.12			>promoter_CA_OS_c30.9			>5UTR_CA_ZM_c30.16			>5UTR_CA_OS_c30.9			>3UTR_CA_ZM_c30.13			>3UTR_CA_OS_c30.24			>CDS_CA_ZM_c30.12			>CDS_CA_OS_c30.42			>intron_CA_ZM_c30.8			>intron_CA_OS_c30.7
RGAGRGAG			NNTTTCCCGCC			AAASAAA			NGGTGG			GCTATCT			AGTCTACG			GRRGAAG			CGNCGGCG			GTTTGGTT			CGCCGNCG
>promoter_CA_ZM_c30.13			>promoter_CA_OS_c30.11			>5UTR_CA_ZM_c30.17			>5UTR_CA_OS_c30.12			>3UTR_CA_ZM_c30.15			>3UTR_CA_OS_c30.25			>CDS_CA_ZM_c30.13			>CDS_CA_OS_c30.43			>intron_CA_ZM_c30.9			>intron_CA_OS_c30.8
CGRCGRCG			YSACGTR			TCTCTCTC			SGTCGTCG			TAACTGTGTT			CGACCGTC			GYGGWGG			GAGGARG			RCTGCTGC			GGANGGA
>promoter_CA_ZM_c30.14			>promoter_CA_OS_c30.13			>5UTR_CA_ZM_c30.18			>5UTR_CA_OS_c30.16			>3UTR_CA_ZM_c30.16			>3UTR_CA_OS_c30.26			>CDS_CA_ZM_c30.14			>CDS_CA_OS_c30.44			>intron_CA_ZM_c30.10			>intron_CA_OS_c30.9
AACCAAAC			AGAAAR			GANGAGG			CGAACCAAAC			TTCACTATGC			ATCCGTAC			CAASRAC			CACCRCC			TTCWGTTT			TCTTCTTY
>promoter_CA_ZM_c30.15			>promoter_CA_OS_c30.14			>5UTR_CA_ZM_c30.19			>5UTR_CA_OS_c30.17			>3UTR_CA_ZM_c30.17			>3UTR_CA_OS_c30.27			>CDS_CA_ZM_c30.15			>CDS_CA_OS_c30.45			>intron_CA_ZM_c30.12			>intron_CA_OS_c30.10
CYYCTCC			ANNWAAAGNNN			AGAGGAGA			CGCACCAAGC			TGACATTTCA			GCACGAAG			TTCTTC			CGACGAC			RTAAAATA			CCGGCCR
>promoter_CA_ZM_c30.16			>promoter_CA_OS_c30.19			>5UTR_CA_ZM_c30.20			>5UTR_CA_OS_c30.18			>3UTR_CA_ZM_c30.18			>3UTR_CA_OS_c30.28			>CDS_CA_ZM_c30.17			>CDS_CA_OS_c30.46			>intron_CA_ZM_c30.13			>intron_CA_OS_c30.11
GGAGGWG			NNNWAAAGCNN			CCACCAC			CGAAACCCAC			TGTAGACTTT			ATTACGAC			GRWGCTG			TGGTGNT			TATATTMT			AGAGAGAR
>promoter_CA_ZM_c30.17			>promoter_CA_OS_c30.20			>5UTR_CA_ZM_c30.24			>5UTR_CA_OS_c30.19			>3UTR_CA_ZM_c30.19			>3UTR_CA_OS_c30.29			>CDS_CA_ZM_c30.18			>CDS_CA_OS_c30.47			>intron_CA_ZM_c30.14			>intron_CA_OS_c30.12
CAMCAMAA			ACGTAA			CTCKTCT			CGCACCAA			GCAATTCTAC			CTACGT			ATGGAR			CTTCNMC			GCAGCAGC			ARGAAAAA
>promoter_CA_ZM_c30.18			>promoter_CA_OS_c30.21			>5UTR_CA_ZM_c30.28			>5UTR_CA_OS_c30.20			>3UTR_CA_ZM_c30.20			>3UTR_CA_OS_c30.30			>CDS_CA_ZM_c30.19			>CDS_CA_OS_c30.48			>intron_CA_ZM_c30.16			>intron_CA_OS_c30.13
AYAAATA			TTGCTT			TTCTYC			TCACCACG			TATACCCATT			CTACTACG			AAGAAG			CAAGRAG			CGGYGGCG			GCGYGCG
>promoter_CA_ZM_c30.19			>promoter_CA_OS_c30.22			>5UTR_CA_ZM_c30.29			>5UTR_CA_OS_c30.21			>3UTR_CA_ZM_c30.21			>3UTR_CA_OS_c30.31			>CDS_CA_ZM_c30.20			>CDS_CA_OS_c30.50			>intron_CA_ZM_c30.17			>intron_CA_OS_c30.14
GNGGWGG			CCGTACA			AAACCCTAGC			AACCCAAG			GCAAATTTTG			CAGGACAC			STACRA			GCAGCWG			TATNTATA			TAGTAGTA
>promoter_CA_ZM_c30.20			>promoter_CA_OS_c30.24			>5UTR_CA_ZM_c30.31			>5UTR_CA_OS_c30.22			>3UTR_CA_ZM_c30.22			>3UTR_CA_OS_c30.32			>CDS_CA_ZM_c30.22			>CDS_CA_OS_c30.51			>intron_CA_ZM_c30.18			>intron_CA_OS_c30.15
CTCTCTC			AAAAAAAA			AACCCTAG			AACCAAAC			TGACATTT			CGTCCCTC			CGNCCTC			CCTCSCCG			TTGTTTCT			GTAGGAA
>promoter_CA_ZM_c30.21			>promoter_CA_OS_c30.25			>5UTR_CA_ZM_c30.36			>5UTR_CA_OS_c30.23			>3UTR_CA_ZM_c30.23			>3UTR_CA_OS_c30.33			>CDS_CA_ZM_c30.23			>CDS_CA_OS_c30.53			>intron_CA_ZM_c30.19			>intron_CA_OS_c30.16
GCGCGCGC			CYYCCTCC			AACCCCAG			CGCAGCAA			ATGTAACT			CGTCGTCT			STTCAAGG			GAAGAA			ATATATGN			MTGCAG
>promoter_CA_ZM_c30.22			>promoter_CA_OS_c30.26			>5UTR_CA_ZM_c30.38			>5UTR_CA_OS_c30.24			>3UTR_CA_ZM_c30.24			>3UTR_CA_OS_c30.34			>CDS_CA_ZM_c30.26			>CDS_CA_OS_c30.54			>intron_CA_ZM_c30.20			>intron_CA_OS_c30.17
TCWTCYTC			TTTTTTTT			TTCACCCC			AACACAAC			TGACACTT			CGACGAAC			RWGTAC			AAGTTC			TCTCTCTC			GCGGCGG
>promoter_CA_ZM_c30.24			>promoter_CA_OS_c30.27			>5UTR_CA_ZM_c30.39			>5UTR_CA_OS_c30.25			>3UTR_CA_ZM_c30.25			>3UTR_CA_OS_c30.35			>CDS_CA_ZM_c30.27			>CDS_CA_OS_c30.55			>intron_CA_ZM_c30.21			>intron_CA_OS_c30.18
AAAASAAA			GGAGGRRG			CTTCTCCC			CGCACGAA			CATTTTAC			AATACTAC			CGCCGMG			GTCGTCG			TAGTTYAT			ATATTTTT
>promoter_CA_ZM_c30.25			>promoter_CA_OS_c30.28			>5UTR_CA_ZM_c30.44			>5UTR_CA_OS_c30.26			>3UTR_CA_ZM_c30.26			>3UTR_CA_OS_c30.37			>CDS_CA_ZM_c30.28			>CDS_CA_OS_c30.56			>intron_CA_ZM_c30.22			>intron_CA_OS_c30.19
TTTGTTTT			GCCGNCG			CTCGTCTC			AAATCCAC			TCACTATG			TGCCCTTC			CACCGWC			AGGCGGCG			CGACGACA			CGATCGAT
>promoter_CA_ZM_c30.27			>promoter_CA_OS_c30.29			>5UTR_CA_ZM_c30.45			>5UTR_CA_OS_c30.27			>3UTR_CA_ZM_c30.27			>3UTR_CA_OS_c30.38			>CDS_CA_ZM_c30.31			>CDS_CA_OS_c30.57			>intron_CA_ZM_c30.23			>intron_CA_OS_c30.20
GRCGAGG			GCGGCRGC			ACACCCCA			GCGACACA			CTGTAAAT			CGTATCCG			GCAGCANC			ATGGAN			GAGGAGGN			AGCTARC
>promoter_CA_ZM_c30.29			>promoter_CA_OS_c30.30			>5UTR_CA_ZM_c30.46			>5UTR_CA_OS_c30.28			>3UTR_CA_ZM_c30.28			>3UTR_CA_OS_c30.39			>CDS_CA_ZM_c30.33			>CDS_CA_OS_c30.58			>intron_CA_ZM_c30.24			>intron_CA_OS_c30.21
CAACNAC			TATATATA			AACCCT			CACCAC			TAACTGTG			CGTCTACG			AGCTCTT			CCGCCKCC			AWATATTT			TTTTCTTT
>promoter_CA_ZM_c30.30			>promoter_CA_OS_c30.31			>5UTR_CA_ZM_c30.47			>5UTR_CA_OS_c30.29			>3UTR_CA_ZM_c30.29			>3UTR_CA_OS_c30.40			>CDS_CA_ZM_c30.35			>CDS_CA_OS_c30.59			>intron_CA_ZM_c30.25			>intron_CA_OS_c30.22
GAAGARRA			TASTASTA			CCAGAC			CAACCA			TAGACTTT			CGTACGTA			GAGGANGA			GCTGTTC			AAACAAAW			CTTCTCC
>promoter_CA_ZM_c30.31			>promoter_CA_OS_c30.32			>5UTR_CA_ZM_c30.48			>5UTR_CA_OS_c30.30			>3UTR_CA_ZM_c30.30			>3UTR_CA_OS_c30.41			>CDS_CA_ZM_c30.36			>CDS_CA_OS_c30.60			>intron_CA_ZM_c30.26			>intron_CA_OS_c30.24
ATTTTNTA			GAGAGAGA			CGAAAC			CACGAA			CTTTTGGA			CCCTAC			TGAAGAW			TTGNTGA			CGNGCGCG			TGCATATR
>promoter_CA_ZM_c30.32			>promoter_CA_OS_c30.33			>5UTR_CA_ZM_c30.49			>5UTR_CA_OS_c30.31			>3UTR_CA_ZM_c30.31			>3UTR_CA_OS_c30.42			>CDS_CA_ZM_c30.39			>CDS_CA_OS_c30.61			>intron_CA_ZM_c30.27			>intron_CA_OS_c30.25
NATATAGA			GGAGNAG			CAAACC			CGAAAC			AATTTTGG			ACGTAC			KCTACC			CAACAW			GTATTTGT			ATGCACGG
>promoter_CA_ZM_c30.33			>promoter_CA_OS_c30.34			>5UTR_CA_ZM_c30.50			>5UTR_CA_OS_c30.32			>3UTR_CA_ZM_c30.32			>3UTR_CA_OS_c30.43			>CDS_CA_ZM_c30.46			>CDS_CA_OS_c30.62			>intron_CA_ZM_c30.30			>intron_CA_OS_c30.26
GAGCKAG			CNCCWCC			TTCGCC			CAACAC			TCACTGTG			ATTACG			CCTCGCCA			CGGCGNCG			CYTCCTCC			CATAAAAA
>promoter_CA_ZM_c30.34			>promoter_CA_OS_c30.35			>5UTR_CA_ZM_c30.51			>5UTR_CA_OS_c30.33			>3UTR_CA_ZM_c30.33			>3UTR_CA_OS_c30.44			>CDS_CA_ZM_c30.49			>CDS_CA_OS_c30.63			>intron_CA_ZM_c30.32			>intron_CA_OS_c30.27
CGCNCGCG			AAATATTT			CCAGGT			CGCACC			TGGCATTT			ACCTAC			TGCCGTTC			GCTTCTNG			ACACACAC			CGCCCKG
>promoter_CA_ZM_c30.35			>promoter_CA_OS_c30.36			>5UTR_CA_ZM_c30.52			>5UTR_CA_OS_c30.34			>3UTR_CA_ZM_c30.34			>3UTR_CA_OS_c30.45			>CDS_CA_ZM_c30.52			>CDS_CA_OS_c30.64			>intron_CA_ZM_c30.33			>intron_CA_OS_c30.28
TTTRGTTT			GNGGWGG			CCTGAA			GACACA			GGACACTT			ACGAAC			CTTGGGATTA			CAAGNT			TCGTCGAG			GTCGCCG
>promoter_CA_ZM_c30.36			>promoter_CA_OS_c30.37			>5UTR_CA_ZM_c30.53			>5UTR_CA_OS_c30.35			>3UTR_CA_ZM_c30.35			>3UTR_CA_OS_c30.46			>CDS_CA_ZM_c30.53			>CDS_CA_OS_c30.65			>intron_CA_ZM_c30.34			>intron_CA_OS_c30.29
CTRCTNCT			CGRCGRCG			GGCCCA			CAGCAA			AATTGTGT			TCCGTA			TAGATAGTTT			TGGTGR			AAGRAGGG			CTCCATG
>promoter_CA_ZM_c30.37			>promoter_CA_OS_c30.38			>5UTR_CA_ZM_c30.54			>5UTR_CA_OS_c30.36			>3UTR_CA_ZM_c30.36			>3UTR_CA_OS_c30.47			>CDS_CA_ZM_c30.54			>CDS_CA_OS_c30.66			>intron_CA_ZM_c30.35			>intron_CA_OS_c30.31
MACACAW			YCTCTCTC			TTACCT			CGGCAC			TGACCGTT			GCGATA			GATAGTTT			GCTGCTS			GCCACTRC			GATATGAT
>promoter_CA_ZM_c30.38			>promoter_CA_OS_c30.39			>5UTR_CA_ZM_c30.55			>5UTR_CA_OS_c30.37			>3UTR_CA_ZM_c30.37			>3UTR_CA_OS_c30.48			>CDS_CA_ZM_c30.56			>CDS_CA_OS_c30.67			>intron_CA_ZM_c30.36			>intron_CA_OS_c30.32
CTCGYC			ATTTTTTW			TCCCTT			AAATCC			TAACTTTG			GTCGTC			GATTTGAC			GCCGCCG			TTNTTGTT			GGAGGAGA
>promoter_CA_ZM_c30.39			>promoter_CA_OS_c30.40			>5UTR_CA_ZM_c30.56			>5UTR_CA_OS_c30.38			>3UTR_CA_ZM_c30.38			>3UTR_CA_OS_c30.50			>CDS_CA_ZM_c30.57			>CDS_CA_OS_c30.71			>intron_CA_ZM_c30.37			>intron_CA_OS_c30.33
GCSGMGCG			YYTCTCC			GGCCAG			CACAAC			ATACTCCC			GTTCGA			ATATTTGG			CCGGCGA			ATTTTKTT			GCACGCAC
>promoter_CA_ZM_c30.40			>promoter_CA_OS_c30.41			>5UTR_CA_ZM_c30.57			>5UTR_CA_OS_c30.39			>3UTR_CA_ZM_c30.39			>3UTR_CA_OS_c30.51			>CDS_CA_ZM_c30.58			>CDS_CA_OS_c30.76			>intron_CA_ZM_c30.39			>intron_CA_OS_c30.34
MTATAAAA			CGCCNCG			AATCCG			CGAACC			CTTTAAAT			TCCGGA			GTGTGATA			CGNCGAG			GSGGCGGC			WAGAAAC
>promoter_CA_ZM_c30.41			>promoter_CA_OS_c30.42			>5UTR_CA_ZM_c30.58			>5UTR_CA_OS_c30.40			>3UTR_CA_ZM_c30.40			>3UTR_CA_OS_c30.52			>CDS_CA_ZM_c30.67			>CDS_CA_OS_c30.78			>intron_CA_ZM_c30.40			>intron_CA_OS_c30.35
CATSCAT			GTGGGMCC			TTCTCC			AAACCG			ATGTACAC			ACAGGG			TCTGGA			NTTCTTC			TTTCTTCT			TGCATGTG
>promoter_CA_ZM_c30.42			>promoter_CA_OS_c30.43			>5UTR_CA_ZM_c30.59			>5UTR_CA_OS_c30.41			>3UTR_CA_ZM_c30.41			>3UTR_CA_OS_c30.53			>CDS_CA_ZM_c30.68			>CDS_CA_OS_c30.81			>intron_CA_ZM_c30.41			>intron_CA_OS_c30.36
NCAGCAGC			GGANGGAG			GTCTCC			ACTCAC			TCACACTG			AATCGG			TTACAT			CCTCCWC			GTGGTGNA			CAAMCAAA
>promoter_CA_ZM_c30.44			>promoter_CA_OS_c30.44			>5UTR_CA_ZM_c30.60			>5UTR_CA_OS_c30.42			>3UTR_CA_ZM_c30.42			>3UTR_CA_OS_c30.54			>CDS_CA_ZM_c30.70			>CDS_CA_OS_c30.83			>intron_CA_ZM_c30.42			>intron_CA_OS_c30.37
GTGGYTG			AAAKAAAA			CACTCC			GACCAC			CGTTTAGA			ACACAG			TCCCAA			ACGCAGCTCT			RCGGAGGG			TAAAATAT
>promoter_CA_ZM_c30.45			>promoter_CA_OS_c30.45			>5UTR_CA_ZM_c30.61			>5UTR_CA_OS_c30.43			>3UTR_CA_ZM_c30.43			>3UTR_CA_OS_c30.55			>CDS_CA_ZM_c30.71			>CDS_CA_OS_c30.87			>intron_CA_ZM_c30.43			>intron_CA_OS_c30.38
TTGTTGT			ANAWATAT			CGTGTC			CACACC			CTGAAACC			AAGACA			TTTTAG			ATCGGCCC			CATCCACM			TTTTCTTG
>promoter_CA_ZM_c30.47			>promoter_CA_OS_c30.46			>5UTR_CA_ZM_c30.62			>5UTR_CA_OS_c30.44			>3UTR_CA_ZM_c30.44			>3UTR_CA_OS_c30.56			>CDS_CA_ZM_c30.72			>CDS_CA_OS_c30.88			>intron_CA_ZM_c30.44			>intron_CA_OS_c30.39
GGAGNAG			CACGTACG			TTGCCT			GCCACG			ATGTAA			CTGACC			GTATGT			GCACCCTC			TTTGTATG
>promoter_CA_ZM_c30.48			>promoter_CA_OS_c30.47			>5UTR_CA_ZM_c30.63			>5UTR_CA_OS_c30.45			>3UTR_CA_ZM_c30.45			>3UTR_CA_OS_c30.57			>CDS_CA_ZM_c30.73			>CDS_CA_OS_c30.89			>intron_CA_ZM_c30.45
AWTATTWT			CATCATC			CTCGAA			CGAAGC			TAACTG			ACACGC			ATATCT			CCTCTACA			ATTTATTT
>promoter_CA_ZM_c30.49			>promoter_CA_OS_c30.48			>5UTR_CA_ZM_c30.64			>5UTR_CA_OS_c30.46			>3UTR_CA_ZM_c30.46			>3UTR_CA_OS_c30.58			>CDS_CA_ZM_c30.74			>CDS_CA_OS_c30.90			>intron_CA_ZM_c30.46
GGCRGCS			GTGTGTG			AACCGT			AAACGC			ATACTC			CGGACG			AGCTTT			AAAGCGCC			TTATATAT
>promoter_CA_ZM_c30.50			>promoter_CA_OS_c30.50			>5UTR_CA_ZM_c30.65			>5UTR_CA_OS_c30.47			>3UTR_CA_ZM_c30.47			>3UTR_CA_OS_c30.59			>CDS_CA_ZM_c30.75			>CDS_CA_OS_c30.91			>intron_CA_ZM_c30.47
AANATATG			WAAATTTT			CACCCC			CGAGAC			AGATTT			AGTGAC			ACCCTA			CAAGGGCC			TGAACTRA
>promoter_CA_ZM_c30.51			>promoter_CA_OS_c30.51			>5UTR_CA_ZM_c30.66			>5UTR_CA_OS_c30.48			>3UTR_CA_ZM_c30.48			>3UTR_CA_OS_c30.60			>CDS_CA_ZM_c30.76			>CDS_CA_OS_c30.92			>intron_CA_ZM_c30.48
TGAYTTGT			CGCGCGS			TAAACC			ACTCGC			ACTGTA			CATAGC			TCATAT			GAAGGGCC			CGTCCGCG
>promoter_CA_ZM_c30.52			>promoter_CA_OS_c30.52			>5UTR_CA_ZM_c30.67			>5UTR_CA_OS_c30.49			>3UTR_CA_ZM_c30.49			>3UTR_CA_OS_c30.61			>CDS_CA_ZM_c30.77			>CDS_CA_OS_c30.93			>intron_CA_ZM_c30.49
ATKTTTTT			CTAGCTA			GACAGC			TACACT			ACCGTT			CCAACC			TAGTAG			GAACGCCT			AAAGAARA
>promoter_CA_ZM_c30.53			>promoter_CA_OS_c30.53			>5UTR_CA_ZM_c30.68			>5UTR_CA_OS_c30.50			>3UTR_CA_ZM_c30.50			>3UTR_CA_OS_c30.62			>CDS_CA_ZM_c30.78			>CDS_CA_OS_c30.94			>intron_CA_ZM_c30.50
CGCCSGCC			GAGAAAA			AACGCA			CAAGCA			GACATT			TCTCCG			TAACTG			CTTCTCCC			TCCGCCAC
>promoter_CA_ZM_c30.54			>promoter_CA_OS_c30.54			>5UTR_CA_ZM_c30.69			>5UTR_CA_OS_c30.51			>3UTR_CA_ZM_c30.51			>3UTR_CA_OS_c30.63			>CDS_CA_ZM_c30.79			>CDS_CA_OS_c30.95			>intron_CA_ZM_c30.51
TTTCTTCT			CCCNCCCC			CATTCC			CACGCA			GTGTCA			TAAAAC			GTGTGA			CTTCAACC			CCACCACC
>promoter_CA_ZM_c30.56			>promoter_CA_OS_c30.55			>5UTR_CA_ZM_c30.70			>5UTR_CA_OS_c30.52			>3UTR_CA_ZM_c30.52			>3UTR_CA_OS_c30.64			>CDS_CA_ZM_c30.80			>CDS_CA_OS_c30.96			>intron_CA_ZM_c30.54
CACCCACC			TATATAS			TAGCCT						CATTTT			CTACCG			TAGTTT			GCTCCAGG			TGTTTTCW
>promoter_CA_ZM_c30.57			>promoter_CA_OS_c30.56			>5UTR_CA_ZM_c30.71						>3UTR_CA_ZM_c30.53			>3UTR_CA_OS_c30.65			>CDS_CA_ZM_c30.81			>CDS_CA_OS_c30.97			>intron_CA_ZM_c30.55
CCWTCGTC			ATGSATG			TTCACC						TCACTA			ACGAGT			GGCTTT			GCGGCTCA			TTYTCTTT
>promoter_CA_ZM_c30.60			>promoter_CA_OS_c30.57			>5UTR_CA_ZM_c30.72						>3UTR_CA_ZM_c30.54			>3UTR_CA_OS_c30.66			>CDS_CA_ZM_c30.82			>CDS_CA_OS_c30.98			>intron_CA_ZM_c30.56
GGYGTGGC			TAAAAAAA			AAGGCC						GACACT			CTGAGG			GAGTAT			CAAGTGCC			GTCGCTGC
>promoter_CA_ZM_c30.61			>promoter_CA_OS_c30.59			>5UTR_CA_ZM_c30.73						>3UTR_CA_ZM_c30.55			>3UTR_CA_OS_c30.67			>CDS_CA_ZM_c30.84			>CDS_CA_OS_c30.99			>intron_CA_ZM_c30.57
GANCGAG			GCTGCTG			GACTCC						CCCATA			CTACTA			TCCAAA			GTACCTCC			GAGGGGAT
>promoter_CA_ZM_c30.63			>promoter_CA_OS_c30.60			>5UTR_CA_ZM_c30.74						>3UTR_CA_ZM_c30.56			>3UTR_CA_OS_c30.68			>CDS_CA_ZM_c30.85			>CDS_CA_OS_c30.100			>intron_CA_ZM_c30.58
CCACGTG			TTRTTTKT			TCCGAC						GAATGC			GTACTA			GTATCC			CTTCTGGC			AATAAWAC
>promoter_CA_ZM_c30.64			>promoter_CA_OS_c30.61			>5UTR_CA_ZM_c30.75						>3UTR_CA_ZM_c30.57			>3UTR_CA_OS_c30.69			>CDS_CA_ZM_c30.86			>CDS_CA_OS_c30.101			>intron_CA_ZM_c30.60
CTCCMTC			RGRAGAGG			CGAATC						TTTGAC			CGCACC			CCTAAA			CCGGCTTA			CATGWATA
>promoter_CA_ZM_c30.65			>promoter_CA_OS_c30.63			>5UTR_CA_ZM_c30.76						>3UTR_CA_ZM_c30.58			>3UTR_CA_OS_c30.70			>CDS_CA_ZM_c30.87			>CDS_CA_OS_c30.102			>intron_CA_ZM_c30.64
GAGCTCS			CCGCNGC									ATATGC						TCTTAT			CCAGGCCT			GATGATGC
>promoter_CA_ZM_c30.66			>promoter_CA_OS_c30.64									>3UTR_CA_ZM_c30.59						>CDS_CA_ZM_c30.88			>CDS_CA_OS_c30.104			>intron_CA_ZM_c30.66
GGSTCGGG			AGTAST									GTACCT						GAGTGA			CTTCCACC			GAGNGAGA
>promoter_CA_ZM_c30.68			>promoter_CA_OS_c30.66									>3UTR_CA_ZM_c30.60						>CDS_CA_ZM_c30.89			>CDS_CA_OS_c30.105			>intron_CA_ZM_c30.67
TTATAT			GGYGGCG									ACTTTT						AATTAC			ATCGGGTC			GGAGCAGG
>promoter_CA_ZM_c30.69			>promoter_CA_OS_c30.67									>3UTR_CA_ZM_c30.61						>CDS_CA_ZM_c30.90			>CDS_CA_OS_c30.106			>intron_CA_ZM_c30.68
WTGTGTT			AACNAAAC									CGGAAT						TTATCC			GCTCTTCC			GYACGTGC
>promoter_CA_ZM_c30.70			>promoter_CA_OS_c30.68									>3UTR_CA_ZM_c30.62						>CDS_CA_ZM_c30.91			>CDS_CA_OS_c30.108			>intron_CA_ZM_c30.71
MGTAGTAG			TTTCTTTT									ACTCGG						GGATAT			GCAGCCCA			TGCTGCAG
>promoter_CA_ZM_c30.71			>promoter_CA_OS_c30.69									>3UTR_CA_ZM_c30.63						>CDS_CA_ZM_c30.92			>CDS_CA_OS_c30.109			>intron_CA_ZM_c30.72
GATGAWGA			ACATGCAT									GTGTAA						AATCGA			GAAGGCCT			NGACGAAG
>promoter_CA_ZM_c30.72			>promoter_CA_OS_c30.70									>3UTR_CA_ZM_c30.64						>CDS_CA_ZM_c30.93			>CDS_CA_OS_c30.110			>intron_CA_ZM_c30.75
GGANGAAG			GCTAGCT									CGGTGT						TAAAGG			CCCGCACT			AAAATRTA
>promoter_CA_ZM_c30.73			>promoter_CA_OS_c30.71									>3UTR_CA_ZM_c30.65						>CDS_CA_ZM_c30.94			>CDS_CA_OS_c30.111			>intron_CA_ZM_c30.76
CTCMACTA			TATANTAT									CGGTTA						ATATGT			TTCGGCCT			TAGAAWAT
>promoter_CA_ZM_c30.74			>promoter_CA_OS_c30.72									>3UTR_CA_ZM_c30.66						>CDS_CA_ZM_c30.95			>CDS_CA_OS_c30.112			>intron_CA_ZM_c30.77
TNTACATG			TYTTCTCT									TTTAGA						GTATTT			AGGGCC			AAAACAA
>promoter_CA_ZM_c30.75			>promoter_CA_OS_c30.73									>3UTR_CA_ZM_c30.67						>CDS_CA_ZM_c30.96			>CDS_CA_OS_c30.113			>intron_CA_ZM_c30.78
TAGCTAGC			TGGTGG									GAAACT						GGATCT			CACCCT			CMTGCAG
>promoter_CA_ZM_c30.77			>promoter_CA_OS_c30.75									>3UTR_CA_ZM_c30.68						>CDS_CA_ZM_c30.99			>CDS_CA_OS_c30.114			>intron_CA_ZM_c30.80
CTAGGKGT			CNCACGC									ACTAGG						GTGTTA			TCTGGC			TAGTAWAT
>promoter_CA_ZM_c30.78			>promoter_CA_OS_c30.76									>3UTR_CA_ZM_c30.69						>CDS_CA_ZM_c30.100			>CDS_CA_OS_c30.115			>intron_CA_ZM_c30.84
CGCCRTGG			TGATGATG									GCAATT						ATGTGT			GGCCAA			TTTTCTGTTC
>promoter_CA_ZM_c30.79			>promoter_CA_OS_c30.78									>3UTR_CA_ZM_c30.70						>CDS_CA_ZM_c30.101			>CDS_CA_OS_c30.116			>intron_CA_ZM_c30.85
CTASCTCT			TAYTCCTA									CATCAC						TAACAT			GCAGCT			GTAGTTCATT
>promoter_CA_ZM_c30.80			>promoter_CA_OS_c30.79									>3UTR_CA_ZM_c30.71						>CDS_CA_ZM_c30.102			>CDS_CA_OS_c30.117			>intron_CA_ZM_c30.86
CAWCCAAA			GAAGAAAA									TTTGGA						ACTTTG			CCAGCT			TTTCTGTA
>promoter_CA_ZM_c30.82			>promoter_CA_OS_c30.80									>3UTR_CA_ZM_c30.72						>CDS_CA_ZM_c30.103			>CDS_CA_OS_c30.118			>intron_CA_ZM_c30.87
AAWAAAA			ACGNGGC									TTCTGT						GACATT			TGGGCC			TGTATACT
>promoter_CA_ZM_c30.83			>promoter_CA_OS_c30.83									>3UTR_CA_ZM_c30.73						>CDS_CA_ZM_c30.104			>CDS_CA_OS_c30.119			>intron_CA_ZM_c30.88
CGGYCCAC			CTCAYCT									CCCACT						TAGTGT			AGCCGC			CTGTTTGT
>promoter_CA_ZM_c30.84			>promoter_CA_OS_c30.84									>3UTR_CA_ZM_c30.74						>CDS_CA_ZM_c30.105			>CDS_CA_OS_c30.120			>intron_CA_ZM_c30.89
CTTCGGCG			TGATGTGW									ATGACC						TAGATT			AGCGCC			CTGTTGTT
>promoter_CA_ZM_c30.86			>promoter_CA_OS_c30.85									>3UTR_CA_ZM_c30.75						>CDS_CA_ZM_c30.108			>CDS_CA_OS_c30.121			>intron_CA_ZM_c30.90
CCACSTCA			CCATGKCC									TAAACT									CACGCT			TGACTGCT
>promoter_CA_ZM_c30.87			>promoter_CA_OS_c30.86									>3UTR_CA_ZM_c30.76									>CDS_CA_OS_c30.122			>intron_CA_ZM_c30.91
AATTCAAC			CTCCNTC									ATAGAC									GGACCG			CTGCATGT
>promoter_CA_ZM_c30.88			>promoter_CA_OS_c30.87									>3UTR_CA_ZM_c30.77									>CDS_CA_OS_c30.123			>intron_CA_ZM_c30.92
ACNAAACT			ACYTTGAC									CCTGTA									CTCCAG			ATACTGTC
>promoter_CA_ZM_c30.90			>promoter_CA_OS_c30.90									>3UTR_CA_ZM_c30.78									>CDS_CA_OS_c30.124			>intron_CA_ZM_c30.93
ATAGATAA			GGTCAAAC																		GGCCTG			TTTCCGTT
>promoter_CA_ZM_c30.91			>promoter_CA_OS_c30.92																		>CDS_CA_OS_c30.125			>intron_CA_ZM_c30.94
TATTTCTA			GATGRG																		TCGGCT			TGCGTATA
>promoter_CA_ZM_c30.94			>promoter_CA_OS_c30.93																		>CDS_CA_OS_c30.126			>intron_CA_ZM_c30.95
CWGCAGAG			CCACCCAC																		CCTTCA			ATTACAGT
>promoter_CA_ZM_c30.97			>promoter_CA_OS_c30.94																		>CDS_CA_OS_c30.127			>intron_CA_ZM_c30.96
CATGTGR			ATTAATAT																		GAAGGC			TGTCTGAT
>promoter_CA_ZM_c30.98			>promoter_CA_OS_c30.96																		>CDS_CA_OS_c30.128			>intron_CA_ZM_c30.97
CGGACTCG			GTAGCARA																		CCAGGA			ATTCTGTT
>promoter_CA_ZM_c30.99			>promoter_CA_OS_c30.97																		>CDS_CA_OS_c30.129			>intron_CA_ZM_c30.98
GNCGGTGC			TCACATCA																		CGCCTT			CTAATCTG
>promoter_CA_ZM_c30.100			>promoter_CA_OS_c30.99																		>CDS_CA_OS_c30.130			>intron_CA_ZM_c30.99
TCATCATC			CGGCGRG																		GCTTCC			CTTACTGT
>promoter_CA_ZM_c30.103			>promoter_CA_OS_c30.101																		>CDS_CA_OS_c30.131			>intron_CA_ZM_c30.100
CCRAGKCC			CGTRCGTG																		CCTGGT			CTGTTCTG
>promoter_CA_ZM_c30.104			>promoter_CA_OS_c30.103																		>CDS_CA_OS_c30.132			>intron_CA_ZM_c30.101
GSACATGA			TAATTARG																		CGTACG			CTGCTTAC
>promoter_CA_ZM_c30.107			>promoter_CA_OS_c30.105																		>CDS_CA_OS_c30.133			>intron_CA_ZM_c30.102
CCTCGGGC			AYATAT																		TCTGCC			TTCGTTTG
>promoter_CA_ZM_c30.108			>promoter_CA_OS_c30.106																		>CDS_CA_OS_c30.134			>intron_CA_ZM_c30.103
AGCCGAAG			CARCCACA																		TACCTC			TGTATCTG
>promoter_CA_ZM_c30.109			>promoter_CA_OS_c30.108																		>CDS_CA_OS_c30.135			>intron_CA_ZM_c30.104
CTAGAGM			AAAACATG																		CATCGG			CTGCTAAT
>promoter_CA_ZM_c30.110			>promoter_CA_OS_c30.109																		>CDS_CA_OS_c30.136			>intron_CA_ZM_c30.105
GAGAGANG			TAGCTTTCAG																		TCGACT			TTGTTCGT
>promoter_CA_ZM_c30.111			>promoter_CA_OS_c30.110																		>CDS_CA_OS_c30.137			>intron_CA_ZM_c30.106
TGKTGTTT			ACACGTGTCC																		AACGGC			TTAGTGTG
>promoter_CA_ZM_c30.112			>promoter_CA_OS_c30.111																		>CDS_CA_OS_c30.138			>intron_CA_ZM_c30.107
CGCTGGCG			TCAGCTTTCA																		GGCGAA			TTGTTTGT
>promoter_CA_ZM_c30.115			>promoter_CA_OS_c30.112																		>CDS_CA_OS_c30.139			>intron_CA_ZM_c30.108
GAGWGGAG			ATCGTTCCTA																		CAAGCC			CTGTTATC
>promoter_CA_ZM_c30.116			>promoter_CA_OS_c30.113																		>CDS_CA_OS_c30.140			>intron_CA_ZM_c30.109
CGGCGRTG			AAGGTCTCAT																		GGAGCC			CAGTTATT
>promoter_CA_ZM_c30.119			>promoter_CA_OS_c30.114																		>CDS_CA_OS_c30.141			>intron_CA_ZM_c30.110
CCGYCGC			ATACTACCTC																		TACCGC			GTATAC
>promoter_CA_ZM_c30.120			>promoter_CA_OS_c30.115																		>CDS_CA_OS_c30.142			>intron_CA_ZM_c30.111
CGGCRTCC			ATGCCTATCA																		CCGAAG			TTCGTT
>promoter_CA_ZM_c30.121			>promoter_CA_OS_c30.116																		>CDS_CA_OS_c30.143			>intron_CA_ZM_c30.112
KCGTCATG			TGACTATCAA																		ACTACG			TTCCGT
>promoter_CA_ZM_c30.122			>promoter_CA_OS_c30.117																		>CDS_CA_OS_c30.144			>intron_CA_ZM_c30.113
CTAGTGGA			CGCTAATG																		GTCAAG			ACGTTT
>promoter_CA_ZM_c30.123			>promoter_CA_OS_c30.118																		>CDS_CA_OS_c30.145			>intron_CA_ZM_c30.114
TTAGGGTT			TAGCTAATAC																					ATACTG
>promoter_CA_ZM_c30.124			>promoter_CA_OS_c30.119																					>intron_CA_ZM_c30.115
STCGGTCT			ATCGTACGTA																					TGCGTT
>promoter_CA_ZM_c30.125			>promoter_CA_OS_c30.120																					>intron_CA_ZM_c30.116
ATTTTATT			TTAGTTCCCA																					ATCTGA
>promoter_CA_ZM_c30.126			>promoter_CA_OS_c30.121																					>intron_CA_ZM_c30.117
GCGCGSA			TGTCCATAGC																					TAGTTC
>promoter_CA_ZM_c30.127			>promoter_CA_OS_c30.122																					>intron_CA_ZM_c30.118
TTGWGAAC			AGATATCC																					GTACTA
>promoter_CA_ZM_c30.129			>promoter_CA_OS_c30.123																					>intron_CA_ZM_c30.119
TAGAGATR			TATCGTAC																					CTGTTC
>promoter_CA_ZM_c30.130			>promoter_CA_OS_c30.124																					>intron_CA_ZM_c30.120
TMTTCACC			TAGCTTTC																					CAGTTA
>promoter_CA_ZM_c30.132			>promoter_CA_OS_c30.125																					>intron_CA_ZM_c30.121
GGCMGGCC			AAGGTCTC																					GTATGG
>promoter_CA_ZM_c30.133			>promoter_CA_OS_c30.126																					>intron_CA_ZM_c30.122
TAAGGGTCCC			CCCATAGT																					CTGTGT
>promoter_CA_ZM_c30.134			>promoter_CA_OS_c30.127																					>intron_CA_ZM_c30.123
TTAGTTGGGA			TAACGGAA																					GCTAGT
>promoter_CA_ZM_c30.135			>promoter_CA_OS_c30.128																					>intron_CA_ZM_c30.124
TTGGGGGTAT			AGTTCCTA																					CTGTAT
>promoter_CA_ZM_c30.136			>promoter_CA_OS_c30.129																					>intron_CA_ZM_c30.125
CAAGGGTAGC			GTGTTACA																					GTTTAC
>promoter_CA_ZM_c30.137			>promoter_CA_OS_c30.130																					>intron_CA_ZM_c30.126
CAAGTCCCCA			AGTCCTAT																					TTACAG
>promoter_CA_ZM_c30.138			>promoter_CA_OS_c30.131																					>intron_CA_ZM_c30.127
TTGGGTGGAA			CGATCACT																					GCTTAC
>promoter_CA_ZM_c30.139			>promoter_CA_OS_c30.132																					>intron_CA_ZM_c30.128
TCGGGTTTCG			CGCTTTCA																					GTATCT
>promoter_CA_ZM_c30.140			>promoter_CA_OS_c30.133																					>intron_CA_ZM_c30.129
TAGGGGTACG			TAGCTAAG																					ATGTGC
>promoter_CA_ZM_c30.141			>promoter_CA_OS_c30.134																					>intron_CA_ZM_c30.130
TAGGTGTGCG			CGTTCCTA																					TGCAGT
>promoter_CA_ZM_c30.142			>promoter_CA_OS_c30.135																					>intron_CA_ZM_c30.131
ACAGTGGTAG			TAACGTAC																					GTAATC
>promoter_CA_ZM_c30.143			>promoter_CA_OS_c30.136																					>intron_CA_ZM_c30.132
TCGGGAATTC			GACTATCA																					CAGTAT
>promoter_CA_ZM_c30.144			>promoter_CA_OS_c30.137																					>intron_CA_ZM_c30.133
CTGGTTGGGG			CGTCATAC																					GTAACT
>promoter_CA_ZM_c30.145			>promoter_CA_OS_c30.138																					>intron_CA_ZM_c30.134
TTGGGTACTG			AATCGTTC																					TGCGCT
>promoter_CA_ZM_c30.146			>promoter_CA_OS_c30.139																					>intron_CA_ZM_c30.135
TAAGGGGTGC			AATCGCCA																					CCGTTT
>promoter_CA_ZM_c30.147			>promoter_CA_OS_c30.140																					>intron_CA_ZM_c30.136
TGGGAGGATT			AGTTCC																					GTTTCC
>promoter_CA_ZM_c30.148			>promoter_CA_OS_c30.141																					>intron_CA_ZM_c30.137
TCGGTTTTCG			TACTTATC																					ATTTCG
>promoter_CA_ZM_c30.149			>promoter_CA_OS_c30.142																					>intron_CA_ZM_c30.138
AAGGTTCCCA			ATCGCA																					GTAAAT
>promoter_CA_ZM_c30.150			>promoter_CA_OS_c30.143																					>intron_CA_ZM_c30.139
AGTTGGGT			AAACGCCA																					GTAAGT
>promoter_CA_ZM_c30.151			>promoter_CA_OS_c30.144																					>intron_CA_ZM_c30.140
GTTAGGAC			TACTACCT																					CAGATA
>promoter_CA_ZM_c30.152			>promoter_CA_OS_c30.145																					>intron_CA_ZM_c30.141
GGTTTGCG			CGATTCTA																					TTACTC
>promoter_CA_ZM_c30.153			>promoter_CA_OS_c30.146																					>intron_CA_ZM_c30.142
TCGATAGT			TAAACG																					TTCTGC
>promoter_CA_ZM_c30.154			>promoter_CA_OS_c30.147																					>intron_CA_ZM_c30.143
GGATAGTT			ATACCT																					CTGACT
>promoter_CA_ZM_c30.155			>promoter_CA_OS_c30.148																					>intron_CA_ZM_c30.144
TCTGTCAG			TCACGT
>promoter_CA_ZM_c30.156			>promoter_CA_OS_c30.149
GGTATAGG			GTAGAT
>promoter_CA_ZM_c30.157			>promoter_CA_OS_c30.150
CATAGGTG			ACCTTA
>promoter_CA_ZM_c30.158			>promoter_CA_OS_c30.151
TCTAGACG			AGGTCT
>promoter_CA_ZM_c30.159			>promoter_CA_OS_c30.152
CCTGTCAG			CTTATC
>promoter_CA_ZM_c30.160			>promoter_CA_OS_c30.153
GCGACTTT			TGCGTA
>promoter_CA_ZM_c30.161			>promoter_CA_OS_c30.154
CCGATAGT			CTTTAG
>promoter_CA_ZM_c30.162			>promoter_CA_OS_c30.155
AGTGGTAT			AACGAT
>promoter_CA_ZM_c30.163			>promoter_CA_OS_c30.156
TTTGCG			GTAGCT
>promoter_CA_ZM_c30.164			>promoter_CA_OS_c30.157
GTTAGCGA			GGCTTA
>promoter_CA_ZM_c30.165			>promoter_CA_OS_c30.158
GCCTACTG			CGACAT
>promoter_CA_ZM_c30.166			>promoter_CA_OS_c30.159
GGACGAAT			ACCTAC
>promoter_CA_ZM_c30.167			>promoter_CA_OS_c30.160
GGCTTATC			ATCGTA
>promoter_CA_ZM_c30.168			>promoter_CA_OS_c30.161
GGTTTCGG			ATATCG
>promoter_CA_ZM_c30.169			>promoter_CA_OS_c30.162
AGTTTCGG			AACGGA
>promoter_CA_ZM_c30.170			>promoter_CA_OS_c30.163
CGCTAGAG			CGCTTT
>promoter_CA_ZM_c30.171			>promoter_CA_OS_c30.164
CCGAGTTA			GTCCTA
>promoter_CA_ZM_c30.172			>promoter_CA_OS_c30.165
CGCTAATT			CGCTAA
>promoter_CA_ZM_c30.173			>promoter_CA_OS_c30.166
GGTTCGCA			CCATAG
>promoter_CA_ZM_c30.174			>promoter_CA_OS_c30.167
GGAATCCT			AGCTTA
>promoter_CA_ZM_c30.175			>promoter_CA_OS_c30.168
CGGATT			ACCTCA
>promoter_CA_ZM_c30.177			>promoter_CA_OS_c30.169
TTCGAG			CGCATA
>promoter_CA_ZM_c30.178			>promoter_CA_OS_c30.170
GTGAAC			GTGTAG
>promoter_CA_ZM_c30.179			>promoter_CA_OS_c30.171
GGTTAG			CCAGTA
>promoter_CA_ZM_c30.180			>promoter_CA_OS_c30.172
AGGGTC			ACTATC
>promoter_CA_ZM_c30.181			>promoter_CA_OS_c30.173
GCTTAC			AGCGAA
>promoter_CA_ZM_c30.182			>promoter_CA_OS_c30.174
GCATAG			TGATCC
>promoter_CA_ZM_c30.183			>promoter_CA_OS_c30.175
TTCGCA			AGATAC
>promoter_CA_ZM_c30.184			>promoter_CA_OS_c30.176
CTGTCA			CTTAGT
>promoter_CA_ZM_c30.185			>promoter_CA_OS_c30.177
GAACCC			TGAGTA
>promoter_CA_ZM_c30.186			>promoter_CA_OS_c30.178
GTAAGA			AGGTAT
>promoter_CA_ZM_c30.187			>promoter_CA_OS_c30.179
ACGAAT			TCAGTC
>promoter_CA_ZM_c30.188			>promoter_CA_OS_c30.180
GTGGTA			CGAATG
>promoter_CA_ZM_c30.189			>promoter_CA_OS_c30.181
ATTGCG			TAAAGG
>promoter_CA_ZM_c30.190			>promoter_CA_OS_c30.182
GACTTT			ATACTG
>promoter_CA_ZM_c30.191			>promoter_CA_OS_c30.183
TCACGT
>promoter_CA_ZM_c30.192
ATCGGA
>promoter_CA_ZM_c30.193
AGCGGT
>promoter_CA_ZM_c30.194
GAGTAA
>promoter_CA_ZM_c30.195
AGGGGT
>promoter_CA_ZM_c30.196
ATCCTG
>promoter_CA_ZM_c30.197
TACTTC
>promoter_CA_ZM_c30.198
GTGGGA
>promoter_CA_ZM_c30.199
TGCGTT
>promoter_CA_ZM_c30.200
GGTTCG
>promoter_CA_ZM_c30.201
GCTATA
>promoter_CA_ZM_c30.202
CAATCG
>promoter_CA_ZM_c30.204
CTCGTT
>promoter_CA_ZM_c30.205
GCTAGA
>promoter_CA_ZM_c30.206
CCTACT
>promoter_CA_ZM_c30.207
AGGACC
>promoter_CA_ZM_c30.208
ACGATT
>promoter_CA_ZM_c30.209
CTGTAC
>promoter_CA_ZM_c30.210

## Sheet: DiT1
promoter						5UTR						3UTR						CDS						intron
maize			rice			maize			rice			maize			rice			maize			rice			maize			rice
>promoter_DiT1_ZM_c30.14			>promoter_DiT1_OS_c30.1			>5UTR_DiT1_ZM_c30.11			>5UTR_DiT1_OS_c30.3			>3UTR_DiT1_ZM_c30.2			>3UTR_DiT1_OS_c30.42			>CDS_DiT1_ZM_c30.1			>CDS_DiT1_OS_c30.17			>intron_DiT1_ZM_c30.1			>intron_DiT1_OS_c30.2
MCCSW			ATGWAYCT			MCCSW			CCTCCTCC			TTTTTTTT			TNTATAT			CNNCGCCG			CCGAC			NARAAAAA			AAGAAAAA
>promoter_DiT1_ZM_c30.17			>promoter_DiT1_OS_c30.3			>5UTR_DiT1_ZM_c30.13			>5UTR_DiT1_OS_c30.4			>3UTR_DiT1_ZM_c30.3			>3UTR_DiT1_OS_c30.43			>CDS_DiT1_ZM_c30.2			>CDS_DiT1_OS_c30.23			>intron_DiT1_ZM_c30.2			>intron_DiT1_OS_c30.4
YAACSGMC			ACCWACCNN			CCRCCNCC			GCSGCGG			AANAAAA			GTTMAGAT			GGNGGNGG			MCCSW			NTATATAT			RGAGGGA
>promoter_DiT1_ZM_c30.21			>promoter_DiT1_OS_c30.11			>5UTR_DiT1_ZM_c30.23			>5UTR_DiT1_OS_c30.26			>3UTR_DiT1_ZM_c30.4			>3UTR_DiT1_OS_c30.44			>CDS_DiT1_ZM_c30.3			>CDS_DiT1_OS_c30.24			>intron_DiT1_ZM_c30.3			>intron_DiT1_OS_c30.5
TTGCTT			CGCCGCC			TCCNTCC			TCTATC			ATRTAT			TTCTTTT			GANGARG			GARGAAG			CGYCGNC
>promoter_DiT1_ZM_c30.27			>promoter_DiT1_OS_c30.23			>5UTR_DiT1_ZM_c30.27			>5UTR_DiT1_OS_c30.28			>3UTR_DiT1_ZM_c30.9			>3UTR_DiT1_OS_c30.45			>CDS_DiT1_ZM_c30.4			>CDS_DiT1_OS_c30.25			>intron_DiT1_ZM_c30.4
AAAANAAA			RGAGRGAG			CGYCGYC			CGCATC			GGAGRAR			TTCTGT			CNCCNCC			TYCTCCT			TTTTTTTT
>promoter_DiT1_ZM_c30.28			>promoter_DiT1_OS_c30.24			>5UTR_DiT1_ZM_c30.28			>5UTR_DiT1_OS_c30.29			>3UTR_DiT1_ZM_c30.10			>3UTR_DiT1_OS_c30.53			>CDS_DiT1_ZM_c30.5			>CDS_DiT1_OS_c30.26			>intron_DiT1_ZM_c30.7
CGYCGNC			AWAAAAAA			GGWGGW			CGCGAT			TTTGTTT			AGAATCAT			CSTCKTC			ANGAGGAG			CYCCCTCY
>promoter_DiT1_ZM_c30.29			>promoter_DiT1_OS_c30.25			>5UTR_DiT1_ZM_c30.31			>5UTR_DiT1_OS_c30.30			>3UTR_DiT1_ZM_c30.19			>3UTR_DiT1_OS_c30.54			>CDS_DiT1_ZM_c30.6			>CDS_DiT1_OS_c30.28			>intron_DiT1_ZM_c30.10
GAGGANGA			TTTYTTCT			CKCCACYG			CCATTC			CRYCG			GTCGATAT			CTACNWC			GSTGNTG			GGNGGTGG
>promoter_DiT1_ZM_c30.31			>promoter_DiT1_OS_c30.27			>5UTR_DiT1_ZM_c30.32			>5UTR_DiT1_OS_c30.34			>3UTR_DiT1_ZM_c30.23			>3UTR_DiT1_OS_c30.56			>CDS_DiT1_ZM_c30.7			>CDS_DiT1_OS_c30.29			>intron_DiT1_ZM_c30.13
YATATWT			TCYTCCTC			CACCAM			TGCGTC			TCYTCC			TAGGGAGT			CAAGRAN			GGCGGCGA			NGCTGCTG
>promoter_DiT1_ZM_c30.32			>promoter_DiT1_OS_c30.28			>5UTR_DiT1_ZM_c30.68			>5UTR_DiT1_OS_c30.35			>3UTR_DiT1_ZM_c30.25			>3UTR_DiT1_OS_c30.57			>CDS_DiT1_ZM_c30.8			>CDS_DiT1_OS_c30.30			>intron_DiT1_ZM_c30.14
GGNGGYGG			CTCYCTC			AAACCCTA			AATCCC			CGACGACR			ACCGGGTA			CGNCGRCG			AGCAGCAG			NTTTTCTT
>promoter_DiT1_ZM_c30.39			>promoter_DiT1_OS_c30.29			>5UTR_DiT1_ZM_c30.69			>5UTR_DiT1_OS_c30.36			>3UTR_DiT1_ZM_c30.33			>3UTR_DiT1_OS_c30.58			>CDS_DiT1_ZM_c30.9			>CDS_DiT1_OS_c30.31			>intron_DiT1_ZM_c30.15
GRAGRAG			CGGCGGCG			GAACCCTA			TATCTC			AGGAAR			GAGGGCCA			TGNTGNTG			CGCCGCCG			ATATATN
>promoter_DiT1_ZM_c30.40			>promoter_DiT1_OS_c30.30			>5UTR_DiT1_ZM_c30.70			>5UTR_DiT1_OS_c30.37			>3UTR_DiT1_ZM_c30.42			>3UTR_DiT1_OS_c30.59			>CDS_DiT1_ZM_c30.11			>CDS_DiT1_OS_c30.32			>intron_DiT1_ZM_c30.16
GRCGNCG			NTATATAT			CCCGATCC			ATTCCC			CATCTRT			GTGGGACA			TTCTTC			TGGNGGAG			AAATAAAA
>promoter_DiT1_ZM_c30.42			>promoter_DiT1_OS_c30.31			>5UTR_DiT1_ZM_c30.71			>5UTR_DiT1_OS_c30.42			>3UTR_DiT1_ZM_c30.56			>3UTR_DiT1_OS_c30.60			>CDS_DiT1_ZM_c30.12			>CDS_DiT1_OS_c30.34			>intron_DiT1_ZM_c30.17
TCYTCTYC			CGTCGTC			CCCGAATC			CGATCA			GTTCAGT			GTGCGTCA			GCWGCNGC			GCTCAAG			SGCGNCG
>promoter_DiT1_ZM_c30.44			>promoter_DiT1_OS_c30.32			>5UTR_DiT1_ZM_c30.72			>5UTR_DiT1_OS_c30.44			>3UTR_DiT1_ZM_c30.63			>3UTR_DiT1_OS_c30.61			>CDS_DiT1_ZM_c30.13			>CDS_DiT1_OS_c30.36			>intron_DiT1_ZM_c30.18
AAAKAAAA			GCCGCCGC			CCCTAGCC			TCTCCA			GTGTTGTCTG			ACCAGAAT			TGGWGGA			AAGAAGN			GAAANAAA
>promoter_DiT1_ZM_c30.45			>promoter_DiT1_OS_c30.33			>5UTR_DiT1_ZM_c30.73			>5UTR_DiT1_OS_c30.45			>3UTR_DiT1_ZM_c30.64			>3UTR_DiT1_OS_c30.62			>CDS_DiT1_ZM_c30.14			>CDS_DiT1_OS_c30.37			>intron_DiT1_ZM_c30.19
CTAGCTAG			CNCCACC			CCCGTCTC			TCTCTA			GTCATTTGTG			ACATAGTC			CAAGTTC			YTCTTCG			NSTGCAG
>promoter_DiT1_ZM_c30.46			>promoter_DiT1_OS_c30.34			>5UTR_DiT1_ZM_c30.74			>5UTR_DiT1_OS_c30.48			>3UTR_DiT1_ZM_c30.67			>3UTR_DiT1_OS_c30.63			>CDS_DiT1_ZM_c30.15			>CDS_DiT1_OS_c30.47			>intron_DiT1_ZM_c30.20
CACCAAAA			TTNTTTTT			CCTCCCGA			CGTGCA			GTCAGTTTTG			TATGTGAC			GTTCYT			TGAAGTTTCC			TGTTTNTT
>promoter_DiT1_ZM_c30.47			>promoter_DiT1_OS_c30.35			>5UTR_DiT1_ZM_c30.75			>5UTR_DiT1_OS_c30.49			>3UTR_DiT1_ZM_c30.68			>3UTR_DiT1_OS_c30.64			>CDS_DiT1_ZM_c30.16			>CDS_DiT1_OS_c30.51			>intron_DiT1_ZM_c30.23
CTCCTCC			CGCCGNC			ACCCTA			CGCCAT			CAGTTTTG			GAAACTTA			TGAWGNTG			TGGCTTTAAA			ATATGYAT
>promoter_DiT1_ZM_c30.48			>promoter_DiT1_OS_c30.36			>5UTR_DiT1_ZM_c30.76			>5UTR_DiT1_OS_c30.51			>3UTR_DiT1_ZM_c30.72			>3UTR_DiT1_OS_c30.65			>CDS_DiT1_ZM_c30.17			>CDS_DiT1_OS_c30.53			>intron_DiT1_ZM_c30.24
AAAYAWA			AGGAGNA			CAACCCTA			CGCGCG			TTTTGGTC			GTCACGTC			GSAGAAG			CAGTGTGA			GAGAGAGA
>promoter_DiT1_ZM_c30.49			>promoter_DiT1_OS_c30.37			>5UTR_DiT1_ZM_c30.77			>5UTR_DiT1_OS_c30.56			>3UTR_DiT1_ZM_c30.74			>3UTR_DiT1_OS_c30.67			>CDS_DiT1_ZM_c30.18			>CDS_DiT1_OS_c30.55			>intron_DiT1_ZM_c30.27
TGTGTTK			TASTAST			CCACTCCG			AATCTC			GGTCAGTT			CCCAAATA			CRNCAAG			CAAGCTCT			AWWATAT
>promoter_DiT1_ZM_c30.50			>promoter_DiT1_OS_c30.38			>5UTR_DiT1_ZM_c30.78			>5UTR_DiT1_OS_c30.57			>3UTR_DiT1_ZM_c30.75			>3UTR_DiT1_OS_c30.68			>CDS_DiT1_ZM_c30.19			>CDS_DiT1_OS_c30.56			>intron_DiT1_ZM_c30.30
TTTTATA			GGCRCGG			GCCGTCTC			ATAGCC			CCGTTTGG			TTGGGTAG			CGNCGKC			CAGGGCTG			AAMAASAA
>promoter_DiT1_ZM_c30.51			>promoter_DiT1_OS_c30.39			>5UTR_DiT1_ZM_c30.79			>5UTR_DiT1_OS_c30.58			>3UTR_DiT1_ZM_c30.76			>3UTR_DiT1_OS_c30.69			>CDS_DiT1_ZM_c30.20			>CDS_DiT1_OS_c30.57			>intron_DiT1_ZM_c30.31
GWGGAG			ARAAAAAT			CCCGACCC						CAGTGTTG			TACGCATA			ATGGNG			CACTGGCT			GCAGCAGC
>promoter_DiT1_ZM_c30.54			>promoter_DiT1_OS_c30.40			>5UTR_DiT1_ZM_c30.80						>3UTR_DiT1_ZM_c30.77			>3UTR_DiT1_OS_c30.70			>CDS_DiT1_ZM_c30.21			>CDS_DiT1_OS_c30.58			>intron_DiT1_ZM_c30.32
AAAAWAA			WAAACAAA			CCCGAGTC						TGTCTGTT			GAAACATA			CANCWTC			ACCCTTTA			TTTATTTN
>promoter_DiT1_ZM_c30.57			>promoter_DiT1_OS_c30.41			>5UTR_DiT1_ZM_c30.81						>3UTR_DiT1_ZM_c30.80			>3UTR_DiT1_OS_c30.71			>CDS_DiT1_ZM_c30.22			>CDS_DiT1_OS_c30.59			>intron_DiT1_ZM_c30.33
CCWCCWC			CATAWTA			GCCGAATC						CTGTTT			GAGCATAT			TACAA			TGTCATTC			NTTCTGTT
>promoter_DiT1_ZM_c30.58			>promoter_DiT1_OS_c30.43			>5UTR_DiT1_ZM_c30.82						>3UTR_DiT1_ZM_c30.81			>3UTR_DiT1_OS_c30.72			>CDS_DiT1_ZM_c30.23			>CDS_DiT1_OS_c30.60			>intron_DiT1_ZM_c30.34
TCTMTWT			ATATATA			AAACCC						GTTTGT			GTAACATA			GRAGCWG			TGTCCAGG			GGAGNRG
>promoter_DiT1_ZM_c30.59			>promoter_DiT1_OS_c30.44			>5UTR_DiT1_ZM_c30.83						>3UTR_DiT1_ZM_c30.82			>3UTR_DiT1_OS_c30.73			>CDS_DiT1_ZM_c30.24			>CDS_DiT1_OS_c30.61			>intron_DiT1_ZM_c30.36
CGWGGCCG			ACTTACAC			GAACCC						AACTGA			GTGCGCTG			GANGATG			TGATTAAT			AGAGGNAG
>promoter_DiT1_ZM_c30.60			>promoter_DiT1_OS_c30.46			>5UTR_DiT1_ZM_c30.85						>3UTR_DiT1_ZM_c30.83			>3UTR_DiT1_OS_c30.74			>CDS_DiT1_ZM_c30.25			>CDS_DiT1_OS_c30.62			>intron_DiT1_ZM_c30.40
CACCGGAC			GATTGGACCG			CCGAAT						GGTACC			CAGAAT			CAWGGW			CATCGAGT			CGTCGWGG
>promoter_DiT1_ZM_c30.61			>promoter_DiT1_OS_c30.47			>5UTR_DiT1_ZM_c30.86						>3UTR_DiT1_ZM_c30.84			>3UTR_DiT1_OS_c30.75			>CDS_DiT1_ZM_c30.26			>CDS_DiT1_OS_c30.63			>intron_DiT1_ZM_c30.41
CWCCAWC			ACGTGTCAGG			TCCCGA						TTGTAC			AGCCAC			CGCCGMGG			GCATGTCC			WATATTTT
>promoter_DiT1_ZM_c30.62			>promoter_DiT1_OS_c30.48			>5UTR_DiT1_ZM_c30.87						>3UTR_DiT1_ZM_c30.86			>3UTR_DiT1_OS_c30.76			>CDS_DiT1_ZM_c30.28			>CDS_DiT1_OS_c30.64			>intron_DiT1_ZM_c30.45
TRATGATG			CCACCCGGGG			TAACCC						GTTTTG			TCCTGA			ANCTAC			TGGATTTA			TTTGTTTT
>promoter_DiT1_ZM_c30.63			>promoter_DiT1_OS_c30.49			>5UTR_DiT1_ZM_c30.88						>3UTR_DiT1_ZM_c30.87			>3UTR_DiT1_OS_c30.78			>CDS_DiT1_ZM_c30.30			>CDS_DiT1_OS_c30.65			>intron_DiT1_ZM_c30.46
AYATGTA			ACGTAACACG			TCCCCG						ATTTGT			GGTATC			CGTGCTC			TGTTCGGG			CCCCNCCC
>promoter_DiT1_ZM_c30.64			>promoter_DiT1_OS_c30.51			>5UTR_DiT1_ZM_c30.89						>3UTR_DiT1_ZM_c30.88			>3UTR_DiT1_OS_c30.79			>CDS_DiT1_ZM_c30.31			>CDS_DiT1_OS_c30.67			>intron_DiT1_ZM_c30.48
GCGAGGCG			ACGTGGCACG			CCACTC						ACCGGT			GGGCGA			TGGTGNT			CGGGATAT			AGAGARRA
>promoter_DiT1_ZM_c30.67			>promoter_DiT1_OS_c30.52			>5UTR_DiT1_ZM_c30.90						>3UTR_DiT1_ZM_c30.89			>3UTR_DiT1_OS_c30.80			>CDS_DiT1_ZM_c30.32			>CDS_DiT1_OS_c30.68			>intron_DiT1_ZM_c30.53
CCGAGCC			ACATGGGCTG			TCTCCG						GTGAAA			AACTTA			CTKCTCC			CGCTCAAG			NCATGGA
>promoter_DiT1_ZM_c30.69			>promoter_DiT1_OS_c30.53			>5UTR_DiT1_ZM_c30.91						>3UTR_DiT1_ZM_c30.90			>3UTR_DiT1_OS_c30.81			>CDS_DiT1_ZM_c30.33			>CDS_DiT1_OS_c30.69			>intron_DiT1_ZM_c30.54
AMCCCTAA			AGCTGTGTTG			CCGATC						GAAATG			GGGAGT			CTTCNTC			ACTCTCAT			CCAAACAN
>promoter_DiT1_ZM_c30.70			>promoter_DiT1_OS_c30.54			>5UTR_DiT1_ZM_c30.92						>3UTR_DiT1_ZM_c30.91			>3UTR_DiT1_OS_c30.82			>CDS_DiT1_ZM_c30.35			>CDS_DiT1_OS_c30.70			>intron_DiT1_ZM_c30.55
CCCCCTCT			GAATGGCCGT			ACGCTA						CTTTGT			GAATCA			CGNCGCTG			CGGTCAAG			ATRTTTCT
>promoter_DiT1_ZM_c30.71			>promoter_DiT1_OS_c30.55			>5UTR_DiT1_ZM_c30.93						>3UTR_DiT1_ZM_c30.92			>3UTR_DiT1_OS_c30.84			>CDS_DiT1_ZM_c30.36			>CDS_DiT1_OS_c30.71			>intron_DiT1_ZM_c30.57
ACACANA			CACCCGGG			GATCCC						CAGTTT			ACATAC			TTGNTAT			AAGATCCC			TCTTCYTY
>promoter_DiT1_ZM_c30.72			>promoter_DiT1_OS_c30.56			>5UTR_DiT1_ZM_c30.94						>3UTR_DiT1_ZM_c30.93			>3UTR_DiT1_OS_c30.85			>CDS_DiT1_ZM_c30.37			>CDS_DiT1_OS_c30.72			>intron_DiT1_ZM_c30.60
TAGAKATA			GGGCTGAC			AATCCC						TAGGCC			GGTAGG			CGNCGACC			GCTTTACA			AAACCCTA
>promoter_DiT1_ZM_c30.73			>promoter_DiT1_OS_c30.57			>5UTR_DiT1_ZM_c30.95						>3UTR_DiT1_ZM_c30.94			>3UTR_DiT1_OS_c30.86			>CDS_DiT1_ZM_c30.38			>CDS_DiT1_OS_c30.73			>intron_DiT1_ZM_c30.62
CCCGACCC			CAAAACGC			CCAAAC						CTGAAA			CAATTC			CTATGG			CATCCCTG			NGAACTGA
>promoter_DiT1_ZM_c30.74			>promoter_DiT1_OS_c30.58			>5UTR_DiT1_ZM_c30.96						>3UTR_DiT1_ZM_c30.95			>3UTR_DiT1_OS_c30.88			>CDS_DiT1_ZM_c30.39			>CDS_DiT1_OS_c30.74			>intron_DiT1_ZM_c30.64
YCTTCSTC			GAGCAGTG			CCTCGC						GTTACT			GCATAG			CCANCAA			ACCCTT			RTGCATGC
>promoter_DiT1_ZM_c30.76			>promoter_DiT1_OS_c30.59			>5UTR_DiT1_ZM_c30.97						>3UTR_DiT1_ZM_c30.96			>3UTR_DiT1_OS_c30.89			>CDS_DiT1_ZM_c30.40			>CDS_DiT1_OS_c30.75			>intron_DiT1_ZM_c30.65
CGGGCGAG			GTAGGATT			CCACGC						ATGGCC			CCCAAA			CGGCGAGG			CCAAGG			TTGCAG
>promoter_DiT1_ZM_c30.77			>promoter_DiT1_OS_c30.60			>5UTR_DiT1_ZM_c30.98						>3UTR_DiT1_ZM_c30.97			>3UTR_DiT1_OS_c30.90			>CDS_DiT1_ZM_c30.41			>CDS_DiT1_OS_c30.76			>intron_DiT1_ZM_c30.66
WAAATAT			TAGCCCAG			GCCCAA						CTCAGT			CAGAGG			TGTTCC			ACTGGC			TATATNAT
>promoter_DiT1_ZM_c30.78			>promoter_DiT1_OS_c30.61			>5UTR_DiT1_ZM_c30.99						>3UTR_DiT1_ZM_c30.98			>3UTR_DiT1_OS_c30.91			>CDS_DiT1_ZM_c30.45			>CDS_DiT1_OS_c30.77			>intron_DiT1_ZM_c30.67
GNTGGAG			TTGCACGG			ACGCGA						CGTAAC			ACGGAG			TACNT			ACTAAA			TTTTTTTM
>promoter_DiT1_ZM_c30.79			>promoter_DiT1_OS_c30.62			>5UTR_DiT1_ZM_c30.100						>3UTR_DiT1_ZM_c30.99			>3UTR_DiT1_OS_c30.92			>CDS_DiT1_ZM_c30.46			>CDS_DiT1_OS_c30.78			>intron_DiT1_ZM_c30.69
CKGSTGC			GTCCTGTG			GCCCGA						TACTGT			TACCGT			AWGGTT			TTACCG			AAAACAAA
>promoter_DiT1_ZM_c30.81			>promoter_DiT1_OS_c30.63			>5UTR_DiT1_ZM_c30.101						>3UTR_DiT1_ZM_c30.100			>3UTR_DiT1_OS_c30.93			>CDS_DiT1_ZM_c30.47			>CDS_DiT1_OS_c30.79			>intron_DiT1_ZM_c30.72
STCGTCG			CGACCAGA			TCGCCG						CAGTGT			ATTCTG			YSGTGGC			CAGGGC			ATATAMTA
>promoter_DiT1_ZM_c30.83			>promoter_DiT1_OS_c30.64			>5UTR_DiT1_ZM_c30.102						>3UTR_DiT1_ZM_c30.101			>3UTR_DiT1_OS_c30.94			>CDS_DiT1_ZM_c30.50			>CDS_DiT1_OS_c30.80			>intron_DiT1_ZM_c30.74
CTTSTTYT			GTGCAAGC			CCGCCT						GTCATT			GTCACG			ATGGM			CGGGAT			CATATAT
>promoter_DiT1_ZM_c30.87			>promoter_DiT1_OS_c30.65			>5UTR_DiT1_ZM_c30.103						>3UTR_DiT1_ZM_c30.102			>3UTR_DiT1_OS_c30.95			>CDS_DiT1_ZM_c30.53			>CDS_DiT1_OS_c30.81			>intron_DiT1_ZM_c30.75
CAACAANA			CAAACGGG			AAGCCC						GTTTAT			GGGCCA			GRAGCT			AGCGTG			AACTRAAA
>promoter_DiT1_ZM_c30.89			>promoter_DiT1_OS_c30.66			>5UTR_DiT1_ZM_c30.104						>3UTR_DiT1_ZM_c30.103			>3UTR_DiT1_OS_c30.96			>CDS_DiT1_ZM_c30.55			>CDS_DiT1_OS_c30.82			>intron_DiT1_ZM_c30.79
GGCTCGG			CAACGTAA			CCAATC						CTTTTG			TATGTG			CTTCNACC			AGATCC			TGSTGGWG
>promoter_DiT1_ZM_c30.91			>promoter_DiT1_OS_c30.67			>5UTR_DiT1_ZM_c30.105						>3UTR_DiT1_ZM_c30.104			>3UTR_DiT1_OS_c30.98			>CDS_DiT1_ZM_c30.57			>CDS_DiT1_OS_c30.83			>intron_DiT1_ZM_c30.81
TTAGGGTT			CGTGTCAC			ACCCCA						GCATTG			CTGGTA			CCNCGCCG			TCAAGT			AACTAGNA
>promoter_DiT1_ZM_c30.93			>promoter_DiT1_OS_c30.68			>5UTR_DiT1_ZM_c30.106						>3UTR_DiT1_ZM_c30.105			>3UTR_DiT1_OS_c30.99			>CDS_DiT1_ZM_c30.59			>CDS_DiT1_OS_c30.84			>intron_DiT1_ZM_c30.82
TAAAATTT			GAATGGCC			ACCCGA						ATCACA			TGTTAA			GCTGST			AGTATG			GAAGAAAM
>promoter_DiT1_ZM_c30.96			>promoter_DiT1_OS_c30.69			>5UTR_DiT1_ZM_c30.107						>3UTR_DiT1_ZM_c30.106			>3UTR_DiT1_OS_c30.100			>CDS_DiT1_ZM_c30.60			>CDS_DiT1_OS_c30.85			>intron_DiT1_ZM_c30.83
ANAAGARA			CAAAGCGC			AGGCCC						TTGCCT			ACGAAC			GYTCMAG			AGAGCC			TTCTCTNT
>promoter_DiT1_ZM_c30.97			>promoter_DiT1_OS_c30.70			>5UTR_DiT1_ZM_c30.108						>3UTR_DiT1_ZM_c30.107			>3UTR_DiT1_OS_c30.101			>CDS_DiT1_ZM_c30.61			>CDS_DiT1_OS_c30.86			>intron_DiT1_ZM_c30.84
CGACGNS			GGACCGCA			CCGGCG						TACGTA			ATCTCA			WTGWTGA			GGTTCT			TYTWGTTT
>promoter_DiT1_ZM_c30.99			>promoter_DiT1_OS_c30.71			>5UTR_DiT1_ZM_c30.109						>3UTR_DiT1_ZM_c30.108			>3UTR_DiT1_OS_c30.103			>CDS_DiT1_ZM_c30.62			>CDS_DiT1_OS_c30.87			>intron_DiT1_ZM_c30.85
CATCANCA			GTAGTCGT			TCCCAA						GACATG			GGGCTA			SGCCTTC			GTCCAG			ACNACATC
>promoter_DiT1_ZM_c30.100			>promoter_DiT1_OS_c30.72			>5UTR_DiT1_ZM_c30.110						>3UTR_DiT1_ZM_c30.109			>3UTR_DiT1_OS_c30.104			>CDS_DiT1_ZM_c30.63			>CDS_DiT1_OS_c30.88			>intron_DiT1_ZM_c30.92
CTAGAGM			GATCCGAG			CCTCCG						GGCCTA			GAGGCC			TATTTCT			TTAATT			TAGATANA
>promoter_DiT1_ZM_c30.101			>promoter_DiT1_OS_c30.73			>5UTR_DiT1_ZM_c30.111						>3UTR_DiT1_ZM_c30.110			>3UTR_DiT1_OS_c30.105			>CDS_DiT1_ZM_c30.64			>CDS_DiT1_OS_c30.89			>intron_DiT1_ZM_c30.93
SAGCAGC			TAGCACGG			GCCCTA						TAGGGC			AACCTA			GCCRYCG			AGCGAA			CGACGAR
>promoter_DiT1_ZM_c30.103			>promoter_DiT1_OS_c30.74			>5UTR_DiT1_ZM_c30.112						>3UTR_DiT1_ZM_c30.111			>3UTR_DiT1_OS_c30.106			>CDS_DiT1_ZM_c30.66			>CDS_DiT1_OS_c30.90			>intron_DiT1_ZM_c30.95
TAKKTGT			GGGCTG			CCGAGT						CTGACA			CCGGGT			KGGAAGA			TTCGGG			NATGTACT
>promoter_DiT1_ZM_c30.105			>promoter_DiT1_OS_c30.75			>5UTR_DiT1_ZM_c30.113						>3UTR_DiT1_ZM_c30.112			>3UTR_DiT1_OS_c30.107			>CDS_DiT1_ZM_c30.67			>CDS_DiT1_OS_c30.91			>intron_DiT1_ZM_c30.97
GCACGNGC			AAACGC			CCGGTC						ACCTGA			TAGGCG			GANGATA			AGTGTG			TATTATTT
>promoter_DiT1_ZM_c30.106			>promoter_DiT1_OS_c30.76			>5UTR_DiT1_ZM_c30.114						>3UTR_DiT1_ZM_c30.113			>3UTR_DiT1_OS_c30.108			>CDS_DiT1_ZM_c30.68			>CDS_DiT1_OS_c30.92			>intron_DiT1_ZM_c30.99
CAAMCAC			CCCCAG			CTTCCC									TCGATA			YGYCGGTG			AGACCG			CGWCGGRG
>promoter_DiT1_ZM_c30.110			>promoter_DiT1_OS_c30.77			>5UTR_DiT1_ZM_c30.116									>3UTR_DiT1_OS_c30.109			>CDS_DiT1_ZM_c30.69			>CDS_DiT1_OS_c30.93			>intron_DiT1_ZM_c30.102
GCCGNCCG			GGACAG												CTGAAT			TGTTTCT			ATACCT			AANATGAA
>promoter_DiT1_ZM_c30.111			>promoter_DiT1_OS_c30.78												>3UTR_DiT1_OS_c30.110			>CDS_DiT1_ZM_c30.70			>CDS_DiT1_OS_c30.94			>intron_DiT1_ZM_c30.105
AYATGTT			TTAACG												GGTTAC			ACMACCT			ATCCAC			TCCATTTC
>promoter_DiT1_ZM_c30.112			>promoter_DiT1_OS_c30.79												>3UTR_DiT1_OS_c30.112			>CDS_DiT1_ZM_c30.71			>CDS_DiT1_OS_c30.95			>intron_DiT1_ZM_c30.109
CTCGCCTC			ACCAGT												TAAAGA			MAAAGAAA			GCTCAG			TTGTTGYT
>promoter_DiT1_ZM_c30.114			>promoter_DiT1_OS_c30.80												>3UTR_DiT1_OS_c30.113			>CDS_DiT1_ZM_c30.74			>CDS_DiT1_OS_c30.96			>intron_DiT1_ZM_c30.111
CTACWAC			CACGAG												GCGAGT			CAAGKCC			TGACCA			TAGGGTTT
>promoter_DiT1_ZM_c30.120			>promoter_DiT1_OS_c30.81												>3UTR_DiT1_OS_c30.114			>CDS_DiT1_ZM_c30.75			>CDS_DiT1_OS_c30.97			>intron_DiT1_ZM_c30.112
CTCTNGC			GCTGTG												GACTGG			CGNCATCC			GGTTGT			ANAAAACA
>promoter_DiT1_ZM_c30.121			>promoter_DiT1_OS_c30.82												>3UTR_DiT1_OS_c30.115			>CDS_DiT1_ZM_c30.77			>CDS_DiT1_OS_c30.98			>intron_DiT1_ZM_c30.117
AKARAAAA			CGACCA												TAGAAT			CGCGGCG			CGATCT			CTGCTGCN
>promoter_DiT1_ZM_c30.125			>promoter_DiT1_OS_c30.83												>3UTR_DiT1_OS_c30.116			>CDS_DiT1_ZM_c30.78			>CDS_DiT1_OS_c30.99			>intron_DiT1_ZM_c30.118
TSTTCATC			CGTCCA															CTACNG			GGCCTG			GGGASGCC
>promoter_DiT1_ZM_c30.127			>promoter_DiT1_OS_c30.84															>CDS_DiT1_ZM_c30.79			>CDS_DiT1_OS_c30.100			>intron_DiT1_ZM_c30.120
GACGANG			TGATAC															TCGNCCTC			CATGTG			YATTTTTT
>promoter_DiT1_ZM_c30.130			>promoter_DiT1_OS_c30.85															>CDS_DiT1_ZM_c30.82			>CDS_DiT1_OS_c30.101			>intron_DiT1_ZM_c30.122
ACAATATA			TACGCA															TCSTCTCC			ACGTCT			CACGRGGA
>promoter_DiT1_ZM_c30.131			>promoter_DiT1_OS_c30.86															>CDS_DiT1_ZM_c30.87			>CDS_DiT1_OS_c30.102			>intron_DiT1_ZM_c30.123
TTGTGTGY			CACGGG															CGCKGCCG			TCTTCG			TCTNTTCT
>promoter_DiT1_ZM_c30.132			>promoter_DiT1_OS_c30.87															>CDS_DiT1_ZM_c30.91			>CDS_DiT1_OS_c30.103			>intron_DiT1_ZM_c30.126
CCTNCTCC			GTTCGT															TGWGGTTG			CCTGGG			ANATGGAA
>promoter_DiT1_ZM_c30.133			>promoter_DiT1_OS_c30.88															>CDS_DiT1_ZM_c30.103			>CDS_DiT1_OS_c30.104			>intron_DiT1_ZM_c30.127
GGNGAGG			GAATGC															GCAGCAMC			ATCGAG			TANAAATA
>promoter_DiT1_ZM_c30.140			>promoter_DiT1_OS_c30.89															>CDS_DiT1_ZM_c30.107			>CDS_DiT1_OS_c30.105			>intron_DiT1_ZM_c30.133
CCATSTC			ATAGGC															GGTATTATGT			TGCCTG			ACAAAMAA
>promoter_DiT1_ZM_c30.141			>promoter_DiT1_OS_c30.90															>CDS_DiT1_ZM_c30.109			>CDS_DiT1_OS_c30.106			>intron_DiT1_ZM_c30.135
CAAACWAG			AGTCGT															TATTTTGG			GGACCG			TCNGTTTC
>promoter_DiT1_ZM_c30.143			>promoter_DiT1_OS_c30.91															>CDS_DiT1_ZM_c30.110			>CDS_DiT1_OS_c30.107			>intron_DiT1_ZM_c30.140
CTAAACTA			CGTGTC															GGTTATTT			GCTTCA			GTTGGAGA
>promoter_DiT1_ZM_c30.146			>promoter_DiT1_OS_c30.92															>CDS_DiT1_ZM_c30.111			>CDS_DiT1_OS_c30.108			>intron_DiT1_ZM_c30.141
TAATTTT			GGGTTG															GGTTTTAT			TATGTT			ATATARTT
>promoter_DiT1_ZM_c30.147			>promoter_DiT1_OS_c30.93															>CDS_DiT1_ZM_c30.112			>CDS_DiT1_OS_c30.109			>intron_DiT1_ZM_c30.144
CGAGGTCG			ACTACG															TATTGTGT			TCAACG			AAMCTTGA
>promoter_DiT1_ZM_c30.149			>promoter_DiT1_OS_c30.94															>CDS_DiT1_ZM_c30.114			>CDS_DiT1_OS_c30.110			>intron_DiT1_ZM_c30.148
TGGTGGN			CAGGTA															TATGTTAC			CCTTAC			CTGCACCA
>promoter_DiT1_ZM_c30.153			>promoter_DiT1_OS_c30.95															>CDS_DiT1_ZM_c30.118			>CDS_DiT1_OS_c30.111			>intron_DiT1_ZM_c30.150
ATNCATAT			CGTAGG															GATTGTTA			TTAGTA			AGTAGCAS
>promoter_DiT1_ZM_c30.155			>promoter_DiT1_OS_c30.96															>CDS_DiT1_ZM_c30.119			>CDS_DiT1_OS_c30.112			>intron_DiT1_ZM_c30.152
AGAACAAG			TGCCGT															GGTTGTTT			GGAGCA			GTGGTGGC
>promoter_DiT1_ZM_c30.156			>promoter_DiT1_OS_c30.97															>CDS_DiT1_ZM_c30.122			>CDS_DiT1_OS_c30.113			>intron_DiT1_ZM_c30.155
TTAGYTAG			TGTCGG															GGTTTATT			ATAATA			ANTAGATA
>promoter_DiT1_ZM_c30.159			>promoter_DiT1_OS_c30.98															>CDS_DiT1_ZM_c30.125			>CDS_DiT1_OS_c30.114			>intron_DiT1_ZM_c30.156
AACCCTAG			TCCACT															AATTGTTA			TCACCA			GYTTGCTT
>promoter_DiT1_ZM_c30.163			>promoter_DiT1_OS_c30.99															>CDS_DiT1_ZM_c30.128			>CDS_DiT1_OS_c30.115			>intron_DiT1_ZM_c30.157
GTAGTRG			AGTCTG															TATTTAGT			GGAGTA			NCTCTAGC
>promoter_DiT1_ZM_c30.165			>promoter_DiT1_OS_c30.100															>CDS_DiT1_ZM_c30.129			>CDS_DiT1_OS_c30.116			>intron_DiT1_ZM_c30.158
GAAAGAGA			CGCAGG															GATTTTGT			TCTCAT			TAAAAAAT
>promoter_DiT1_ZM_c30.170			>promoter_DiT1_OS_c30.101															>CDS_DiT1_ZM_c30.131			>CDS_DiT1_OS_c30.117			>intron_DiT1_ZM_c30.160
TGCTCTM			TGTAGG															GTTATT						TAGTTTTA
>promoter_DiT1_ZM_c30.172			>promoter_DiT1_OS_c30.102															>CDS_DiT1_ZM_c30.132						>intron_DiT1_ZM_c30.162
TATATAM			CAGGGC															GACTAT						CCTTCTCY
>promoter_DiT1_ZM_c30.173			>promoter_DiT1_OS_c30.103															>CDS_DiT1_ZM_c30.133						>intron_DiT1_ZM_c30.163
GCTGCYG			CAGCGC															TATAGT						GAGSACAA
>promoter_DiT1_ZM_c30.176			>promoter_DiT1_OS_c30.104															>CDS_DiT1_ZM_c30.134						>intron_DiT1_ZM_c30.165
ANAAAACA			CGGCTT															TTGTTA						GATGSA
>promoter_DiT1_ZM_c30.180			>promoter_DiT1_OS_c30.105															>CDS_DiT1_ZM_c30.135						>intron_DiT1_ZM_c30.168
GANGATGA			TGATCC															TGGTTA						GGTRGCTG
>promoter_DiT1_ZM_c30.181			>promoter_DiT1_OS_c30.106															>CDS_DiT1_ZM_c30.136						>intron_DiT1_ZM_c30.173
GYCGGAGC			TGCACG															TAGTAG						ATCTGAAA
>promoter_DiT1_ZM_c30.183			>promoter_DiT1_OS_c30.107															>CDS_DiT1_ZM_c30.137						>intron_DiT1_ZM_c30.177
GGTGTCAG			ACTGAG															TATAAT						GAAAGAAG
>promoter_DiT1_ZM_c30.189			>promoter_DiT1_OS_c30.108															>CDS_DiT1_ZM_c30.138						>intron_DiT1_ZM_c30.179
TGYTGATG			TCCTAC															TAATTG						GTATATKT
>promoter_DiT1_ZM_c30.196			>promoter_DiT1_OS_c30.109															>CDS_DiT1_ZM_c30.140						>intron_DiT1_ZM_c30.180
KAGAGGGG			ACCTGA															TATTAT						TGNAGCTA
>promoter_DiT1_ZM_c30.197			>promoter_DiT1_OS_c30.110															>CDS_DiT1_ZM_c30.141						>intron_DiT1_ZM_c30.183
CGACCTCG			ATAGCC															TACTCT						GCNACAAC
>promoter_DiT1_ZM_c30.202			>promoter_DiT1_OS_c30.111															>CDS_DiT1_ZM_c30.142						>intron_DiT1_ZM_c30.185
ATNATAT			AAAGCG															TAGTTA						TMGAGGAG
>promoter_DiT1_ZM_c30.203			>promoter_DiT1_OS_c30.112															>CDS_DiT1_ZM_c30.143						>intron_DiT1_ZM_c30.187
GAASACGA																		GTGTAT						KGGGCTGG
>promoter_DiT1_ZM_c30.210																		>CDS_DiT1_ZM_c30.144						>intron_DiT1_ZM_c30.193
TCATCNTC																		TATTGT						ARGGAAAA
>promoter_DiT1_ZM_c30.214																		>CDS_DiT1_ZM_c30.145						>intron_DiT1_ZM_c30.194
TGCATGTG																		GTTACT						ATAAATA
>promoter_DiT1_ZM_c30.218																		>CDS_DiT1_ZM_c30.146						>intron_DiT1_ZM_c30.198
CTAGCTAA																		TACTTT						TTCNTGTT
>promoter_DiT1_ZM_c30.219																		>CDS_DiT1_ZM_c30.147						>intron_DiT1_ZM_c30.202
CACAACA																		TATTTA						ATATTTAT
>promoter_DiT1_ZM_c30.222																		>CDS_DiT1_ZM_c30.148						>intron_DiT1_ZM_c30.203
TTTTGGTG																		CTCATT						TGTTCTTN
>promoter_DiT1_ZM_c30.223																		>CDS_DiT1_ZM_c30.149						>intron_DiT1_ZM_c30.204
TAGAGA																		TATATA						TATATARA
>promoter_DiT1_ZM_c30.229																		>CDS_DiT1_ZM_c30.152						>intron_DiT1_ZM_c30.207
GAGMAGG																		AAGTTC						AAACAANA
>promoter_DiT1_ZM_c30.230																		>CDS_DiT1_ZM_c30.153						>intron_DiT1_ZM_c30.212
GTCGASTG																		AGCTTT						AATATAAT
>promoter_DiT1_ZM_c30.235																		>CDS_DiT1_ZM_c30.155						>intron_DiT1_ZM_c30.214
CCGTGCCG																		TCTACT						GCTGTTTGTT
>promoter_DiT1_ZM_c30.238																		>CDS_DiT1_ZM_c30.156						>intron_DiT1_ZM_c30.215
TGTTCGTC																		GTTAAG						CTGTGTCTGT
>promoter_DiT1_ZM_c30.240																		>CDS_DiT1_ZM_c30.157						>intron_DiT1_ZM_c30.216
CTAKTTTG																		TTGTGT						ATTTCTGTGC
>promoter_DiT1_ZM_c30.243																		>CDS_DiT1_ZM_c30.158						>intron_DiT1_ZM_c30.217
GTRGCCTG																		GATTTC						TTCCTGTT
>promoter_DiT1_ZM_c30.245																		>CDS_DiT1_ZM_c30.159						>intron_DiT1_ZM_c30.218
GCCTTTGC																		TATACT						GTATCTGT
>promoter_DiT1_ZM_c30.247																		>CDS_DiT1_ZM_c30.160						>intron_DiT1_ZM_c30.219
STACGTAC																		CCCTTT						TGCTGTTT
>promoter_DiT1_ZM_c30.254																		>CDS_DiT1_ZM_c30.161						>intron_DiT1_ZM_c30.220
MATCTATA																		CGTATT						TGTCTGTT
>promoter_DiT1_ZM_c30.255																		>CDS_DiT1_ZM_c30.162						>intron_DiT1_ZM_c30.221
TATAGATR																		CTGTCT						TGTCAGTT
>promoter_DiT1_ZM_c30.257																		>CDS_DiT1_ZM_c30.163						>intron_DiT1_ZM_c30.222
TTTGCTTS																		GGGTTA						TTCTGTTC
>promoter_DiT1_ZM_c30.261																		>CDS_DiT1_ZM_c30.164						>intron_DiT1_ZM_c30.223
CWCCACCG																		GTTTCC						GTTACTGT
>promoter_DiT1_ZM_c30.262																		>CDS_DiT1_ZM_c30.165						>intron_DiT1_ZM_c30.224
TTTKTAT																		AAGGTT						TGCTCTGT
>promoter_DiT1_ZM_c30.263																		>CDS_DiT1_ZM_c30.166						>intron_DiT1_ZM_c30.225
TNTCTAGA																		AGCTAT						TTGGTTTC
>promoter_DiT1_ZM_c30.267																		>CDS_DiT1_ZM_c30.167						>intron_DiT1_ZM_c30.226
AGGTCGAG																		TAATAG						TTCTCTGT
>promoter_DiT1_ZM_c30.268																		>CDS_DiT1_ZM_c30.168						>intron_DiT1_ZM_c30.227
STACTAGT																		CTTTAG						GTAACTGT
>promoter_DiT1_ZM_c30.269																		>CDS_DiT1_ZM_c30.169						>intron_DiT1_ZM_c30.228
RTGTTTGA																		GCCTAT						GTTCGTTC
>promoter_DiT1_ZM_c30.274																		>CDS_DiT1_ZM_c30.170						>intron_DiT1_ZM_c30.229
ACTANAAT																								GTACTGTA
>promoter_DiT1_ZM_c30.279																								>intron_DiT1_ZM_c30.230
TCATCTC																								TTTACTGT
>promoter_DiT1_ZM_c30.284																								>intron_DiT1_ZM_c30.231
TGTTTTTT																								GTTACT
>promoter_DiT1_ZM_c30.292																								>intron_DiT1_ZM_c30.232
TGGCWCTG																								GTCTGT
>promoter_DiT1_ZM_c30.295																								>intron_DiT1_ZM_c30.233
AACACAAG																								TGCGTT
>promoter_DiT1_ZM_c30.296																								>intron_DiT1_ZM_c30.234
GGCGAGMG																								TCGTTT
>promoter_DiT1_ZM_c30.298																								>intron_DiT1_ZM_c30.235
CCCWCTCC																								TTCCGT
>promoter_DiT1_ZM_c30.300																								>intron_DiT1_ZM_c30.236
GCTGCTCG																								TCGTAT
>promoter_DiT1_ZM_c30.304																								>intron_DiT1_ZM_c30.237
CAYATSCA																								GTATGC
>promoter_DiT1_ZM_c30.310																								>intron_DiT1_ZM_c30.238
TCTTATTT																								GTAACT
>promoter_DiT1_ZM_c30.311																								>intron_DiT1_ZM_c30.239
GCACCAGR																								GTATCT
>promoter_DiT1_ZM_c30.312																								>intron_DiT1_ZM_c30.240
GCACRGCA																								ACGTTT
>promoter_DiT1_ZM_c30.314																								>intron_DiT1_ZM_c30.241
GACACTGTCC																								CTGTTC
>promoter_DiT1_ZM_c30.315																								>intron_DiT1_ZM_c30.242
TTATAGCCCC																								CGGTTT
>promoter_DiT1_ZM_c30.316																								>intron_DiT1_ZM_c30.243
GACCGTTTGA																								TCGATT
>promoter_DiT1_ZM_c30.317																								>intron_DiT1_ZM_c30.244
GTCACTTCGA																								CTGTGT
>promoter_DiT1_ZM_c30.318																								>intron_DiT1_ZM_c30.245
GGACAGTGTC																								CCGTTT
>promoter_DiT1_ZM_c30.319																								>intron_DiT1_ZM_c30.246
GTGAACCTTT																								ATTTCG
>promoter_DiT1_ZM_c30.320																								>intron_DiT1_ZM_c30.247
GTCAGTCTCA																								TACTGC
>promoter_DiT1_ZM_c30.321																								>intron_DiT1_ZM_c30.248
GACCCATTTG																								TACAGT
>promoter_DiT1_ZM_c30.322																								>intron_DiT1_ZM_c30.249
GGCCCTATTT																								GTTTAC
>promoter_DiT1_ZM_c30.323																								>intron_DiT1_ZM_c30.250
GACATTGTCC																								GCTTAC
>promoter_DiT1_ZM_c30.324																								>intron_DiT1_ZM_c30.251
GTCACCTATT																								CAGTTA
>promoter_DiT1_ZM_c30.325																								>intron_DiT1_ZM_c30.252
GGTCCCTTTA																								GTTTCG
>promoter_DiT1_ZM_c30.326																								>intron_DiT1_ZM_c30.253
TGTAACCC																								GTCAGT
>promoter_DiT1_ZM_c30.327																								>intron_DiT1_ZM_c30.254
GTTAGTCCCA																								GTTATC
>promoter_DiT1_ZM_c30.328																								>intron_DiT1_ZM_c30.255
GACACTGT																								CTGGTT
>promoter_DiT1_ZM_c30.329																								>intron_DiT1_ZM_c30.256
GTCACTTC																								CTGTCT
>promoter_DiT1_ZM_c30.330																								>intron_DiT1_ZM_c30.257
CGACTTTC																								CTGTAT
>promoter_DiT1_ZM_c30.331																								>intron_DiT1_ZM_c30.258
GTTAGTCC																								GTTTGC
>promoter_DiT1_ZM_c30.332																								>intron_DiT1_ZM_c30.259
GTCTCACT																								GTGTCT
>promoter_DiT1_ZM_c30.333																								>intron_DiT1_ZM_c30.260
GACCCTAT																								ATCTGT
>promoter_DiT1_ZM_c30.334																								>intron_DiT1_ZM_c30.261
GGTCCATT																								TGCAGT
>promoter_DiT1_ZM_c30.335																								>intron_DiT1_ZM_c30.262
GTTAGGAC																								GTTAGC
>promoter_DiT1_ZM_c30.336																								>intron_DiT1_ZM_c30.263
TGACTCTG																								CTCAGT
>promoter_DiT1_ZM_c30.337																								>intron_DiT1_ZM_c30.264
CGTTTCGA
>promoter_DiT1_ZM_c30.338
TGAACCTT
>promoter_DiT1_ZM_c30.339
GCCCTATT
>promoter_DiT1_ZM_c30.340
GTCACAGT
>promoter_DiT1_ZM_c30.341
GACCGTTT
>promoter_DiT1_ZM_c30.342
AGTCCCTA
>promoter_DiT1_ZM_c30.343
GTTGAC
>promoter_DiT1_ZM_c30.344
AGTTCCCT
>promoter_DiT1_ZM_c30.345
GGCACTAT
>promoter_DiT1_ZM_c30.346
GTCTAGAC
>promoter_DiT1_ZM_c30.347
ACTCTG
>promoter_DiT1_ZM_c30.348
GACCCATT
>promoter_DiT1_ZM_c30.349
GGTTGACA
>promoter_DiT1_ZM_c30.350
GATAGG
>promoter_DiT1_ZM_c30.351
GTCTCA
>promoter_DiT1_ZM_c30.352
TGACTC
>promoter_DiT1_ZM_c30.353
GTAACC
>promoter_DiT1_ZM_c30.354
AATCGT
>promoter_DiT1_ZM_c30.355
GTAGGA
>promoter_DiT1_ZM_c30.356
GTTAGG
>promoter_DiT1_ZM_c30.357
CCTGTA
>promoter_DiT1_ZM_c30.358
TGGTCC
>promoter_DiT1_ZM_c30.360
TTTCGA
>promoter_DiT1_ZM_c30.361
AGGTTC
>promoter_DiT1_ZM_c30.364
TATGGC
>promoter_DiT1_ZM_c30.365
TCCCTA
>promoter_DiT1_ZM_c30.366
CGAGTT
>promoter_DiT1_ZM_c30.367
CACAGT
>promoter_DiT1_ZM_c30.368
CGAAAT
>promoter_DiT1_ZM_c30.369
GTCTAG
>promoter_DiT1_ZM_c30.370
GTAAGG
>promoter_DiT1_ZM_c30.371
TATCCC
>promoter_DiT1_ZM_c30.372
GGACAT
>promoter_DiT1_ZM_c30.373
TGACCC
>promoter_DiT1_ZM_c30.374
GGCACT
>promoter_DiT1_ZM_c30.375
ACGTTT
>promoter_DiT1_ZM_c30.376
TGACGT
>promoter_DiT1_ZM_c30.377
CTTACT
>promoter_DiT1_ZM_c30.380
TCGCTT
>promoter_DiT1_ZM_c30.382
GTAGAC
>promoter_DiT1_ZM_c30.383
GGAACC
>promoter_DiT1_ZM_c30.384
CGACTT
>promoter_DiT1_ZM_c30.385
ACTATC
>promoter_DiT1_ZM_c30.386
ATTCGT
>promoter_DiT1_ZM_c30.387
GTCACA
>promoter_DiT1_ZM_c30.388
TCCGTT
>promoter_DiT1_ZM_c30.389
AGTGTC
>promoter_DiT1_ZM_c30.390
ACTGTG
>promoter_DiT1_ZM_c30.391

## Sheet: MEP1
promoter						5UTR						3UTR						CDS						intron
maize			rice			maize			rice			maize			rice			maize			rice			maize			rice
>promoter_MEP1_ZM_c30.9			>promoter_MEP1_OS_c30.1			>5UTR_MEP1_ZM_c30.5			>5UTR_MEP1_OS_c30.1			>3UTR_MEP1_ZM_c30.1			>3UTR_MEP1_OS_c30.1			>CDS_MEP1_ZM_c30.1			>CDS_MEP1_OS_c30.3			-			-
TATWTATA			AGAAAR			CGSCGSCG			TCCTCCTC			AANAAAA			GTRAAWA			CGNCGCC			CGCCGCC
>promoter_MEP1_ZM_c30.10			>promoter_MEP1_OS_c30.2			>5UTR_MEP1_ZM_c30.11			>5UTR_MEP1_OS_c30.2			>3UTR_MEP1_ZM_c30.2			>3UTR_MEP1_OS_c30.2			>CDS_MEP1_ZM_c30.2			>CDS_MEP1_OS_c30.4
AAAAWAWA			NNAAAAAGNAN			TCCYCTCC			CNACCA			TTTNTTTT			ACGTAA			GGNGGNGG			CCGAC
>promoter_MEP1_ZM_c30.11			>promoter_MEP1_OS_c30.3			>5UTR_MEP1_ZM_c30.23			>5UTR_MEP1_OS_c30.3			>3UTR_MEP1_ZM_c30.4			>3UTR_MEP1_OS_c30.15			>CDS_MEP1_ZM_c30.3			>CDS_MEP1_OS_c30.15
TTTNTTTT			WAAAGG			GAGAGAGA			GGAGGAG			TGTAMW			TATRTA			NCAAGRA			ACCWACCNN
>promoter_MEP1_ZM_c30.12			>promoter_MEP1_OS_c30.6			>5UTR_MEP1_ZM_c30.24			>5UTR_MEP1_OS_c30.4			>3UTR_MEP1_ZM_c30.8			>3UTR_MEP1_OS_c30.16			>CDS_MEP1_ZM_c30.4			>CDS_MEP1_OS_c30.30
CGRCGNC			AGATHYK			GSCGGAG			GSCGGCG			TTTNKTT			TGTGTAGTAT			CTACNWC			NKACGYGTGGC
>promoter_MEP1_ZM_c30.13			>promoter_MEP1_OS_c30.14			>5UTR_MEP1_ZM_c30.38			>5UTR_MEP1_OS_c30.5			>3UTR_MEP1_ZM_c30.9			>3UTR_MEP1_OS_c30.17			>CDS_MEP1_ZM_c30.5			>CDS_MEP1_OS_c30.37
TATATWNT			CCACCANMNNCN			GGGGAGGG			CCGCCGCC			GAGGARG			TACGGTGTAT			GNTGNTG			YAACSGMC
>promoter_MEP1_ZM_c30.15			>promoter_MEP1_OS_c30.15			>5UTR_MEP1_ZM_c30.66			>5UTR_MEP1_OS_c30.6			>3UTR_MEP1_ZM_c30.10			>3UTR_MEP1_OS_c30.18			>CDS_MEP1_ZM_c30.6			>CDS_MEP1_OS_c30.50
GGAGNAG			NTTGACCA			CCCGTCTC			CAGAGGCGAA			TGGTGGNG			CTACGTAC			TCNTCCTC			CCGCCGNC
>promoter_MEP1_ZM_c30.16			>promoter_MEP1_OS_c30.16			>5UTR_MEP1_ZM_c30.73			>5UTR_MEP1_OS_c30.7			>3UTR_MEP1_ZM_c30.11			>3UTR_MEP1_OS_c30.19			>CDS_MEP1_ZM_c30.7			>CDS_MEP1_OS_c30.51
GAGRRAGA			NWNWAAAGNGN			CCTCCCCG			GAAGGCAGAG			GRCGRCG			CGATTGCG			NGARGAAG			CGGCGGCG
>promoter_MEP1_ZM_c30.17			>promoter_MEP1_OS_c30.20			>5UTR_MEP1_ZM_c30.74			>5UTR_MEP1_OS_c30.8			>3UTR_MEP1_ZM_c30.12			>3UTR_MEP1_OS_c30.20			>CDS_MEP1_ZM_c30.8			>CDS_MEP1_OS_c30.52
YCTCTCTC			GTRAAWA			CCCTAG			TCCTCGCTTC			TGTAT			CGTACGTA			CCWCCNCC			GGWGGWG
>promoter_MEP1_ZM_c30.18			>promoter_MEP1_OS_c30.21			>5UTR_MEP1_ZM_c30.76			>5UTR_MEP1_OS_c30.9			>3UTR_MEP1_ZM_c30.13			>3UTR_MEP1_OS_c30.21			>CDS_MEP1_ZM_c30.9			>CDS_MEP1_OS_c30.53
ACCRRACA			MCCSW			CGTCTC			GAGGCGAA			CACCANC			CGTATACA			CGNCGGC			KCCKCCTC
>promoter_MEP1_ZM_c30.19			>promoter_MEP1_OS_c30.26			>5UTR_MEP1_ZM_c30.77			>5UTR_MEP1_OS_c30.11			>3UTR_MEP1_ZM_c30.16			>3UTR_MEP1_OS_c30.22			>CDS_MEP1_ZM_c30.10			>CDS_MEP1_OS_c30.54
TAWAAAWA			TTTTTTTT			TTCCCC			TCGCACCA			CTGTTC			GTGTTACG			SGAGRAG			CAASAAC
>promoter_MEP1_ZM_c30.20			>promoter_MEP1_OS_c30.27			>5UTR_MEP1_ZM_c30.78			>5UTR_MEP1_OS_c30.12			>3UTR_MEP1_ZM_c30.20			>3UTR_MEP1_OS_c30.23			>CDS_MEP1_ZM_c30.11			>CDS_MEP1_OS_c30.55
TATTTTTW			AAAAAAAA			TCTCCG			TAGCGCAG			RGARGA			CGATGGCT			CAAGTWC			GYCGCCG
>promoter_MEP1_ZM_c30.21			>promoter_MEP1_OS_c30.28			>5UTR_MEP1_ZM_c30.79			>5UTR_MEP1_OS_c30.13			>3UTR_MEP1_ZM_c30.21			>3UTR_MEP1_OS_c30.24			>CDS_MEP1_ZM_c30.12			>CDS_MEP1_OS_c30.56
AAAASAAA			GAGRGAG			AATCCC			CAACCAAA			TCCATCN			ACGTAC			GCAGCAGC			TACYWC
>promoter_MEP1_ZM_c30.22			>promoter_MEP1_OS_c30.29			>5UTR_MEP1_ZM_c30.80			>5UTR_MEP1_OS_c30.14			>3UTR_MEP1_ZM_c30.23			>3UTR_MEP1_OS_c30.25			>CDS_MEP1_ZM_c30.13			>CDS_MEP1_OS_c30.58
TCKTCNTC			ATATATAT			TCGCCG			AGACGAAG			CWGCTG			CAGGTGAC			TTCTTC			CSTCGTC
>promoter_MEP1_ZM_c30.23			>promoter_MEP1_OS_c30.30			>5UTR_MEP1_ZM_c30.81			>5UTR_MEP1_OS_c30.15			>3UTR_MEP1_ZM_c30.41			>3UTR_MEP1_OS_c30.26			>CDS_MEP1_ZM_c30.14			>CDS_MEP1_OS_c30.61
YATATWT			CTYCCTC			CCGATC			CGAAGAGA			GWTGATG			CGTATGTA			GTTCYT			CGACTTC
>promoter_MEP1_ZM_c30.25			>promoter_MEP1_OS_c30.34			>5UTR_MEP1_ZM_c30.82			>5UTR_MEP1_OS_c30.16			>3UTR_MEP1_ZM_c30.50			>3UTR_MEP1_OS_c30.27			>CDS_MEP1_ZM_c30.15			>CDS_MEP1_OS_c30.62
GNCGYCG			GTGGNGG			CCCAAT			GAACCGAA			CTGCTCC			CGATTCCG			STACMA			CRCCACC
>promoter_MEP1_ZM_c30.26			>promoter_MEP1_OS_c30.37			>5UTR_MEP1_ZM_c30.83			>5UTR_MEP1_OS_c30.17			>3UTR_MEP1_ZM_c30.56			>3UTR_MEP1_OS_c30.28			>CDS_MEP1_ZM_c30.17			>CDS_MEP1_OS_c30.63
GAGRNGG			AAAGAAAA			CCGAAT			GTCTCGCA			CTGTTTTGGT			GCTGCGGG			TGAAGRA			TTCTYC
>promoter_MEP1_ZM_c30.28			>promoter_MEP1_OS_c30.39			>5UTR_MEP1_ZM_c30.84			>5UTR_MEP1_OS_c30.18			>3UTR_MEP1_ZM_c30.57			>3UTR_MEP1_OS_c30.29			>CDS_MEP1_ZM_c30.18			>CDS_MEP1_OS_c30.64
TGTTTGGT			GACGNCG			GATCCC			TCGCAGAG			AATTTTGGCT			AGGGGGGT			AASAAG			GGCGGCG
>promoter_MEP1_ZM_c30.29			>promoter_MEP1_OS_c30.41			>5UTR_MEP1_ZM_c30.85			>5UTR_MEP1_OS_c30.19			>3UTR_MEP1_ZM_c30.58			>3UTR_MEP1_OS_c30.30			>CDS_MEP1_ZM_c30.19			>CDS_MEP1_OS_c30.67
CNTCTCC			TATANTAT			AAGCCC			GAGGAGAG			AGTTTTGTAC			TTATACAG			GCCGYSG			AASAAG
>promoter_MEP1_ZM_c30.30			>promoter_MEP1_OS_c30.43			>5UTR_MEP1_ZM_c30.86			>5UTR_MEP1_OS_c30.20			>3UTR_MEP1_ZM_c30.59			>3UTR_MEP1_OS_c30.31			>CDS_MEP1_ZM_c30.20			>CDS_MEP1_OS_c30.68
CMACCACC			AAAAATAA			CCGCCT			CCGCACCA			CTGTTTGGTT			CCGGATAC			TSGTGGA			GTTCNAC
>promoter_MEP1_ZM_c30.31			>promoter_MEP1_OS_c30.44			>5UTR_MEP1_ZM_c30.87			>5UTR_MEP1_OS_c30.21			>3UTR_MEP1_ZM_c30.60			>3UTR_MEP1_OS_c30.32			>CDS_MEP1_ZM_c30.21			>CDS_MEP1_OS_c30.70
TTTNTTT			GRRGAGG			CCCATC			TCCTCGCT			ACTGATTTGT			CCTAGT			GASGANG			ACGACGAN
>promoter_MEP1_ZM_c30.32			>promoter_MEP1_OS_c30.49			>5UTR_MEP1_ZM_c30.88			>5UTR_MEP1_OS_c30.22			>3UTR_MEP1_ZM_c30.61			>3UTR_MEP1_OS_c30.33			>CDS_MEP1_ZM_c30.22			>CDS_MEP1_OS_c30.71
CTAGYTAG			CTTCTCC			CCCACC			CACTCCAC			CATTTTGG			ACGGGG			CTNCTCC			WTCTTGG
>promoter_MEP1_ZM_c30.33			>promoter_MEP1_OS_c30.50			>5UTR_MEP1_ZM_c30.89			>5UTR_MEP1_OS_c30.23			>3UTR_MEP1_ZM_c30.62			>3UTR_MEP1_OS_c30.34			>CDS_MEP1_ZM_c30.24			>CDS_MEP1_OS_c30.72
GGTGGTKG			TCTCTCT			CCGAGT			AAAGGC			TGATTTGT			ATGTGT			CGCCWCC			ACCATCA
>promoter_MEP1_ZM_c30.34			>promoter_MEP1_OS_c30.51			>5UTR_MEP1_ZM_c30.90			>5UTR_MEP1_OS_c30.24			>3UTR_MEP1_ZM_c30.63			>3UTR_MEP1_OS_c30.35			>CDS_MEP1_ZM_c30.25			>CDS_MEP1_OS_c30.74
ACAMAMA			ATATACT			GCCTCC			ACAGAG			TGAACTGA			GTACGC			CGTCNTC			YCGAGGAG
>promoter_MEP1_ZM_c30.35			>promoter_MEP1_OS_c30.53			>5UTR_MEP1_ZM_c30.91			>5UTR_MEP1_OS_c30.25			>3UTR_MEP1_ZM_c30.64			>3UTR_MEP1_OS_c30.36			>CDS_MEP1_ZM_c30.26			>CDS_MEP1_OS_c30.77
TGTGTTK			ATTAATTA			CTAAAC			AGCGAA			CTGTTTTG			CAGGTG			GTTCMAG			TCATCGAC
>promoter_MEP1_ZM_c30.36			>promoter_MEP1_OS_c30.55			>5UTR_MEP1_ZM_c30.92			>5UTR_MEP1_OS_c30.26			>3UTR_MEP1_ZM_c30.65			>3UTR_MEP1_OS_c30.37			>CDS_MEP1_ZM_c30.27			>CDS_MEP1_OS_c30.81
GNCGAGG			CACATCA			CCCTCG			AGAGCG			CAGTTTTG			CGCGTG			ATGGNG			CGCCGAGT
>promoter_MEP1_ZM_c30.37			>promoter_MEP1_OS_c30.56			>5UTR_MEP1_ZM_c30.93			>5UTR_MEP1_OS_c30.27			>3UTR_MEP1_ZM_c30.66			>3UTR_MEP1_OS_c30.38			>CDS_MEP1_ZM_c30.32			>CDS_MEP1_OS_c30.82
GCWGCNGC			GCTAGCT			GCCACC			GGAGAG			TATTTTGG			ATGGCT			TGKTRTT			CGCAGTTC
>promoter_MEP1_ZM_c30.38			>promoter_MEP1_OS_c30.59			>5UTR_MEP1_ZM_c30.94			>5UTR_MEP1_OS_c30.28			>3UTR_MEP1_ZM_c30.67			>3UTR_MEP1_OS_c30.39			>CDS_MEP1_ZM_c30.35			>CDS_MEP1_OS_c30.83
CCWCSTC			GATGGAG			ACGCTA			ACACAG			GCTTTGTA			GGGTAG			WSTAC			ACCCCGGA
>promoter_MEP1_ZM_c30.39			>promoter_MEP1_OS_c30.62			>5UTR_MEP1_ZM_c30.95			>5UTR_MEP1_OS_c30.29			>3UTR_MEP1_ZM_c30.68			>3UTR_MEP1_OS_c30.40			>CDS_MEP1_ZM_c30.36			>CDS_MEP1_OS_c30.84
TATAWAA			TTTKTTT						TCCGCA			TGATGTTT			ACGTCG			CWTCNTC			ACCCTCCG
>promoter_MEP1_ZM_c30.41			>promoter_MEP1_OS_c30.66						>5UTR_MEP1_OS_c30.30			>3UTR_MEP1_ZM_c30.69			>3UTR_MEP1_OS_c30.41			>CDS_MEP1_ZM_c30.40			>CDS_MEP1_OS_c30.85
AGARGAGA			AKAAAAAA						GAACGA			CCTTTTGG			GTGTAG			GRAGCAG			AGGACCCC
>promoter_MEP1_ZM_c30.42			>promoter_MEP1_OS_c30.69						>5UTR_MEP1_OS_c30.31			>3UTR_MEP1_ZM_c30.70			>3UTR_MEP1_OS_c30.42			>CDS_MEP1_ZM_c30.42			>CDS_MEP1_OS_c30.86
GAWGAWGA			ATATRT						GCACGG			TAATTTGT			ATGTAT			CYTCSCC			ATCAGCGC
>promoter_MEP1_ZM_c30.43			>promoter_MEP1_OS_c30.70						>5UTR_MEP1_OS_c30.32			>3UTR_MEP1_ZM_c30.71			>3UTR_MEP1_OS_c30.43			>CDS_MEP1_ZM_c30.43			>CDS_MEP1_OS_c30.87
CACNACA			GATGAGAG						GGCGAA			TGAATTGT			TCGATT			CGTGCTS			AGCAGCGC
>promoter_MEP1_ZM_c30.44			>promoter_MEP1_OS_c30.73						>5UTR_MEP1_OS_c30.33			>3UTR_MEP1_ZM_c30.72			>3UTR_MEP1_OS_c30.44			>CDS_MEP1_ZM_c30.45			>CDS_MEP1_OS_c30.89
WAATATA			ACATGT						CAATTC			GGTTTTGT			GTTACG			ANGGCCA			AGGAGCCC
>promoter_MEP1_ZM_c30.49			>promoter_MEP1_OS_c30.74						>5UTR_MEP1_OS_c30.34			>3UTR_MEP1_ZM_c30.73			>3UTR_MEP1_OS_c30.45			>CDS_MEP1_ZM_c30.46			>CDS_MEP1_OS_c30.90
CCTTCNTC			GACGGTG						AGACGA			CATTGTAC			GTGTGT			KGGTAC			CGCAGGGC
>promoter_MEP1_ZM_c30.50			>promoter_MEP1_OS_c30.75						>5UTR_MEP1_OS_c30.35			>3UTR_MEP1_ZM_c30.74			>3UTR_MEP1_OS_c30.46			>CDS_MEP1_ZM_c30.47			>CDS_MEP1_OS_c30.91
CTCCANC			TGGACAAS						TCGCGC			CCTTTGTA			GTGATG			CGGCGAGG			CTCAACCC
>promoter_MEP1_ZM_c30.51			>promoter_MEP1_OS_c30.78						>5UTR_MEP1_OS_c30.36			>3UTR_MEP1_ZM_c30.75			>3UTR_MEP1_OS_c30.47			>CDS_MEP1_ZM_c30.48			>CDS_MEP1_OS_c30.92
GGCCGMGG			AACTAAAC						CGATTC			GGATTTGT			TCCGTA			GAGGATG			ACGTTCCG
>promoter_MEP1_ZM_c30.53			>promoter_MEP1_OS_c30.80						>5UTR_MEP1_OS_c30.37			>3UTR_MEP1_ZM_c30.76			>3UTR_MEP1_OS_c30.48			>CDS_MEP1_ZM_c30.49			>CDS_MEP1_OS_c30.93
CAMCAAMA			TTATGCGGTT						AGAGGC			GATCTGTT			TCCGGT			CAAGATC			CTCCGGTC
>promoter_MEP1_ZM_c30.54			>promoter_MEP1_OS_c30.81						>5UTR_MEP1_OS_c30.38			>3UTR_MEP1_ZM_c30.77			>3UTR_MEP1_OS_c30.49			>CDS_MEP1_ZM_c30.51			>CDS_MEP1_OS_c30.94
CGNTGGCG			GTGCGTATGA						GAAGCG			GCAATTTG			CTTAGC			CWGCWGC			TCGATCCG
>promoter_MEP1_ZM_c30.56			>promoter_MEP1_OS_c30.82						>5UTR_MEP1_OS_c30.39			>3UTR_MEP1_ZM_c30.78			>3UTR_MEP1_OS_c30.50			>CDS_MEP1_ZM_c30.53			>CDS_MEP1_OS_c30.95
GNTGGAG			GTCATACTGG						TCGCAC			TGAAATGT			CCCCAT			ATGGTT			CTCCGCAG
>promoter_MEP1_ZM_c30.57			>promoter_MEP1_OS_c30.83						>5UTR_MEP1_OS_c30.40			>3UTR_MEP1_ZM_c30.79			>3UTR_MEP1_OS_c30.51			>CDS_MEP1_ZM_c30.54			>CDS_MEP1_OS_c30.96
WAATAAWA			GACCCTACGA						TCTCGC			CATTTGGG			TTGTGT			TTSTTGR			TACCGCCT
>promoter_MEP1_ZM_c30.58			>promoter_MEP1_OS_c30.84						>5UTR_MEP1_OS_c30.41			>3UTR_MEP1_ZM_c30.80			>3UTR_MEP1_OS_c30.52			>CDS_MEP1_ZM_c30.56			>CDS_MEP1_OS_c30.97
CTCNCTC			GTCATTCTGG						CAACCA			TTTGTA			AGCGAC			GTTCGWC			AGCCTCCG
>promoter_MEP1_ZM_c30.60			>promoter_MEP1_OS_c30.85						>5UTR_MEP1_OS_c30.42			>3UTR_MEP1_ZM_c30.82			>3UTR_MEP1_OS_c30.53			>CDS_MEP1_ZM_c30.57			>CDS_MEP1_OS_c30.99
TYTATTT			GAGCAGTTAC						GAAGAG			TTTGGT			TATACA			YGGTGGC			CGCAGCTC
>promoter_MEP1_ZM_c30.62			>promoter_MEP1_OS_c30.86						>5UTR_MEP1_OS_c30.43			>3UTR_MEP1_ZM_c30.84			>3UTR_MEP1_OS_c30.54			>CDS_MEP1_ZM_c30.59			>CDS_MEP1_OS_c30.100
KCTCTWG			GGTCAGTGTG						GCACCA			TGTACA			ACGGTA			CGSCGC			ATCCCGGG
>promoter_MEP1_ZM_c30.64			>promoter_MEP1_OS_c30.87						>5UTR_MEP1_OS_c30.44			>3UTR_MEP1_ZM_c30.85			>3UTR_MEP1_OS_c30.55			>CDS_MEP1_ZM_c30.60			>CDS_MEP1_OS_c30.101
ACATGTN			GCCAGCTGTT						CGAGTG			GTCAGT			ACGGAC			GAAGAKG			TGCAGCTC
>promoter_MEP1_ZM_c30.65			>promoter_MEP1_OS_c30.88						>5UTR_MEP1_OS_c30.45			>3UTR_MEP1_ZM_c30.87			>3UTR_MEP1_OS_c30.56			>CDS_MEP1_ZM_c30.62			>CDS_MEP1_OS_c30.102
ATANAWA			GCCCCAAT						AGCGCA			AATTGT			AGCGCT			TGTTYAT			CAGCGC
>promoter_MEP1_ZM_c30.70			>promoter_MEP1_OS_c30.89						>5UTR_MEP1_OS_c30.46			>3UTR_MEP1_ZM_c30.88			>3UTR_MEP1_OS_c30.57			>CDS_MEP1_ZM_c30.63			>CDS_MEP1_OS_c30.103
TTGTTGT			CAGGTGTG						GCAGAG			TACAGA			GCCATA			GGCCWCCG			CGCCCTGC
>promoter_MEP1_ZM_c30.72			>promoter_MEP1_OS_c30.90						>5UTR_MEP1_OS_c30.47			>3UTR_MEP1_ZM_c30.89			>3UTR_MEP1_OS_c30.58			>CDS_MEP1_ZM_c30.64			>CDS_MEP1_OS_c30.106
TGNTGATG			TGCGTATG						GCACAC			GCCTAT			TGCGGG			CTACNGC			AGTTCCGC
>promoter_MEP1_ZM_c30.73			>promoter_MEP1_OS_c30.91						>5UTR_MEP1_OS_c30.48			>3UTR_MEP1_ZM_c30.90			>3UTR_MEP1_OS_c30.59			>CDS_MEP1_ZM_c30.67			>CDS_MEP1_OS_c30.107
CATCATCA			CATTCCAG						ACCTCC			AGCATT			GAGACG			GTACGW			CGCCGGGA
>promoter_MEP1_ZM_c30.74			>promoter_MEP1_OS_c30.92						>5UTR_MEP1_OS_c30.49			>3UTR_MEP1_ZM_c30.91			>3UTR_MEP1_OS_c30.60			>CDS_MEP1_ZM_c30.69			>CDS_MEP1_OS_c30.108
AATTWTAG			ATCCGTAG						CTTCCT			TGACAG			GTGACG			GCCTCGTC			CCGCAG
>promoter_MEP1_ZM_c30.77			>promoter_MEP1_OS_c30.93						>5UTR_MEP1_OS_c30.50			>3UTR_MEP1_ZM_c30.92			>3UTR_MEP1_OS_c30.61			>CDS_MEP1_ZM_c30.71			>CDS_MEP1_OS_c30.109
CTATANTT			GACCTGTT						CGAGCG			CATTGT			GCTGCG			CNCCATC			CCGGAC
>promoter_MEP1_ZM_c30.78			>promoter_MEP1_OS_c30.94						>5UTR_MEP1_OS_c30.51			>3UTR_MEP1_ZM_c30.93			>3UTR_MEP1_OS_c30.62			>CDS_MEP1_ZM_c30.74			>CDS_MEP1_OS_c30.110
YCAAACAC			GTCCGTAT						AAAGCG			ATCAGT			AAGGGG			ATGGA			CCCAGG
>promoter_MEP1_ZM_c30.85			>promoter_MEP1_OS_c30.95						>5UTR_MEP1_OS_c30.52			>3UTR_MEP1_ZM_c30.94			>3UTR_MEP1_OS_c30.63			>CDS_MEP1_ZM_c30.75			>CDS_MEP1_OS_c30.111
AGRAAAAA			GTAACTCT						CCACAC			CAAGTT			GTGTCC			GGAGCTYC			AGGTGC
>promoter_MEP1_ZM_c30.87			>promoter_MEP1_OS_c30.96						>5UTR_MEP1_OS_c30.53			>3UTR_MEP1_ZM_c30.95			>3UTR_MEP1_OS_c30.64			>CDS_MEP1_ZM_c30.76			>CDS_MEP1_OS_c30.112
GACGAAGG			CATTAGCG						GCCCAC			TAACCG			GCTACG			CGACGWG			CCGGGT
>promoter_MEP1_ZM_c30.88			>promoter_MEP1_OS_c30.97						>5UTR_MEP1_OS_c30.54			>3UTR_MEP1_ZM_c30.96			>3UTR_MEP1_OS_c30.65			>CDS_MEP1_ZM_c30.80			>CDS_MEP1_OS_c30.113
GGYCGGNC			CTTCCGGA						ACGGCT			GATTTG			CATTGC			CGAGGAC			CCCTCA
>promoter_MEP1_ZM_c30.90			>promoter_MEP1_OS_c30.98						>5UTR_MEP1_OS_c30.55			>3UTR_MEP1_ZM_c30.97			>3UTR_MEP1_OS_c30.66			>CDS_MEP1_ZM_c30.81			>CDS_MEP1_OS_c30.114
CTACNAC			AGTACGAG						TCGGGC			ATAGCG			ACGGCG			GGGGAAGG			CTCAAC
>promoter_MEP1_ZM_c30.91			>promoter_MEP1_OS_c30.99						>5UTR_MEP1_OS_c30.56			>3UTR_MEP1_ZM_c30.98			>3UTR_MEP1_OS_c30.67			>CDS_MEP1_ZM_c30.82			>CDS_MEP1_OS_c30.115
GCTGCTS			CTTATGCG									CATGTT			GTGTTA			YCGCCGTG			CGTTCC
>promoter_MEP1_ZM_c30.92			>promoter_MEP1_OS_c30.100									>3UTR_MEP1_ZM_c30.99			>3UTR_MEP1_OS_c30.68			>CDS_MEP1_ZM_c30.86			>CDS_MEP1_OS_c30.116
CTAAANTW			GCACCTGT									GCCTTT			ACACGG			NCTTCCT			GCACCC
>promoter_MEP1_ZM_c30.94			>promoter_MEP1_OS_c30.101									>3UTR_MEP1_ZM_c30.100			>3UTR_MEP1_OS_c30.69			>CDS_MEP1_ZM_c30.87			>CDS_MEP1_OS_c30.117
NTCTTCTT			AGTCTGAT									TGTTTG			ACCGGA			GGARGC			CAGCTC
>promoter_MEP1_ZM_c30.96			>promoter_MEP1_OS_c30.102									>3UTR_MEP1_ZM_c30.101			>3UTR_MEP1_OS_c30.70			>CDS_MEP1_ZM_c30.88			>CDS_MEP1_OS_c30.118
TRTGTGTG			CTTATCCG									TCTGTT			CGCACG			GTGGAAG			TCGCCC
>promoter_MEP1_ZM_c30.98			>promoter_MEP1_OS_c30.103									>3UTR_MEP1_ZM_c30.102			>3UTR_MEP1_OS_c30.71			>CDS_MEP1_ZM_c30.91			>CDS_MEP1_OS_c30.119
NGCTAGCT			GTTTCCTG									ACCGTT			CTTCGG			TGGTTCW			AGGGCC
>promoter_MEP1_ZM_c30.99			>promoter_MEP1_OS_c30.104									>3UTR_MEP1_ZM_c30.103			>3UTR_MEP1_OS_c30.72			>CDS_MEP1_ZM_c30.92			>CDS_MEP1_OS_c30.120
TTTTATA			TGCGGTTA									ACCTGA			GGATAC			CGGAGTTC			GGACCC
>promoter_MEP1_ZM_c30.100			>promoter_MEP1_OS_c30.105									>3UTR_MEP1_ZM_c30.104			>3UTR_MEP1_OS_c30.73			>CDS_MEP1_ZM_c30.93			>CDS_MEP1_OS_c30.121
NGACACGT			GTCCAGGA									GGGTTT			TCCACG			ACCACGGC			CCGAGC
>promoter_MEP1_ZM_c30.103			>promoter_MEP1_OS_c30.106									>3UTR_MEP1_ZM_c30.105			>3UTR_MEP1_OS_c30.74			>CDS_MEP1_ZM_c30.96			>CDS_MEP1_OS_c30.122
CNTGGCCG			CATACTGG									TGTAAT						GATCGCCG			TGCCGC
>promoter_MEP1_ZM_c30.104			>promoter_MEP1_OS_c30.107									>3UTR_MEP1_ZM_c30.106						>CDS_MEP1_ZM_c30.98			>CDS_MEP1_OS_c30.123
ATCCAWAY			AGTATCCT									ACTGAC						GCCGGWGC			GGACAC
>promoter_MEP1_ZM_c30.108			>promoter_MEP1_OS_c30.108									>3UTR_MEP1_ZM_c30.109						>CDS_MEP1_ZM_c30.99			>CDS_MEP1_OS_c30.124
AACCRAAC			GTAAGTCA									CATTTT						GCCGAGGY			CTACCG
>promoter_MEP1_ZM_c30.110			>promoter_MEP1_OS_c30.109									>3UTR_MEP1_ZM_c30.110						>CDS_MEP1_ZM_c30.104			>CDS_MEP1_OS_c30.125
CTTGTTCT			CTTCCAGA									CAGTGA						AGGAAGA			CTCCGG
>promoter_MEP1_ZM_c30.114			>promoter_MEP1_OS_c30.110									>3UTR_MEP1_ZM_c30.111						>CDS_MEP1_ZM_c30.106			>CDS_MEP1_OS_c30.126
CTNGTGC			ATCCTACG									TGTTCC						ACCWCATC			GGAGCC
>promoter_MEP1_ZM_c30.116			>promoter_MEP1_OS_c30.111									>3UTR_MEP1_ZM_c30.112						>CDS_MEP1_ZM_c30.128			>CDS_MEP1_OS_c30.127
GTGTNGTG			CAGGTATG									TGGCCA						TGTTTTAG			GCGCAG
>promoter_MEP1_ZM_c30.123			>promoter_MEP1_OS_c30.112									>3UTR_MEP1_ZM_c30.113						>CDS_MEP1_ZM_c30.132			>CDS_MEP1_OS_c30.128
WACAATAT			GTCCCTAT									GCCCAT						GTAATTTT			GCGCCT
>promoter_MEP1_ZM_c30.127			>promoter_MEP1_OS_c30.113									>3UTR_MEP1_ZM_c30.114						>CDS_MEP1_ZM_c30.142			>CDS_MEP1_OS_c30.129
CGGACGGT			GCTCATTA									ACTAAC						TGTTAA			CAGTTC
>promoter_MEP1_ZM_c30.128			>promoter_MEP1_OS_c30.114									>3UTR_MEP1_ZM_c30.115						>CDS_MEP1_ZM_c30.146			>CDS_MEP1_OS_c30.130
AAGAARMA			CTACAGTC									ACCATG						GTAATT			CTACTT
>promoter_MEP1_ZM_c30.130			>promoter_MEP1_OS_c30.115									>3UTR_MEP1_ZM_c30.116						>CDS_MEP1_ZM_c30.149			>CDS_MEP1_OS_c30.131
GGCGGGYG			CTGGACAT									GTCATT						TGGTTA			CCGACC
>promoter_MEP1_ZM_c30.131			>promoter_MEP1_OS_c30.116									>3UTR_MEP1_ZM_c30.117						>CDS_MEP1_ZM_c30.151			>CDS_MEP1_OS_c30.132
ACYAAMTA			GTAAGC									GCGATA						AACCCT			TTCCGC
>promoter_MEP1_ZM_c30.141			>promoter_MEP1_OS_c30.117									>3UTR_MEP1_ZM_c30.118						>CDS_MEP1_ZM_c30.152			>CDS_MEP1_OS_c30.133
GNTTGGAT			TACGAT									TGTTGG						TTATTA			TCTGCC
>promoter_MEP1_ZM_c30.144			>promoter_MEP1_OS_c30.118									>3UTR_MEP1_ZM_c30.119						>CDS_MEP1_ZM_c30.153			>CDS_MEP1_OS_c30.134
GAWGAAGG			ATCCGT									TGGTTT						TAGTAA			TGGGGC
>promoter_MEP1_ZM_c30.149			>promoter_MEP1_OS_c30.119									>3UTR_MEP1_ZM_c30.120						>CDS_MEP1_ZM_c30.156			>CDS_MEP1_OS_c30.135
GAGNTGCT			ACACTC									GATTGC						TTAAAG			TTCCAC
>promoter_MEP1_ZM_c30.152			>promoter_MEP1_OS_c30.120									>3UTR_MEP1_ZM_c30.121						>CDS_MEP1_ZM_c30.157			>CDS_MEP1_OS_c30.136
CAGCAGC			AGGTGT															TACTCT			TCGGAG
>promoter_MEP1_ZM_c30.157			>promoter_MEP1_OS_c30.121															>CDS_MEP1_ZM_c30.159			>CDS_MEP1_OS_c30.137
CATCGYC			ACATTC															CTATGA			ACGCCC
>promoter_MEP1_ZM_c30.163			>promoter_MEP1_OS_c30.122															>CDS_MEP1_ZM_c30.161			>CDS_MEP1_OS_c30.138
GCTCCTGC			ACAGTC															TGTTTA
>promoter_MEP1_ZM_c30.164			>promoter_MEP1_OS_c30.123															>CDS_MEP1_ZM_c30.163
ACANGAG			GTATGA
>promoter_MEP1_ZM_c30.166			>promoter_MEP1_OS_c30.124
GWGGAGA			GTAGAC
>promoter_MEP1_ZM_c30.170			>promoter_MEP1_OS_c30.125
GACGCCAC			ACTCTG
>promoter_MEP1_ZM_c30.173			>promoter_MEP1_OS_c30.126
CATCCAWG			CTGTAG
>promoter_MEP1_ZM_c30.174			>promoter_MEP1_OS_c30.127
TAKTTTA			GTGAGT
>promoter_MEP1_ZM_c30.175			>promoter_MEP1_OS_c30.128
GAAAKRGA			GCCTTT
>promoter_MEP1_ZM_c30.176			>promoter_MEP1_OS_c30.129
TTTTTAT			ACCTGT
>promoter_MEP1_ZM_c30.181			>promoter_MEP1_OS_c30.130
CGNGGACG			ATCCTG
>promoter_MEP1_ZM_c30.183			>promoter_MEP1_OS_c30.131
CCGCGRCC			ATTACG
>promoter_MEP1_ZM_c30.187			>promoter_MEP1_OS_c30.132
MAMCAAA			GCTCAT
>promoter_MEP1_ZM_c30.188			>promoter_MEP1_OS_c30.133
CCNGCYCG			AAAGCG
>promoter_MEP1_ZM_c30.192			>promoter_MEP1_OS_c30.134
CATGTCGT			GTGTGA
>promoter_MEP1_ZM_c30.193			>promoter_MEP1_OS_c30.135
CTGCCTGC			GCACTC
>promoter_MEP1_ZM_c30.206			>promoter_MEP1_OS_c30.136
ATGTTGTK			GTCGAA
>promoter_MEP1_ZM_c30.207			>promoter_MEP1_OS_c30.137
CWAGTGGT			GTATCC
>promoter_MEP1_ZM_c30.211			>promoter_MEP1_OS_c30.138
TGTTTTTK			GAACCT
>promoter_MEP1_ZM_c30.213			>promoter_MEP1_OS_c30.139
ATTTAGGR			GCAGTA
>promoter_MEP1_ZM_c30.218			>promoter_MEP1_OS_c30.140
TAGTNTTT			TTCCTG
>promoter_MEP1_ZM_c30.219			>promoter_MEP1_OS_c30.141
TACTANTA			GCCCCA
>promoter_MEP1_ZM_c30.228			>promoter_MEP1_OS_c30.142
GAGCASG			GTTAGC
>promoter_MEP1_ZM_c30.229			>promoter_MEP1_OS_c30.143
RAAGGARA			TTCCGG
>promoter_MEP1_ZM_c30.231			>promoter_MEP1_OS_c30.144
TCTCAATC			TACGGT
>promoter_MEP1_ZM_c30.233			>promoter_MEP1_OS_c30.145
CATGAACW			CTATCC
>promoter_MEP1_ZM_c30.235			>promoter_MEP1_OS_c30.146
TCCAATCC			CTTATG
>promoter_MEP1_ZM_c30.236			>promoter_MEP1_OS_c30.147
ACATACAW			AGACAC
>promoter_MEP1_ZM_c30.237			>promoter_MEP1_OS_c30.148
AGTCGCCT			CCAGGA
>promoter_MEP1_ZM_c30.238			>promoter_MEP1_OS_c30.149
TTTGGTTT			GATACT
>promoter_MEP1_ZM_c30.240			>promoter_MEP1_OS_c30.150
GTSCACCA			GTGCAC
>promoter_MEP1_ZM_c30.243			>promoter_MEP1_OS_c30.151
CACTCGGC			AAAGGC
>promoter_MEP1_ZM_c30.249			>promoter_MEP1_OS_c30.152
CTTGATCA			GGACAT
>promoter_MEP1_ZM_c30.255			>promoter_MEP1_OS_c30.153
CCACCGC			CGACAT
>promoter_MEP1_ZM_c30.258			>promoter_MEP1_OS_c30.154
ATAATTAT			GCAACT
>promoter_MEP1_ZM_c30.259			>promoter_MEP1_OS_c30.155
TMTCTGTT			GTTGAC
>promoter_MEP1_ZM_c30.261			>promoter_MEP1_OS_c30.156
ACACATTT			CTGTGC
>promoter_MEP1_ZM_c30.262			>promoter_MEP1_OS_c30.157
AGCAACWC			GTAGGA
>promoter_MEP1_ZM_c30.266			>promoter_MEP1_OS_c30.158
CGRKGTCG			GTCCAG
>promoter_MEP1_ZM_c30.269			>promoter_MEP1_OS_c30.159
CGGTGAYG			TTCCAG
>promoter_MEP1_ZM_c30.270			>promoter_MEP1_OS_c30.160
TGCWCTAA			ACCCAG
>promoter_MEP1_ZM_c30.271			>promoter_MEP1_OS_c30.161
SCAGCAGG			TTCGTG
>promoter_MEP1_ZM_c30.272			>promoter_MEP1_OS_c30.162
ATRTGAT			CCAGAA
>promoter_MEP1_ZM_c30.273			>promoter_MEP1_OS_c30.163
AAAGAARA
>promoter_MEP1_ZM_c30.276
CATCAT
>promoter_MEP1_ZM_c30.277
TGTGATGT
>promoter_MEP1_ZM_c30.278
TGGTGGW
>promoter_MEP1_ZM_c30.279
TNTTTTCT
>promoter_MEP1_ZM_c30.282
CGTTTGAGAG
>promoter_MEP1_ZM_c30.283
CTATTGACCC
>promoter_MEP1_ZM_c30.284
GACACTGTTC
>promoter_MEP1_ZM_c30.285
GACAGTGTCC
>promoter_MEP1_ZM_c30.286
GGGTTACAAG
>promoter_MEP1_ZM_c30.287
CTATTCACCC
>promoter_MEP1_ZM_c30.288
CCATTGGGAC
>promoter_MEP1_ZM_c30.289
GTCACTGGTT
>promoter_MEP1_ZM_c30.290
GATTGTAACC
>promoter_MEP1_ZM_c30.291
CTTTGGGACC
>promoter_MEP1_ZM_c30.292
GTCACAGGTT
>promoter_MEP1_ZM_c30.293
GACATTGTCC
>promoter_MEP1_ZM_c30.294
GTGAACCTTT
>promoter_MEP1_ZM_c30.295
GACACTGT
>promoter_MEP1_ZM_c30.296
GACCCTAT
>promoter_MEP1_ZM_c30.297
TATAGGGC
>promoter_MEP1_ZM_c30.298
ACCGTTTG
>promoter_MEP1_ZM_c30.299
ACTGTTCA
>promoter_MEP1_ZM_c30.300
ATTGGACC
>promoter_MEP1_ZM_c30.301
GTCAGGAT
>promoter_MEP1_ZM_c30.302
GGTTACAA
>promoter_MEP1_ZM_c30.303
AGTTAGGG
>promoter_MEP1_ZM_c30.304
ATTGACTC
>promoter_MEP1_ZM_c30.305
ACCTATTC
>promoter_MEP1_ZM_c30.306
TCCGATTA
>promoter_MEP1_ZM_c30.307
GTCTGAAC
>promoter_MEP1_ZM_c30.308
GGTTAGGA
>promoter_MEP1_ZM_c30.309
GGTTCACA
>promoter_MEP1_ZM_c30.310
GTAATGGG
>promoter_MEP1_ZM_c30.311
GCCCTATT
>promoter_MEP1_ZM_c30.312
GACTCTGA
>promoter_MEP1_ZM_c30.313
GACACAGT
>promoter_MEP1_ZM_c30.314
ACCGATTC
>promoter_MEP1_ZM_c30.315
GACAGTGT
>promoter_MEP1_ZM_c30.316
GACAGGTT
>promoter_MEP1_ZM_c30.317
GTCTCA
>promoter_MEP1_ZM_c30.318
ATTGGCTC
>promoter_MEP1_ZM_c30.319
GGTTAACC
>promoter_MEP1_ZM_c30.320
GTTGACAC
>promoter_MEP1_ZM_c30.321
GTCACAGT
>promoter_MEP1_ZM_c30.322
GTTGAC
>promoter_MEP1_ZM_c30.323
TGACTC
>promoter_MEP1_ZM_c30.324
AGGTTC
>promoter_MEP1_ZM_c30.325
GTTAGG
>promoter_MEP1_ZM_c30.326
TATGGC
>promoter_MEP1_ZM_c30.327
AGTAAC
>promoter_MEP1_ZM_c30.328
GATAGG
>promoter_MEP1_ZM_c30.329
TTCGAT
>promoter_MEP1_ZM_c30.330
ATTGAC
>promoter_MEP1_ZM_c30.331
GGGATA
>promoter_MEP1_ZM_c30.332
CCCTAT
>promoter_MEP1_ZM_c30.333
AACACG
>promoter_MEP1_ZM_c30.334
ACCTGT
>promoter_MEP1_ZM_c30.335
GTCTGA
>promoter_MEP1_ZM_c30.336
GTTAAC
>promoter_MEP1_ZM_c30.337
ACGATT
>promoter_MEP1_ZM_c30.338
ACTCTG
>promoter_MEP1_ZM_c30.340
ATTGGC
>promoter_MEP1_ZM_c30.341
TCAGTA
>promoter_MEP1_ZM_c30.342
ACTATC
>promoter_MEP1_ZM_c30.343
ACTGTG
>promoter_MEP1_ZM_c30.344
TAAGAG
>promoter_MEP1_ZM_c30.345
TGCGAT
>promoter_MEP1_ZM_c30.346
ACTGGT
>promoter_MEP1_ZM_c30.347
AATCGT
>promoter_MEP1_ZM_c30.348
CACAGT
>promoter_MEP1_ZM_c30.349
TGGACC
>promoter_MEP1_ZM_c30.350
AGTAGG
>promoter_MEP1_ZM_c30.351
GTTTCG
>promoter_MEP1_ZM_c30.352
TGTACC
>promoter_MEP1_ZM_c30.353
CTTACT
>promoter_MEP1_ZM_c30.354
GAGACT
>promoter_MEP1_ZM_c30.355
TCAGAG
>promoter_MEP1_ZM_c30.356
TAAGGG
>promoter_MEP1_ZM_c30.357
CCCATT
>promoter_MEP1_ZM_c30.359
GATAAC
>promoter_MEP1_ZM_c30.360
TACAGG
>promoter_MEP1_ZM_c30.361
GATACT
>promoter_MEP1_ZM_c30.362
GGGTCA
>promoter_MEP1_ZM_c30.363
ACGTTT
>promoter_MEP1_ZM_c30.364
TGACCC
>promoter_MEP1_ZM_c30.365

## Sheet: Mep3
promoter						5UTR						3UTR						CDS						intron
maize			rice			maize			rice			maize			rice			maize			rice			maize			rice
>promoter_Mep3_ZM_c30.8			>promoter_Mep3_OS_c30.2			>5UTR_Mep3_ZM_c30.13			>5UTR_Mep3_OS_c30.1			>3UTR_Mep3_ZM_c30.1			>3UTR_Mep3_OS_c30.2			>CDS_Mep3_ZM_c30.4			>CDS_Mep3_OS_c30.2			>intron_Mep3_ZM_c30.1			>intron_Mep3_OS_c30.1
TAWATATA			NNAAAAAGNAN			YTGGTGG			CGCCGCC			ARAAAAAA			GTRAAWA			WAAAGG			CGCCGCC			ANARAAAA			CTCYCTC
>promoter_Mep3_ZM_c30.9			>promoter_Mep3_OS_c30.4			>5UTR_Mep3_ZM_c30.15			>5UTR_Mep3_OS_c30.2			>3UTR_Mep3_ZM_c30.2			>3UTR_Mep3_OS_c30.3			>CDS_Mep3_ZM_c30.7			>CDS_Mep3_OS_c30.6			>intron_Mep3_ZM_c30.3			>intron_Mep3_OS_c30.2
TTTATTTT			NNNWAAAGCNN			GGCGGCGG			CGCCGCCG			TTTTTTTT			AARAAAAA			CGCCGSCG			CCGCCGCC			CGNCGACG			AAAAAAAA
>promoter_Mep3_ZM_c30.10			>promoter_Mep3_OS_c30.5			>5UTR_Mep3_ZM_c30.19			>5UTR_Mep3_OS_c30.4			>3UTR_Mep3_ZM_c30.6			>3UTR_Mep3_OS_c30.4			>CDS_Mep3_ZM_c30.8			>CDS_Mep3_OS_c30.7			>intron_Mep3_ZM_c30.5			>intron_Mep3_OS_c30.3
AAAAAAWA			WAAAGG			GSCGCCG			GCGGCGGC			GGANG			TACTNC			TCCTCNYC			GNCGSCG			ATATATWT			GGAGGGAG
>promoter_Mep3_ZM_c30.11			>promoter_Mep3_OS_c30.13			>5UTR_Mep3_ZM_c30.33			>5UTR_Mep3_OS_c30.5			>3UTR_Mep3_ZM_c30.7			>3UTR_Mep3_OS_c30.8			>CDS_Mep3_ZM_c30.10			>CDS_Mep3_OS_c30.8			>intron_Mep3_ZM_c30.7			>intron_Mep3_OS_c30.4
CGCCGYCG			NWNWAAAGNGN			AACCCTAG			ACCACC			WTATATA			GTAYA			CGGCGGCG			TGSTGNT			TTTTTTTT			TTGCAG
>promoter_Mep3_ZM_c30.12			>promoter_Mep3_OS_c30.14			>5UTR_Mep3_ZM_c30.37			>5UTR_Mep3_OS_c30.6			>3UTR_Mep3_ZM_c30.8			>3UTR_Mep3_OS_c30.10			>CDS_Mep3_ZM_c30.11			>CDS_Mep3_OS_c30.9			>intron_Mep3_ZM_c30.9			>intron_Mep3_OS_c30.5
CGRCGGCG			CCACCANMNNCN			GTCCAAAC			GGTGGNG			TGTTTCAT			ACCTTGTATA			TGSTGNT			CCKCCTCC			GCNGCTGC			TTTTTTTC
>promoter_Mep3_ZM_c30.13			>promoter_Mep3_OS_c30.18			>5UTR_Mep3_ZM_c30.38			>5UTR_Mep3_OS_c30.10			>3UTR_Mep3_ZM_c30.10			>3UTR_Mep3_OS_c30.11			>CDS_Mep3_ZM_c30.12			>CDS_Mep3_OS_c30.10			>intron_Mep3_ZM_c30.13			>intron_Mep3_OS_c30.6
TATATWW			YSACGTR			TCCCCAAT			CYCTCCTC			ATRTAACA			CCACTTCGTT			TGRAGRA			AGRAGRA			TTCTGTTT			STAGTAS
>promoter_Mep3_ZM_c30.14			>promoter_Mep3_OS_c30.19			>5UTR_Mep3_ZM_c30.40			>5UTR_Mep3_OS_c30.11			>3UTR_Mep3_ZM_c30.21			>3UTR_Mep3_OS_c30.12			>CDS_Mep3_ZM_c30.13			>CDS_Mep3_OS_c30.11			>intron_Mep3_ZM_c30.14			>intron_Mep3_OS_c30.8
AMCAAACA			GCCACSTCA			AACCATAC			YGGTG			TTCTGCA			AGGTCGTCCA			CSRCCTC			STACAW			ARGACGAC			TCTCYTC
>promoter_Mep3_ZM_c30.15			>promoter_Mep3_OS_c30.20			>5UTR_Mep3_ZM_c30.41			>5UTR_Mep3_OS_c30.15			>3UTR_Mep3_ZM_c30.25			>3UTR_Mep3_OS_c30.13			>CDS_Mep3_ZM_c30.14			>CDS_Mep3_OS_c30.12			>intron_Mep3_ZM_c30.18			>intron_Mep3_OS_c30.9
CMTCTCC			GCCACGTGDN			TTCGCCTC			GCCCTCGT			ATTTGACATT			ATGTATAGCT			CKTCKTCG			TACYTC			AAATANAA			RAAAAATA
>promoter_Mep3_ZM_c30.18			>promoter_Mep3_OS_c30.22			>5UTR_Mep3_ZM_c30.43			>5UTR_Mep3_OS_c30.18			>3UTR_Mep3_ZM_c30.27			>3UTR_Mep3_OS_c30.14			>CDS_Mep3_ZM_c30.15			>CDS_Mep3_OS_c30.13			>intron_Mep3_ZM_c30.20			>intron_Mep3_OS_c30.10
GCGCGCG			TTGCTT			AACCCT			TCTTCGCC			CATGACATTT			AGATCCTCCA			CRAGRAG			SRAGGAG			CGWSGTCG			AATTTCAG
>promoter_Mep3_ZM_c30.19			>promoter_Mep3_OS_c30.27			>5UTR_Mep3_ZM_c30.44			>5UTR_Mep3_OS_c30.19			>3UTR_Mep3_ZM_c30.28			>3UTR_Mep3_OS_c30.15			>CDS_Mep3_ZM_c30.16			>CDS_Mep3_OS_c30.14			>intron_Mep3_ZM_c30.21			>intron_Mep3_OS_c30.12
GASGASG			AAAAAAAA			CAGGCCCA			ATTCGC			CTTTAAACTT			CTTGTACA			GAGGAGG			KGAAGAA			TTTTCTNT			AGCTACAG
>promoter_Mep3_ZM_c30.20			>promoter_Mep3_OS_c30.29			>5UTR_Mep3_ZM_c30.47			>5UTR_Mep3_OS_c30.20			>3UTR_Mep3_ZM_c30.29			>3UTR_Mep3_OS_c30.16			>CDS_Mep3_ZM_c30.17			>CDS_Mep3_OS_c30.15			>intron_Mep3_ZM_c30.26			>intron_Mep3_OS_c30.15
GTCCGGTG			RGAGRGAG			AACCCGAC			CGCCAATC			CTTTACATTT			TATAGCGT			TACAWG			CTCGNCG			AATATTTT			TTTTTTTT
>promoter_Mep3_ZM_c30.21			>promoter_Mep3_OS_c30.30			>5UTR_Mep3_ZM_c30.48			>5UTR_Mep3_OS_c30.21			>3UTR_Mep3_ZM_c30.30			>3UTR_Mep3_OS_c30.17			>CDS_Mep3_ZM_c30.18			>CDS_Mep3_OS_c30.16			>intron_Mep3_ZM_c30.32			>intron_Mep3_OS_c30.16
TTNTTTCT			TTTTTTTT			CAAACC			TCCTCACC			ATGTAACT			CTCGTACG			SGACGNCG			CKCCRCC			GAGGRGG			TCGTTTTG
>promoter_Mep3_ZM_c30.22			>promoter_Mep3_OS_c30.32			>5UTR_Mep3_ZM_c30.49			>5UTR_Mep3_OS_c30.23			>3UTR_Mep3_ZM_c30.31			>3UTR_Mep3_OS_c30.18			>CDS_Mep3_ZM_c30.20			>CDS_Mep3_OS_c30.18			>intron_Mep3_ZM_c30.33			>intron_Mep3_OS_c30.22
AWTATTWT			TCNYCTC			CCAGAC			CTCGCC			CTTTTGGA			CACCATCC			GCCRCCR			CACCANC			TGTKGCTG			TTGCTCTG
>promoter_Mep3_ZM_c30.23			>promoter_Mep3_OS_c30.33			>5UTR_Mep3_ZM_c30.51			>5UTR_Mep3_OS_c30.24			>3UTR_Mep3_ZM_c30.32			>3UTR_Mep3_OS_c30.19			>CDS_Mep3_ZM_c30.21			>CDS_Mep3_OS_c30.20			>intron_Mep3_ZM_c30.37			>intron_Mep3_OS_c30.25
CACCAMAA			AYATATAT			GTCTCC			CCGCAC			TAACTGTG			AACGTGTA			SYTCTTC			GACGNCGA			AAAACAA			AAAAGAGA
>promoter_Mep3_ZM_c30.25			>promoter_Mep3_OS_c30.34			>5UTR_Mep3_ZM_c30.52			>5UTR_Mep3_OS_c30.25			>3UTR_Mep3_ZM_c30.33			>3UTR_Mep3_OS_c30.21			>CDS_Mep3_ZM_c30.25			>CDS_Mep3_OS_c30.21			>intron_Mep3_ZM_c30.40			>intron_Mep3_OS_c30.26
AYAMATA			RTASTACT			GAAGGC			GCCCTC			TGACACTT			CACCCATA			CGTCNCCG			CTTCTYC			TTTATTTG			ATATANT
>promoter_Mep3_ZM_c30.27			>promoter_Mep3_OS_c30.39			>5UTR_Mep3_ZM_c30.53			>5UTR_Mep3_OS_c30.26			>3UTR_Mep3_ZM_c30.34			>3UTR_Mep3_OS_c30.22			>CDS_Mep3_ZM_c30.26			>CDS_Mep3_OS_c30.22			>intron_Mep3_ZM_c30.44			>intron_Mep3_OS_c30.27
KGWGGTG			NCATGCAT			AACCGT			GTCGCC			TCACTGTA			ACGATCCA			CTACTKC			CGTCMTC			TAAAATAK			GTAATTTT
>promoter_Mep3_ZM_c30.29			>promoter_Mep3_OS_c30.40			>5UTR_Mep3_ZM_c30.54			>5UTR_Mep3_OS_c30.27			>3UTR_Mep3_ZM_c30.35			>3UTR_Mep3_OS_c30.23			>CDS_Mep3_ZM_c30.28			>CDS_Mep3_OS_c30.25			>intron_Mep3_ZM_c30.45			>intron_Mep3_OS_c30.28
WTGTGTT			CTCTCTCY			CCCTTC			CTTCGC			ATTTTAGA			GTTGTATA			SGCGGNGG			GGWGRTG			GCAGCAGC			GATCGW
>promoter_Mep3_ZM_c30.30			>promoter_Mep3_OS_c30.41			>5UTR_Mep3_ZM_c30.55			>5UTR_Mep3_OS_c30.28			>3UTR_Mep3_ZM_c30.36			>3UTR_Mep3_OS_c30.24			>CDS_Mep3_ZM_c30.30			>CDS_Mep3_OS_c30.27			>intron_Mep3_ZM_c30.48			>intron_Mep3_OS_c30.33
GGGGAGGG			CSGCGCG			CCAGGT			CTCGTC			TGACATTT			ACCGGTCC			TGCWGMA			CTTCMT			AASAAACA			GAAGRGAG
>promoter_Mep3_ZM_c30.31			>promoter_Mep3_OS_c30.42			>5UTR_Mep3_ZM_c30.56			>5UTR_Mep3_OS_c30.29			>3UTR_Mep3_ZM_c30.37			>3UTR_Mep3_OS_c30.25			>CDS_Mep3_ZM_c30.32			>CDS_Mep3_OS_c30.28			>intron_Mep3_ZM_c30.49			>intron_Mep3_OS_c30.36
GCACCGGA			CGKCGNC			TTACCT			CTCTCG			CTGTAAAT			CTCGTCCA			TGGTGATR			SAAGTT			TTTTTGTT
>promoter_Mep3_ZM_c30.32			>promoter_Mep3_OS_c30.43			>5UTR_Mep3_ZM_c30.57			>5UTR_Mep3_OS_c30.30			>3UTR_Mep3_ZM_c30.38			>3UTR_Mep3_OS_c30.26			>CDS_Mep3_ZM_c30.34			>CDS_Mep3_OS_c30.35			>intron_Mep3_ZM_c30.57
TCCKCCNC			GTGGTGN			TAAACC			TCCTCG			GAGATTTT			ACTCCGCA			TCAAGGT			TTCTCTT			ATCTATAA
>promoter_Mep3_ZM_c30.33			>promoter_Mep3_OS_c30.46			>5UTR_Mep3_ZM_c30.58			>5UTR_Mep3_OS_c30.31			>3UTR_Mep3_ZM_c30.39			>3UTR_Mep3_OS_c30.27			>CDS_Mep3_ZM_c30.37			>CDS_Mep3_OS_c30.37			>intron_Mep3_ZM_c30.62
AAMACAA			GARGAAG			GGCCAG			GCGCCA			GCAATTCT			AGCGAACT			TCGTCR			GAGGANG			GACGNCGA
>promoter_Mep3_ZM_c30.34			>promoter_Mep3_OS_c30.48			>5UTR_Mep3_ZM_c30.59			>5UTR_Mep3_OS_c30.33			>3UTR_Mep3_ZM_c30.40			>3UTR_Mep3_OS_c30.28			>CDS_Mep3_ZM_c30.38			>CDS_Mep3_OS_c30.41			>intron_Mep3_ZM_c30.68
CTCGTCK			TAAAAAAA			AACGCT			GAGAGC			TCACTATG			CTTGCCCC			GGAGCTGG			TTTTACCTGG			NCTGCAG
>promoter_Mep3_ZM_c30.35			>promoter_Mep3_OS_c30.50			>5UTR_Mep3_ZM_c30.60			>5UTR_Mep3_OS_c30.34			>3UTR_Mep3_ZM_c30.41			>3UTR_Mep3_OS_c30.29			>CDS_Mep3_ZM_c30.39			>CDS_Mep3_OS_c30.43			>intron_Mep3_ZM_c30.69
RGAGRAG			AGTAGTW			GAAAGC			AATCTC			GCCATTTT			AGTGAAGA			GTTCCA			CTGGGTTTCT			ATTTTKTT
>promoter_Mep3_ZM_c30.36			>promoter_Mep3_OS_c30.51			>5UTR_Mep3_ZM_c30.62			>5UTR_Mep3_OS_c30.35			>3UTR_Mep3_ZM_c30.42			>3UTR_Mep3_OS_c30.30			>CDS_Mep3_ZM_c30.40			>CDS_Mep3_OS_c30.45			>intron_Mep3_ZM_c30.77
GGCGNGG			GTTTRGTT			CTTCCC			CCAATC			ATTTCTGC			CTTGTA			GGAAGANG			TTGCCTAT			ATGGARGA
>promoter_Mep3_ZM_c30.39			>promoter_Mep3_OS_c30.52			>5UTR_Mep3_ZM_c30.63			>5UTR_Mep3_OS_c30.36			>3UTR_Mep3_ZM_c30.43			>3UTR_Mep3_OS_c30.31			>CDS_Mep3_ZM_c30.41			>CDS_Mep3_OS_c30.46			>intron_Mep3_ZM_c30.80
NCAGCAGC			CACATGY			TCGCCT			CCAAAC			CGTTTAGA			GTCGTCCA			AAGCTTTN			CTGGGTTT			ACTAGCTA
>promoter_Mep3_ZM_c30.40			>promoter_Mep3_OS_c30.53			>5UTR_Mep3_ZM_c30.64			>5UTR_Mep3_OS_c30.37			>3UTR_Mep3_ZM_c30.44			>3UTR_Mep3_OS_c30.32			>CDS_Mep3_ZM_c30.45			>CDS_Mep3_OS_c30.47			>intron_Mep3_ZM_c30.87
CCTCGCC			TGACATG			GGCCCA			CCGTCT			TCACACTG			CACCTGCC			ATGGTG			TCTATGCT			ATTCTGTTTG
>promoter_Mep3_ZM_c30.41			>promoter_Mep3_OS_c30.54			>5UTR_Mep3_ZM_c30.65			>5UTR_Mep3_OS_c30.38			>3UTR_Mep3_ZM_c30.45			>3UTR_Mep3_OS_c30.33			>CDS_Mep3_ZM_c30.49			>CDS_Mep3_OS_c30.48			>intron_Mep3_ZM_c30.88
TTYTTTTT			TATATRT			GTCCAA			CGACTC			TACATTTT			TCACCC			ACGAAGAG			GTTACCCA			ATACTGTGTT
>promoter_Mep3_ZM_c30.42			>promoter_Mep3_OS_c30.55			>5UTR_Mep3_ZM_c30.66			>5UTR_Mep3_OS_c30.39			>3UTR_Mep3_ZM_c30.46			>3UTR_Mep3_OS_c30.34			>CDS_Mep3_ZM_c30.50			>CDS_Mep3_OS_c30.49			>intron_Mep3_ZM_c30.90
GNCCGGCC			AAAAGAAA			CGTGTC			CCACCC			CCAATTTT			CGAACT			GCCGCKGC			GTACTTCC			TGTATACT
>promoter_Mep3_ZM_c30.44			>promoter_Mep3_OS_c30.56			>5UTR_Mep3_ZM_c30.67			>5UTR_Mep3_OS_c30.40			>3UTR_Mep3_ZM_c30.47			>3UTR_Mep3_OS_c30.35			>CDS_Mep3_ZM_c30.51			>CDS_Mep3_OS_c30.50			>intron_Mep3_ZM_c30.91
TCTTCNT			CTAAACAC			CCGACT			CTCGAC			TAACTTTG			CGATCC			CCAWGG			GTATTACC			TTTCTGCA
>promoter_Mep3_ZM_c30.47			>promoter_Mep3_OS_c30.57			>5UTR_Mep3_ZM_c30.68			>5UTR_Mep3_OS_c30.41			>3UTR_Mep3_ZM_c30.48			>3UTR_Mep3_OS_c30.36			>CDS_Mep3_ZM_c30.53			>CDS_Mep3_OS_c30.51			>intron_Mep3_ZM_c30.92
WATAAAA			TGWGATGG			CACTCC			GCCCCG			GGACACTT			GTACAG			CCTGCAGC			GTACATTC			GTTCGTTT
>promoter_Mep3_ZM_c30.49			>promoter_Mep3_OS_c30.59			>5UTR_Mep3_ZM_c30.69			>5UTR_Mep3_OS_c30.42			>3UTR_Mep3_ZM_c30.49			>3UTR_Mep3_OS_c30.37			>CDS_Mep3_ZM_c30.55			>CDS_Mep3_OS_c30.52			>intron_Mep3_ZM_c30.93
CMMCAAC			GCCACRTC			CATTCC			CCACAC			ACTGTA			AAGGTC			CGSCGTCC			TTCCATTT			CTGCAATT
>promoter_Mep3_ZM_c30.51			>promoter_Mep3_OS_c30.61			>5UTR_Mep3_ZM_c30.70			>5UTR_Mep3_OS_c30.43			>3UTR_Mep3_ZM_c30.50			>3UTR_Mep3_OS_c30.38			>CDS_Mep3_ZM_c30.57			>CDS_Mep3_OS_c30.53			>intron_Mep3_ZM_c30.94
GMTMGAG			AAATATTT			CAAATC			AAACCC			ATGTAA			CGGCCT			TACWA			CTAACATA			TTGCATTT
>promoter_Mep3_ZM_c30.54			>promoter_Mep3_OS_c30.62			>5UTR_Mep3_ZM_c30.71			>5UTR_Mep3_OS_c30.44			>3UTR_Mep3_ZM_c30.52			>3UTR_Mep3_OS_c30.39			>CDS_Mep3_ZM_c30.59			>CDS_Mep3_OS_c30.54			>intron_Mep3_ZM_c30.95
AAACTAAA			ATRCTAG			CCGGAT			TAGCCC			ATACTC			ACCTGC			GKATACA			TTATTACA			TTACTGTA
>promoter_Mep3_ZM_c30.55			>promoter_Mep3_OS_c30.63			>5UTR_Mep3_ZM_c30.72			>5UTR_Mep3_OS_c30.45			>3UTR_Mep3_ZM_c30.53			>3UTR_Mep3_OS_c30.40			>CDS_Mep3_ZM_c30.69			>CDS_Mep3_OS_c30.55			>intron_Mep3_ZM_c30.96
AWTATAT			CATACATA			CTCCAA			GCCCAC			GACATT			CTCGTA			TATGTAATTG			TTTACCTT			TTTCAGTT
>promoter_Mep3_ZM_c30.56			>promoter_Mep3_OS_c30.64			>5UTR_Mep3_ZM_c30.73			>5UTR_Mep3_OS_c30.46			>3UTR_Mep3_ZM_c30.54			>3UTR_Mep3_OS_c30.41			>CDS_Mep3_ZM_c30.71			>CDS_Mep3_OS_c30.56			>intron_Mep3_ZM_c30.97
SGCGWCG			CCGCGCCG			CTTCGC			CCATAC			CGGTTA			CCCTTC			TTTATGGG			GTATTTCC			GTTCATTT
>promoter_Mep3_ZM_c30.57			>promoter_Mep3_OS_c30.66			>5UTR_Mep3_ZM_c30.74			>5UTR_Mep3_OS_c30.47			>3UTR_Mep3_ZM_c30.55			>3UTR_Mep3_OS_c30.42			>CDS_Mep3_ZM_c30.72			>CDS_Mep3_OS_c30.57			>intron_Mep3_ZM_c30.98
TTTRGTT			GGCCCAY			CTTCTC			CCATCC			ACTTTT			TAGCGT			TTTCATAT			TCCCTATT			TTCCTGTA
>promoter_Mep3_ZM_c30.59			>promoter_Mep3_OS_c30.67			>5UTR_Mep3_ZM_c30.75			>5UTR_Mep3_OS_c30.48			>3UTR_Mep3_ZM_c30.56			>3UTR_Mep3_OS_c30.43			>CDS_Mep3_ZM_c30.74			>CDS_Mep3_OS_c30.58			>intron_Mep3_ZM_c30.99
AGACGASC			GTGTGTGT			AATCCG			GTTCGT			AGATTT			TTCGAC			GTGTGATA			TTGGCCCA			ATTCTGTT
>promoter_Mep3_ZM_c30.61			>promoter_Mep3_OS_c30.68			>5UTR_Mep3_ZM_c30.76			>5UTR_Mep3_OS_c30.49			>3UTR_Mep3_ZM_c30.57			>3UTR_Mep3_OS_c30.44			>CDS_Mep3_ZM_c30.75			>CDS_Mep3_OS_c30.59			>intron_Mep3_ZM_c30.100
CTCCTCY			CATGTGAG			CTCTTC			GAGCCC			TTTGAC			GCACCC			ATATTTGG			CTCCAAAG			TTTCGGTT
>promoter_Mep3_ZM_c30.63			>promoter_Mep3_OS_c30.69			>5UTR_Mep3_ZM_c30.77			>5UTR_Mep3_OS_c30.50			>3UTR_Mep3_ZM_c30.58			>3UTR_Mep3_OS_c30.45			>CDS_Mep3_ZM_c30.76			>CDS_Mep3_OS_c30.60			>intron_Mep3_ZM_c30.101
GAGANGGA			ACGAGGNG			TAGCCT			ACCCTC			TATTCC			AGATCC			AATCTAAC			CTTGTACA			CTGCTTAC
>promoter_Mep3_ZM_c30.65			>promoter_Mep3_OS_c30.70			>5UTR_Mep3_ZM_c30.78			>5UTR_Mep3_OS_c30.51			>3UTR_Mep3_ZM_c30.59			>3UTR_Mep3_OS_c30.46			>CDS_Mep3_ZM_c30.77			>CDS_Mep3_OS_c30.61			>intron_Mep3_ZM_c30.102
ACCGAACC			GATGTGRC			GACTCC			ATTCCC			GTGTCA			TGACGT			TTACTTAT			ATTACC			GTTCTGTT
>promoter_Mep3_ZM_c30.66			>promoter_Mep3_OS_c30.74			>5UTR_Mep3_ZM_c30.79			>5UTR_Mep3_OS_c30.52			>3UTR_Mep3_ZM_c30.60			>3UTR_Mep3_OS_c30.47			>CDS_Mep3_ZM_c30.78			>CDS_Mep3_OS_c30.62			>intron_Mep3_ZM_c30.103
GCTGCTS			TACTSCAT						CCGGCT			TTCTGT			CCCATA			AACCTATT			CTAAGC			ATACTGTC
>promoter_Mep3_ZM_c30.67			>promoter_Mep3_OS_c30.77						>5UTR_Mep3_OS_c30.53			>3UTR_Mep3_ZM_c30.61			>3UTR_Mep3_OS_c30.48			>CDS_Mep3_ZM_c30.79			>CDS_Mep3_OS_c30.64			>intron_Mep3_ZM_c30.104
GCTCGCTC			ATATGAAA						TCCCGG			CCCATA			CTAAGC			AGCTCTTT			GTTACC			TGTATGCT
>promoter_Mep3_ZM_c30.68			>promoter_Mep3_OS_c30.78						>5UTR_Mep3_OS_c30.54			>3UTR_Mep3_ZM_c30.62			>3UTR_Mep3_OS_c30.49			>CDS_Mep3_ZM_c30.80			>CDS_Mep3_OS_c30.65			>intron_Mep3_ZM_c30.105
CTCYACT			TTTCTTT						CTCACG			GAATGC			GTACGA			AATCTTTG			TTTACC			TTGCAGTT
>promoter_Mep3_ZM_c30.71			>promoter_Mep3_OS_c30.79						>5UTR_Mep3_OS_c30.55			>3UTR_Mep3_ZM_c30.63			>3UTR_Mep3_OS_c30.50			>CDS_Mep3_ZM_c30.81			>CDS_Mep3_OS_c30.66			>intron_Mep3_ZM_c30.106
GCAGNCG			ATRGCTAG						CGATTC			GACACT			ACCGGT			TTTAGATT			TGCTTA			TTGGTTCT
>promoter_Mep3_ZM_c30.72			>promoter_Mep3_OS_c30.83						>5UTR_Mep3_OS_c30.56			>3UTR_Mep3_ZM_c30.64			>3UTR_Mep3_OS_c30.51			>CDS_Mep3_ZM_c30.82			>CDS_Mep3_OS_c30.68			>intron_Mep3_ZM_c30.107
GATGAWGA			ACTASTA						CGAACC			ACCGTT			CGTGTA			AGTATGTA			TACACA			CTGCAGTA
>promoter_Mep3_ZM_c30.74			>promoter_Mep3_OS_c30.84						>5UTR_Mep3_OS_c30.57			>3UTR_Mep3_ZM_c30.65			>3UTR_Mep3_OS_c30.52			>CDS_Mep3_ZM_c30.83			>CDS_Mep3_OS_c30.69			>intron_Mep3_ZM_c30.108
CGCCCGCC			AANTTTTA									CACATT			AACTTG			TGTCATAT			TGTGCC			TTACAGTT
>promoter_Mep3_ZM_c30.75			>promoter_Mep3_OS_c30.88									>3UTR_Mep3_ZM_c30.66			>3UTR_Mep3_OS_c30.53			>CDS_Mep3_ZM_c30.85			>CDS_Mep3_OS_c30.70			>intron_Mep3_ZM_c30.109
CACCGRAC			GCNGTGG									GAAACT			CATAGC			TTTCTTAT			TTCCTA			GTTCTCTG
>promoter_Mep3_ZM_c30.79			>promoter_Mep3_OS_c30.89									>3UTR_Mep3_ZM_c30.67			>3UTR_Mep3_OS_c30.54			>CDS_Mep3_ZM_c30.86			>CDS_Mep3_OS_c30.71			>intron_Mep3_ZM_c30.110
CGNGGACG			AGAKAGA									TTTAGA			CGGCTA			AGTATCCA			AACCCT			GTATAC
>promoter_Mep3_ZM_c30.86			>promoter_Mep3_OS_c30.90									>3UTR_Mep3_ZM_c30.68			>3UTR_Mep3_OS_c30.55			>CDS_Mep3_ZM_c30.87			>CDS_Mep3_OS_c30.72			>intron_Mep3_ZM_c30.111
RAGCCGAG			TTTTRTA									ATCACA			CTTACG			GGCTTTTA			CTCAGA			TTCGTT
>promoter_Mep3_ZM_c30.90			>promoter_Mep3_OS_c30.91									>3UTR_Mep3_ZM_c30.69			>3UTR_Mep3_OS_c30.56			>CDS_Mep3_ZM_c30.90			>CDS_Mep3_OS_c30.73			>intron_Mep3_ZM_c30.112
ACATGARC			CATATTT									TTCGGA			AAGTCG			TTTATATG			GGTACT			ACGTTT
>promoter_Mep3_ZM_c30.91			>promoter_Mep3_OS_c30.92									>3UTR_Mep3_ZM_c30.70			>3UTR_Mep3_OS_c30.57			>CDS_Mep3_ZM_c30.92			>CDS_Mep3_OS_c30.74			>intron_Mep3_ZM_c30.113
AYATATG			TCNATCT									GCAATT			TGATCC			CTCAGA			AGGGTT			TGCGTT
>promoter_Mep3_ZM_c30.92			>promoter_Mep3_OS_c30.93									>3UTR_Mep3_ZM_c30.71			>3UTR_Mep3_OS_c30.58			>CDS_Mep3_ZM_c30.94			>CDS_Mep3_OS_c30.75			>intron_Mep3_ZM_c30.114
TGATTTGT			CCATCCA									CCCACT			CCCGTA			GGATTC			TATGAT			ATACTG
>promoter_Mep3_ZM_c30.96			>promoter_Mep3_OS_c30.95									>3UTR_Mep3_ZM_c30.72			>3UTR_Mep3_OS_c30.59			>CDS_Mep3_ZM_c30.95			>CDS_Mep3_OS_c30.76			>intron_Mep3_ZM_c30.115
GCSGGCGG			GCCGNTG									CCTGTA			GTTGTA			GAGTAT			TTCCAA			CTGTAT
>promoter_Mep3_ZM_c30.98			>promoter_Mep3_OS_c30.99									>3UTR_Mep3_ZM_c30.73			>3UTR_Mep3_OS_c30.60			>CDS_Mep3_ZM_c30.96			>CDS_Mep3_OS_c30.77			>intron_Mep3_ZM_c30.116
SGCTGGCG			GCTAGCTA									CATTTT			TCCGCA			TTTTAG			CTTACA			TTCCGT
>promoter_Mep3_ZM_c30.100			>promoter_Mep3_OS_c30.100									>3UTR_Mep3_ZM_c30.74			>3UTR_Mep3_OS_c30.61			>CDS_Mep3_ZM_c30.97			>CDS_Mep3_OS_c30.78			>intron_Mep3_ZM_c30.117
CATGGATG			GCAYGCA									CCCAAT			CGGTCC			GTGTGA			TGTACT			GTTTAC
>promoter_Mep3_ZM_c30.104			>promoter_Mep3_OS_c30.102									>3UTR_Mep3_ZM_c30.75			>3UTR_Mep3_OS_c30.62			>CDS_Mep3_ZM_c30.98			>CDS_Mep3_OS_c30.79			>intron_Mep3_ZM_c30.118
TTTCCCTT			TTTTGTTT									CACACT			CCCGAA			TTACAT			TATCCA			GCTTAC
>promoter_Mep3_ZM_c30.106			>promoter_Mep3_OS_c30.105									>3UTR_Mep3_ZM_c30.76			>3UTR_Mep3_OS_c30.63			>CDS_Mep3_ZM_c30.99			>CDS_Mep3_OS_c30.80			>intron_Mep3_ZM_c30.119
AATTTTA			GTGCCTTTGG									GTAAAT			CGCGTA			TCCCAA			AACTCT			ATCTGA
>promoter_Mep3_ZM_c30.108			>promoter_Mep3_OS_c30.106									>3UTR_Mep3_ZM_c30.77			>3UTR_Mep3_OS_c30.64			>CDS_Mep3_ZM_c30.100			>CDS_Mep3_OS_c30.81			>intron_Mep3_ZM_c30.120
MTGGCGCC			GTCACATTGA									GTGATT			GTAAAG			TCTGGA			TTCCCT			CTGTTA
>promoter_Mep3_ZM_c30.114			>promoter_Mep3_OS_c30.107									>3UTR_Mep3_ZM_c30.78			>3UTR_Mep3_OS_c30.65			>CDS_Mep3_ZM_c30.101			>CDS_Mep3_OS_c30.82			>intron_Mep3_ZM_c30.121
ATGCAYAT			GTGATCGGTA									ACTATG			ATTGCT			ATATCT			CAGTAT			TAGTTC
>promoter_Mep3_ZM_c30.117			>promoter_Mep3_OS_c30.108									>3UTR_Mep3_ZM_c30.79			>3UTR_Mep3_OS_c30.66			>CDS_Mep3_ZM_c30.102			>CDS_Mep3_OS_c30.83			>intron_Mep3_ZM_c30.122
GTCTTTGT			TTTTGGCCGT									CTCGGA			TATACG			TTATAG			AACTAT			GTATGC
>promoter_Mep3_ZM_c30.118			>promoter_Mep3_OS_c30.109									>3UTR_Mep3_ZM_c30.80			>3UTR_Mep3_OS_c30.67			>CDS_Mep3_ZM_c30.103			>CDS_Mep3_OS_c30.84			>intron_Mep3_ZM_c30.123
CGACACGA			ACGATAGC									TGGAAG						TCTTTG			GTCTTT			GTAACT
>promoter_Mep3_ZM_c30.120			>promoter_Mep3_OS_c30.110									>3UTR_Mep3_ZM_c30.81						>CDS_Mep3_ZM_c30.104			>CDS_Mep3_OS_c30.85			>intron_Mep3_ZM_c30.124
CATGGTG			GGCCATTAGA									GTGTAA						GTATCT			CCACAA			TTACAG
>promoter_Mep3_ZM_c30.121			>promoter_Mep3_OS_c30.111									>3UTR_Mep3_ZM_c30.82						>CDS_Mep3_ZM_c30.105			>CDS_Mep3_OS_c30.86			>intron_Mep3_ZM_c30.125
CTTCTCC			GAGCCAGTTT									TTTGGA						GGCTTT			CAGACC			CTGTGT
>promoter_Mep3_ZM_c30.123			>promoter_Mep3_OS_c30.112									>3UTR_Mep3_ZM_c30.83						>CDS_Mep3_ZM_c30.106			>CDS_Mep3_OS_c30.87			>intron_Mep3_ZM_c30.126
GCGAGCS			GGTCTTTGTC									ATCCCA						AGCTTT			ATAGGT			GTAATC
>promoter_Mep3_ZM_c30.125			>promoter_Mep3_OS_c30.113									>3UTR_Mep3_ZM_c30.84						>CDS_Mep3_ZM_c30.107			>CDS_Mep3_OS_c30.88			>intron_Mep3_ZM_c30.127
GCAATGCA			GTGCCTGTGG									GAATCC						ATATGT			GGATTA			TGCAGT
>promoter_Mep3_ZM_c30.128			>promoter_Mep3_OS_c30.114									>3UTR_Mep3_ZM_c30.85						>CDS_Mep3_ZM_c30.108			>CDS_Mep3_OS_c30.89			>intron_Mep3_ZM_c30.128
GAGTCCGA			GGCCTTTGAC															ACCCTA			GTTGCC			TTACTC
>promoter_Mep3_ZM_c30.130			>promoter_Mep3_OS_c30.115															>CDS_Mep3_ZM_c30.109			>CDS_Mep3_OS_c30.90			>intron_Mep3_ZM_c30.129
WACATGTA			GGTCCTAA															TCCGAA			TACAAA			CAGTTA
>promoter_Mep3_ZM_c30.131			>promoter_Mep3_OS_c30.116															>CDS_Mep3_ZM_c30.110			>CDS_Mep3_OS_c30.91			>intron_Mep3_ZM_c30.130
CGWGCAC			GTGATCGT															TCTTAT			TACTCT			CAGTAT
>promoter_Mep3_ZM_c30.133			>promoter_Mep3_OS_c30.117															>CDS_Mep3_ZM_c30.111			>CDS_Mep3_OS_c30.92			>intron_Mep3_ZM_c30.131
CCRCCGCC			GGTCTTTG															ACCTCT			AACACA			ATGTGC
>promoter_Mep3_ZM_c30.136			>promoter_Mep3_OS_c30.118															>CDS_Mep3_ZM_c30.112			>CDS_Mep3_OS_c30.93			>intron_Mep3_ZM_c30.132
GCSGACGG			GCCATTAG															TCCAAA						GTACTA
>promoter_Mep3_ZM_c30.137			>promoter_Mep3_OS_c30.119															>CDS_Mep3_ZM_c30.113						>intron_Mep3_ZM_c30.133
GCMGGAGC			TAAGGTCG															ATACTC						GTAAGC
>promoter_Mep3_ZM_c30.139			>promoter_Mep3_OS_c30.120															>CDS_Mep3_ZM_c30.114						>intron_Mep3_ZM_c30.134
GCTSGTGG			TTGACCGT															ACCTAT						GTTTCC
>promoter_Mep3_ZM_c30.140			>promoter_Mep3_OS_c30.121															>CDS_Mep3_ZM_c30.115						>intron_Mep3_ZM_c30.135
CAAGCGCA			GTCGTTAA															TAGTTG						CCGTTT
>promoter_Mep3_ZM_c30.141			>promoter_Mep3_OS_c30.122															>CDS_Mep3_ZM_c30.116						>intron_Mep3_ZM_c30.136
TATAAATT			TTTGGCCG															ACTTAT						CGGTTT
>promoter_Mep3_ZM_c30.142			>promoter_Mep3_OS_c30.123															>CDS_Mep3_ZM_c30.117						>intron_Mep3_ZM_c30.137
YATAATAA			GTAGGTTG															GGATAT						GCTAGT
>promoter_Mep3_ZM_c30.145			>promoter_Mep3_OS_c30.124															>CDS_Mep3_ZM_c30.118						>intron_Mep3_ZM_c30.138
TTATGTGT			TACCTGGT															AATTAA						ATTTCG
>promoter_Mep3_ZM_c30.148			>promoter_Mep3_OS_c30.125															>CDS_Mep3_ZM_c30.120						>intron_Mep3_ZM_c30.139
GTGTGTGN			TATGCCCG															AAGGTT						ATCGTT
>promoter_Mep3_ZM_c30.149			>promoter_Mep3_OS_c30.126															>CDS_Mep3_ZM_c30.121						>intron_Mep3_ZM_c30.140
TTAGGGTT			CTCGATGG															CTATCC						TGCAAT
>promoter_Mep3_ZM_c30.151			>promoter_Mep3_OS_c30.127															>CDS_Mep3_ZM_c30.122						>intron_Mep3_ZM_c30.141
GGCCCACG			GTCGCATT															TAGTAG						CTCTTA
>promoter_Mep3_ZM_c30.153			>promoter_Mep3_OS_c30.128															>CDS_Mep3_ZM_c30.123						>intron_Mep3_ZM_c30.142
CCAATTGTGT			GTGACCCT															GGATCT						CAGATA
>promoter_Mep3_ZM_c30.154			>promoter_Mep3_OS_c30.129															>CDS_Mep3_ZM_c30.124						>intron_Mep3_ZM_c30.143
CAAGTCCCCA			ATGACCGT															CTAATC
>promoter_Mep3_ZM_c30.155			>promoter_Mep3_OS_c30.130															>CDS_Mep3_ZM_c30.125
TAGTTGGGTC			GCAGTGAC															GTATTT
>promoter_Mep3_ZM_c30.156			>promoter_Mep3_OS_c30.131															>CDS_Mep3_ZM_c30.126
CCGACTTGTA			GGCCTTTG															TTGAGT
>promoter_Mep3_ZM_c30.157			>promoter_Mep3_OS_c30.132															>CDS_Mep3_ZM_c30.127
CTGACACCTT			CGATAG															TTACTG
>promoter_Mep3_ZM_c30.158			>promoter_Mep3_OS_c30.133															>CDS_Mep3_ZM_c30.128
GTTAGGAC			GGCCCATT															AATCGA
>promoter_Mep3_ZM_c30.159			>promoter_Mep3_OS_c30.134															>CDS_Mep3_ZM_c30.129
AGTCCCTA			CTAAACGC															GTAACC
>promoter_Mep3_ZM_c30.160			>promoter_Mep3_OS_c30.135															>CDS_Mep3_ZM_c30.130
AGGGTAGC			GTGATAGG
>promoter_Mep3_ZM_c30.161			>promoter_Mep3_OS_c30.136
GCGACTTT			ACCGTGAT
>promoter_Mep3_ZM_c30.162			>promoter_Mep3_OS_c30.137
CCTGTCAG			ATCGTGAC
>promoter_Mep3_ZM_c30.163			>promoter_Mep3_OS_c30.138
CGCTAATG			TTTCACGT
>promoter_Mep3_ZM_c30.164			>promoter_Mep3_OS_c30.139
GCCTACTG			GTTGGGAC
>promoter_Mep3_ZM_c30.165			>promoter_Mep3_OS_c30.140
CCTTTCAG			GTGAACGT
>promoter_Mep3_ZM_c30.166			>promoter_Mep3_OS_c30.141
CGTACTGT			GGTGTACT
>promoter_Mep3_ZM_c30.167			>promoter_Mep3_OS_c30.142
ACGACTTG			GGTAGA
>promoter_Mep3_ZM_c30.168			>promoter_Mep3_OS_c30.143
ACTTCGAG			CGCATT
>promoter_Mep3_ZM_c30.169			>promoter_Mep3_OS_c30.144
AGTGAACC			GGTCCCAT
>promoter_Mep3_ZM_c30.170			>promoter_Mep3_OS_c30.145
CAATTGTG			CGTGAT
>promoter_Mep3_ZM_c30.171			>promoter_Mep3_OS_c30.146
CCGACTTT			ACATCG
>promoter_Mep3_ZM_c30.172			>promoter_Mep3_OS_c30.147
GCCTATTG			GTCGTT
>promoter_Mep3_ZM_c30.173			>promoter_Mep3_OS_c30.148
AGTACCCA			GTCTTT
>promoter_Mep3_ZM_c30.174			>promoter_Mep3_OS_c30.149
GTTAGACC			ATACTG
>promoter_Mep3_ZM_c30.175			>promoter_Mep3_OS_c30.150
CGGATT			TTGACC
>promoter_Mep3_ZM_c30.176			>promoter_Mep3_OS_c30.151
GTATCGGA			AAACGC
>promoter_Mep3_ZM_c30.177			>promoter_Mep3_OS_c30.152
GTTAGCCC			CTTCGA
>promoter_Mep3_ZM_c30.178			>promoter_Mep3_OS_c30.153
GTTAGTCC			CTCGAT
>promoter_Mep3_ZM_c30.179			>promoter_Mep3_OS_c30.154
CATTTCGC			TAACCG
>promoter_Mep3_ZM_c30.180			>promoter_Mep3_OS_c30.155
GTTTGCGA			GGACTT
>promoter_Mep3_ZM_c30.181			>promoter_Mep3_OS_c30.156
AGTGTCCC			CTATGG
>promoter_Mep3_ZM_c30.182			>promoter_Mep3_OS_c30.157
ACGATTTG			TGGCCC
>promoter_Mep3_ZM_c30.183			>promoter_Mep3_OS_c30.158
ACTTGGGA			GCCAGT
>promoter_Mep3_ZM_c30.184			>promoter_Mep3_OS_c30.159
ACTTGTAC			ATCGTG
>promoter_Mep3_ZM_c30.185			>promoter_Mep3_OS_c30.160
CGGATTGC			ATAGAC
>promoter_Mep3_ZM_c30.186			>promoter_Mep3_OS_c30.161
TTTGCG			CGTTGG
>promoter_Mep3_ZM_c30.187			>promoter_Mep3_OS_c30.162
AGGGACTA			CAGTCA
>promoter_Mep3_ZM_c30.188			>promoter_Mep3_OS_c30.163
AGTAGACC			TCCGTT
>promoter_Mep3_ZM_c30.189			>promoter_Mep3_OS_c30.164
CCTTCGAA			CAATCG
>promoter_Mep3_ZM_c30.191			>promoter_Mep3_OS_c30.165
AGGGTC			CGTTTA
>promoter_Mep3_ZM_c30.193			>promoter_Mep3_OS_c30.166
CTGTCA			CTTTCG
>promoter_Mep3_ZM_c30.195			>promoter_Mep3_OS_c30.167
GTGAAC			CACCTG
>promoter_Mep3_ZM_c30.196			>promoter_Mep3_OS_c30.168
ATCGGA			GGTACT
>promoter_Mep3_ZM_c30.197			>promoter_Mep3_OS_c30.169
CGACTT			ATACGC
>promoter_Mep3_ZM_c30.198			>promoter_Mep3_OS_c30.170
TAGACG			CTCGTT
>promoter_Mep3_ZM_c30.199			>promoter_Mep3_OS_c30.171
CGCATT			ATTCGT
>promoter_Mep3_ZM_c30.200			>promoter_Mep3_OS_c30.172
TTCGCA			TAAGGT
>promoter_Mep3_ZM_c30.201			>promoter_Mep3_OS_c30.173
GCTTAC			ACGGTT
>promoter_Mep3_ZM_c30.202			>promoter_Mep3_OS_c30.174
GGTTAG			CGAAAG
>promoter_Mep3_ZM_c30.204			>promoter_Mep3_OS_c30.175
CGCAAT			CGAGAT
>promoter_Mep3_ZM_c30.205			>promoter_Mep3_OS_c30.176
CATAGG			CGCAGA
>promoter_Mep3_ZM_c30.207			>promoter_Mep3_OS_c30.177
GGTCTC			ATGCCC
>promoter_Mep3_ZM_c30.208			>promoter_Mep3_OS_c30.178
CATACG			TAATGC
>promoter_Mep3_ZM_c30.210			>promoter_Mep3_OS_c30.179
ACCAGG			CGTAAT
>promoter_Mep3_ZM_c30.211			>promoter_Mep3_OS_c30.180
GGTTCG			CTATTC
>promoter_Mep3_ZM_c30.212			>promoter_Mep3_OS_c30.181
CCTACT			AGACAG
>promoter_Mep3_ZM_c30.213			>promoter_Mep3_OS_c30.182
CAATCG
>promoter_Mep3_ZM_c30.214
CAGAGT
>promoter_Mep3_ZM_c30.215
CGTTAG
>promoter_Mep3_ZM_c30.216
CTGTAC
>promoter_Mep3_ZM_c30.217
TGCGTT
>promoter_Mep3_ZM_c30.218
CATTCG
>promoter_Mep3_ZM_c30.219
CGAGTT
>promoter_Mep3_ZM_c30.220
CAATTG
>promoter_Mep3_ZM_c30.221
GTACTG
>promoter_Mep3_ZM_c30.223
AGGGAC
>promoter_Mep3_ZM_c30.224
GCTATA
>promoter_Mep3_ZM_c30.225
CCTATC
>promoter_Mep3_ZM_c30.226
GCTAAC
>promoter_Mep3_ZM_c30.227
CCTAAC
>promoter_Mep3_ZM_c30.228

## Sheet: NADP-ME
promoter						5UTR						3UTR						CDS						intron
maize			rice			maize			rice			maize			rice			maize			rice			maize			rice
>promoter_NADP-ME_ZM_c30.5			>promoter_NADP-ME_OS_c30.1			>5UTR_NADP-ME_ZM_c30.35			>5UTR_NADP-ME_OS_c30.1			>3UTR_NADP-ME_ZM_c30.1			>3UTR_NADP-ME_OS_c30.4			>CDS_NADP-ME_ZM_c30.1			>CDS_NADP-ME_OS_c30.5			>intron_NADP-ME_ZM_c30.2			>intron_NADP-ME_OS_c30.1
NHSACGTSDC			CGCCGCC			TCNTCCT			CGCCGCC			CCGAC			TGTAMAT			CGNCGCC			CGCCGCC			AAAANAAA			TTTTTTTT
>promoter_NADP-ME_ZM_c30.6			>promoter_NADP-ME_OS_c30.7			>5UTR_NADP-ME_ZM_c30.36			>5UTR_NADP-ME_OS_c30.4			>3UTR_NADP-ME_ZM_c30.4			>3UTR_NADP-ME_OS_c30.7			>CDS_NADP-ME_ZM_c30.2			>CDS_NADP-ME_OS_c30.17			>intron_NADP-ME_ZM_c30.3			>intron_NADP-ME_OS_c30.2
YAACSGMC			ATGWAYCT			GACGASG			CCGAC			AGATHYK			TATATAN			GGAGGNGG			CCGAC			TTTTTTTT			RAAAAAAA
>promoter_NADP-ME_ZM_c30.13			>promoter_NADP-ME_OS_c30.8			>5UTR_NADP-ME_ZM_c30.45			>5UTR_NADP-ME_OS_c30.11			>3UTR_NADP-ME_ZM_c30.12			>3UTR_NADP-ME_OS_c30.13			>CDS_NADP-ME_ZM_c30.3			>CDS_NADP-ME_OS_c30.28			>intron_NADP-ME_ZM_c30.4			>intron_NADP-ME_OS_c30.3
CACGT			YSACGTR			CCGTCGAC			CCACCAC			ATATATGW			TCTGTGTTAA			GGCGGCGS			MCCSW			ATATATAT			CTCTCTCT
>promoter_NADP-ME_ZM_c30.26			>promoter_NADP-ME_OS_c30.13			>5UTR_NADP-ME_ZM_c30.56			>5UTR_NADP-ME_OS_c30.12			>3UTR_NADP-ME_ZM_c30.18			>3UTR_NADP-ME_OS_c30.14			>CDS_NADP-ME_ZM_c30.4			>CDS_NADP-ME_OS_c30.34			>intron_NADP-ME_ZM_c30.5			>intron_NADP-ME_OS_c30.5
NHSACGTSDN			WAAAGG			CTAGCC			GGAGGAGG			GCATATAGCT			TACATACCTC			SAAGAAG			GGWGGNGG			KYTGCAG			TASTAGTA
>promoter_NADP-ME_ZM_c30.28			>promoter_NADP-ME_OS_c30.14			>5UTR_NADP-ME_ZM_c30.57			>5UTR_NADP-ME_OS_c30.15			>3UTR_NADP-ME_ZM_c30.19			>3UTR_NADP-ME_OS_c30.19			>CDS_NADP-ME_ZM_c30.5			>CDS_NADP-ME_OS_c30.35			>intron_NADP-ME_ZM_c30.6			>intron_NADP-ME_OS_c30.6
TTTWTTTT			NHCACGTGDN			CCGCTC			GGYGGTGG			CCGTCCGACT			TTACCCCC			GACGAGGA			CGSCGCCG			CSYCGCC			CTYCTCC
>promoter_NADP-ME_ZM_c30.29			>promoter_NADP-ME_OS_c30.17			>5UTR_NADP-ME_ZM_c30.59			>5UTR_NADP-ME_OS_c30.17			>3UTR_NADP-ME_ZM_c30.20			>3UTR_NADP-ME_OS_c30.20			>CDS_NADP-ME_ZM_c30.6			>CDS_NADP-ME_OS_c30.36			>intron_NADP-ME_ZM_c30.10			>intron_NADP-ME_OS_c30.8
ATATATAT			NHCACGTGDN			GCGACG			NCGGCGA			AGCTGTCCTA			TTCCTCCCTA			TGCTNCT			CSTCGYCG			TTTCTGTT			GGCGGCG
>promoter_NADP-ME_ZM_c30.30			>promoter_NADP-ME_OS_c30.25			>5UTR_NADP-ME_ZM_c30.60			>5UTR_NADP-ME_OS_c30.20			>3UTR_NADP-ME_ZM_c30.21			>3UTR_NADP-ME_OS_c30.22			>CDS_NADP-ME_ZM_c30.7			>CDS_NADP-ME_OS_c30.37			>intron_NADP-ME_ZM_c30.12			>intron_NADP-ME_OS_c30.11
CGYCGTCG			NCCACGTVRN			ACCCTA			CGCCGCC			GGCTGTGGGT			CTCTGTTA			CTTCYTC			SAAGRAG			CCATCCA			TTTSTTTC
>promoter_NADP-ME_ZM_c30.31			>promoter_NADP-ME_OS_c30.29			>5UTR_NADP-ME_ZM_c30.61			>5UTR_NADP-ME_OS_c30.24			>3UTR_NADP-ME_ZM_c30.22			>3UTR_NADP-ME_OS_c30.23			>CDS_NADP-ME_ZM_c30.8			>CDS_NADP-ME_OS_c30.38			>intron_NADP-ME_ZM_c30.13			>intron_NADP-ME_OS_c30.12
CCWCCTC			AGAAAR			CAACGC			GAGGCAGCCC			CCATATCCAG			CGTGTGTA			CAWGGA			GGCGGCGG			AACCAAAC			GTAYGTAC
>promoter_NADP-ME_ZM_c30.32			>promoter_NADP-ME_OS_c30.31			>5UTR_NADP-ME_ZM_c30.62			>5UTR_NADP-ME_OS_c30.27			>3UTR_NADP-ME_ZM_c30.23			>3UTR_NADP-ME_OS_c30.24			>CDS_NADP-ME_ZM_c30.9			>CDS_NADP-ME_OS_c30.39			>intron_NADP-ME_ZM_c30.18			>intron_NADP-ME_OS_c30.19
GAGRGAG			GTRAAWA			GCTCGT			CCAAGCCG			CCTTCGTTGC			CATGTGTG			CAAGTWC			CTWCTNC			GGAGGGAG			AAAATAWA
>promoter_NADP-ME_ZM_c30.33			>promoter_NADP-ME_OS_c30.33			>5UTR_NADP-ME_ZM_c30.63			>5UTR_NADP-ME_OS_c30.28			>3UTR_NADP-ME_ZM_c30.24			>3UTR_NADP-ME_OS_c30.25			>CDS_NADP-ME_ZM_c30.10			>CDS_NADP-ME_OS_c30.40			>intron_NADP-ME_ZM_c30.19			>intron_NADP-ME_OS_c30.23
AAANAAAA			YTTGTCTC			AGTCCG			GAGAGCCG			CCTTTAATCC			TAACCTTG			TGCTGKT			CAAGKWC			TTGGTTGG			TTCTTNCT
>promoter_NADP-ME_ZM_c30.34			>promoter_NADP-ME_OS_c30.35			>5UTR_NADP-ME_ZM_c30.64			>5UTR_NADP-ME_OS_c30.31			>3UTR_NADP-ME_ZM_c30.25			>3UTR_NADP-ME_OS_c30.26			>CDS_NADP-ME_ZM_c30.11			>CDS_NADP-ME_OS_c30.41			>intron_NADP-ME_ZM_c30.20			>intron_NADP-ME_OS_c30.25
TWTATAS			MCCSW			AGCCTA			CAACCACC			GCCTACTCTT			TTCCACTC			AGCAGCAG			CCWCCNCC			TCTCWTGG			GTRGTTT
>promoter_NADP-ME_ZM_c30.35			>promoter_NADP-ME_OS_c30.36			>5UTR_NADP-ME_ZM_c30.65			>5UTR_NADP-ME_OS_c30.33			>3UTR_NADP-ME_ZM_c30.26			>3UTR_NADP-ME_OS_c30.27			>CDS_NADP-ME_ZM_c30.12			>CDS_NADP-ME_OS_c30.42			>intron_NADP-ME_ZM_c30.22			>intron_NADP-ME_OS_c30.27
CCCTCTC			NNNSACGTGNCM			ACAGTC			CAGCCATC			GGGTCTGTTC			TCAACTCT			CGACGR			GCTGGWG			AGARAAA			GTGGGGG
>promoter_NADP-ME_ZM_c30.38			>promoter_NADP-ME_OS_c30.45			>5UTR_NADP-ME_ZM_c30.66			>5UTR_NADP-ME_OS_c30.34			>3UTR_NADP-ME_ZM_c30.27			>3UTR_NADP-ME_OS_c30.28			>CDS_NADP-ME_ZM_c30.13			>CDS_NADP-ME_OS_c30.43			>intron_NADP-ME_ZM_c30.25			>intron_NADP-ME_OS_c30.28
GCTGCNGC			CCGAC			ACGCCG			AGCTCGCC			CCTTCGTT			CGTGTTAA			TACWWC			WSGAGGA			TCATGTGC
>promoter_NADP-ME_ZM_c30.39			>promoter_NADP-ME_OS_c30.48			>5UTR_NADP-ME_ZM_c30.67			>5UTR_NADP-ME_OS_c30.36			>3UTR_NADP-ME_ZM_c30.28			>3UTR_NADP-ME_OS_c30.29			>CDS_NADP-ME_ZM_c30.14			>CDS_NADP-ME_OS_c30.44			>intron_NADP-ME_ZM_c30.29
AACCAAAC			TAATRATTG			CCACCT			CCGCCATC			AGGTAGCTAT			GTACTCCC			CCGCCTCC			CAACNWC			ACAAAATA
>promoter_NADP-ME_ZM_c30.40			>promoter_NADP-ME_OS_c30.51			>5UTR_NADP-ME_ZM_c30.68			>5UTR_NADP-ME_OS_c30.37			>3UTR_NADP-ME_ZM_c30.29			>3UTR_NADP-ME_OS_c30.30			>CDS_NADP-ME_ZM_c30.15			>CDS_NADP-ME_OS_c30.46			>intron_NADP-ME_ZM_c30.30
CCRCCGCC			ACGTAA			ACGCGG			CAGCCCCA			CGTCAGAC			ATCCAGTC			GTNCCTG			CGNCGGCG			TCTCTGTTTC
>promoter_NADP-ME_ZM_c30.41			>promoter_NADP-ME_OS_c30.54			>5UTR_NADP-ME_ZM_c30.69			>5UTR_NADP-ME_OS_c30.38			>3UTR_NADP-ME_ZM_c30.30			>3UTR_NADP-ME_OS_c30.31			>CDS_NADP-ME_ZM_c30.16			>CDS_NADP-ME_OS_c30.47			>intron_NADP-ME_ZM_c30.31
TAWAAATA			CGSCGSCG			AGACGC			CCAAGC			TACTCCGT			TTCCTCCC			GSAGAAG			ATGGYGR			ATAGTTACTT
>promoter_NADP-ME_ZM_c30.42			>promoter_NADP-ME_OS_c30.55			>5UTR_NADP-ME_ZM_c30.70			>5UTR_NADP-ME_OS_c30.39			>3UTR_NADP-ME_ZM_c30.31			>3UTR_NADP-ME_OS_c30.32			>CDS_NADP-ME_ZM_c30.17			>CDS_NADP-ME_OS_c30.49			>intron_NADP-ME_ZM_c30.32
GTGGTGG			TTTTTTTT			CCGTCG			CCAGCC			CGTCCGAC			ATACGTAC			CGGCGGC			GGWGTTC			TTGCTACCGT
>promoter_NADP-ME_ZM_c30.43			>promoter_NADP-ME_OS_c30.56			>5UTR_NADP-ME_ZM_c30.71			>5UTR_NADP-ME_OS_c30.40			>3UTR_NADP-ME_ZM_c30.32			>3UTR_NADP-ME_OS_c30.33			>CDS_NADP-ME_ZM_c30.18			>CDS_NADP-ME_OS_c30.50			>intron_NADP-ME_ZM_c30.33
GTTTGGTT			CYYCCTCC			CCAGCC			GAGCCG			AGGGTAAT			TACCTT			AGGAGMT			WACAAG			TTAGCTGTGG
>promoter_NADP-ME_ZM_c30.44			>promoter_NADP-ME_OS_c30.58			>5UTR_NADP-ME_ZM_c30.72			>5UTR_NADP-ME_OS_c30.41			>3UTR_NADP-ME_ZM_c30.33			>3UTR_NADP-ME_OS_c30.34			>CDS_NADP-ME_ZM_c30.21			>CDS_NADP-ME_OS_c30.51			>intron_NADP-ME_ZM_c30.34
AGCAMGAG			WAAAAAAA			TTATCC			AAGCCG			AATCCGGT			GGTCTC			CACCAYC			MCGCCRT			TTTCAGTTCC
>promoter_NADP-ME_ZM_c30.45			>promoter_NADP-ME_OS_c30.59			>5UTR_NADP-ME_ZM_c30.73			>5UTR_NADP-ME_OS_c30.42			>3UTR_NADP-ME_ZM_c30.34			>3UTR_NADP-ME_OS_c30.35			>CDS_NADP-ME_ZM_c30.22			>CDS_NADP-ME_OS_c30.52			>intron_NADP-ME_ZM_c30.35
GASGANGA			ANATATWT			TCATAC			CCACCG			GCATATAG			TACTCC			CMGTGGA			GCNGCWGC			ATGCGTCTGT
>promoter_NADP-ME_ZM_c30.46			>promoter_NADP-ME_OS_c30.60			>5UTR_NADP-ME_ZM_c30.74			>5UTR_NADP-ME_OS_c30.43			>3UTR_NADP-ME_ZM_c30.35			>3UTR_NADP-ME_OS_c30.36			>CDS_NADP-ME_ZM_c30.23			>CDS_NADP-ME_OS_c30.54			>intron_NADP-ME_ZM_c30.36
WATTATTA			CCACCNC			GAAGTC			GGCAGC			TAGGCCAA			TATACT			TACAAK			CCKCCTC			ACTGTATTTA
>promoter_NADP-ME_ZM_c30.47			>promoter_NADP-ME_OS_c30.62			>5UTR_NADP-ME_ZM_c30.75			>5UTR_NADP-ME_OS_c30.44			>3UTR_NADP-ME_ZM_c30.36			>3UTR_NADP-ME_OS_c30.37			>CDS_NADP-ME_ZM_c30.24			>CDS_NADP-ME_OS_c30.55			>intron_NADP-ME_ZM_c30.37
CTAAAAT			GGNGGAGG			ACAGCC			CGAAGC			TGGGAGTT			CTTAAC			TGTACCA			CACCAAGN			CTCTGTTT
>promoter_NADP-ME_ZM_c30.49			>promoter_NADP-ME_OS_c30.63			>5UTR_NADP-ME_ZM_c30.76			>5UTR_NADP-ME_OS_c30.45			>3UTR_NADP-ME_ZM_c30.38			>3UTR_NADP-ME_OS_c30.38			>CDS_NADP-ME_ZM_c30.26			>CDS_NADP-ME_OS_c30.56			>intron_NADP-ME_ZM_c30.38
CACCGTC			CTCCTCS			CGGAGC			CCTAGC			ATAGGG			CCCACT			GTTCCAGT			TCACCGKC			TATGCTGC
>promoter_NADP-ME_ZM_c30.51			>promoter_NADP-ME_OS_c30.65			>5UTR_NADP-ME_ZM_c30.77			>5UTR_NADP-ME_OS_c30.46			>3UTR_NADP-ME_ZM_c30.39			>3UTR_NADP-ME_OS_c30.39			>CDS_NADP-ME_ZM_c30.27			>CDS_NADP-ME_OS_c30.57			>intron_NADP-ME_ZM_c30.39
TATANAA			GNCGNCG			GAAGCG			GAGACG			GCCTACTC			CTCCCT			AASTTCT			GCTGCTC			GTAAGTGC
>promoter_NADP-ME_ZM_c30.52			>promoter_NADP-ME_OS_c30.66			>5UTR_NADP-ME_ZM_c30.78			>5UTR_NADP-ME_OS_c30.47			>3UTR_NADP-ME_ZM_c30.40			>3UTR_NADP-ME_OS_c30.40			>CDS_NADP-ME_ZM_c30.28			>CDS_NADP-ME_OS_c30.58			>intron_NADP-ME_ZM_c30.40
TATATTNT			GWGGWGG			AATCCG			GCCCAG			AGGGGCCT			TACCCC			AKTTCTT			CTACAN			TCAGTTCC
>promoter_NADP-ME_ZM_c30.53			>promoter_NADP-ME_OS_c30.68			>5UTR_NADP-ME_ZM_c30.79			>5UTR_NADP-ME_OS_c30.48			>3UTR_NADP-ME_ZM_c30.41			>3UTR_NADP-ME_OS_c30.41			>CDS_NADP-ME_ZM_c30.31			>CDS_NADP-ME_OS_c30.63			>intron_NADP-ME_ZM_c30.41
TCTCMTC			NAGTASTA			ACGACG			AAACCC			GTTTGGCC			TCTGTG			TCCACATTAT			ATCANCA			TTTGCTGC
>promoter_NADP-ME_ZM_c30.54			>promoter_NADP-ME_OS_c30.69			>5UTR_NADP-ME_ZM_c30.81			>5UTR_NADP-ME_OS_c30.49			>3UTR_NADP-ME_ZM_c30.42			>3UTR_NADP-ME_OS_c30.42			>CDS_NADP-ME_ZM_c30.32			>CDS_NADP-ME_OS_c30.65			>intron_NADP-ME_ZM_c30.42
RAGAAGAA			NACATGT			CCGAGC			GGCAAC			CCTCCGTT			TAAACT			TTCCCATTTT			GAGAAGG			GTTGCTAT
>promoter_NADP-ME_ZM_c30.55			>promoter_NADP-ME_OS_c30.70			>5UTR_NADP-ME_ZM_c30.82			>5UTR_NADP-ME_OS_c30.50			>3UTR_NADP-ME_ZM_c30.43			>3UTR_NADP-ME_OS_c30.43			>CDS_NADP-ME_ZM_c30.33			>CDS_NADP-ME_OS_c30.68			>intron_NADP-ME_ZM_c30.43
TTTTTTCY			ATWTTTTT			ACGCTC			GAGAGG			CGGGTAGC			TCGCGT			TCACACCATT			GTTSGTG			GTAGCTTC
>promoter_NADP-ME_ZM_c30.56			>promoter_NADP-ME_OS_c30.71			>5UTR_NADP-ME_ZM_c30.83			>5UTR_NADP-ME_OS_c30.51			>3UTR_NADP-ME_ZM_c30.44			>3UTR_NADP-ME_OS_c30.44			>CDS_NADP-ME_ZM_c30.34			>CDS_NADP-ME_OS_c30.70			>intron_NADP-ME_ZM_c30.44
CCRCCAC			GAGANGA			AGCCAC			ACGCAA			GCATCTGG			ACGTAC			GCCATGGATT			TCCTCCAC			TTATCTGT
>promoter_NADP-ME_ZM_c30.57			>promoter_NADP-ME_OS_c30.72			>5UTR_NADP-ME_ZM_c30.84			>5UTR_NADP-ME_OS_c30.52			>3UTR_NADP-ME_ZM_c30.45			>3UTR_NADP-ME_OS_c30.45			>CDS_NADP-ME_ZM_c30.35			>CDS_NADP-ME_OS_c30.78			>intron_NADP-ME_ZM_c30.45
GGGCGAG			AWATATR			CCGAAG			ACGCCA			TGGGGCAA			GCAATA			GCCAATGAGT			GATGCTG			GTATCTGT
>promoter_NADP-ME_ZM_c30.58			>promoter_NADP-ME_OS_c30.73			>5UTR_NADP-ME_ZM_c30.85			>5UTR_NADP-ME_OS_c30.53			>3UTR_NADP-ME_ZM_c30.46			>3UTR_NADP-ME_OS_c30.46			>CDS_NADP-ME_ZM_c30.36			>CDS_NADP-ME_OS_c30.79			>intron_NADP-ME_ZM_c30.46
TCTTCNTC			CGCCRCS			GCACGC			CCAACC			CCATATCC			CCTATC			GCCATACAAC			AGGRAGA			TTAGCTGT
>promoter_NADP-ME_ZM_c30.65			>promoter_NADP-ME_OS_c30.74			>5UTR_NADP-ME_ZM_c30.86			>5UTR_NADP-ME_OS_c30.54			>3UTR_NADP-ME_ZM_c30.47			>3UTR_NADP-ME_OS_c30.47			>CDS_NADP-ME_ZM_c30.37			>CDS_NADP-ME_OS_c30.80			>intron_NADP-ME_ZM_c30.47
TAGAGNTA			GATSGAK			CAACCG			TCCGGC			CGCTCCGT			CTTACC			GCCATGAACT			CCAAGGCCCA			ACTGTATT
>promoter_NADP-ME_ZM_c30.69			>promoter_NADP-ME_OS_c30.75			>5UTR_NADP-ME_ZM_c30.87			>5UTR_NADP-ME_OS_c30.55			>3UTR_NADP-ME_ZM_c30.48			>3UTR_NADP-ME_OS_c30.48			>CDS_NADP-ME_ZM_c30.38			>CDS_NADP-ME_OS_c30.81			>intron_NADP-ME_ZM_c30.48
TTTTKGTG			AAAANAAA			TCGCCG			ACGGCG			TGTCCGAC			TGTGTG			GCCCATTTTA			GCTGGTGTCC			TCATGTGC
>promoter_NADP-ME_ZM_c30.71			>promoter_NADP-ME_OS_c30.76			>5UTR_NADP-ME_ZM_c30.88			>5UTR_NADP-ME_OS_c30.56			>3UTR_NADP-ME_ZM_c30.49			>3UTR_NADP-ME_OS_c30.49			>CDS_NADP-ME_ZM_c30.39			>CDS_NADP-ME_OS_c30.85			>intron_NADP-ME_ZM_c30.49
ATGTAYA			CTGCNGC			TCGCGG			GGAAGC			CGATAGCG			CTCCAT			TCGCATATTA			AGGAGCCC			GCATCTGT
>promoter_NADP-ME_ZM_c30.72			>promoter_NADP-ME_OS_c30.77			>5UTR_NADP-ME_ZM_c30.89			>5UTR_NADP-ME_OS_c30.57			>3UTR_NADP-ME_ZM_c30.50			>3UTR_NADP-ME_OS_c30.50			>CDS_NADP-ME_ZM_c30.41			>CDS_NADP-ME_OS_c30.86			>intron_NADP-ME_ZM_c30.50
AGCTAGCT			TTTNTTTT			ATACGC			CGACGA			AGCTGTCC			CATGTG			GTAAATTGTC			TCCCCAAG			GCTGTATT
>promoter_NADP-ME_ZM_c30.73			>promoter_NADP-ME_OS_c30.78			>5UTR_NADP-ME_ZM_c30.90			>5UTR_NADP-ME_OS_c30.58			>3UTR_NADP-ME_ZM_c30.51			>3UTR_NADP-ME_OS_c30.51			>CDS_NADP-ME_ZM_c30.42			>CDS_NADP-ME_OS_c30.87			>intron_NADP-ME_ZM_c30.51
CAGCTCG			TTCTTCTT			ACCCAG			GCCGGC			TGCTTCGT			TTCCTC			GTAATATATG			CGGCCCAA			GCTGTGGA
>promoter_NADP-ME_ZM_c30.74			>promoter_NADP-ME_OS_c30.79			>5UTR_NADP-ME_ZM_c30.91			>5UTR_NADP-ME_OS_c30.59			>3UTR_NADP-ME_ZM_c30.52			>3UTR_NADP-ME_OS_c30.52			>CDS_NADP-ME_ZM_c30.43			>CDS_NADP-ME_OS_c30.88			>intron_NADP-ME_ZM_c30.52
CCGARCC			CATCACC			CCACGC			CCAGGC			GCATAGGG			TCAACT			TCCACATT			AAGGCCCA			TTAACTGC
>promoter_NADP-ME_ZM_c30.75			>promoter_NADP-ME_OS_c30.81			>5UTR_NADP-ME_ZM_c30.92			>5UTR_NADP-ME_OS_c30.60			>3UTR_NADP-ME_ZM_c30.53			>3UTR_NADP-ME_OS_c30.53			>CDS_NADP-ME_ZM_c30.44			>CDS_NADP-ME_OS_c30.89			>intron_NADP-ME_ZM_c30.53
ATTTNTTT			GTGNGTG			ACAGGC			AAGGGG			CTTCGT			TTCCCC			CCATACAG			AGCCCCTC			GTCCGTTT
>promoter_NADP-ME_ZM_c30.77			>promoter_NADP-ME_OS_c30.83			>5UTR_NADP-ME_ZM_c30.93			>5UTR_NADP-ME_OS_c30.61			>3UTR_NADP-ME_ZM_c30.54			>3UTR_NADP-ME_OS_c30.54			>CDS_NADP-ME_ZM_c30.45			>CDS_NADP-ME_OS_c30.90			>intron_NADP-ME_ZM_c30.54
GTTGTSGC			SGWGGCG						AAGAGG			CTGTCC			TGGATC			TATAAAGT			AGCCCGTC			GCTGCATT
>promoter_NADP-ME_ZM_c30.80			>promoter_NADP-ME_OS_c30.84						>5UTR_NADP-ME_OS_c30.62			>3UTR_NADP-ME_ZM_c30.55			>3UTR_NADP-ME_OS_c30.55			>CDS_NADP-ME_ZM_c30.46			>CDS_NADP-ME_OS_c30.91			>intron_NADP-ME_ZM_c30.55
AGTRGTAG			TATATTT						CTTCGC			GGGTAG			CCCAGT			CCATGAAC			TGCCCCAG			TTCCCTGT
>promoter_NADP-ME_ZM_c30.81			>promoter_NADP-ME_OS_c30.86						>5UTR_NADP-ME_OS_c30.63			>3UTR_NADP-ME_ZM_c30.56			>3UTR_NADP-ME_OS_c30.56			>CDS_NADP-ME_ZM_c30.47			>CDS_NADP-ME_OS_c30.92			>intron_NADP-ME_ZM_c30.56
TATCTCTA			WMTACTA						AAGCGC			TACTCC			CTCCTA			GCCAGTCA			AAGCGCCA			TCAGTGTA
>promoter_NADP-ME_ZM_c30.84			>promoter_NADP-ME_OS_c30.87						>5UTR_NADP-ME_OS_c30.64			>3UTR_NADP-ME_ZM_c30.57			>3UTR_NADP-ME_OS_c30.57			>CDS_NADP-ME_ZM_c30.48			>CDS_NADP-ME_OS_c30.93			>intron_NADP-ME_ZM_c30.57
GCCGACC			SGCGCGC						ACAGCC			AAGGGC			AACTCT			TTGTCAAA			AGGGGCCC			TACGTTTC
>promoter_NADP-ME_ZM_c30.92			>promoter_NADP-ME_OS_c30.94						>5UTR_NADP-ME_OS_c30.65			>3UTR_NADP-ME_ZM_c30.58			>3UTR_NADP-ME_OS_c30.58			>CDS_NADP-ME_ZM_c30.49			>CDS_NADP-ME_OS_c30.94			>intron_NADP-ME_ZM_c30.58
CAAACAM			AGCTAGCN						GCTCGC			CCCTTC			ACACCT			TCCAAGTT			AGGTGCCC			TCATCTGT
>promoter_NADP-ME_ZM_c30.93			>promoter_NADP-ME_OS_c30.96						>5UTR_NADP-ME_OS_c30.66			>3UTR_NADP-ME_ZM_c30.59			>3UTR_NADP-ME_OS_c30.59			>CDS_NADP-ME_ZM_c30.50			>CDS_NADP-ME_OS_c30.95			>intron_NADP-ME_ZM_c30.59
GCAGCAGC			TATATNA									CTCCGT			AGACCT			TTACAATA			TCCCAGGA			TCGGTTCC
>promoter_NADP-ME_ZM_c30.96			>promoter_NADP-ME_OS_c30.97									>3UTR_NADP-ME_ZM_c30.60			>3UTR_NADP-ME_OS_c30.60			>CDS_NADP-ME_ZM_c30.51			>CDS_NADP-ME_OS_c30.96			>intron_NADP-ME_ZM_c30.60
CNACGAC			TWTGTTT									GGCTGT			GGCCCA			CGATTTTA			ACCCCAAG			GTAAGC
>promoter_NADP-ME_ZM_c30.98			>promoter_NADP-ME_OS_c30.98									>3UTR_NADP-ME_ZM_c30.61			>3UTR_NADP-ME_OS_c30.61			>CDS_NADP-ME_ZM_c30.52			>CDS_NADP-ME_OS_c30.97			>intron_NADP-ME_ZM_c30.61
TGKCTGG			CATGCAT									ATAGCA			CTTGTG			TCAAACCA			AGCTCTGC			TCCGTT
>promoter_NADP-ME_ZM_c30.99			>promoter_NADP-ME_OS_c30.99									>3UTR_NADP-ME_ZM_c30.62			>3UTR_NADP-ME_OS_c30.62			>CDS_NADP-ME_ZM_c30.53			>CDS_NADP-ME_OS_c30.98			>intron_NADP-ME_ZM_c30.62
CCTCGTG			GAAAAAAA									ATCCGG			TGTAAA			TTAAAATT			TCCAGGCC			GTAGCT
>promoter_NADP-ME_ZM_c30.104			>promoter_NADP-ME_OS_c30.100									>3UTR_NADP-ME_ZM_c30.63			>3UTR_NADP-ME_OS_c30.63			>CDS_NADP-ME_ZM_c30.54			>CDS_NADP-ME_OS_c30.99			>intron_NADP-ME_ZM_c30.63
TAGTCCCT			AAACACA									CGGTTA			AATCTT			CCATTAGA			TCCCAAGG			TCGTTT
>promoter_NADP-ME_ZM_c30.105			>promoter_NADP-ME_OS_c30.101									>3UTR_NADP-ME_ZM_c30.64			>3UTR_NADP-ME_OS_c30.64			>CDS_NADP-ME_ZM_c30.55			>CDS_NADP-ME_OS_c30.100			>intron_NADP-ME_ZM_c30.64
GCNGTGGC			CCYCTCC									GCCGGA			CGAGTG			CCATGGAT			TGCTGCCC			AGCTGT
>promoter_NADP-ME_ZM_c30.107			>promoter_NADP-ME_OS_c30.102									>3UTR_NADP-ME_ZM_c30.65			>3UTR_NADP-ME_OS_c30.65			>CDS_NADP-ME_ZM_c30.56			>CDS_NADP-ME_OS_c30.101			>intron_NADP-ME_ZM_c30.65
CCGMGGC			GGRGWGG									GTCAGA			GCTAAG			TTCACTGG			ACGCCCAA			GTTCCG
>promoter_NADP-ME_ZM_c30.108			>promoter_NADP-ME_OS_c30.103									>3UTR_NADP-ME_ZM_c30.66			>3UTR_NADP-ME_OS_c30.66			>CDS_NADP-ME_ZM_c30.57			>CDS_NADP-ME_OS_c30.102			>intron_NADP-ME_ZM_c30.66
GTTKTTT			ACCASATA									TTGGCC			TCGTAC			GCCAAGTT			AGGACCCG			TGCTAC
>promoter_NADP-ME_ZM_c30.111			>promoter_NADP-ME_OS_c30.106									>3UTR_NADP-ME_ZM_c30.67			>3UTR_NADP-ME_OS_c30.67			>CDS_NADP-ME_ZM_c30.58			>CDS_NADP-ME_OS_c30.103			>intron_NADP-ME_ZM_c30.67
ATAAATA			ATCTRAAC									GGGTCT			GATTAT			CTATGTAA			TCGACTGC			GTTACT
>promoter_NADP-ME_ZM_c30.114			>promoter_NADP-ME_OS_c30.107									>3UTR_NADP-ME_ZM_c30.68			>3UTR_NADP-ME_OS_c30.68			>CDS_NADP-ME_ZM_c30.59			>CDS_NADP-ME_OS_c30.104			>intron_NADP-ME_ZM_c30.68
TATYATTT			CCGKCCG									ATCTGG			TGTTAA			TTACATTA			CGGTGTCC			ATCTGT
>promoter_NADP-ME_ZM_c30.116			>promoter_NADP-ME_OS_c30.108									>3UTR_NADP-ME_ZM_c30.69			>3UTR_NADP-ME_OS_c30.69			>CDS_NADP-ME_ZM_c30.60			>CDS_NADP-ME_OS_c30.105			>intron_NADP-ME_ZM_c30.69
ATRAAAA			SATGTGCT									ACATTT			TAGCCA			TTACGATT			AGCTGCCC			TACCGT
>promoter_NADP-ME_ZM_c30.120			>promoter_NADP-ME_OS_c30.109									>3UTR_NADP-ME_ZM_c30.70			>3UTR_NADP-ME_OS_c30.70			>CDS_NADP-ME_ZM_c30.61			>CDS_NADP-ME_OS_c30.106			>intron_NADP-ME_ZM_c30.70
TCCTCTC			GTNGTAGT									TAACGA			CCGCAA			ATACAG			AGGCCC			TCGATT
>promoter_NADP-ME_ZM_c30.121			>promoter_NADP-ME_OS_c30.110									>3UTR_NADP-ME_ZM_c30.71			>3UTR_NADP-ME_OS_c30.71			>CDS_NADP-ME_ZM_c30.62			>CDS_NADP-ME_OS_c30.107			>intron_NADP-ME_ZM_c30.71
CYTCKTCC			ATATNATA									CAACAC			CAGCTT			CCCCAT			GCCCGT			GTCAGT
>promoter_NADP-ME_ZM_c30.122			>promoter_NADP-ME_OS_c30.111									>3UTR_NADP-ME_ZM_c30.72			>3UTR_NADP-ME_OS_c30.72			>CDS_NADP-ME_ZM_c30.63			>CDS_NADP-ME_OS_c30.108			>intron_NADP-ME_ZM_c30.72
RCATCATC			ACACATA									CGTAAC						CTACAC			AAGCGC			CTCTGA
>promoter_NADP-ME_ZM_c30.123			>promoter_NADP-ME_OS_c30.113									>3UTR_NADP-ME_ZM_c30.73						>CDS_NADP-ME_ZM_c30.64			>CDS_NADP-ME_OS_c30.109			>intron_NADP-ME_ZM_c30.73
CACAGGCTTC			AGGAAGNA									GAGCAA						CGCATT			AGGACC			GTTCGT
>promoter_NADP-ME_ZM_c30.124			>promoter_NADP-ME_OS_c30.117									>3UTR_NADP-ME_ZM_c30.74						>CDS_NADP-ME_ZM_c30.65			>CDS_NADP-ME_OS_c30.110			>intron_NADP-ME_ZM_c30.74
CTCGAAAACG			CGGCGAGM									GACTGT						TCTTAC			ACCGCA			TACGTT
>promoter_NADP-ME_ZM_c30.125			>promoter_NADP-ME_OS_c30.118									>3UTR_NADP-ME_ZM_c30.75						>CDS_NADP-ME_ZM_c30.66			>CDS_NADP-ME_OS_c30.111			>intron_NADP-ME_ZM_c30.75
CCAGGCTTCA			GCGGCG									TGCATA						TAAAGG			GCTCTG			GTATGC
>promoter_NADP-ME_ZM_c30.126			>promoter_NADP-ME_OS_c30.119									>3UTR_NADP-ME_ZM_c30.76						>CDS_NADP-ME_ZM_c30.67			>CDS_NADP-ME_OS_c30.112			>intron_NADP-ME_ZM_c30.76
CACGACAGAC			AAAACYAA									CTGGGT						ATTATA			GGTGTC			TGCGTT
>promoter_NADP-ME_ZM_c30.127			>promoter_NADP-ME_OS_c30.120									>3UTR_NADP-ME_ZM_c30.77						>CDS_NADP-ME_ZM_c30.68			>CDS_NADP-ME_OS_c30.113			>intron_NADP-ME_ZM_c30.77
CCCGCTTTAA			TAAATTTG									ACGATA						GGTTAA			CTGCCC			GTTTAC
>promoter_NADP-ME_ZM_c30.128			>promoter_NADP-ME_OS_c30.124									>3UTR_NADP-ME_ZM_c30.78						>CDS_NADP-ME_ZM_c30.69			>CDS_NADP-ME_OS_c30.114			>intron_NADP-ME_ZM_c30.78
CACGACGCAC			CAANCAAA									GTCAAA						ATGAGC			GACTGC			AGCTAT
>promoter_NADP-ME_ZM_c30.129			>promoter_NADP-ME_OS_c30.125									>3UTR_NADP-ME_ZM_c30.79						>CDS_NADP-ME_ZM_c30.70			>CDS_NADP-ME_OS_c30.115			>intron_NADP-ME_ZM_c30.79
CAAGAGACTC			CTCYGTTT									TTAGGG						TCATAC			CGTGAA			CGGTTC
>promoter_NADP-ME_ZM_c30.130			>promoter_NADP-ME_OS_c30.127									>3UTR_NADP-ME_ZM_c30.80						>CDS_NADP-ME_ZM_c30.71			>CDS_NADP-ME_OS_c30.116			>intron_NADP-ME_ZM_c30.80
TAGAAACTAA			RCTAGTA									GAGGTC						ATTGAA			GCCCCA			ACTGTA
>promoter_NADP-ME_ZM_c30.131			>promoter_NADP-ME_OS_c30.128									>3UTR_NADP-ME_ZM_c30.81						>CDS_NADP-ME_ZM_c30.72			>CDS_NADP-ME_OS_c30.117			>intron_NADP-ME_ZM_c30.81
CTCGCAAACG			AGAGAKA									TACCTT						CCACAT			AAGCCC			GTCTGT
>promoter_NADP-ME_ZM_c30.132			>promoter_NADP-ME_OS_c30.129									>3UTR_NADP-ME_ZM_c30.82						>CDS_NADP-ME_ZM_c30.73			>CDS_NADP-ME_OS_c30.118			>intron_NADP-ME_ZM_c30.82
CAGGCTTC			TTTCTCTT									ATGTCC						TAAGCA			GGTGCC			GTATCT
>promoter_NADP-ME_ZM_c30.133			>promoter_NADP-ME_OS_c30.130									>3UTR_NADP-ME_ZM_c30.83						>CDS_NADP-ME_ZM_c30.74			>CDS_NADP-ME_OS_c30.119			>intron_NADP-ME_ZM_c30.83
CACGCAAACG			SCTCGCC									TAATCC						CTAGGC			CATCCG			GTAAAC
>promoter_NADP-ME_ZM_c30.134			>promoter_NADP-ME_OS_c30.132									>3UTR_NADP-ME_ZM_c30.84						>CDS_NADP-ME_ZM_c30.75			>CDS_NADP-ME_OS_c30.120			>intron_NADP-ME_ZM_c30.84
CCAAACACCC			GTGGGCCCCA									AGTAAG						CCAAGT			ACGCCA			GTAACT
>promoter_NADP-ME_ZM_c30.135			>promoter_NADP-ME_OS_c30.133									>3UTR_NADP-ME_ZM_c30.85						>CDS_NADP-ME_ZM_c30.76			>CDS_NADP-ME_OS_c30.121			>intron_NADP-ME_ZM_c30.85
TGAAAACCCG			TGCACCGGTT									AAGGCC						CCATGA			GTACCG			TCGCTT
>promoter_NADP-ME_ZM_c30.136			>promoter_NADP-ME_OS_c30.134									>3UTR_NADP-ME_ZM_c30.86						>CDS_NADP-ME_ZM_c30.77			>CDS_NADP-ME_OS_c30.122			>intron_NADP-ME_ZM_c30.86
CAAAACGACG			TATACCGGTT									ATTCCG						TCACTG			GTCCCG			CGGATT
>promoter_NADP-ME_ZM_c30.137			>promoter_NADP-ME_OS_c30.135									>3UTR_NADP-ME_ZM_c30.87						>CDS_NADP-ME_ZM_c30.78			>CDS_NADP-ME_OS_c30.123			>intron_NADP-ME_ZM_c30.87
AGAGACTC			TCACGGCTCA									ACAGGG						TGTTAC			AGGGGC			CTAGTA
>promoter_NADP-ME_ZM_c30.138			>promoter_NADP-ME_OS_c30.136									>3UTR_NADP-ME_ZM_c30.88						>CDS_NADP-ME_ZM_c30.79			>CDS_NADP-ME_OS_c30.124			>intron_NADP-ME_ZM_c30.88
ACGACAGA			TCGAACCGCT									GTCCGG						CCAGTC			CCAAGG			CAGTAT
>promoter_NADP-ME_ZM_c30.139			>promoter_NADP-ME_OS_c30.137									>3UTR_NADP-ME_ZM_c30.89						>CDS_NADP-ME_ZM_c30.80			>CDS_NADP-ME_OS_c30.125			>intron_NADP-ME_ZM_c30.89
ACGCTTCA			TGGACCGGAC									AGTGCG						TGTCAA			CCAGCC			CTCAGT
>promoter_NADP-ME_ZM_c30.140			>promoter_NADP-ME_OS_c30.138									>3UTR_NADP-ME_ZM_c30.90						>CDS_NADP-ME_ZM_c30.81			>CDS_NADP-ME_OS_c30.126			>intron_NADP-ME_ZM_c30.90
CACCGTCA			ATGGACCG									AGTGTG						TCAAAC			GTCTGC			ACTGAC
>promoter_NADP-ME_ZM_c30.141			>promoter_NADP-ME_OS_c30.139									>3UTR_NADP-ME_ZM_c30.91						>CDS_NADP-ME_ZM_c30.82			>CDS_NADP-ME_OS_c30.127			>intron_NADP-ME_ZM_c30.91
CGAAAACG			CGGTTCAC									CCCTGA						TAAATT			ACCGAG			CTTCTG
>promoter_NADP-ME_ZM_c30.142			>promoter_NADP-ME_OS_c30.140									>3UTR_NADP-ME_ZM_c30.92						>CDS_NADP-ME_ZM_c30.83			>CDS_NADP-ME_OS_c30.128			>intron_NADP-ME_ZM_c30.92
TAGAACGG			ACGGCTCA									CGTACG						TCGATT			GCCCAA			AAGTGC
>promoter_NADP-ME_ZM_c30.143			>promoter_NADP-ME_OS_c30.141									>3UTR_NADP-ME_ZM_c30.93						>CDS_NADP-ME_ZM_c30.84			>CDS_NADP-ME_OS_c30.129			>intron_NADP-ME_ZM_c30.93
CGAATGAC			TTACGGCCCA									ACGCAG						GCGTAA			CCAGGC			GTTGCA
>promoter_NADP-ME_ZM_c30.144			>promoter_NADP-ME_OS_c30.142									>3UTR_NADP-ME_ZM_c30.94						>CDS_NADP-ME_ZM_c30.85			>CDS_NADP-ME_OS_c30.130			>intron_NADP-ME_ZM_c30.94
CGGTAAGA			TTTGCGGT									ATCGGC						CTGCCA			ACGAGC			GATTCC
>promoter_NADP-ME_ZM_c30.145			>promoter_NADP-ME_OS_c30.143									>3UTR_NADP-ME_ZM_c30.95						>CDS_NADP-ME_ZM_c30.86			>CDS_NADP-ME_OS_c30.131			>intron_NADP-ME_ZM_c30.95
CGTTAAAG			TACCGGTT															ACTTCT			TCGACT			GTAGGT
>promoter_NADP-ME_ZM_c30.146			>promoter_NADP-ME_OS_c30.144															>CDS_NADP-ME_ZM_c30.87			>CDS_NADP-ME_OS_c30.132			>intron_NADP-ME_ZM_c30.96
TCATCGTT			ATGGGTCC															ATTCGA			AGGAGC
>promoter_NADP-ME_ZM_c30.147			>promoter_NADP-ME_OS_c30.145															>CDS_NADP-ME_ZM_c30.88			>CDS_NADP-ME_OS_c30.133
ACGAGACT			CAGGGTGT															ATGGAC			TCGCTG
>promoter_NADP-ME_ZM_c30.148			>promoter_NADP-ME_OS_c30.146															>CDS_NADP-ME_ZM_c30.89			>CDS_NADP-ME_OS_c30.134
ACGCGTTT			ATGGGCCC															GGCAAG			GCCGAA
>promoter_NADP-ME_ZM_c30.149			>promoter_NADP-ME_OS_c30.147															>CDS_NADP-ME_ZM_c30.90			>CDS_NADP-ME_OS_c30.135
CTAAGACT			AAGGCCCA															ATTTTA			ACCCGT
>promoter_NADP-ME_ZM_c30.150			>promoter_NADP-ME_OS_c30.148															>CDS_NADP-ME_ZM_c30.91			>CDS_NADP-ME_OS_c30.136
CGAATG			TAGCGGTT															CCATAT			CTGGCC
>promoter_NADP-ME_ZM_c30.151			>promoter_NADP-ME_OS_c30.149															>CDS_NADP-ME_ZM_c30.92			>CDS_NADP-ME_OS_c30.137
CGAACGAA			CACCGGTT															GTACGA			GCACCT
>promoter_NADP-ME_ZM_c30.152			>promoter_NADP-ME_OS_c30.150															>CDS_NADP-ME_ZM_c30.93			>CDS_NADP-ME_OS_c30.138
TCCCGTAC			ACTGTCCG															ACTTTG			CTACGC
>promoter_NADP-ME_ZM_c30.153			>promoter_NADP-ME_OS_c30.151															>CDS_NADP-ME_ZM_c30.94			>CDS_NADP-ME_OS_c30.139
CGAAACTA			TCGAACCG															TAACCA			CGGAGT
>promoter_NADP-ME_ZM_c30.154			>promoter_NADP-ME_OS_c30.152															>CDS_NADP-ME_ZM_c30.95			>CDS_NADP-ME_OS_c30.140
CAAACACG			TCTGAACC															ATATTA			CTTGCC
>promoter_NADP-ME_ZM_c30.155			>promoter_NADP-ME_OS_c30.153															>CDS_NADP-ME_ZM_c30.96			>CDS_NADP-ME_OS_c30.141
AACACG			ACGGGTTC															AGAGCC			GCCGTT
>promoter_NADP-ME_ZM_c30.156			>promoter_NADP-ME_OS_c30.154															>CDS_NADP-ME_ZM_c30.97			>CDS_NADP-ME_OS_c30.142
CACGAT			TCGACTGC															GACCTA			GTCTAC
>promoter_NADP-ME_ZM_c30.157			>promoter_NADP-ME_OS_c30.155															>CDS_NADP-ME_ZM_c30.98			>CDS_NADP-ME_OS_c30.143
AAAACG			CGGTTTAC															TGTCCA			ACCCCA
>promoter_NADP-ME_ZM_c30.158			>promoter_NADP-ME_OS_c30.156															>CDS_NADP-ME_ZM_c30.99			>CDS_NADP-ME_OS_c30.144
GCGTCT			TCGGGACA															ACGATT			ACCGGT
>promoter_NADP-ME_ZM_c30.159			>promoter_NADP-ME_OS_c30.157															>CDS_NADP-ME_ZM_c30.100			>CDS_NADP-ME_OS_c30.145
CACCGT			TTGTCGGG															TAATAT			GAGCCC
>promoter_NADP-ME_ZM_c30.160			>promoter_NADP-ME_OS_c30.158															>CDS_NADP-ME_ZM_c30.101			>CDS_NADP-ME_OS_c30.146
CATCGT			ACGCCTCA															ACTTAT
>promoter_NADP-ME_ZM_c30.161			>promoter_NADP-ME_OS_c30.159															>CDS_NADP-ME_ZM_c30.102
CGAAAC			TTGAGCCT															ATTAGA
>promoter_NADP-ME_ZM_c30.162			>promoter_NADP-ME_OS_c30.160															>CDS_NADP-ME_ZM_c30.103
TCCCGT			GGGTCA															CCTTAT
>promoter_NADP-ME_ZM_c30.163			>promoter_NADP-ME_OS_c30.161															>CDS_NADP-ME_ZM_c30.104
GTAAGA			TAGTGGGT															AGTCCG
>promoter_NADP-ME_ZM_c30.164			>promoter_NADP-ME_OS_c30.162															>CDS_NADP-ME_ZM_c30.105
GAGTCA			TCGTACTG															CCATTA
>promoter_NADP-ME_ZM_c30.165			>promoter_NADP-ME_OS_c30.163															>CDS_NADP-ME_ZM_c30.106
CAGGCT			TAGCGG
>promoter_NADP-ME_ZM_c30.166			>promoter_NADP-ME_OS_c30.164
ACTCAC			TTGTCG
>promoter_NADP-ME_ZM_c30.167			>promoter_NADP-ME_OS_c30.165
CCGTTC			TGGACC
>promoter_NADP-ME_ZM_c30.168			>promoter_NADP-ME_OS_c30.166
TACAGG			CCTAAC
>promoter_NADP-ME_ZM_c30.169			>promoter_NADP-ME_OS_c30.167
AGAACG			CCGTCT
>promoter_NADP-ME_ZM_c30.170			>promoter_NADP-ME_OS_c30.168
AACGAA			ACTCTG
>promoter_NADP-ME_ZM_c30.171			>promoter_NADP-ME_OS_c30.169
TCGTAT			CTGAAC
>promoter_NADP-ME_ZM_c30.172			>promoter_NADP-ME_OS_c30.170
ATAGAC			TCAACG
>promoter_NADP-ME_ZM_c30.173			>promoter_NADP-ME_OS_c30.171
CGCTTC			TTCTCG
>promoter_NADP-ME_ZM_c30.174			>promoter_NADP-ME_OS_c30.172
CGCAAT			CGACTT
>promoter_NADP-ME_ZM_c30.175			>promoter_NADP-ME_OS_c30.173
AATCGT			TTGCGG
>promoter_NADP-ME_ZM_c30.176			>promoter_NADP-ME_OS_c30.174
TATCGT			GGCTCA
>promoter_NADP-ME_ZM_c30.177			>promoter_NADP-ME_OS_c30.175
CGACTT			TACCGG
>promoter_NADP-ME_ZM_c30.178			>promoter_NADP-ME_OS_c30.176
ACTAGG			CAGGGT
>promoter_NADP-ME_ZM_c30.179			>promoter_NADP-ME_OS_c30.177
GTCTCA			CGCTGT
>promoter_NADP-ME_ZM_c30.180			>promoter_NADP-ME_OS_c30.178
ACTGAC			GCACTC
>promoter_NADP-ME_ZM_c30.181			>promoter_NADP-ME_OS_c30.179
GATTCC			CAGCGT
>promoter_NADP-ME_ZM_c30.182			>promoter_NADP-ME_OS_c30.180
CGGTAA			GCACCT
>promoter_NADP-ME_ZM_c30.183			>promoter_NADP-ME_OS_c30.181
CGCTAA			GGGTGA
>promoter_NADP-ME_ZM_c30.184			>promoter_NADP-ME_OS_c30.182
AGACTC			ACGGCT
>promoter_NADP-ME_ZM_c30.185			>promoter_NADP-ME_OS_c30.183
CACGTT			TACAGC
>promoter_NADP-ME_ZM_c30.186			>promoter_NADP-ME_OS_c30.184
CGACAG			AAGGCC
>promoter_NADP-ME_ZM_c30.187			>promoter_NADP-ME_OS_c30.185
TCAACG			TTCGAC
>promoter_NADP-ME_ZM_c30.188			>promoter_NADP-ME_OS_c30.186
TGACTC			GTCTGT
>promoter_NADP-ME_ZM_c30.189			>promoter_NADP-ME_OS_c30.187
ATAGGC			GTTTAC
>promoter_NADP-ME_ZM_c30.190			>promoter_NADP-ME_OS_c30.188
CCTAAC			TAGTGG
>promoter_NADP-ME_ZM_c30.191			>promoter_NADP-ME_OS_c30.189
AACCGA			GAACCG
>promoter_NADP-ME_ZM_c30.192			>promoter_NADP-ME_OS_c30.190
			GCCCCA
			>promoter_NADP-ME_OS_c30.192
			ATCTGC
			>promoter_NADP-ME_OS_c30.193
			CCTACT
			>promoter_NADP-ME_OS_c30.194
			CTGATC
			>promoter_NADP-ME_OS_c30.195
			GGGACA
			>promoter_NADP-ME_OS_c30.196
			GCCCAG
			>promoter_NADP-ME_OS_c30.197
			TAGGCC
			>promoter_NADP-ME_OS_c30.198
			GCGTCA
			>promoter_NADP-ME_OS_c30.199
			CTGTCC
			>promoter_NADP-ME_OS_c30.200
			CGATTG
			>promoter_NADP-ME_OS_c30.201
			CTGTTA
			>promoter_NADP-ME_OS_c30.202
			ACGGGT
			>promoter_NADP-ME_OS_c30.203
			CGATGT
			>promoter_NADP-ME_OS_c30.204

## Sheet: PEP-CK
promoter						5UTR						3UTR						CDS						intron
maize			rice			maize			rice			maize			rice			maize			rice			maize			rice
>promoter_PEP-CK_ZM_c30.2			>promoter_PEP-CK_OS_c30.1			>5UTR_PEP-CK_ZM_c30.10			>5UTR_PEP-CK_OS_c30.6			>3UTR_PEP-CK_ZM_c30.1			>3UTR_PEP-CK_OS_c30.7			>CDS_PEP-CK_ZM_c30.1			>CDS_PEP-CK_OS_c30.6			>intron_PEP-CK_ZM_c30.1			>intron_PEP-CK_OS_c30.1
NNNYAACNNNY			AGAAAR			CGSCGSCG			MCCSW			AAAARAA			WAAAGG			CGNCGNC			CGWCGNCG			AAAAAAAA			TTGCTT
>promoter_PEP-CK_ZM_c30.4			>promoter_PEP-CK_OS_c30.13			>5UTR_PEP-CK_ZM_c30.15			>5UTR_PEP-CK_OS_c30.7			>3UTR_PEP-CK_ZM_c30.3			>3UTR_PEP-CK_OS_c30.8			>CDS_PEP-CK_ZM_c30.2			>CDS_PEP-CK_OS_c30.7			>intron_PEP-CK_ZM_c30.3			>intron_PEP-CK_OS_c30.3
TAATRATTG			YTTGTCTC			CTGCTSC			NHCACGTGDN			TTTTKNTT			TGTACN			GCKGCNGC			GCCGCCGC			CGNCGNC			AKGGAGTA
>promoter_PEP-CK_ZM_c30.5			>promoter_PEP-CK_OS_c30.14			>5UTR_PEP-CK_ZM_c30.16			>5UTR_PEP-CK_OS_c30.9			>3UTR_PEP-CK_ZM_c30.5			>3UTR_PEP-CK_OS_c30.10			>CDS_PEP-CK_ZM_c30.3			>CDS_PEP-CK_OS_c30.8			>intron_PEP-CK_ZM_c30.4			>intron_PEP-CK_OS_c30.6
NMNNAAAGNNN			WAAAGG			TATANA			NHSACGTSDN			GCTGCTN			AGTAACA			CNTCSTC			AGRAGGA			NCTCCCTC			ANTAGTA
>promoter_PEP-CK_ZM_c30.13			>promoter_PEP-CK_OS_c30.20			>5UTR_PEP-CK_ZM_c30.17			>5UTR_PEP-CK_OS_c30.14			>3UTR_PEP-CK_ZM_c30.6			>3UTR_PEP-CK_OS_c30.13			>CDS_PEP-CK_ZM_c30.4			>CDS_PEP-CK_OS_c30.9			>intron_PEP-CK_ZM_c30.5			>intron_PEP-CK_OS_c30.9
YAACSGMC			ACGTAA			AGCAGCAG			NHSACGTSDC			TGTAT			TACTCCCTCC			GRAGAAG			CGGCGGCG			TTTNTTCT			GGAAGRGA
>promoter_PEP-CK_ZM_c30.17			>promoter_PEP-CK_OS_c30.23			>5UTR_PEP-CK_ZM_c30.30			>5UTR_PEP-CK_OS_c30.17			>3UTR_PEP-CK_ZM_c30.7			>3UTR_PEP-CK_OS_c30.14			>CDS_PEP-CK_ZM_c30.5			>CDS_PEP-CK_OS_c30.10			>intron_PEP-CK_ZM_c30.7			>intron_PEP-CK_OS_c30.10
TATWTATN			WAAAAAAA			GGCGCGG			CTCCTCCK			GATGATGA			CCTCGCTTCT			NTACAAC			NSAAGAAG			AACCAAAC			TTTGGGGG
>promoter_PEP-CK_ZM_c30.18			>promoter_PEP-CK_OS_c30.25			>5UTR_PEP-CK_ZM_c30.31			>5UTR_PEP-CK_OS_c30.18			>3UTR_PEP-CK_ZM_c30.9			>3UTR_PEP-CK_OS_c30.15			>CDS_PEP-CK_ZM_c30.6			>CDS_PEP-CK_OS_c30.11			>intron_PEP-CK_ZM_c30.8			>intron_PEP-CK_OS_c30.11
AAAAAAWA			CGSCGSCG			YGKCGT			GGAGGAG			GWCGACG			TCCTCCCT			RAGGARG			CCTCCTC			CGCCGCC			GCGAAGC
>promoter_PEP-CK_ZM_c30.19			>promoter_PEP-CK_OS_c30.26			>5UTR_PEP-CK_ZM_c30.35			>5UTR_PEP-CK_OS_c30.21			>3UTR_PEP-CK_ZM_c30.11			>3UTR_PEP-CK_OS_c30.16			>CDS_PEP-CK_ZM_c30.7			>CDS_PEP-CK_OS_c30.12			>intron_PEP-CK_ZM_c30.9			>intron_PEP-CK_OS_c30.13
GWCGNCG			TTTTTTTT			CGCYGCC			CNTCCTC			GANGAGC			TCCCTCGT			TGGWGGA			STACRAGG			TTTTTTTT			AAAAAAMA
>promoter_PEP-CK_ZM_c30.20			>promoter_PEP-CK_OS_c30.27			>5UTR_PEP-CK_ZM_c30.39			>5UTR_PEP-CK_OS_c30.31			>3UTR_PEP-CK_ZM_c30.15			>3UTR_PEP-CK_OS_c30.17			>CDS_PEP-CK_ZM_c30.8			>CDS_PEP-CK_OS_c30.13			>intron_PEP-CK_ZM_c30.10			>intron_PEP-CK_OS_c30.16
WTTTNTTT			CCTCCTC			CCCTCGATTC			CGATACCC			TMGTCGT			CGGTGTAC			TTCTTC			GGTGNT			GTTTGGTT			TCTCTCTC
>promoter_PEP-CK_ZM_c30.21			>promoter_PEP-CK_OS_c30.28			>5UTR_PEP-CK_ZM_c30.41			>5UTR_PEP-CK_OS_c30.33			>3UTR_PEP-CK_ZM_c30.18			>3UTR_PEP-CK_OS_c30.18			>CDS_PEP-CK_ZM_c30.10			>CDS_PEP-CK_OS_c30.14			>intron_PEP-CK_ZM_c30.11			>intron_PEP-CK_OS_c30.17
GAGAGRGA			TATATATA			CGAAACCCTA			CGGATCGC			CTGTTCT			TGTACGCG			CWNCAAG			GRAGCTG			GCGNGCG			GCGGCG
>promoter_PEP-CK_ZM_c30.22			>promoter_PEP-CK_OS_c30.29			>5UTR_PEP-CK_ZM_c30.43			>5UTR_PEP-CK_OS_c30.36			>3UTR_PEP-CK_ZM_c30.21			>3UTR_PEP-CK_OS_c30.19			>CDS_PEP-CK_ZM_c30.11			>CDS_PEP-CK_OS_c30.15			>intron_PEP-CK_ZM_c30.15			>intron_PEP-CK_OS_c30.21
ATAAATA			GGAGNAG			AACCCTAA			CGAAGCGC			CATATGCA			TGCTCCTC			CCRCCWCC			CRAGTAC			ANTATTTT
>promoter_PEP-CK_ZM_c30.24			>promoter_PEP-CK_OS_c30.30			>5UTR_PEP-CK_ZM_c30.45			>5UTR_PEP-CK_OS_c30.37			>3UTR_PEP-CK_ZM_c30.22			>3UTR_PEP-CK_OS_c30.20			>CDS_PEP-CK_ZM_c30.12			>CDS_PEP-CK_OS_c30.16			>intron_PEP-CK_ZM_c30.16
CNYCCTC			CNCCWCC			AACTCCCA			GGAATCCC			CTTGTT			TCCCCTGT			GCMGCNGC			ATCACCA			AAAGAAAA
>promoter_PEP-CK_ZM_c30.26			>promoter_PEP-CK_OS_c30.31			>5UTR_PEP-CK_ZM_c30.46			>5UTR_PEP-CK_OS_c30.38			>3UTR_PEP-CK_ZM_c30.27			>3UTR_PEP-CK_OS_c30.21			>CDS_PEP-CK_ZM_c30.13			>CDS_PEP-CK_OS_c30.17			>intron_PEP-CK_ZM_c30.18
AAACAAAN			RAGAGAGA			CGACCCAC			CCAACCCG			GGAAATGTTT			GGGGGCTG			MAAGAAR			GCCGCMG			STGCAG
>promoter_PEP-CK_ZM_c30.28			>promoter_PEP-CK_OS_c30.32			>5UTR_PEP-CK_ZM_c30.47			>5UTR_PEP-CK_OS_c30.39			>3UTR_PEP-CK_ZM_c30.28			>3UTR_PEP-CK_OS_c30.22			>CDS_PEP-CK_ZM_c30.14			>CDS_PEP-CK_OS_c30.18			>intron_PEP-CK_ZM_c30.19
ATWWTATA			YYTCTCTC			TCCCCACG			CGAACCCC			GACAGTTTTG			TCCCTTGT			TACYTC			TGANGATG			CCACCNC
>promoter_PEP-CK_ZM_c30.31			>promoter_PEP-CK_OS_c30.33			>5UTR_PEP-CK_ZM_c30.48			>5UTR_PEP-CK_OS_c30.40			>3UTR_PEP-CK_ZM_c30.29			>3UTR_PEP-CK_OS_c30.23			>CDS_PEP-CK_ZM_c30.15			>CDS_PEP-CK_OS_c30.19			>intron_PEP-CK_ZM_c30.20
TGTTTGKT			GGYGGYGG			TCCACCCG			CCATCCTC			GTAAACGTTT			TCCCCCTT			CGAGKWC			CCACCACC			RGGAGNAG
>promoter_PEP-CK_ZM_c30.33			>promoter_PEP-CK_OS_c30.34			>5UTR_PEP-CK_ZM_c30.49			>5UTR_PEP-CK_OS_c30.41			>3UTR_PEP-CK_ZM_c30.30			>3UTR_PEP-CK_OS_c30.24			>CDS_PEP-CK_ZM_c30.16			>CDS_PEP-CK_OS_c30.20			>intron_PEP-CK_ZM_c30.22
TYTCTCTN			ACTACTAC			TCCAACCC			CGCATCGA			TACTGTTT			GCCCCCTT			GAAGGNG			CCTCGSCA			CTGCTGCT
>promoter_PEP-CK_ZM_c30.34			>promoter_PEP-CK_OS_c30.35			>5UTR_PEP-CK_ZM_c30.50			>5UTR_PEP-CK_OS_c30.42			>3UTR_PEP-CK_ZM_c30.31			>3UTR_PEP-CK_OS_c30.26			>CDS_PEP-CK_ZM_c30.17			>CDS_PEP-CK_OS_c30.21			>intron_PEP-CK_ZM_c30.26
CACCAMM			TACTCCMT			TCGATTCC			CCGCGAGT			TCTTTGTA			TCTTCCCT			TGCTGYT			TACYWC			GCNGCCGC
>promoter_PEP-CK_ZM_c30.35			>promoter_PEP-CK_OS_c30.36			>5UTR_PEP-CK_ZM_c30.52			>5UTR_PEP-CK_OS_c30.44			>3UTR_PEP-CK_ZM_c30.32			>3UTR_PEP-CK_OS_c30.27			>CDS_PEP-CK_ZM_c30.18			>CDS_PEP-CK_OS_c30.22			>intron_PEP-CK_ZM_c30.27
GGAGNAG			GMCGNCG			AGCCCATC			CGAATC			CGTTATGT			TCCATCCC			GYGGNGG			GGMCAAG			GGTGGCGC
>promoter_PEP-CK_ZM_c30.37			>promoter_PEP-CK_OS_c30.37			>5UTR_PEP-CK_ZM_c30.53			>5UTR_PEP-CK_OS_c30.45			>3UTR_PEP-CK_ZM_c30.33			>3UTR_PEP-CK_OS_c30.28			>CDS_PEP-CK_ZM_c30.20			>CDS_PEP-CK_OS_c30.23			>intron_PEP-CK_ZM_c30.28
WATAAAA			AWTAATTA			TCCACGCC			ACCTCG			CAATTTTG			CGCCACTT			TGAAGAN			TTCTTNG			GCACACGA
>promoter_PEP-CK_ZM_c30.38			>promoter_PEP-CK_OS_c30.38			>5UTR_PEP-CK_ZM_c30.54			>5UTR_PEP-CK_OS_c30.46			>3UTR_PEP-CK_ZM_c30.34			>3UTR_PEP-CK_OS_c30.29			>CDS_PEP-CK_ZM_c30.21			>CDS_PEP-CK_OS_c30.24			>intron_PEP-CK_ZM_c30.29
CYTCTCY			CGCCRCC			CGCCCCAC			CGGATC			AATGTTTA			TACGGC			GTTCYT			GCAGCTSC			GAGGACGA
>promoter_PEP-CK_ZM_c30.39			>promoter_PEP-CK_OS_c30.40			>5UTR_PEP-CK_ZM_c30.55			>5UTR_PEP-CK_OS_c30.47			>3UTR_PEP-CK_ZM_c30.35			>3UTR_PEP-CK_OS_c30.30			>CDS_PEP-CK_ZM_c30.22			>CDS_PEP-CK_OS_c30.25			>intron_PEP-CK_ZM_c30.32
ATATTTTT			TAWAAAA			CGACTCGC			CGCATC			TAGTAACC			CGGCAC			AGGAGCT			CAAGAW			CGAGGNCA
>promoter_PEP-CK_ZM_c30.43			>promoter_PEP-CK_OS_c30.41			>5UTR_PEP-CK_ZM_c30.56			>5UTR_PEP-CK_OS_c30.48			>3UTR_PEP-CK_ZM_c30.36			>3UTR_PEP-CK_OS_c30.31			>CDS_PEP-CK_ZM_c30.25			>CDS_PEP-CK_OS_c30.26			>intron_PEP-CK_ZM_c30.37
CTNGAGC			NCACACA			CGAATC			GATCGG			ACAGTTTT			TGCTCC			MWGTAC			CGTGCTG			CGCAGGAG
>promoter_PEP-CK_ZM_c30.45			>promoter_PEP-CK_OS_c30.42			>5UTR_PEP-CK_ZM_c30.57			>5UTR_PEP-CK_OS_c30.49			>3UTR_PEP-CK_ZM_c30.37			>3UTR_PEP-CK_OS_c30.32			>CDS_PEP-CK_ZM_c30.26			>CDS_PEP-CK_OS_c30.27			>intron_PEP-CK_ZM_c30.46
TCNTCWTC			CGKCGGY			CGGCCC			CAAACC			GCTTTGTA			CCCCTT			CATCNWC			GGTGSA			TCYTCTCC
>promoter_PEP-CK_ZM_c30.46			>promoter_PEP-CK_OS_c30.43			>5UTR_PEP-CK_ZM_c30.58			>5UTR_PEP-CK_OS_c30.50			>3UTR_PEP-CK_ZM_c30.38			>3UTR_PEP-CK_OS_c30.33			>CDS_PEP-CK_ZM_c30.28			>CDS_PEP-CK_OS_c30.28			>intron_PEP-CK_ZM_c30.50
TATTTTA			TTCTTTTC			AACCCT			CCCTAG			GATTGTTA			ACTCGG			ATGNTGA			TGNTGCT			CACGARGC
>promoter_PEP-CK_ZM_c30.47			>promoter_PEP-CK_OS_c30.44			>5UTR_PEP-CK_ZM_c30.59			>5UTR_PEP-CK_OS_c30.51			>3UTR_PEP-CK_ZM_c30.40			>3UTR_PEP-CK_OS_c30.34			>CDS_PEP-CK_ZM_c30.30			>CDS_PEP-CK_OS_c30.29			>intron_PEP-CK_ZM_c30.51
GGAGNGAG			YAGCTAG			CGATTC			TCGTCG			GATTTTTA			CACCCG			CTGCAGRA			CCTCGCCG			TNCATATG
>promoter_PEP-CK_ZM_c30.48			>promoter_PEP-CK_OS_c30.45			>5UTR_PEP-CK_ZM_c30.60			>5UTR_PEP-CK_OS_c30.52			>3UTR_PEP-CK_ZM_c30.41			>3UTR_PEP-CK_OS_c30.35			>CDS_PEP-CK_ZM_c30.31			>CDS_PEP-CK_OS_c30.30			>intron_PEP-CK_ZM_c30.52
CGNCCACG			TATATNT			CGACTC			CGAAAC			AACCGTTG			TGTACG			CGCCGCG			CCGTCGWC			TTMTTTTT
>promoter_PEP-CK_ZM_c30.49			>promoter_PEP-CK_OS_c30.46			>5UTR_PEP-CK_ZM_c30.61			>5UTR_PEP-CK_OS_c30.53			>3UTR_PEP-CK_ZM_c30.42			>3UTR_PEP-CK_OS_c30.36			>CDS_PEP-CK_ZM_c30.32			>CDS_PEP-CK_OS_c30.31			>intron_PEP-CK_ZM_c30.53
AAARAAA			GTGATGAT			CCCACT			AATCGC			GAATTCTG			TTTGCT			ATGGA			GGCGGCGN			TTTTYTCC
>promoter_PEP-CK_ZM_c30.51			>promoter_PEP-CK_OS_c30.47			>5UTR_PEP-CK_ZM_c30.62			>5UTR_PEP-CK_OS_c30.54			>3UTR_PEP-CK_ZM_c30.43			>3UTR_PEP-CK_OS_c30.37			>CDS_PEP-CK_ZM_c30.34			>CDS_PEP-CK_OS_c30.32			>intron_PEP-CK_ZM_c30.54
CCACYGC			TGCATGNA			CCCTAG			TTCCCC			AATGTATG			GCGCGT			CGGCNGC			AGAAGAGG			GGTCGCCG
>promoter_PEP-CK_ZM_c30.54			>promoter_PEP-CK_OS_c30.48			>5UTR_PEP-CK_ZM_c30.63			>5UTR_PEP-CK_OS_c30.55			>3UTR_PEP-CK_ZM_c30.44			>3UTR_PEP-CK_OS_c30.38			>CDS_PEP-CK_ZM_c30.36			>CDS_PEP-CK_OS_c30.33			>intron_PEP-CK_ZM_c30.55
CTCSTC			CGNCGAG			CGAGTC			CGCGAG			GCTGTATT			CGGTGT			TCTTCKCC			GGAGTTC			TCCTCCTC
>promoter_PEP-CK_ZM_c30.57			>promoter_PEP-CK_OS_c30.49			>5UTR_PEP-CK_ZM_c30.64			>5UTR_PEP-CK_OS_c30.56			>3UTR_PEP-CK_ZM_c30.45			>3UTR_PEP-CK_OS_c30.39			>CDS_PEP-CK_ZM_c30.40			>CDS_PEP-CK_OS_c30.34			>intron_PEP-CK_ZM_c30.63
AMATATA			CTCNCC			CGTCCC			TCTTCG			CGTTAT			CGGGCT			CTACY			AGGAAGAT			CATGCATG
>promoter_PEP-CK_ZM_c30.59			>promoter_PEP-CK_OS_c30.50			>5UTR_PEP-CK_ZM_c30.65			>5UTR_PEP-CK_OS_c30.57			>3UTR_PEP-CK_ZM_c30.46			>3UTR_PEP-CK_OS_c30.40			>CDS_PEP-CK_ZM_c30.41			>CDS_PEP-CK_OS_c30.36			>intron_PEP-CK_ZM_c30.64
TGCTCTM			AAAKAAAA			CGCTTC			CCCACG			TAAACG			GAGCGT			GAGGAGAT			GCCAYCG			CGACRGAG
>promoter_PEP-CK_ZM_c30.60			>promoter_PEP-CK_OS_c30.51			>5UTR_PEP-CK_ZM_c30.66			>5UTR_PEP-CK_OS_c30.58			>3UTR_PEP-CK_ZM_c30.47			>3UTR_PEP-CK_OS_c30.41			>CDS_PEP-CK_ZM_c30.44			>CDS_PEP-CK_OS_c30.38			>intron_PEP-CK_ZM_c30.66
ATATNTGT			TGATCAA			CACTCG			GAGCGC			ACCGTT			GCGCCA			TACCAA			AGGAAGATCC			NTACATGT
>promoter_PEP-CK_ZM_c30.61			>promoter_PEP-CK_OS_c30.52			>5UTR_PEP-CK_ZM_c30.67			>5UTR_PEP-CK_OS_c30.59			>3UTR_PEP-CK_ZM_c30.48			>3UTR_PEP-CK_OS_c30.42			>CDS_PEP-CK_ZM_c30.45			>CDS_PEP-CK_OS_c30.44			>intron_PEP-CK_ZM_c30.67
CATCTCY			RCGCGCGC			AAAACC			CCCGGA			TACTGT			CCGATT			CMACYTC			GCCAAGGG			TTTCTCGW
>promoter_PEP-CK_ZM_c30.62			>promoter_PEP-CK_OS_c30.53			>5UTR_PEP-CK_ZM_c30.68			>5UTR_PEP-CK_OS_c30.60			>3UTR_PEP-CK_ZM_c30.50			>3UTR_PEP-CK_OS_c30.43			>CDS_PEP-CK_ZM_c30.48			>CDS_PEP-CK_OS_c30.45			>intron_PEP-CK_ZM_c30.71
AAMACAT			TACANAT			CTAACC			AATCCC			TGTATT			AGGGGG			WGCTGGT			GGGTGAAG			AAACAAA
>promoter_PEP-CK_ZM_c30.65			>promoter_PEP-CK_OS_c30.54			>5UTR_PEP-CK_ZM_c30.69			>5UTR_PEP-CK_OS_c30.61			>3UTR_PEP-CK_ZM_c30.51			>3UTR_PEP-CK_OS_c30.44			>CDS_PEP-CK_ZM_c30.49			>CDS_PEP-CK_OS_c30.46			>intron_PEP-CK_ZM_c30.74
AGAGANG			TTTCTTT			CCCGAG			CGAAGC			TGTTAT			GCGAGT			TGGAGCAR			AGCCCAAG			GCTGCTNG
>promoter_PEP-CK_ZM_c30.67			>promoter_PEP-CK_OS_c30.55			>5UTR_PEP-CK_ZM_c30.70			>5UTR_PEP-CK_OS_c30.62			>3UTR_PEP-CK_ZM_c30.52			>3UTR_PEP-CK_OS_c30.45			>CDS_PEP-CK_ZM_c30.50			>CDS_PEP-CK_OS_c30.47			>intron_PEP-CK_ZM_c30.75
GATGATGA			GGCCGNG			CCCTCA			AAGCCC			AGTTTG			GCGTTA			GGAAGAGG			AGATCCGC			ACATGANA
>promoter_PEP-CK_ZM_c30.68			>promoter_PEP-CK_OS_c30.56			>5UTR_PEP-CK_ZM_c30.71			>5UTR_PEP-CK_OS_c30.63			>3UTR_PEP-CK_ZM_c30.53			>3UTR_PEP-CK_OS_c30.46			>CDS_PEP-CK_ZM_c30.51			>CDS_PEP-CK_OS_c30.48			>intron_PEP-CK_ZM_c30.85
TATNTCTA			ACGACGAC			CGCGTC			CCCATC			GATTTT			TCCTGA			TCGNCTTC			AAGTACCG			CAMCACCA
>promoter_PEP-CK_ZM_c30.70			>promoter_PEP-CK_OS_c30.57			>5UTR_PEP-CK_ZM_c30.72			>5UTR_PEP-CK_OS_c30.64			>3UTR_PEP-CK_ZM_c30.54			>3UTR_PEP-CK_OS_c30.47			>CDS_PEP-CK_ZM_c30.53			>CDS_PEP-CK_OS_c30.49			>intron_PEP-CK_ZM_c30.86
TTCTATNT			CTGCTGCT			TACCCA			CGCCCA			ATGCTG			CGGTAC			CTACGA			CTGAATCC			CCSACCC
>promoter_PEP-CK_ZM_c30.72			>promoter_PEP-CK_OS_c30.58			>5UTR_PEP-CK_ZM_c30.73			>5UTR_PEP-CK_OS_c30.65			>3UTR_PEP-CK_ZM_c30.55			>3UTR_PEP-CK_OS_c30.48			>CDS_PEP-CK_ZM_c30.54			>CDS_PEP-CK_OS_c30.50			>intron_PEP-CK_ZM_c30.88
ATGATRT			NGGGAGAG			CCCATC			CCCAAG			AGTTGA			CATCCC			ATGGCTTC			ACCCCAAG			GNCGGCGA
>promoter_PEP-CK_ZM_c30.74			>promoter_PEP-CK_OS_c30.59			>5UTR_PEP-CK_ZM_c30.74			>5UTR_PEP-CK_OS_c30.66			>3UTR_PEP-CK_ZM_c30.56			>3UTR_PEP-CK_OS_c30.49			>CDS_PEP-CK_ZM_c30.58			>CDS_PEP-CK_OS_c30.51			>intron_PEP-CK_ZM_c30.91
TTGKTGT			CATGTNG			GTTCCG			CGCCAA			CAAACG			CTGAGC			CATCCTC			GCCAGAGG			CGYCGCG
>promoter_PEP-CK_ZM_c30.77			>promoter_PEP-CK_OS_c30.60			>5UTR_PEP-CK_ZM_c30.75			>5UTR_PEP-CK_OS_c30.67			>3UTR_PEP-CK_ZM_c30.57			>3UTR_PEP-CK_OS_c30.50			>CDS_PEP-CK_ZM_c30.63			>CDS_PEP-CK_OS_c30.52			>intron_PEP-CK_ZM_c30.93
TTTTRGTG			ATWTKTTT			CGCAAC			TCTCCG			AACGCT			GTCGGT			ARGCAGCA			AGGAAGTC			CGGCTGG
>promoter_PEP-CK_ZM_c30.78			>promoter_PEP-CK_OS_c30.62			>5UTR_PEP-CK_ZM_c30.76			>5UTR_PEP-CK_OS_c30.68			>3UTR_PEP-CK_ZM_c30.58			>3UTR_PEP-CK_OS_c30.51			>CDS_PEP-CK_ZM_c30.64			>CDS_PEP-CK_OS_c30.53			>intron_PEP-CK_ZM_c30.97
CCGCCRC			AAAACANA			CTCCCG			CATCCT			TATTAC			CTTCCC			WCCATCTC			TCCGAGGG			ACAACTAT
>promoter_PEP-CK_ZM_c30.83			>promoter_PEP-CK_OS_c30.63			>5UTR_PEP-CK_ZM_c30.77			>5UTR_PEP-CK_OS_c30.69			>3UTR_PEP-CK_ZM_c30.59			>3UTR_PEP-CK_OS_c30.52			>CDS_PEP-CK_ZM_c30.65			>CDS_PEP-CK_OS_c30.54			>intron_PEP-CK_ZM_c30.107
GGMCGCGG			AAATAAAT			CCCAAC			CACGCC			CAAAAG			GTCTAC			TACAAR			AGGAGTCC			AKTAGCTA
>promoter_PEP-CK_ZM_c30.85			>promoter_PEP-CK_OS_c30.65			>5UTR_PEP-CK_ZM_c30.78			>5UTR_PEP-CK_OS_c30.70			>3UTR_PEP-CK_ZM_c30.60			>3UTR_PEP-CK_OS_c30.53			>CDS_PEP-CK_ZM_c30.67			>CDS_PEP-CK_OS_c30.55			>intron_PEP-CK_ZM_c30.111
ATATANAT			TACTSTA			CGGACC			GGGATC			TTTGGT			GCGCTC			TGSTCAAG			GGATCCCC			GCCACAAC
>promoter_PEP-CK_ZM_c30.89			>promoter_PEP-CK_OS_c30.67			>5UTR_PEP-CK_ZM_c30.79			>5UTR_PEP-CK_OS_c30.72			>3UTR_PEP-CK_ZM_c30.62			>3UTR_PEP-CK_OS_c30.54			>CDS_PEP-CK_ZM_c30.70			>CDS_PEP-CK_OS_c30.56			>intron_PEP-CK_ZM_c30.113
RAAATAGA			TTCTCCT			CACCCC			GATCCC			TGTAAA			GTCTCC			ATTTTACTAC			AAGAACCG			TCCTTCCT
>promoter_PEP-CK_ZM_c30.90			>promoter_PEP-CK_OS_c30.68			>5UTR_PEP-CK_ZM_c30.80			>5UTR_PEP-CK_OS_c30.73			>3UTR_PEP-CK_ZM_c30.63			>3UTR_PEP-CK_OS_c30.55			>CDS_PEP-CK_ZM_c30.71			>CDS_PEP-CK_OS_c30.57			>intron_PEP-CK_ZM_c30.116
CACACACA			AAACAACA			CGACCC			GAGACC			CAAATG			CTTAGC			GATTTAACTA			TATAAGGC			GGWGATGA
>promoter_PEP-CK_ZM_c30.91			>promoter_PEP-CK_OS_c30.69			>5UTR_PEP-CK_ZM_c30.81			>5UTR_PEP-CK_OS_c30.74			>3UTR_PEP-CK_ZM_c30.64			>3UTR_PEP-CK_OS_c30.56			>CDS_PEP-CK_ZM_c30.72			>CDS_PEP-CK_OS_c30.58			>intron_PEP-CK_ZM_c30.119
AACNCTA			AGCAGCAG			AGGCCC						CTTGTA			CGGCTC			ATTTGACTTC			GGGTGCAG			TGTTTCTG
>promoter_PEP-CK_ZM_c30.95			>promoter_PEP-CK_OS_c30.70			>5UTR_PEP-CK_ZM_c30.82						>3UTR_PEP-CK_ZM_c30.65			>3UTR_PEP-CK_OS_c30.57			>CDS_PEP-CK_ZM_c30.73			>CDS_PEP-CK_OS_c30.59			>intron_PEP-CK_ZM_c30.120
TTGCTYCT			TACTATT			GCCGGA						CCATAT			CGGGGT			ATTTTGAGTT			AGTACC			TGCTGTGT
>promoter_PEP-CK_ZM_c30.96			>promoter_PEP-CK_OS_c30.71			>5UTR_PEP-CK_ZM_c30.83						>3UTR_PEP-CK_ZM_c30.66			>3UTR_PEP-CK_OS_c30.58			>CDS_PEP-CK_ZM_c30.74			>CDS_PEP-CK_OS_c30.60			>intron_PEP-CK_ZM_c30.121
TCTACTAY			AYAGTAG			CTCGGC						TAATGT						GTTTTAACCC			CCCAAG			GTGAGTTT
>promoter_PEP-CK_ZM_c30.99			>promoter_PEP-CK_OS_c30.72			>5UTR_PEP-CK_ZM_c30.84						>3UTR_PEP-CK_ZM_c30.67						>CDS_PEP-CK_ZM_c30.75			>CDS_PEP-CK_OS_c30.61			>intron_PEP-CK_ZM_c30.122
TTWTTATT			GAGRAAG			CAGCCC						TGTTTA						CTTTTGAATT			TACAAG			GTCGTTTT
>promoter_PEP-CK_ZM_c30.100			>promoter_PEP-CK_OS_c30.73			>5UTR_PEP-CK_ZM_c30.85						>3UTR_PEP-CK_ZM_c30.68						>CDS_PEP-CK_ZM_c30.76			>CDS_PEP-CK_OS_c30.62			>intron_PEP-CK_ZM_c30.123
WTTTTTAT			GGTGWGG			TACTCC						GGTTAG						ATTTGGATTC			GGACTC			GTGCGTTT
>promoter_PEP-CK_ZM_c30.105			>promoter_PEP-CK_OS_c30.74			>5UTR_PEP-CK_ZM_c30.86						>3UTR_PEP-CK_ZM_c30.69						>CDS_PEP-CK_ZM_c30.77			>CDS_PEP-CK_OS_c30.63			>intron_PEP-CK_ZM_c30.124
CAACNAC			TGRCATGG			CCCGGA						TATCCG						GTTTTACAAT			GAACCC			TGTCTGTT
>promoter_PEP-CK_ZM_c30.121			>promoter_PEP-CK_OS_c30.77			>5UTR_PEP-CK_ZM_c30.87						>3UTR_PEP-CK_ZM_c30.70						>CDS_PEP-CK_ZM_c30.78			>CDS_PEP-CK_OS_c30.64			>intron_PEP-CK_ZM_c30.125
AGGAAAAG			TGCCTTCTGG									ACCGCT						CTTTGAATTT			AGCCAG			GTTCTGTG
>promoter_PEP-CK_ZM_c30.124			>promoter_PEP-CK_OS_c30.78									>3UTR_PEP-CK_ZM_c30.71						>CDS_PEP-CK_ZM_c30.79			>CDS_PEP-CK_OS_c30.65			>intron_PEP-CK_ZM_c30.126
TCATCCTC			TCTCGCTGAA									GGAATC						TAACTATT			AATGCC			GTCAGTTT
>promoter_PEP-CK_ZM_c30.125			>promoter_PEP-CK_OS_c30.79									>3UTR_PEP-CK_ZM_c30.72						>CDS_PEP-CK_ZM_c30.80			>CDS_PEP-CK_OS_c30.66			>intron_PEP-CK_ZM_c30.127
CWTGTGTG			TTGGCTTCTG									TTAGAG						ATTTTACC			AGCCCA			GTATTCCT
>promoter_PEP-CK_ZM_c30.128			>promoter_PEP-CK_OS_c30.80									>3UTR_PEP-CK_ZM_c30.73						>CDS_PEP-CK_ZM_c30.81			>CDS_PEP-CK_OS_c30.67			>intron_PEP-CK_ZM_c30.128
GGGACGCC			TGACCCTGTT									CGTAAT						GGTTTTAC			TGTGCC			TACTGAAT
>promoter_PEP-CK_ZM_c30.129			>promoter_PEP-CK_OS_c30.81									>3UTR_PEP-CK_ZM_c30.74						>CDS_PEP-CK_ZM_c30.82			>CDS_PEP-CK_OS_c30.68			>intron_PEP-CK_ZM_c30.129
TGCATATR			ATGCTGAGTC									TTAGGG						TGTTTGTA			GGTGCA			TACGCTGT
>promoter_PEP-CK_ZM_c30.130			>promoter_PEP-CK_OS_c30.82									>3UTR_PEP-CK_ZM_c30.75						>CDS_PEP-CK_ZM_c30.83			>CDS_PEP-CK_OS_c30.69			>intron_PEP-CK_ZM_c30.131
TWTGTATA			AGAGGCCATG									ACCCTT						TGCTTTTA			ATCCGC			GTCGATTT
>promoter_PEP-CK_ZM_c30.137			>promoter_PEP-CK_OS_c30.83									>3UTR_PEP-CK_ZM_c30.76						>CDS_PEP-CK_ZM_c30.84			>CDS_PEP-CK_OS_c30.70			>intron_PEP-CK_ZM_c30.132
AACAAAAT			ACTCGGGCTT									TTCAAA						TTTTAC			GGCCTT			TGTTTGGT
>promoter_PEP-CK_ZM_c30.143			>promoter_PEP-CK_OS_c30.84									>3UTR_PEP-CK_ZM_c30.77						>CDS_PEP-CK_ZM_c30.85			>CDS_PEP-CK_OS_c30.71			>intron_PEP-CK_ZM_c30.134
TTCATGTC			TGCCTGACGT									AACGTT						TGTTTAGT			TGAGCC			ACGTTT
>promoter_PEP-CK_ZM_c30.147			>promoter_PEP-CK_OS_c30.85									>3UTR_PEP-CK_ZM_c30.78						>CDS_PEP-CK_ZM_c30.86			>CDS_PEP-CK_OS_c30.72			>intron_PEP-CK_ZM_c30.135
GTAYATG			TCTGGTTGGC															ATTTTGCA			TGTGGC			TTACGT
>promoter_PEP-CK_ZM_c30.151			>promoter_PEP-CK_OS_c30.86															>CDS_PEP-CK_ZM_c30.87			>CDS_PEP-CK_OS_c30.73			>intron_PEP-CK_ZM_c30.136
RCACGAC			TTGGCTGACG															ATTTAACT			GAAGTC			TCGTTT
>promoter_PEP-CK_ZM_c30.153			>promoter_PEP-CK_OS_c30.87															>CDS_PEP-CK_ZM_c30.88			>CDS_PEP-CK_OS_c30.74			>intron_PEP-CK_ZM_c30.137
GTGATGAT			TTGGGCCTTG															TGTTTTAA			CAGAGG			TTTCGT
>promoter_PEP-CK_ZM_c30.155			>promoter_PEP-CK_OS_c30.88															>CDS_PEP-CK_ZM_c30.89			>CDS_PEP-CK_OS_c30.75			>intron_PEP-CK_ZM_c30.138
TAATAATW			GCCTTCTG															TGTTAAGT			GGAGTC			GTCTGT
>promoter_PEP-CK_ZM_c30.164			>promoter_PEP-CK_OS_c30.89															>CDS_PEP-CK_ZM_c30.90			>CDS_PEP-CK_OS_c30.76			>intron_PEP-CK_ZM_c30.139
GGTTCGGT			GCGTTCTG															CACTATTT			CCCAGA			CGATTT
>promoter_PEP-CK_ZM_c30.167			>promoter_PEP-CK_OS_c30.90															>CDS_PEP-CK_ZM_c30.91			>CDS_PEP-CK_OS_c30.77			>intron_PEP-CK_ZM_c30.140
GAMGAAGS			ACGAGACA															CCCTTTTG			GGATCC			ATTCGT
>promoter_PEP-CK_ZM_c30.171			>promoter_PEP-CK_OS_c30.91															>CDS_PEP-CK_ZM_c30.92			>CDS_PEP-CK_OS_c30.78			>intron_PEP-CK_ZM_c30.141
ACCATMTA			TTTGGCGT															CAGTATTT			AGGGGT			TGCGTT
>promoter_PEP-CK_ZM_c30.174			>promoter_PEP-CK_OS_c30.92															>CDS_PEP-CK_ZM_c30.93			>CDS_PEP-CK_OS_c30.79			>intron_PEP-CK_ZM_c30.142
CCCACACC			CCTGTTTG															TAAATTTG			AGTGGA			GTCAGT
>promoter_PEP-CK_ZM_c30.182			>promoter_PEP-CK_OS_c30.93															>CDS_PEP-CK_ZM_c30.94			>CDS_PEP-CK_OS_c30.80			>intron_PEP-CK_ZM_c30.143
TGCCTTCT			CGTGAACT															TATTACAA			CCGCAG			TGTGTC
>promoter_PEP-CK_ZM_c30.183			>promoter_PEP-CK_OS_c30.94															>CDS_PEP-CK_ZM_c30.95			>CDS_PEP-CK_OS_c30.81			>intron_PEP-CK_ZM_c30.144
CSTGSGCC			GGCTTCTG															AGTTTTTG			CAAGTA			GTATTC
>promoter_PEP-CK_ZM_c30.188			>promoter_PEP-CK_OS_c30.95															>CDS_PEP-CK_ZM_c30.96			>CDS_PEP-CK_OS_c30.82			>intron_PEP-CK_ZM_c30.145
TCWTATTT			CGTGCTTT															TAACCCTT			TCTGAG			GTACTG
>promoter_PEP-CK_ZM_c30.190			>promoter_PEP-CK_OS_c30.96															>CDS_PEP-CK_ZM_c30.97			>CDS_PEP-CK_OS_c30.83			>intron_PEP-CK_ZM_c30.146
TTTTRAAA			CGTGCACT															GTATTA			GGTCCT			TCGGTT
>promoter_PEP-CK_ZM_c30.191			>promoter_PEP-CK_OS_c30.97															>CDS_PEP-CK_ZM_c30.98			>CDS_PEP-CK_OS_c30.84			>intron_PEP-CK_ZM_c30.147
AAAACART			TCGTTGGT															GGTTTT			GGTGAA			GTAAGC
>promoter_PEP-CK_ZM_c30.194			>promoter_PEP-CK_OS_c30.98															>CDS_PEP-CK_ZM_c30.99			>CDS_PEP-CK_OS_c30.85			>intron_PEP-CK_ZM_c30.148
TTTATAGCCC			CGCTGATT															TAATTT			TAAGGC			TCGTAT
>promoter_PEP-CK_ZM_c30.195			>promoter_PEP-CK_OS_c30.99															>CDS_PEP-CK_ZM_c30.100			>CDS_PEP-CK_OS_c30.86			>intron_PEP-CK_ZM_c30.149
GTTGGGCATT			TAGACCAG															TGAATT			GCTATC			GTCTTA
>promoter_PEP-CK_ZM_c30.196			>promoter_PEP-CK_OS_c30.100															>CDS_PEP-CK_ZM_c30.102			>CDS_PEP-CK_OS_c30.87			>intron_PEP-CK_ZM_c30.150
TAACCACTGC			GGCTGATG															TTATAC			TCTGTG			GCTTAC
>promoter_PEP-CK_ZM_c30.197			>promoter_PEP-CK_OS_c30.101															>CDS_PEP-CK_ZM_c30.103			>CDS_PEP-CK_OS_c30.88			>intron_PEP-CK_ZM_c30.151
TCTCTAGAGC			TTCTGCGC															ACTATT			AGTGCC			CCGTTT
>promoter_PEP-CK_ZM_c30.198			>promoter_PEP-CK_OS_c30.102															>CDS_PEP-CK_ZM_c30.104			>CDS_PEP-CK_OS_c30.89			>intron_PEP-CK_ZM_c30.152
TAGCCCTTAG			CAGTGAAC															TGTTAA			AGCAGG			CTGACT
>promoter_PEP-CK_ZM_c30.199			>promoter_PEP-CK_OS_c30.103															>CDS_PEP-CK_ZM_c30.105			>CDS_PEP-CK_OS_c30.90			>intron_PEP-CK_ZM_c30.153
TCAAGCGATC			ACTGCGTT															CCTATT			TCTCTG			TTTCCG
>promoter_PEP-CK_ZM_c30.200			>promoter_PEP-CK_OS_c30.104															>CDS_PEP-CK_ZM_c30.106			>CDS_PEP-CK_OS_c30.91			>intron_PEP-CK_ZM_c30.154
TAACCCTATT			CCATGTTG															TTAGTA			ACTGAG			AATCGT
>promoter_PEP-CK_ZM_c30.201			>promoter_PEP-CK_OS_c30.105															>CDS_PEP-CK_ZM_c30.107			>CDS_PEP-CK_OS_c30.92			>intron_PEP-CK_ZM_c30.155
TTTACAGCCC			TTCTGGGT															TAACCC			GCTGTA			GTATAC
>promoter_PEP-CK_ZM_c30.202			>promoter_PEP-CK_OS_c30.106															>CDS_PEP-CK_ZM_c30.109			>CDS_PEP-CK_OS_c30.93			>intron_PEP-CK_ZM_c30.156
TAGCCATTGG			ACCAGG															TGTTTT			CCGGTT			TTACTC
>promoter_PEP-CK_ZM_c30.203			>promoter_PEP-CK_OS_c30.107															>CDS_PEP-CK_ZM_c30.110			>CDS_PEP-CK_OS_c30.94			>intron_PEP-CK_ZM_c30.157
TCAATGGGGA			ATCAGG															ATATTA						GTCTAA
>promoter_PEP-CK_ZM_c30.204			>promoter_PEP-CK_OS_c30.108															>CDS_PEP-CK_ZM_c30.111						>intron_PEP-CK_ZM_c30.158
TTACCACTGC			ATCACG															CATTTG						CTGAAT
>promoter_PEP-CK_ZM_c30.205			>promoter_PEP-CK_OS_c30.109															>CDS_PEP-CK_ZM_c30.112						>intron_PEP-CK_ZM_c30.159
TCTAGAGC			GCTTTC															GCTTTT						TTACAG
>promoter_PEP-CK_ZM_c30.206			>promoter_PEP-CK_OS_c30.110															>CDS_PEP-CK_ZM_c30.114						>intron_PEP-CK_ZM_c30.160
AGCCATAG			GTCCAC															TTATTA						TGCAGT
>promoter_PEP-CK_ZM_c30.207			>promoter_PEP-CK_OS_c30.111															>CDS_PEP-CK_ZM_c30.115						>intron_PEP-CK_ZM_c30.161
CAATGGGG			GACGTT															TTACAA						GTTCGT
>promoter_PEP-CK_ZM_c30.208			>promoter_PEP-CK_OS_c30.112															>CDS_PEP-CK_ZM_c30.116						>intron_PEP-CK_ZM_c30.162
GGTTACCA			CCTAAC																					TCGTGT
>promoter_PEP-CK_ZM_c30.209			>promoter_PEP-CK_OS_c30.113																					>intron_PEP-CK_ZM_c30.163
GGGATAAC			CTGTCC																					CTATTC
>promoter_PEP-CK_ZM_c30.210			>promoter_PEP-CK_OS_c30.114																					>intron_PEP-CK_ZM_c30.164
CATTAGGG			TACTCG																					ACTCTG
>promoter_PEP-CK_ZM_c30.211			>promoter_PEP-CK_OS_c30.115																					>intron_PEP-CK_ZM_c30.165
AGATCGGT			TGGCGT
>promoter_PEP-CK_ZM_c30.212			>promoter_PEP-CK_OS_c30.117
AGCCTTAC			CGAGTA
>promoter_PEP-CK_ZM_c30.213			>promoter_PEP-CK_OS_c30.118
AACCACTG			GTCAAC
>promoter_PEP-CK_ZM_c30.214			>promoter_PEP-CK_OS_c30.119
TCTATGGG			AAACGC
>promoter_PEP-CK_ZM_c30.215			>promoter_PEP-CK_OS_c30.120
AACCAGTG			TCGTTG
>promoter_PEP-CK_ZM_c30.216			>promoter_PEP-CK_OS_c30.121
AGGACCTG			GAACGT
>promoter_PEP-CK_ZM_c30.217			>promoter_PEP-CK_OS_c30.122
GGTATCAC			TAGGAC
>promoter_PEP-CK_ZM_c30.218			>promoter_PEP-CK_OS_c30.123
TGCCATAG			TGCGTT
>promoter_PEP-CK_ZM_c30.219			>promoter_PEP-CK_OS_c30.124
GGCCATAG			GACTGA
>promoter_PEP-CK_ZM_c30.220			>promoter_PEP-CK_OS_c30.125
ACCCTATT			CACGAG
>promoter_PEP-CK_ZM_c30.221			>promoter_PEP-CK_OS_c30.126
CTGATACC			CAGTAG
>promoter_PEP-CK_ZM_c30.222			>promoter_PEP-CK_OS_c30.127
CGATAGGG			AGCACC
>promoter_PEP-CK_ZM_c30.223			>promoter_PEP-CK_OS_c30.128
AGGAGGTA			TCGTAG
>promoter_PEP-CK_ZM_c30.224			>promoter_PEP-CK_OS_c30.129
GCTATGCG			GATTGT
>promoter_PEP-CK_ZM_c30.225			>promoter_PEP-CK_OS_c30.130
GCCTTA			GTTCTC
>promoter_PEP-CK_ZM_c30.226			>promoter_PEP-CK_OS_c30.131
CGTTAGGG			ATCCTG
>promoter_PEP-CK_ZM_c30.227			>promoter_PEP-CK_OS_c30.132
TCTAGCAC			GTCTGC
>promoter_PEP-CK_ZM_c30.228			>promoter_PEP-CK_OS_c30.133
CAGTCACT			CGAGAC
>promoter_PEP-CK_ZM_c30.229			>promoter_PEP-CK_OS_c30.134
GCCATA			TGGTCC
>promoter_PEP-CK_ZM_c30.230			>promoter_PEP-CK_OS_c30.135
ATCGGT			TCGTGA
>promoter_PEP-CK_ZM_c30.231			>promoter_PEP-CK_OS_c30.136
GATACC			TGAGTC
>promoter_PEP-CK_ZM_c30.232			>promoter_PEP-CK_OS_c30.137
AGTCAC			TGAGAC
>promoter_PEP-CK_ZM_c30.234			>promoter_PEP-CK_OS_c30.138
CTATGC			GAACTG
>promoter_PEP-CK_ZM_c30.235			>promoter_PEP-CK_OS_c30.139
TCACGA			TCGGTG
>promoter_PEP-CK_ZM_c30.236			>promoter_PEP-CK_OS_c30.140
GGGATA			GTATCC
>promoter_PEP-CK_ZM_c30.237			>promoter_PEP-CK_OS_c30.141
AGGACC			CAGGAC
>promoter_PEP-CK_ZM_c30.238			>promoter_PEP-CK_OS_c30.142
AGCGAT			TCGCTG
>promoter_PEP-CK_ZM_c30.239			>promoter_PEP-CK_OS_c30.143
AACCAG			TTTGCG
>promoter_PEP-CK_ZM_c30.241			>promoter_PEP-CK_OS_c30.144
GGCATA
>promoter_PEP-CK_ZM_c30.242
AGACCT
>promoter_PEP-CK_ZM_c30.243
CGAGTT
>promoter_PEP-CK_ZM_c30.244
TTTCGC
>promoter_PEP-CK_ZM_c30.245
AGTACC
>promoter_PEP-CK_ZM_c30.246
CTAGAC
>promoter_PEP-CK_ZM_c30.247
TCTCGA
>promoter_PEP-CK_ZM_c30.248
ACGGTT
>promoter_PEP-CK_ZM_c30.249
CGCTTT
>promoter_PEP-CK_ZM_c30.250
TGAGGG
>promoter_PEP-CK_ZM_c30.251
TTGCGA
>promoter_PEP-CK_ZM_c30.252
TTACCA
>promoter_PEP-CK_ZM_c30.253
AATGGG
>promoter_PEP-CK_ZM_c30.254
AGGTTC
>promoter_PEP-CK_ZM_c30.255
AGGTAT
>promoter_PEP-CK_ZM_c30.256
AACCTC
>promoter_PEP-CK_ZM_c30.257
ATTCCG
>promoter_PEP-CK_ZM_c30.258
AGTCGA
>promoter_PEP-CK_ZM_c30.259
CCCTAT
>promoter_PEP-CK_ZM_c30.260
CGCACT
>promoter_PEP-CK_ZM_c30.261
CGTGAA
>promoter_PEP-CK_ZM_c30.262
TCAGAG
>promoter_PEP-CK_ZM_c30.263

## Sheet: PEPC
promoter						5UTR						3UTR						CDS						intron
maize			rice			maize			rice			maize			rice			maize			rice			maize			rice
>promoter_PEPC_ZM_c30.5			>promoter_PEPC_OS_c30.1			>5UTR_PEPC_ZM_c30.21			>5UTR_PEPC_OS_c30.1			>3UTR_PEPC_ZM_c30.19			>3UTR_PEPC_OS_c30.6			>CDS_PEPC_ZM_c30.1			>CDS_PEPC_OS_c30.2			>intron_PEPC_ZM_c30.1			>intron_PEPC_OS_c30.1
GCACGTGC			AGAAAR			GCTGCNG			NNGCACCGCCC			TGGATGG			ATATAN			CGCCGNC			CGCCGCC			TATATATA			RAAAAAAA
>promoter_PEPC_ZM_c30.7			>promoter_PEPC_OS_c30.2			>5UTR_PEPC_ZM_c30.28			>5UTR_PEPC_OS_c30.2			>3UTR_PEPC_ZM_c30.20			>3UTR_PEPC_OS_c30.8			>CDS_PEPC_ZM_c30.2			>CDS_PEPC_OS_c30.4			>intron_PEPC_ZM_c30.2			>intron_PEPC_OS_c30.4
ANATATAT			NNAAAAAGNAN			CCGCCGCG			CGCCGCCG			TATWTTCA			TGTAMA			CCKCCTCN			CCGAC			AAAAAAAA			ACGGAGG
>promoter_PEPC_ZM_c30.9			>promoter_PEPC_OS_c30.4			>5UTR_PEPC_ZM_c30.32			>5UTR_PEPC_OS_c30.3			>3UTR_PEPC_ZM_c30.24			>3UTR_PEPC_OS_c30.10			>CDS_PEPC_ZM_c30.3			>CDS_PEPC_OS_c30.9			>intron_PEPC_ZM_c30.3			>intron_PEPC_OS_c30.5
WTATTTTT			WMATAGTAWW			CAGCAGCA			YCTCCTCC			CTTCTCT			GGAAGA			TGKTGNTG			CGGCGGCG			TTTWTTTT			AAAATATA
>promoter_PEPC_ZM_c30.10			>promoter_PEPC_OS_c30.5			>5UTR_PEPC_ZM_c30.47			>5UTR_PEPC_OS_c30.4			>3UTR_PEPC_ZM_c30.36			>3UTR_PEPC_OS_c30.12			>CDS_PEPC_ZM_c30.4			>CDS_PEPC_OS_c30.10			>intron_PEPC_ZM_c30.4			>intron_PEPC_OS_c30.6
AAWAAAAA			NNNWAAAGCNN			TTCCGGCG			GRGGAG			ACATTTTG			AACAGA			GAAGAAG			CGCCGCCG			GNCGGCGG			KCGCCG
>promoter_PEPC_ZM_c30.11			>promoter_PEPC_OS_c30.7			>5UTR_PEPC_ZM_c30.50			>5UTR_PEPC_OS_c30.5			>3UTR_PEPC_ZM_c30.37			>3UTR_PEPC_OS_c30.13			>CDS_PEPC_ZM_c30.5			>CDS_PEPC_OS_c30.11			>intron_PEPC_ZM_c30.6			>intron_PEPC_OS_c30.8
CNYCTCC			ACGTAA			CACCCTCA			CCACCNC			AGTTGAGA			TGWAAC			GGNGGMGG			GGNGGWGG			TGCTGCT			ATATATTT
>promoter_PEPC_ZM_c30.12			>promoter_PEPC_OS_c30.9			>5UTR_PEPC_ZM_c30.57			>5UTR_PEPC_OS_c30.6			>3UTR_PEPC_ZM_c30.38			>3UTR_PEPC_OS_c30.14			>CDS_PEPC_ZM_c30.6			>CDS_PEPC_OS_c30.12			>intron_PEPC_ZM_c30.8			>intron_PEPC_OS_c30.11
TTWTATA			WAAAGG			CGGTTCAC			TCTTCTTC			GTTTGAGA			TTGTAACATA			TGCTGCWG			CCWCCTCC			TAKCTGTA			CGCGCGC
>promoter_PEPC_ZM_c30.15			>promoter_PEPC_OS_c30.12			>5UTR_PEPC_ZM_c30.59			>5UTR_PEPC_OS_c30.7			>3UTR_PEPC_ZM_c30.39			>3UTR_PEPC_OS_c30.15			>CDS_PEPC_ZM_c30.8			>CDS_PEPC_OS_c30.13			>intron_PEPC_ZM_c30.9			>intron_PEPC_OS_c30.12
AACCAAAC			NWNWAAAGNGN			GGAAAT			CGGCGGC			GAGATTTT			GCAAACTTGT			CGCCGCCG			CSTCGTCG			AAANGAAA			AAAAGAAA
>promoter_PEPC_ZM_c30.16			>promoter_PEPC_OS_c30.14			>5UTR_PEPC_ZM_c30.60			>5UTR_PEPC_OS_c30.10			>3UTR_PEPC_ZM_c30.40			>3UTR_PEPC_OS_c30.16			>CDS_PEPC_ZM_c30.9			>CDS_PEPC_OS_c30.14			>intron_PEPC_ZM_c30.11			>intron_PEPC_OS_c30.13
AGAGAGAG			ANNWAAAGNNN			CAAGCG			CCTCTCGACT			ACATCATG			CAGCTTCCCA			GAGGATG			CAAGAAN			GCGNCG			TNTGCAG
>promoter_PEPC_ZM_c30.17			>promoter_PEPC_OS_c30.16			>5UTR_PEPC_ZM_c30.62			>5UTR_PEPC_OS_c30.11			>3UTR_PEPC_ZM_c30.41			>3UTR_PEPC_OS_c30.17			>CDS_PEPC_ZM_c30.10			>CDS_PEPC_OS_c30.15			>intron_PEPC_ZM_c30.16			>intron_PEPC_OS_c30.14
TTTNTTTT			TTGCTT			GGCGAA			TCGACTCC			GTTTTACA			CAGTGATC			TATGGAN			TGGTGNT			CCGNCGC			TTTTTTTT
>promoter_PEPC_ZM_c30.18			>promoter_PEPC_OS_c30.18			>5UTR_PEPC_ZM_c30.63			>5UTR_PEPC_OS_c30.12			>3UTR_PEPC_ZM_c30.42			>3UTR_PEPC_OS_c30.18			>CDS_PEPC_ZM_c30.11			>CDS_PEPC_OS_c30.16			>intron_PEPC_ZM_c30.17			>intron_PEPC_OS_c30.15
RGAGNAG			CGSCGSCG			TCTGGA			CGCGTCTC			TCTATGAA			CAAACTTG			CNTCACCG			WSTACA			AAAANATG			GTTTGTT
>promoter_PEPC_ZM_c30.19			>promoter_PEPC_OS_c30.19			>5UTR_PEPC_ZM_c30.64			>5UTR_PEPC_OS_c30.13			>3UTR_PEPC_ZM_c30.43			>3UTR_PEPC_OS_c30.19			>CDS_PEPC_ZM_c30.12			>CDS_PEPC_OS_c30.17			>intron_PEPC_ZM_c30.22			>intron_PEPC_OS_c30.16
TAWAAATA			RGAGRGAG			TTCCGG			CCAGATCG			TCTTAGAA			CCTGTAAA			CAAGMAC			AAGSTGGT			TTATATTA			ATCGATS
>promoter_PEPC_ZM_c30.20			>promoter_PEPC_OS_c30.20			>5UTR_PEPC_ZM_c30.66			>5UTR_PEPC_OS_c30.14			>3UTR_PEPC_ZM_c30.44			>3UTR_PEPC_OS_c30.20			>CDS_PEPC_ZM_c30.13			>CDS_PEPC_OS_c30.18			>intron_PEPC_ZM_c30.23			>intron_PEPC_OS_c30.17
CGGTGCAC			AAAAAAAA			CACCAC			CCCACTTC			AGTACTCT			TTGTAACA			ATGGTK			AWGGAG			AATATATA			GGAGKAG
>promoter_PEPC_ZM_c30.21			>promoter_PEPC_OS_c30.21			>5UTR_PEPC_ZM_c30.67			>5UTR_PEPC_OS_c30.15			>3UTR_PEPC_ZM_c30.45			>3UTR_PEPC_OS_c30.21			>CDS_PEPC_ZM_c30.15			>CDS_PEPC_OS_c30.19			>intron_PEPC_ZM_c30.40			>intron_PEPC_OS_c30.18
CNCGCGS			TTTTTTTT			CGGTTC			CCGAGCTC			TGAACATT			CAAACCTG			CGNCATC			GTACA			TATTTTTT			CCCNTCC
>promoter_PEPC_ZM_c30.22			>promoter_PEPC_OS_c30.22			>5UTR_PEPC_ZM_c30.69			>5UTR_PEPC_OS_c30.16			>3UTR_PEPC_ZM_c30.46			>3UTR_PEPC_OS_c30.22			>CDS_PEPC_ZM_c30.16			>CDS_PEPC_OS_c30.20			>intron_PEPC_ZM_c30.42			>intron_PEPC_OS_c30.19
AAAACANA			TATATAT			CACTGT			GCGCCACC			CCATTTTG			CCAACCAG			TCWTCCTC			GCTGCTG			CGMCGCC			GNTTCAG
>promoter_PEPC_ZM_c30.24			>promoter_PEPC_OS_c30.23			>5UTR_PEPC_ZM_c30.70			>5UTR_PEPC_OS_c30.17			>3UTR_PEPC_ZM_c30.47			>3UTR_PEPC_OS_c30.24			>CDS_PEPC_ZM_c30.18			>CDS_PEPC_OS_c30.21			>intron_PEPC_ZM_c30.43			>intron_PEPC_OS_c30.20
GACGAS			NCTCYCTC			TCGAAG			TCCTCCGG			AGAAGTTT			TAACCTGG			WGAAGMT			CTTCNTC			CAMACACA			AAAATGAA
>promoter_PEPC_ZM_c30.25			>promoter_PEPC_OS_c30.24			>5UTR_PEPC_ZM_c30.72			>5UTR_PEPC_OS_c30.18			>3UTR_PEPC_ZM_c30.48			>3UTR_PEPC_OS_c30.25			>CDS_PEPC_ZM_c30.19			>CDS_PEPC_OS_c30.22			>intron_PEPC_ZM_c30.46			>intron_PEPC_OS_c30.22
CTCTCTCT			GGAGGWGG			GCCACC			AAACCCCG			AGTATCAT			CAGGTTCC			GTACNTC			CCGNCGMC			ATWTGTTT			TCGATTTC
>promoter_PEPC_ZM_c30.27			>promoter_PEPC_OS_c30.25			>5UTR_PEPC_ZM_c30.74			>5UTR_PEPC_OS_c30.19			>3UTR_PEPC_ZM_c30.49			>3UTR_PEPC_OS_c30.26			>CDS_PEPC_ZM_c30.20			>CDS_PEPC_OS_c30.23			>intron_PEPC_ZM_c30.49			>intron_PEPC_OS_c30.23
TTGTGTTG			YYTCCTCC			GTCACC			CCCACCTA			TCTTTGAA			TTCGCAGT			STACMA			ATNTAC			ATAATATA			GGAGANA
>promoter_PEPC_ZM_c30.28			>promoter_PEPC_OS_c30.26			>5UTR_PEPC_ZM_c30.76			>5UTR_PEPC_OS_c30.20			>3UTR_PEPC_ZM_c30.50			>3UTR_PEPC_OS_c30.27			>CDS_PEPC_ZM_c30.21			>CDS_PEPC_OS_c30.24			>intron_PEPC_ZM_c30.51			>intron_PEPC_OS_c30.24
GAGCASS			GARGAWGA			GTGCGC			CGAGTC			AGGGTTTT			TAACCAAG			TGTTYCT			CGWSGAG			CGNCCG			TRTTTTCT
>promoter_PEPC_ZM_c30.29			>promoter_PEPC_OS_c30.27			>5UTR_PEPC_ZM_c30.77			>5UTR_PEPC_OS_c30.21			>3UTR_PEPC_ZM_c30.52			>3UTR_PEPC_OS_c30.29			>CDS_PEPC_ZM_c30.22			>CDS_PEPC_OS_c30.25			>intron_PEPC_ZM_c30.53			>intron_PEPC_OS_c30.27
ACAAGWG			CNCCACC			GGAGAT			GAAATC			CTCTGAAA			GCCTTCCA			CGGCGGC			TGGAGNA			TCTAGTTT			CCACCACC
>promoter_PEPC_ZM_c30.32			>promoter_PEPC_OS_c30.28			>5UTR_PEPC_ZM_c30.80			>5UTR_PEPC_OS_c30.22			>3UTR_PEPC_ZM_c30.53			>3UTR_PEPC_OS_c30.30			>CDS_PEPC_ZM_c30.23			>CDS_PEPC_OS_c30.26			>intron_PEPC_ZM_c30.61			>intron_PEPC_OS_c30.28
TATATNA			GNAGTAG			TACCGG			CGACTC			CAATTTTC			TACTTGTA			TGGACGAG			GAAGANG			TCTCTCTC
>promoter_PEPC_ZM_c30.34			>promoter_PEPC_OS_c30.29			>5UTR_PEPC_ZM_c30.81			>5UTR_PEPC_OS_c30.23			>3UTR_PEPC_ZM_c30.54			>3UTR_PEPC_OS_c30.31			>CDS_PEPC_ZM_c30.24			>CDS_PEPC_OS_c30.27			>intron_PEPC_ZM_c30.65
TGTCCGGT			CGYCGYC			TTCCAG			GCCCAC			GTTTTGCA			TAACCCAG			NCGCCGC			AGCAGSAG			AAAAAAAY
>promoter_PEPC_ZM_c30.38			>promoter_PEPC_OS_c30.30			>5UTR_PEPC_ZM_c30.82			>5UTR_PEPC_OS_c30.24			>3UTR_PEPC_ZM_c30.55			>3UTR_PEPC_OS_c30.32			>CDS_PEPC_ZM_c30.25			>CDS_PEPC_OS_c30.28			>intron_PEPC_ZM_c30.66
CTCCANCA			TNTTTTCT			AGTTCA			CAGATC			AGAATTTT			CCTGCCAT			TTCCAG			CTCGSCG			TGCAG
>promoter_PEPC_ZM_c30.39			>promoter_PEPC_OS_c30.31			>5UTR_PEPC_ZM_c30.83			>5UTR_PEPC_OS_c30.25			>3UTR_PEPC_ZM_c30.56			>3UTR_PEPC_OS_c30.33			>CDS_PEPC_ZM_c30.26			>CDS_PEPC_OS_c30.29			>intron_PEPC_ZM_c30.68
NTGTTTGT			TCNTCTC			GACTGT			CCTCCG			ACATTCTA			CCATAAGC			CACCACCA			TTCTNGGA			TTCTTCT
>promoter_PEPC_ZM_c30.41			>promoter_PEPC_OS_c30.32			>5UTR_PEPC_ZM_c30.85			>5UTR_PEPC_OS_c30.26			>3UTR_PEPC_ZM_c30.57			>3UTR_PEPC_OS_c30.34			>CDS_PEPC_ZM_c30.27			>CDS_PEPC_OS_c30.30			>intron_PEPC_ZM_c30.71
CNACTACT			GGYGGTGG			CCTGAC			ATCTCG			ACATGTTG			CCGTAAGC			NTTCTT			CAACYTC			GTATATA
>promoter_PEPC_ZM_c30.42			>promoter_PEPC_OS_c30.33			>5UTR_PEPC_ZM_c30.86			>5UTR_PEPC_OS_c30.27			>3UTR_PEPC_ZM_c30.58			>3UTR_PEPC_OS_c30.35			>CDS_PEPC_ZM_c30.28			>CDS_PEPC_OS_c30.32			>intron_PEPC_ZM_c30.72
GCCGNGC			AAAATAAA			CACCTG			ATCCCG			ACTTGTTT			CACTTCGC			NCCTACA			AYGGCGA			ATAKAAAT
>promoter_PEPC_ZM_c30.46			>promoter_PEPC_OS_c30.34			>5UTR_PEPC_ZM_c30.87			>5UTR_PEPC_OS_c30.28			>3UTR_PEPC_ZM_c30.59			>3UTR_PEPC_OS_c30.37			>CDS_PEPC_ZM_c30.29			>CDS_PEPC_OS_c30.33			>intron_PEPC_ZM_c30.78
GGCGNGCG			NACATGT			CTTTCC			CCACGC			TCTTTTAA			CCGGTTAC			ACMTGGA			TGCTSCT			TATTGTTACA
>promoter_PEPC_ZM_c30.52			>promoter_PEPC_OS_c30.35			>5UTR_PEPC_ZM_c30.88			>5UTR_PEPC_OS_c30.29			>3UTR_PEPC_ZM_c30.60			>3UTR_PEPC_OS_c30.38			>CDS_PEPC_ZM_c30.30			>CDS_PEPC_OS_c30.34			>intron_PEPC_ZM_c30.79
ATAATAW			GCWGCTGC			AGCGGA			ATTCCC			GTTTATGA			CCTGCACA			CGACGRCG			TCAWGGA			CTAATCTGTT
>promoter_PEPC_ZM_c30.53			>promoter_PEPC_OS_c30.36			>5UTR_PEPC_ZM_c30.89			>5UTR_PEPC_OS_c30.30			>3UTR_PEPC_ZM_c30.61			>3UTR_PEPC_OS_c30.39			>CDS_PEPC_ZM_c30.31			>CDS_PEPC_OS_c30.35			>intron_PEPC_ZM_c30.80
CWTGTGG			GCCGGCCG			CCTACC			CGCATC			CAATGTGA			ATAGCG			GTGGTCGT			KGTGGA			CTGATGCTTT
>promoter_PEPC_ZM_c30.55			>promoter_PEPC_OS_c30.37			>5UTR_PEPC_ZM_c30.90			>5UTR_PEPC_OS_c30.31			>3UTR_PEPC_ZM_c30.64			>3UTR_PEPC_OS_c30.40			>CDS_PEPC_ZM_c30.32			>CDS_PEPC_OS_c30.36			>intron_PEPC_ZM_c30.81
TATAATTT			TASTACT			CCGCCA			CGCAGA			TCACAA			CTGCCA			CAASTTC			CGCCAYC			GTTAGTTCTA
>promoter_PEPC_ZM_c30.57			>promoter_PEPC_OS_c30.38			>5UTR_PEPC_ZM_c30.91			>5UTR_PEPC_OS_c30.32			>3UTR_PEPC_ZM_c30.65			>3UTR_PEPC_OS_c30.41			>CDS_PEPC_ZM_c30.33			>CDS_PEPC_OS_c30.37			>intron_PEPC_ZM_c30.82
ATRTTGT			GAGANGAG			CAAGGA			CCACTC			TTGACT			CGTAGC			SCTCGTC			TTCTCCAR			GTAATGCTGT
>promoter_PEPC_ZM_c30.58			>promoter_PEPC_OS_c30.39			>5UTR_PEPC_ZM_c30.92			>5UTR_PEPC_OS_c30.33			>3UTR_PEPC_ZM_c30.66			>3UTR_PEPC_OS_c30.42			>CDS_PEPC_ZM_c30.34			>CDS_PEPC_OS_c30.38			>intron_PEPC_ZM_c30.83
NCTAAAAT			WAAAAAAT						CGCGTC			CTCTGA			CCTTGC			NCAAGGA			GGCGGCG			TAATCTGT
>promoter_PEPC_ZM_c30.62			>promoter_PEPC_OS_c30.40						>5UTR_PEPC_OS_c30.34			>3UTR_PEPC_ZM_c30.67			>3UTR_PEPC_OS_c30.43			>CDS_PEPC_ZM_c30.36			>CDS_PEPC_OS_c30.39			>intron_PEPC_ZM_c30.84
CTCCYC			STAGCTAG						CGAGCA			CAATTT			ACCGTG			GATGAYAT			ACRACCT			TTGTTACA
>promoter_PEPC_ZM_c30.64			>promoter_PEPC_OS_c30.41						>5UTR_PEPC_OS_c30.35			>3UTR_PEPC_ZM_c30.68			>3UTR_PEPC_OS_c30.44			>CDS_PEPC_ZM_c30.37			>CDS_PEPC_OS_c30.40			>intron_PEPC_ZM_c30.85
TCTAGTTT			CCTCYYC						CCACCT			CCATTT			GGCCTT			CAGCWGCA			TTTCTTGC			TAGCTGTA
>promoter_PEPC_ZM_c30.68			>promoter_PEPC_OS_c30.42						>5UTR_PEPC_OS_c30.36			>3UTR_PEPC_ZM_c30.69			>3UTR_PEPC_OS_c30.45			>CDS_PEPC_ZM_c30.41			>CDS_PEPC_OS_c30.41			>intron_PEPC_ZM_c30.86
AAAAGAA			ACACAMAC						CGCGCA			AACATT			AACAGA			RGGAAGC			GATGATG			TTGCTTAT
>promoter_PEPC_ZM_c30.69			>promoter_PEPC_OS_c30.43						>5UTR_PEPC_OS_c30.37			>3UTR_PEPC_ZM_c30.70			>3UTR_PEPC_OS_c30.46			>CDS_PEPC_ZM_c30.44			>CDS_PEPC_OS_c30.42			>intron_PEPC_ZM_c30.87
CAAAAMCA			CCCATCCA						CGTCTT			AAGGGT			ATAACC			SGAGGA			CATCGCCG			TAATCGTG
>promoter_PEPC_ZM_c30.71			>promoter_PEPC_OS_c30.45						>5UTR_PEPC_OS_c30.38			>3UTR_PEPC_ZM_c30.71			>3UTR_PEPC_OS_c30.47			>CDS_PEPC_ZM_c30.48			>CDS_PEPC_OS_c30.48			>intron_PEPC_ZM_c30.88
TTCANTTT			GGAGAWG						ACTCGT			TATCAT			ATTCAA			GCAGKGGC			CTATATAT			TTATCTGT
>promoter_PEPC_ZM_c30.72			>promoter_PEPC_OS_c30.46						>5UTR_PEPC_OS_c30.39			>3UTR_PEPC_ZM_c30.72			>3UTR_PEPC_OS_c30.48			>CDS_PEPC_ZM_c30.49			>CDS_PEPC_OS_c30.51			>intron_PEPC_ZM_c30.89
ATATAGAG			CGRCGAS						ACCGCG			TACTCT			TGTAAA			TATNCTT			ACTTATTG			CACTGTTA
>promoter_PEPC_ZM_c30.81			>promoter_PEPC_OS_c30.47						>5UTR_PEPC_OS_c30.40			>3UTR_PEPC_ZM_c30.73			>3UTR_PEPC_OS_c30.49			>CDS_PEPC_ZM_c30.51			>CDS_PEPC_OS_c30.54			>intron_PEPC_ZM_c30.90
AAATAKAA			CYAAACA						ACACTC			GTAACT			CCATAA			CGGCGWG			CAATATAC			TGGTTATT
>promoter_PEPC_ZM_c30.82			>promoter_PEPC_OS_c30.48						>5UTR_PEPC_OS_c30.41			>3UTR_PEPC_ZM_c30.74			>3UTR_PEPC_OS_c30.50			>CDS_PEPC_ZM_c30.53			>CDS_PEPC_OS_c30.55			>intron_PEPC_ZM_c30.91
GANGGCG			ANATATTT						CGAGGC			AAGGCT			TCACGC			TGGAGATG			GTATATAT			GAATCGTG
>promoter_PEPC_ZM_c30.84			>promoter_PEPC_OS_c30.49						>5UTR_PEPC_OS_c30.42			>3UTR_PEPC_ZM_c30.75			>3UTR_PEPC_OS_c30.51			>CDS_PEPC_ZM_c30.59			>CDS_PEPC_OS_c30.56			>intron_PEPC_ZM_c30.92
CGSCAACG			GGGCCCAC						AAGCCC			AACGTC			GGGTCA			GAGGCTGG			CATTTTAT			TGGTATTC
>promoter_PEPC_ZM_c30.85			>promoter_PEPC_OS_c30.50						>5UTR_PEPC_OS_c30.43			>3UTR_PEPC_ZM_c30.76			>3UTR_PEPC_OS_c30.52			>CDS_PEPC_ZM_c30.60			>CDS_PEPC_OS_c30.57			>intron_PEPC_ZM_c30.93
TTGTGTGC			CGCCGCG						CTGAGC			GAGTAT			AGTGAT			TCAAGTGG			TATTCTTA			TCAGTTCA
>promoter_PEPC_ZM_c30.87			>promoter_PEPC_OS_c30.51						>5UTR_PEPC_OS_c30.44			>3UTR_PEPC_ZM_c30.77			>3UTR_PEPC_OS_c30.53			>CDS_PEPC_ZM_c30.61			>CDS_PEPC_OS_c30.60			>intron_PEPC_ZM_c30.94
CATCWCAT			TGCATGTR						ACTCCA			CTAGGG			CCAGGG			TTGAATCTAG			CCTTTTAT			TTCTGCTT
>promoter_PEPC_ZM_c30.90			>promoter_PEPC_OS_c30.52						>5UTR_PEPC_OS_c30.45			>3UTR_PEPC_ZM_c30.78			>3UTR_PEPC_OS_c30.54			>CDS_PEPC_ZM_c30.67			>CDS_PEPC_OS_c30.61			>intron_PEPC_ZM_c30.95
CCGACCGT			TTTATATR						CGACAC			TACTAA			CGGTTA			TGGAATGTAT			GCTGTTTA			TAATGCTT
>promoter_PEPC_ZM_c30.91			>promoter_PEPC_OS_c30.53						>5UTR_PEPC_OS_c30.46			>3UTR_PEPC_ZM_c30.79			>3UTR_PEPC_OS_c30.55			>CDS_PEPC_ZM_c30.68			>CDS_PEPC_OS_c30.63			>intron_PEPC_ZM_c30.96
GGAGNGG			TATTTTTT						GAACTC			GATTTT			AGTTAC			TGTTTCAC			TATGTAAT			TCCTGCTT
>promoter_PEPC_ZM_c30.93			>promoter_PEPC_OS_c30.54						>5UTR_PEPC_OS_c30.47			>3UTR_PEPC_ZM_c30.80			>3UTR_PEPC_OS_c30.56			>CDS_PEPC_ZM_c30.69			>CDS_PEPC_OS_c30.64			>intron_PEPC_ZM_c30.97
CATATTTN			NGAGGAG									ATGTTT			CTAGGG			ATAAAAGC			GAATACAT			TTCTGGTT
>promoter_PEPC_ZM_c30.98			>promoter_PEPC_OS_c30.55									>3UTR_PEPC_ZM_c30.81			>3UTR_PEPC_OS_c30.57			>CDS_PEPC_ZM_c30.71			>CDS_PEPC_OS_c30.65			>intron_PEPC_ZM_c30.98
GNAGCAG			CNCGTGC									GTAAAG			AAGACC			TAAGGAAT			TAAATGTT			TACTGAAT
>promoter_PEPC_ZM_c30.99			>promoter_PEPC_OS_c30.56									>3UTR_PEPC_ZM_c30.83			>3UTR_PEPC_OS_c30.58			>CDS_PEPC_ZM_c30.72			>CDS_PEPC_OS_c30.67			>intron_PEPC_ZM_c30.99
CSCGTGC			TTGTGTKT									TACCAT			CCTTCC			ATGGTTTA			TCTTATTA			TAGTTCTA
>promoter_PEPC_ZM_c30.103			>promoter_PEPC_OS_c30.57									>3UTR_PEPC_ZM_c30.84			>3UTR_PEPC_OS_c30.59			>CDS_PEPC_ZM_c30.73			>CDS_PEPC_OS_c30.68			>intron_PEPC_ZM_c30.100
ACWTGT			TTTTCTNT									TGGGAT			CCCGTA			ATTTAAAG			TTTAAT			TCGTGTTA
>promoter_PEPC_ZM_c30.104			>promoter_PEPC_OS_c30.58									>3UTR_PEPC_ZM_c30.85			>3UTR_PEPC_OS_c30.60			>CDS_PEPC_ZM_c30.75			>CDS_PEPC_OS_c30.69			>intron_PEPC_ZM_c30.101
TWGTTKTT			GGCCCATG									TGGAAA			CCAAAA			ATCAATGT			GTTATT			TTATACGT
>promoter_PEPC_ZM_c30.108			>promoter_PEPC_OS_c30.59									>3UTR_PEPC_ZM_c30.86			>3UTR_PEPC_OS_c30.61			>CDS_PEPC_ZM_c30.76			>CDS_PEPC_OS_c30.70			>intron_PEPC_ZM_c30.102
TNATTATT			AAAACACA									TTCCAT			TGTACA			GATTATAA			TAATTG			TTGTTGTT
>promoter_PEPC_ZM_c30.109			>promoter_PEPC_OS_c30.61									>3UTR_PEPC_ZM_c30.87			>3UTR_PEPC_OS_c30.62			>CDS_PEPC_ZM_c30.78			>CDS_PEPC_OS_c30.72			>intron_PEPC_ZM_c30.103
AAAMTAAT			TGGTGGTT									TTGTAA			AAGGCC			TGAATATA			TGTAAT			TGATGCTT
>promoter_PEPC_ZM_c30.111			>promoter_PEPC_OS_c30.62									>3UTR_PEPC_ZM_c30.88			>3UTR_PEPC_OS_c30.63			>CDS_PEPC_ZM_c30.79			>CDS_PEPC_OS_c30.73			>intron_PEPC_ZM_c30.104
CTAGAKCT			GGAGGAA									AAGTCT			CCAAGC			ATTTTAAG			ACTCCT			TGATTCTT
>promoter_PEPC_ZM_c30.118			>promoter_PEPC_OS_c30.63									>3UTR_PEPC_ZM_c30.89			>3UTR_PEPC_OS_c30.64			>CDS_PEPC_ZM_c30.80			>CDS_PEPC_OS_c30.74			>intron_PEPC_ZM_c30.105
TGATGATG			ATGTGACA									GAGTTT			CCATGG			TGTTTTAA			GATTCG			TCGATT
>promoter_PEPC_ZM_c30.123			>promoter_PEPC_OS_c30.65									>3UTR_PEPC_ZM_c30.90			>3UTR_PEPC_OS_c30.65			>CDS_PEPC_ZM_c30.81			>CDS_PEPC_OS_c30.75			>intron_PEPC_ZM_c30.106
CCTCTCTM			TTTGTTTT									AAGTGA			TTTAGC			ATTTTTAA			TCCAGA			GCTGTA
>promoter_PEPC_ZM_c30.128			>promoter_PEPC_OS_c30.66									>3UTR_PEPC_ZM_c30.92			>3UTR_PEPC_OS_c30.66			>CDS_PEPC_ZM_c30.82			>CDS_PEPC_OS_c30.76			>intron_PEPC_ZM_c30.107
GTGCCMTT			CCCCCACC									ATGTCA			CCAACC			TATTGAAT			CTTGTG			GCTTAC
>promoter_PEPC_ZM_c30.131			>promoter_PEPC_OS_c30.67									>3UTR_PEPC_ZM_c30.93			>3UTR_PEPC_OS_c30.67			>CDS_PEPC_ZM_c30.83			>CDS_PEPC_OS_c30.77			>intron_PEPC_ZM_c30.108
AARCAAA			GGGAGGGG									AAGATT			AAAACC			GAAAAATG			TAATGT			TCTGTA
>promoter_PEPC_ZM_c30.132			>promoter_PEPC_OS_c30.68									>3UTR_PEPC_ZM_c30.94			>3UTR_PEPC_OS_c30.68			>CDS_PEPC_ZM_c30.84			>CDS_PEPC_OS_c30.78			>intron_PEPC_ZM_c30.109
AGCTAGC			ATTAATTA									TTTACA			ACTTGT			TGTTTC			TAAATG			TAATGC
>promoter_PEPC_ZM_c30.137			>promoter_PEPC_OS_c30.71									>3UTR_PEPC_ZM_c30.95			>3UTR_PEPC_OS_c30.69			>CDS_PEPC_ZM_c30.85			>CDS_PEPC_OS_c30.79			>intron_PEPC_ZM_c30.110
ATTTAAWT			CCTCCATC									ATGAGA			AGTCAC			AATGTA			ATATAC			CGTTAT
>promoter_PEPC_ZM_c30.138			>promoter_PEPC_OS_c30.72									>3UTR_PEPC_ZM_c30.96			>3UTR_PEPC_OS_c30.70			>CDS_PEPC_ZM_c30.86			>CDS_PEPC_OS_c30.80			>intron_PEPC_ZM_c30.111
TCGTCCT			CMACCG									GTAAGT			ATTGAG			TATAAA			CTACAT			TAACAG
>promoter_PEPC_ZM_c30.139			>promoter_PEPC_OS_c30.74									>3UTR_PEPC_ZM_c30.97			>3UTR_PEPC_OS_c30.71			>CDS_PEPC_ZM_c30.87			>CDS_PEPC_OS_c30.81			>intron_PEPC_ZM_c30.112
CAYACAAA			TATCTCT									GAGATT			ACCGGT			TTTTAA			GCTGTA			GTATTC
>promoter_PEPC_ZM_c30.142			>promoter_PEPC_OS_c30.75									>3UTR_PEPC_ZM_c30.98			>3UTR_PEPC_OS_c30.72			>CDS_PEPC_ZM_c30.88			>CDS_PEPC_OS_c30.82			>intron_PEPC_ZM_c30.113
TAGAAATG			TATTTATM									TGCCCT			GAGCTA			TTCACA			ACTGAT			TCATAC
>promoter_PEPC_ZM_c30.145			>promoter_PEPC_OS_c30.76									>3UTR_PEPC_ZM_c30.99			>3UTR_PEPC_OS_c30.73			>CDS_PEPC_ZM_c30.89			>CDS_PEPC_OS_c30.83			>intron_PEPC_ZM_c30.114
TGGGAAGAAG			AAAAGAGA												ATCCCT			CCAATT			ATACAT			GCTTTA
>promoter_PEPC_ZM_c30.146			>promoter_PEPC_OS_c30.77												>3UTR_PEPC_OS_c30.74			>CDS_PEPC_ZM_c30.90			>CDS_PEPC_OS_c30.84			>intron_PEPC_ZM_c30.115
CAAGTGTGCG			AAAAAAAC												ATAAGC			TAAATT			CTTATG			TTTGCG
>promoter_PEPC_ZM_c30.147			>promoter_PEPC_OS_c30.78												>3UTR_PEPC_OS_c30.75			>CDS_PEPC_ZM_c30.91			>CDS_PEPC_OS_c30.85			>intron_PEPC_ZM_c30.116
CTAATGGAGA			TGTTTGGA															CGATAT			TGTACT			GGTTAT
>promoter_PEPC_ZM_c30.148			>promoter_PEPC_OS_c30.79															>CDS_PEPC_ZM_c30.92			>CDS_PEPC_OS_c30.86			>intron_PEPC_ZM_c30.117
TCAGGGTAGG			CACATCA															CGAAAA			TTCTAG			TTATTC
>promoter_PEPC_ZM_c30.149			>promoter_PEPC_OS_c30.80															>CDS_PEPC_ZM_c30.93			>CDS_PEPC_OS_c30.87			>intron_PEPC_ZM_c30.118
CAAGAGAGTA			GGNGTGG															TATAGA			ATCTAC			CCTGTA
>promoter_PEPC_ZM_c30.150			>promoter_PEPC_OS_c30.81															>CDS_PEPC_ZM_c30.94			>CDS_PEPC_OS_c30.88			>intron_PEPC_ZM_c30.119
TGGGTATAGA			GAGAGAA															TATGTA			ATACTC			ATTCTG
>promoter_PEPC_ZM_c30.151			>promoter_PEPC_OS_c30.84															>CDS_PEPC_ZM_c30.95			>CDS_PEPC_OS_c30.90			>intron_PEPC_ZM_c30.120
TGCAGAGAGA			AACTGAAGAT															TAGTAA			TAACCA			TCTTAC
>promoter_PEPC_ZM_c30.152			>promoter_PEPC_OS_c30.85															>CDS_PEPC_ZM_c30.96			>CDS_PEPC_OS_c30.91			>intron_PEPC_ZM_c30.121
CGAGGGATTT			ACTCTCAGAA															CCAAAA			CTATTT			GTACAG
>promoter_PEPC_ZM_c30.153			>promoter_PEPC_OS_c30.86															>CDS_PEPC_ZM_c30.97			>CDS_PEPC_OS_c30.92			>intron_PEPC_ZM_c30.122
CGAGGAATTA			AAGTCACGCA															GCTATA			TTCTTA			TTACGT
>promoter_PEPC_ZM_c30.154			>promoter_PEPC_OS_c30.87															>CDS_PEPC_ZM_c30.98			>CDS_PEPC_OS_c30.93			>intron_PEPC_ZM_c30.123
CAAGAGTGGA			ACGCTGAATC															TAAAAG			GAATAC			GTACTG
>promoter_PEPC_ZM_c30.155			>promoter_PEPC_OS_c30.88															>CDS_PEPC_ZM_c30.99			>CDS_PEPC_OS_c30.94			>intron_PEPC_ZM_c30.124
TAAGGTAAGT			AGTGCTTCAC															CCATAT			ACTCTA			TCATTC
>promoter_PEPC_ZM_c30.156			>promoter_PEPC_OS_c30.89															>CDS_PEPC_ZM_c30.100			>CDS_PEPC_OS_c30.96			>intron_PEPC_ZM_c30.125
TGGAGGGATT			ACGCAGAATT															AAGTTA			GCACTT			GTGTAT
>promoter_PEPC_ZM_c30.157			>promoter_PEPC_OS_c30.90															>CDS_PEPC_ZM_c30.101			>CDS_PEPC_OS_c30.97			>intron_PEPC_ZM_c30.126
AGTAACCT			AATCCTGAAG															TGAATA			GAACTC			TAATCG
>promoter_PEPC_ZM_c30.158			>promoter_PEPC_OS_c30.91															>CDS_PEPC_ZM_c30.102			>CDS_PEPC_OS_c30.98			>intron_PEPC_ZM_c30.127
TGAGAGCTCA			AGCTAGAAGC															AGGTAT			TGTGTA			CAGTAT
>promoter_PEPC_ZM_c30.159			>promoter_PEPC_OS_c30.92															>CDS_PEPC_ZM_c30.103			>CDS_PEPC_OS_c30.100			>intron_PEPC_ZM_c30.128
TGGGATTTAG			ACGTCACTCA															AAGTAT			CTAGTA			TCACGT
>promoter_PEPC_ZM_c30.160			>promoter_PEPC_OS_c30.93															>CDS_PEPC_ZM_c30.104			>CDS_PEPC_OS_c30.101			>intron_PEPC_ZM_c30.129
TGGGATGAGA			ACACAGGAGT															TGTATC						CAGTTC
>promoter_PEPC_ZM_c30.161			>promoter_PEPC_OS_c30.94															>CDS_PEPC_ZM_c30.105						>intron_PEPC_ZM_c30.130
TAGAGTCGAA			TGCTAAGA															ATCTGG						TGATAC
>promoter_PEPC_ZM_c30.162			>promoter_PEPC_OS_c30.95															>CDS_PEPC_ZM_c30.106						>intron_PEPC_ZM_c30.131
CGGGTAGAAT			AATCACGTGC															TAGTTT						TTACTC
>promoter_PEPC_ZM_c30.163			>promoter_PEPC_OS_c30.96															>CDS_PEPC_ZM_c30.107						>intron_PEPC_ZM_c30.132
CTAAGGGT			AATGTCCCAG															AATTTA						ATACTG
>promoter_PEPC_ZM_c30.164			>promoter_PEPC_OS_c30.97															>CDS_PEPC_ZM_c30.108						>intron_PEPC_ZM_c30.133
GATGCGAA			ACGGAATCAC															TGTAAT						TTATAC
>promoter_PEPC_ZM_c30.165			>promoter_PEPC_OS_c30.98															>CDS_PEPC_ZM_c30.109						>intron_PEPC_ZM_c30.134
ATGGGAAG			ATGCTAAGAT															TGATAA						TAGTTC
>promoter_PEPC_ZM_c30.166			>promoter_PEPC_OS_c30.99															>CDS_PEPC_ZM_c30.110						>intron_PEPC_ZM_c30.135
GAGTGTAA			ATTCACGATA															ATCCTT						TGCGAT
>promoter_PEPC_ZM_c30.167			>promoter_PEPC_OS_c30.100															>CDS_PEPC_ZM_c30.111						>intron_PEPC_ZM_c30.136
GAGTCGAA			TGCTTCAC															TACAAA						TAATAC
>promoter_PEPC_ZM_c30.168			>promoter_PEPC_OS_c30.101															>CDS_PEPC_ZM_c30.112						>intron_PEPC_ZM_c30.137
AGTAGAGA			TCACGAAA															TATGGT						TGATTC
>promoter_PEPC_ZM_c30.169			>promoter_PEPC_OS_c30.102															>CDS_PEPC_ZM_c30.113						>intron_PEPC_ZM_c30.138
ACTGGGTA			CGTATTCC															TTCTGA						TCTAAC
>promoter_PEPC_ZM_c30.170			>promoter_PEPC_OS_c30.103															>CDS_PEPC_ZM_c30.114						>intron_PEPC_ZM_c30.139
AGTAGTCA			CAGAAGTC															AACTAT
>promoter_PEPC_ZM_c30.171			>promoter_PEPC_OS_c30.104															>CDS_PEPC_ZM_c30.115
GCTATAGT			CCAAACAG															AGAGTT
>promoter_PEPC_ZM_c30.172			>promoter_PEPC_OS_c30.105															>CDS_PEPC_ZM_c30.116
AGTAAGGT			AGGAATTC															AGCACT
>promoter_PEPC_ZM_c30.173			>promoter_PEPC_OS_c30.106															>CDS_PEPC_ZM_c30.117
AGGGATTT			TGACTGAA															AATGCT
>promoter_PEPC_ZM_c30.174			>promoter_PEPC_OS_c30.107															>CDS_PEPC_ZM_c30.118
GCAAGGGT			ATGTCCCT
>promoter_PEPC_ZM_c30.175			>promoter_PEPC_OS_c30.108
CTAATGGA			TCTTGAAG
>promoter_PEPC_ZM_c30.176			>promoter_PEPC_OS_c30.109
GATTGGGA			CAGTAAAC
>promoter_PEPC_ZM_c30.177			>promoter_PEPC_OS_c30.110
AGTATACC			CACTCAGA
>promoter_PEPC_ZM_c30.178			>promoter_PEPC_OS_c30.111
GAGGAATT			TCTTAACG
>promoter_PEPC_ZM_c30.179			>promoter_PEPC_OS_c30.112
GATACGAA			CACTCTGA
>promoter_PEPC_ZM_c30.180			>promoter_PEPC_OS_c30.113
ACGGATAG			ATACGAGA
>promoter_PEPC_ZM_c30.181			>promoter_PEPC_OS_c30.114
CAGTTAGG			CAGATACG
>promoter_PEPC_ZM_c30.182			>promoter_PEPC_OS_c30.115
CGGGTAAA			CGTATT
>promoter_PEPC_ZM_c30.183			>promoter_PEPC_OS_c30.116
AGGTAGGT			TCACGCAA
>promoter_PEPC_ZM_c30.184			>promoter_PEPC_OS_c30.117
GTAATC			CGAACTCA
>promoter_PEPC_ZM_c30.185			>promoter_PEPC_OS_c30.118
CAGTGTGG			TGTTAACG
>promoter_PEPC_ZM_c30.186			>promoter_PEPC_OS_c30.119
GAGTAA			TGCTTAGC
>promoter_PEPC_ZM_c30.187			>promoter_PEPC_OS_c30.120
AGATAC			CATTCAGG
>promoter_PEPC_ZM_c30.188			>promoter_PEPC_OS_c30.121
TACGAA			ATCACG
>promoter_PEPC_ZM_c30.189			>promoter_PEPC_OS_c30.122
GTATTC			CTTAAC
>promoter_PEPC_ZM_c30.190			>promoter_PEPC_OS_c30.123
ATTGGG			TAACGA
>promoter_PEPC_ZM_c30.191			>promoter_PEPC_OS_c30.124
ATCGCT			TCGCTT
>promoter_PEPC_ZM_c30.192			>promoter_PEPC_OS_c30.125
TGGGTA			AGAAGT
>promoter_PEPC_ZM_c30.193			>promoter_PEPC_OS_c30.126
ATGCGA			GCAGTT
>promoter_PEPC_ZM_c30.194			>promoter_PEPC_OS_c30.127
CGAATG			ATACAG
>promoter_PEPC_ZM_c30.195			>promoter_PEPC_OS_c30.128
CTAAGG			GTGACT
>promoter_PEPC_ZM_c30.196			>promoter_PEPC_OS_c30.129
GTAGGA			CACTCA
>promoter_PEPC_ZM_c30.198			>promoter_PEPC_OS_c30.130
GTAACC			ATCCGT
>promoter_PEPC_ZM_c30.199			>promoter_PEPC_OS_c30.131
TGATAG			AGTATC
>promoter_PEPC_ZM_c30.200			>promoter_PEPC_OS_c30.132
GTAGTC			ATGTCC
>promoter_PEPC_ZM_c30.201			>promoter_PEPC_OS_c30.133
GGATGC			AGTAAG
>promoter_PEPC_ZM_c30.202			>promoter_PEPC_OS_c30.134
CAGTTA			CGAAAG
>promoter_PEPC_ZM_c30.203			>promoter_PEPC_OS_c30.135
GGATTC			GTTATC
>promoter_PEPC_ZM_c30.204			>promoter_PEPC_OS_c30.136
AACGGA			TAACAG
>promoter_PEPC_ZM_c30.205			>promoter_PEPC_OS_c30.137
TGGGAA			AGATAC
>promoter_PEPC_ZM_c30.206			>promoter_PEPC_OS_c30.138
CTGTAC			CTGAAG
>promoter_PEPC_ZM_c30.207			>promoter_PEPC_OS_c30.139
ATCGAA			GGTACT
>promoter_PEPC_ZM_c30.208			>promoter_PEPC_OS_c30.140
GTCTAA			ATCAGG
>promoter_PEPC_ZM_c30.209			>promoter_PEPC_OS_c30.141
AAGCGT			TCGCAA
>promoter_PEPC_ZM_c30.210			>promoter_PEPC_OS_c30.142
GCTTTC			GACTGA
>promoter_PEPC_ZM_c30.211			>promoter_PEPC_OS_c30.143
GGATAG			TCTCAG
>promoter_PEPC_ZM_c30.212			>promoter_PEPC_OS_c30.144
CATAGT			TAACTG
>promoter_PEPC_ZM_c30.213			>promoter_PEPC_OS_c30.145
GTAAAG			GGTAAT
>promoter_PEPC_ZM_c30.214			>promoter_PEPC_OS_c30.146
TTCGTG			CACGAA
>promoter_PEPC_ZM_c30.215			>promoter_PEPC_OS_c30.147
AACGTA			CAAACG
>promoter_PEPC_ZM_c30.216			>promoter_PEPC_OS_c30.148
GTATAC			CTTGAA
>promoter_PEPC_ZM_c30.217			>promoter_PEPC_OS_c30.149
GTGTAA			TCGGAA
>promoter_PEPC_ZM_c30.218			>promoter_PEPC_OS_c30.150
AGACTT			CATTCG
>promoter_PEPC_ZM_c30.219			>promoter_PEPC_OS_c30.151
GTAGAC			TTTCCG
>promoter_PEPC_ZM_c30.220			>promoter_PEPC_OS_c30.152
ACTTAG			TAAGAG
>promoter_PEPC_ZM_c30.221			>promoter_PEPC_OS_c30.153
TACCGT			GTCAGG
>promoter_PEPC_ZM_c30.222			>promoter_PEPC_OS_c30.154
TCCTAG			CCAGAA
>promoter_PEPC_ZM_c30.223			>promoter_PEPC_OS_c30.155
			GCTAAG
			>promoter_PEPC_OS_c30.156
			GTGCTT
			>promoter_PEPC_OS_c30.157
			GCAGAA
			>promoter_PEPC_OS_c30.158
			CGAATA
			>promoter_PEPC_OS_c30.159
			CAATAC
			>promoter_PEPC_OS_c30.160
			GTTAAG
			>promoter_PEPC_OS_c30.161
			AGTAGA
			>promoter_PEPC_OS_c30.162
			GTTCAC
			>promoter_PEPC_OS_c30.163

[truncated: 5 more sheets: PPDK-RP, PPDK, PP, PPT, TPT]
