# Supplementary material for: Systems analysis of cis-regulatory motifs in C4 photosynthesis genes using maize and rice leaf transcriptomic data during a process of de-etiolation
Source: J Exp Bot. 2016 Jul 19;67(17):5105–17. doi: 10.1093/jxb/erw275 (PMC5014158; doi:10.1093/jxb/erw275)
Supplement: Supplementary Data [file supp_erw275_supplementary_table_S7.xlsx]

## Sheet: BS
Table S7. Comparison of identified motifs between k80 approach and leaf gradient data in Wang et al. (2014). The six sheets in the file show comparisons of our predicted motifs (column 1) and motifs predicted by Wang et al (2014) (column 2) for bundle sheath cell specific genes, mesophyll cell specific genes and genes fallen into four different clusters mentioned by Wang et al (2014) respectively.
motif_1_id	motif_2_id	p_value	motif_1_cons	motif_2_cons
old_promoter_AlaAT_maize.8	BS.2	0.0033769	GGCGGCG	-GCCGCG
old_promoter_AlaAT_maize.8	BS.18	0.0033769	GGCGGCG	-GCCGCG
old_promoter_AlaAT_maize.14	BS.27	0.003899	GNCACGTCAS	-GCACGT---
old_promoter_AlaAT_maize.16	BS.21	0.0001478	CCTTTW	CCTTTA
old_promoter_AlaAT_maize.16	BS.7	0.00069239	CCTTTW	GCTTTT
old_promoter_AlaAT_maize.16	BS.12	0.0040071	--CCTTTW	TTACTTTT
old_promoter_AlaAT_maize.24	BS.12	0.0010659	WTATTTTT	TTACTTTT
old_promoter_AlaAT_maize.26	BS.26	0.00071039	CSTCGT	-GTCGT
old_promoter_AlaAT_maize.27	BS.25	0.0009518	YTCTCCCT	CTCTCC--
old_promoter_AlaAT_maize.28	BS.25	0.0010989	GGAGNGG	GGAGAG-
old_promoter_AlaAT_maize.37	BS.25	0.0090038	GKCGAGG	GGAGAG-
old_promoter_AlaAT_maize.38	BS.9	0.008571	CAAACANA	CACACAC-
old_promoter_AlaAT_maize.40	BS.7	0.0044817	GAAAAAGW	--AAAAGC
old_promoter_AlaAT_maize.49	BS.12	0.0085167	-TACCTTN	TTACTTTT
old_promoter_AlaAT_maize.50	BS.5	0.0072408	ATTTGTA	ATGTGT-
old_promoter_AlaAT_maize.50	BS.20	0.0072408	ATTTGTA	ATGTGT-
old_promoter_AlaAT_maize.55	BS.4	0.00064996	CGGTAACTCT	---TATCTCT
old_promoter_AlaAT_maize.62	BS.21	0.0026299	CCTGTATGGT	CCTTTA----
old_promoter_AlaAT_maize.65	BS.15	0.0038426	TGTTACACTG	TTTCACAC--
old_promoter_AlaAT_maize.66	BS.13	0.0058271	YGCGCAACAG	CGAGCAAA--
old_promoter_AlaAT_maize.67	BS.8	0.0010624	GSGACACAAG	--GACACAT-
old_promoter_AlaAT_maize.67	BS.6	0.0038961	CTTGTGTCSC	--TGTGGCC-
old_promoter_AlaAT_maize.67	BS.5	0.0086819	CTTGTGTCSC	-ATGTGT---
old_promoter_AlaAT_maize.67	BS.20	0.0086819	CTTGTGTCSC	-ATGTGT---
old_promoter_AlaAT_maize.71	BS.29	0.005295	ACRTTGCG	ACGTT---
old_promoter_AlaAT_maize.71	BS.30	0.0054032	CGCAAYGT	--CAACG-
old_promoter_AlaAT_maize.77	BS.23	0.0023205	TCTGACGT	---GACGT
old_promoter_AlaAT_maize.77	BS.14	0.0040341	ACGTCAGA	ACGTGAAA
old_promoter_AlaAT_maize.79	BS.8	0.0029774	CTTGTGTC	-ATGTGTC
old_promoter_AlaAT_maize.79	BS.5	0.0098987	CTTGTGTC	-ATGTGT-
old_promoter_AlaAT_maize.79	BS.20	0.0098987	CTTGTGTC	-ATGTGT-
old_promoter_AlaAT_maize.83	BS.4	0.0053997	AAGNCATA	-AGAGATA
old_promoter_AlaAT_maize.92	BS.8	6.6981e-05	GACACA-	GACACAT
old_promoter_AlaAT_maize.92	BS.9	0.0031261	GACACA-	CACACAC
old_promoter_AlaAT_maize.92	BS.6	0.0032695	TGTGTC-	TGTGGCC
old_promoter_AlaAT_maize.92	BS.5	0.0057867	-TGTGTC	ATGTGT-
old_promoter_AlaAT_maize.92	BS.20	0.0057867	-TGTGTC	ATGTGT-
old_promoter_AlaAT_maize.93	BS.22	0.0039126	ACAGCC	ACGGCC
old_promoter_AlaAT_maize.94	BS.7	0.0056396	GCYTTA	GCTTTT
old_promoter_AlaAT_maize.94	BS.21	0.0097981	GCYTTA	CCTTTA
old_promoter_AlaAT_maize.100	BS.29	0.0090989	CAANRT	-AACGT
old_promoter_AlaAT_maize.105	BS.4	0.0029776	TNTCGC-	TATCTCT
old_promoter_AlaAT_maize.107	BS.28	0.005043	-TTTCTG	CTTTCCG
old_promoter_AlaAT_maize.115	BS.23	0.00089289	TGACNT	-GACGT
old_promoter_AlaAT_maize.115	BS.11	0.0064453	TGACNT	CGACGT
old_promoter_AlaAT_maize.117	BS.1	0.0055308	-CNKGTA	ACCAGTA
old_promoter_AlaAT_maize.120	BS.4	0.0073737	TATGNC-	TATCTCT
old_promoter_AlaAT_maize.120	BS.8	0.0097141	GNCATA-	GACACAT
old_promoter_AspAT_maize.2	BS.22	0.0060912	CAACNGNC	--ACGGCC
old_promoter_AspAT_maize.8	BS.25	0.0068562	-GAGAGGG	GGAGAG--
old_promoter_AspAT_maize.11	BS.4	0.0099753	ATATTTMT	-TATCTCT
old_promoter_AspAT_maize.17	BS.12	0.0013457	-TACTNT-	TTACTTTT
old_promoter_AspAT_maize.23	BS.4	0.0048796	NNAGNT-	AGAGATA
old_promoter_AMK_maize.7	BS.6	0.0074599	WGTGTCCG	TGTGGCC-
old_promoter_AMK_maize.7	BS.8	0.0075107	-WGTGTCCG	ATGTGTC--
old_promoter_AMK_maize.11	BS.11	0.0098302	CGCCSTC	CGACGT-
old_promoter_AMK_maize.11	BS.22	0.0098302	CGCCSTC	GGCCGT-
old_promoter_AMK_maize.13	BS.2	0.0095683	AAATCCGCGA	---GCCGCG-
old_promoter_AMK_maize.13	BS.18	0.0095683	AAATCCGCGA	---GCCGCG-
old_promoter_AMK_maize.21	BS.11	0.0015294	TCTACGACGC	----CGACGT
old_promoter_AMK_maize.23	BS.17	0.0071599	GGGTCTGGSG	-GGTGTGTG-
old_promoter_AMK_maize.24	BS.16	0.0087446	ATTCATTACG	-TTTACTAC-
old_promoter_AMK_maize.28	BS.17	0.0046618	TGGTGCGAGC	-GGTGTGTG-
old_promoter_AMK_maize.29	BS.1	0.0015035	GAATCAGTAC	--ACCAGTA-
old_promoter_AMK_maize.32	BS.26	0.0013771	GCGTCGTA	--GTCGT-
old_promoter_AMK_maize.32	BS.11	0.0055727	TACGACGC	--CGACGT
old_promoter_AMK_maize.39	BS.25	0.00068213	CGNAGAGT	-GGAGAG-
old_promoter_AMK_maize.39	BS.28	0.0035079	ACTCTNCG	-CTTTCCG
old_promoter_AMK_maize.43	BS.25	0.0035019	CGNAGAKC	-GGAGAG-
old_promoter_AMK_maize.57	BS.27	0.0076167	CGCAAGTA	-GCACGT-
old_promoter_AMK_maize.63	BS.11	0.0017753	CGACGA	CGACGT
old_promoter_AMK_maize.67	BS.12	0.0041675	TTACNT--	TTACTTTT
old_promoter_AMK_maize.69	BS.1	0.0069569	-CCASTT	ACCAGTA
old_promoter_AMK_maize.70	BS.31	0.0081585	ATNCNT	-TCCGT
old_promoter_AMK_maize.74	BS.11	0.0022874	ACTTCG	ACGTCG
old_promoter_AMK_maize.77	BS.13	0.0063714	TTTGCC--	TTTGCTCG
old_promoter_AMK_maize.83	BS.30	0.0079635	TCGTMG	-CGTTG
old_promoter_AMK_maize.83	BS.11	0.00852	CKACGA	CGACGT
old_promoter_AMK_maize.84	BS.8	0.0028164	GACCCA-	GACACAT
old_promoter_AMK_maize.85	BS.21	0.004596	CCNTAA	CCTTTA
old_promoter_AMK_maize.88	BS.13	0.0091697	-TTGCGC-	TTTGCTCG
old_promoter_CA_maize.7	BS.12	0.0011971	AAAAANAA	AAAAGTAA
old_promoter_CA_maize.8	BS.25	0.00056218	GGNGAGGG	GGAGAG--
old_promoter_CA_maize.13	BS.30	0.0080234	CGTCGGAG	CGTTG---
old_promoter_CA_maize.15	BS.5	0.00068579	TAATRTGT	--ATGTGT
old_promoter_CA_maize.15	BS.20	0.00068579	TAATRTGT	--ATGTGT
old_promoter_CA_maize.18	BS.27	0.0045248	GCGCKCGT	--GCACGT
old_promoter_CA_maize.20	BS.25	0.00027557	AGGAGRGG	-GGAGAG-
old_promoter_CA_maize.23	BS.12	0.0034341	TTAATTT-	TTACTTTT
old_promoter_CA_maize.29	BS.9	0.00039028	GTGNGTGC	GTGTGTG-
old_promoter_CA_maize.29	BS.17	0.0017557	-GTGNGTGC	GGTGTGTG-
old_promoter_CA_maize.30	BS.22	0.0051955	CGCCGTCG	GGCCGT--
old_promoter_CA_maize.42	BS.1	0.000842	TGTACGGGTC	--TACTGGT-
old_promoter_CA_maize.44	BS.22	0.0031985	CCTGCCGTAA	--GGCCGT--
old_promoter_CA_maize.45	BS.22	5.8219e-05	GGCCGTTACA	GGCCGT----
old_promoter_CA_maize.45	BS.21	0.0089033	GGCCGTTACA	--CCTTTA--
old_promoter_CA_maize.47	BS.1	0.00060763	CGTTCTGGTA	--TACTGGT-
old_promoter_CA_maize.51	BS.9	0.0050303	TGCGCGTGTA	---GTGTGTG
old_promoter_CA_maize.51	BS.27	0.0091275	TGCGCGTGTA	-GCACGT---
old_promoter_CA_maize.52	BS.22	6.9086e-05	CAGGCCGTTA	--GGCCGT--
old_promoter_CA_maize.54	BS.22	0.00014363	GGCCGTTA	GGCCGT--
old_promoter_CA_maize.54	BS.24	0.0012307	TAACGGCC	TAACG---
old_promoter_CA_maize.55	BS.24	0.0015596	CGTTACAG	CGTTA---
old_promoter_CA_maize.57	BS.24	0.001489	CGTAACGC	--TAACG-
old_promoter_CA_maize.58	BS.24	0.0018727	GTAACGCT	-TAACG--
old_promoter_CA_maize.60	BS.27	0.0092168	AGCGCGTN	-GCACGT-
old_promoter_CA_maize.63	BS.27	0.0053765	MGCGCGTA	-GCACGT-
old_promoter_CA_maize.64	BS.2	0.0051094	GCCGTGNA	GCCGCG--
old_promoter_CA_maize.64	BS.18	0.0051094	GCCGTGNA	GCCGCG--
old_promoter_CA_maize.66	BS.22	0.0047002	CTGCCGTA	-GGCCGT-
old_promoter_CA_maize.68	BS.14	0.00028468	TYTCGCGT	TTTCACGT
old_promoter_CA_maize.70	BS.11	0.00041498	GCGNCGTR	-CGACGT-
old_promoter_CA_maize.70	BS.23	0.0030158	GCGNCGTR	--GACGT-
old_promoter_CA_maize.74	BS.24	0.0097916	CTAGCG	-TAACG
old_promoter_CA_maize.75	BS.22	0.0044864	-GCCGTA	GGCCGT-
old_promoter_CA_maize.77	BS.9	0.0021535	-TGCGTG	GTGTGTG
old_promoter_CA_maize.77	BS.17	0.0067625	--TGCGTG	GGTGTGTG
old_promoter_CA_maize.80	BS.6	0.0040893	TGNCGC-	TGTGGCC
old_promoter_CA_maize.81	BS.24	0.00029027	TAACGC	TAACG-
old_promoter_CA_maize.81	BS.30	0.0044452	GCGTTA	-CGTTG
old_promoter_CA_maize.81	BS.29	0.0091586	GCGTTA	ACGTT-
old_promoter_CA_maize.85	BS.9	0.0024051	CGCACA-	CACACAC
old_promoter_CA_maize.85	BS.17	0.0074674	CGCACA--	CACACACC
old_promoter_CA_maize.86	BS.31	0.00026672	TTCCGT	-TCCGT
old_promoter_CA_maize.87	BS.1	0.0027026	-ACTGGG	TACTGGT
old_promoter_CA_maize.88	BS.1	0.0061217	-ACTGGG	TACTGGT
old_promoter_CA_maize.89	BS.31	0.0081274	TRCGTG	TCCGT-
old_promoter_CA_maize.89	BS.27	0.0089424	-CACGYA	GCACGT-
old_promoter_CA_maize.91	BS.28	0.0056666	-TCKCCG	CTTTCCG
old_promoter_CA_maize.94	BS.6	8.2804e-05	TGTGGC-	TGTGGCC
old_promoter_CA_maize.94	BS.8	0.002302	GCCACA-	GACACAT
old_promoter_CA_maize.96	BS.24	0.0049876	AAACGC	TAACG-
old_promoter_CA_maize.96	BS.7	0.0052878	GCGTTT	GCTTTT
old_promoter_CA_maize.96	BS.30	0.0068101	GCGTTT	-CGTTG
old_promoter_CA_maize.97	BS.9	0.0010524	-TCTGTG	GTGTGTG
old_promoter_CA_maize.97	BS.17	0.0035465	--TCTGTG	GGTGTGTG
old_promoter_CA_maize.99	BS.24	0.0022991	TAACSG	TAACG-
old_promoter_CA_maize.100	BS.2	0.0098414	TCCGCC	GCCGCG
old_promoter_CA_maize.100	BS.18	0.0098414	TCCGCC	GCCGCG
old_promoter_CA_maize.107	BS.2	0.0067255	GNCGCC	GCCGCG
old_promoter_CA_maize.107	BS.18	0.0067255	GNCGCC	GCCGCG
old_promoter_MEP1_maize.7	BS.11	0.0025909	CGMCGNCG	--ACGTCG
old_promoter_MEP1_maize.7	BS.26	0.0095963	CGNCGKCG	-GTCGT--
old_promoter_MEP1_maize.9	BS.12	0.0018012	TTTNTTTT	TTACTTTT
old_promoter_MEP1_maize.14	BS.5	0.0042834	-TGTGTNT	ATGTGT--
old_promoter_MEP1_maize.14	BS.20	0.0042834	-TGTGTNT	ATGTGT--
old_promoter_MEP1_maize.15	BS.25	0.0076131	AKAGAGA	GGAGAG-
old_promoter_MEP1_maize.20	BS.16	0.0065614	WGTACTA-	TTTACTAC
old_promoter_MEP1_maize.24	BS.25	0.0075435	GRCGAG	GGAGAG
old_promoter_MEP1_maize.28	BS.5	0.00027163	CATGTNT	-ATGTGT
old_promoter_MEP1_maize.28	BS.20	0.00027163	CATGTNT	-ATGTGT
old_promoter_MEP1_maize.36	BS.2	0.0075336	CGGCGGC	-CGCGGC
old_promoter_MEP1_maize.36	BS.18	0.0075336	CGGCGGC	-CGCGGC
old_promoter_MEP1_maize.46	BS.31	0.0046079	CNCCGTC	-TCCGT-
old_promoter_MEP1_maize.50	BS.12	0.0048429	NNTTTTTNTT	--TTACTTTT
old_promoter_MEP1_maize.56	BS.5	0.0033756	CTGTKT	ATGTGT
old_promoter_MEP1_maize.56	BS.20	0.0033756	CTGTKT	ATGTGT
old_promoter_MEP1_maize.56	BS.9	0.0045339	CTGTKT-	GTGTGTG
old_promoter_MEP1_maize.56	BS.8	0.0051366	-AMACAG	GACACAT
old_promoter_MEP1_maize.57	BS.9	0.0049823	GNNTNT-	GTGTGTG
old_promoter_MEP1_maize.64	BS.5	0.0072215	ANNNNN	ATGTGT
old_promoter_MEP1_maize.64	BS.20	0.0072215	ANNNNN	ATGTGT
old_promoter_Mep3_maize.1	BS.17	0.00975	NNGGTWGGT-	--GGTGTGTG
old_promoter_Mep3_maize.5	BS.3	0.0082995	GTGGWGG	GTGGTC-
old_promoter_Mep3_maize.5	BS.19	0.0082995	GTGGWGG	GTGGTC-
old_promoter_Mep3_maize.6	BS.2	0.009406	CGCCNCC	-GCCGCG
old_promoter_Mep3_maize.6	BS.18	0.009406	CGCCNCC	-GCCGCG
old_promoter_Mep3_maize.10	BS.3	0.0094356	GGTGGN-	-GTGGTC
old_promoter_Mep3_maize.10	BS.19	0.0094356	GGTGGN-	-GTGGTC
old_promoter_Mep3_maize.11	BS.11	0.0066824	CGNCGSC	CGACGT-
old_promoter_Mep3_maize.25	BS.29	0.0090514	CNNGNT	-ACGTT
old_promoter_NADP-ME_maize.14	BS.25	0.0042834	-GAGAGGN	GGAGAG--
old_promoter_NADP-ME_maize.26	BS.25	0.0056899	GGCGAG	GGAGAG
old_promoter_NADP-ME_maize.39	BS.12	0.00084137	TTTSTTTT	TTACTTTT
old_promoter_NADP-ME_maize.43	BS.22	0.0061239	ACGCCCCTAT	ACGGCC----
old_promoter_NADP-ME_maize.45	BS.17	0.0033805	TAGGGGCGTG	--GGTGTGTG
old_promoter_NADP-ME_maize.45	BS.22	0.0074708	CACGCCCCTA	-ACGGCC---
old_promoter_NADP-ME_maize.46	BS.2	0.0040075	CTGCGCGGTA	---CGCGGC-
old_promoter_NADP-ME_maize.46	BS.18	0.0040075	CTGCGCGGTA	---CGCGGC-
old_promoter_NADP-ME_maize.50	BS.24	0.0029113	NAACGCAG	TAACG---
old_promoter_NADP-ME_maize.60	BS.24	0.0041603	TAACGTNN	TAACG---
old_promoter_NADP-ME_maize.60	BS.29	0.005094	NNACGTTA	--ACGTT-
old_promoter_NADP-ME_maize.70	BS.24	0.00071928	CGTTNN	CGTTA-
old_promoter_NADP-ME_maize.70	BS.30	0.0039757	NNAACG	-CAACG
old_promoter_NADP-ME_maize.71	BS.28	0.0025002	CTTACC-	CTTTCCG
old_promoter_NADP-ME_maize.72	BS.14	0.0095494	-CGTGAC-	ACGTGAAA
old_promoter_NADP-ME_maize.75	BS.9	0.0017806	-CGTGTG	GTGTGTG
old_promoter_NADP-ME_maize.75	BS.17	0.0057	--CGTGTG	GGTGTGTG
old_promoter_NADP-ME_maize.79	BS.28	0.0090432	CNTACC-	CTTTCCG
old_promoter_NADP-ME_maize.80	BS.6	0.0040394	-GTTGCC	TGTGGCC
old_promoter_NADP-ME_maize.85	BS.30	0.0010074	CGNNGT	CGTTG-
old_promoter_NADP-ME_maize.85	BS.26	0.0090877	ACNNCG	ACGAC-
old_promoter_NADP-ME_maize.86	BS.24	0.00497	CTAANG	-TAACG
old_promoter_NADP-ME_maize.95	BS.29	0.0096315	AGCGTG	AACGT-
old_promoter_PEP-CK_maize.31	BS.26	0.0093362	TTCGTA	GTCGT-
old_promoter_PEP-CK_maize.34	BS.6	0.004605	TATGGC-	TGTGGCC
old_promoter_PEP-CK_maize.40	BS.26	0.0005593	NGTCGT	-GTCGT
old_promoter_PEP-CK_maize.48	BS.10	0.0044153	CTCANG-	CTCACTC
old_promoter_PEP-CK_maize.49	BS.8	0.0049445	GACANC-	GACACAT
old_promoter_PEP-CK_maize.63	BS.26	0.0088127	ACNACG	ACGAC-
old_promoter_PEPC_maize.14	BS.25	0.0042834	-GAGAGGN	GGAGAG--
old_promoter_PEPC_maize.15	BS.16	0.0014016	-STACTAC	TTTACTAC
old_promoter_PEPC_maize.17	BS.3	0.0072369	GTGGTGT	GTGGTC-
old_promoter_PEPC_maize.17	BS.19	0.0072369	GTGGTGT	GTGGTC-
old_promoter_PEPC_maize.25	BS.26	0.0029569	TCGTCRTC	--GTCGT-
old_promoter_PEPC_maize.26	BS.25	0.0056899	GGCGAG	GGAGAG
old_promoter_PEPC_maize.44	BS.5	0.0088934	NATNTNTTTN	-ATGTGT---
old_promoter_PEPC_maize.44	BS.20	0.0088934	NATNTNTTTN	-ATGTGT---
old_promoter_PEPC_maize.54	BS.5	0.00013045	MCACAT	ACACAT
old_promoter_PEPC_maize.54	BS.20	0.00013045	MCACAT	ACACAT
old_promoter_PEPC_maize.54	BS.8	0.00026155	-MCACAT	GACACAT
old_promoter_PEPC_maize.54	BS.9	0.0028652	-MCACAT	CACACAC
old_promoter_PEPC_maize.54	BS.17	0.0087352	-MCACAT-	CACACACC
old_promoter_PPDK-RP_maize.9	BS.6	0.0064504	GTGGGNCCNN	-TGTGGCC--
old_promoter_PPDK-RP_maize.22	BS.2	0.00041074	CGCCGCN	-GCCGCG
old_promoter_PPDK-RP_maize.22	BS.18	0.00041074	CGCCGCN	-GCCGCG
old_promoter_PPDK-RP_maize.24	BS.25	0.0042834	-GAGAGAA	GGAGAG--
old_promoter_PPDK-RP_maize.37	BS.22	0.0076282	NNNNNT	GGCCGT
old_promoter_PPDK_maize.17	BS.2	3.9885e-05	CGCGGCA	CGCGGC-
old_promoter_PPDK_maize.17	BS.18	3.9885e-05	CGCGGCA	CGCGGC-
old_promoter_PPDK_maize.20	BS.26	0.0020988	GTCGTCG	GTCGT--
old_promoter_PPDK_maize.20	BS.3	0.0080097	CGACGAC	-GACCAC
old_promoter_PPDK_maize.20	BS.11	0.0080097	CGACGAC	CGACGT-
old_promoter_PPDK_maize.20	BS.19	0.0080097	CGACGAC	-GACCAC
old_promoter_PPDK_maize.21	BS.3	0.0056997	GTGCTS	GTGGTC
old_promoter_PPDK_maize.21	BS.19	0.0056997	GTGCTS	GTGGTC
old_promoter_PPDK_maize.23	BS.9	0.0093358	CGAGGATGTG	---GTGTGTG
old_promoter_PPDK_maize.36	BS.1	0.0030442	-CCTGGT	TACTGGT
old_promoter_PPDK_maize.37	BS.14	0.0079769	TTACAC--	TTTCACGT
old_promoter_PPDK_maize.37	BS.15	0.0079769	TTACAC--	TTTCACAC
old_promoter_PPDK_maize.43	BS.10	0.0046549	GCNTGA-	GAGTGAG
old_promoter_PPDK_maize.51	BS.26	0.001046	GTNGTN	GTCGT-
old_promoter_PPDK_maize.63	BS.14	0.00097071	TTTCAC--	TTTCACGT
old_promoter_PPDK_maize.63	BS.15	0.00097071	TTTCAC--	TTTCACAC
old_promoter_PPDK_maize.66	BS.4	0.0069897	TWTCCN-	TATCTCT
old_promoter_PP_maize.10	BS.9	0.0038864	NNNTNT-	GTGTGTG
old_promoter_PP_maize.12	BS.9	0.0046137	NTNTNT-	GTGTGTG
old_promoter_PPT_maize.2	BS.27	0.0047285	CGCACG-	-GCACGT
old_promoter_PPT_maize.3	BS.27	0.0001287	-CACGT	GCACGT
old_promoter_PPT_maize.3	BS.14	0.0013239	---CACGT	TTTCACGT
old_promoter_PPT_maize.3	BS.11	0.001661	-CACGT	CGACGT
old_promoter_PPT_maize.15	BS.2	0.0086148	CAGCCTCG	--GCCGCG
old_promoter_PPT_maize.15	BS.18	0.0086148	CAGCCTCG	--GCCGCG
old_promoter_PPT_maize.16	BS.31	0.0023297	GAGTCCGT	---TCCGT
old_promoter_PPT_maize.16	BS.22	0.0050982	GAGTCCGT	--GGCCGT
old_promoter_PPT_maize.17	BS.24	0.0061472	GNTAACGG	--TAACG-
old_promoter_PPT_maize.20	BS.17	0.0052912	GGGTMTGT-	-GGTGTGTG
old_promoter_PPT_maize.21	BS.5	0.0053451	ACSCATAG	ACACAT--
old_promoter_PPT_maize.21	BS.20	0.0053451	ACSCATAG	ACACAT--
old_promoter_PPT_maize.23	BS.13	0.0099052	KTNNCCCG	TTTGCTCG
old_promoter_PPT_maize.25	BS.10	0.009722	GRCTGMGT	GAGTGAG-
old_promoter_PPT_maize.28	BS.2	0.0014607	GCCTCG	GCCGCG
old_promoter_PPT_maize.28	BS.18	0.0014607	GCCTCG	GCCGCG
old_promoter_PPT_maize.31	BS.31	0.0099047	TCCGAG	TCCGT-
old_promoter_PPT_maize.39	BS.26	0.0059945	AAGACG	ACGAC-
old_promoter_PPT_maize.42	BS.9	0.004712	GKGGGT-	GTGTGTG
old_promoter_PPT_maize.43	BS.25	0.0026856	GGCGAG	GGAGAG
old_promoter_TPT_maize.5	BS.22	0.0060912	CAACNGNC	--ACGGCC
old_promoter_TPT_maize.6	BS.17	0.00975	NNGGTWGGT-	--GGTGTGTG
old_promoter_TPT_maize.8	BS.27	0.0001287	-CACGT	GCACGT
old_promoter_TPT_maize.8	BS.14	0.0013239	---CACGT	TTTCACGT
old_promoter_TPT_maize.8	BS.11	0.001661	-CACGT	CGACGT
old_promoter_TPT_maize.19	BS.7	0.0004092	TGCTTKTG	-GCTTTT-
old_promoter_TPT_maize.23	BS.21	0.0063484	ATCGYTTTAG	---CCTTTA-
old_promoter_TPT_maize.26	BS.29	0.0032476	GACGTTAC	-ACGTT--
old_promoter_TPT_maize.26	BS.24	0.003635	GTAACGTC	-TAACG--
old_promoter_TPT_maize.26	BS.23	0.0038205	GACGTTAC	GACGT---
old_promoter_TPT_maize.33	BS.24	0.0038113	ATAACGCT	-TAACG--
old_promoter_TPT_maize.46	BS.24	0.00053307	ATAACG	-TAACG
old_promoter_TPT_maize.47	BS.24	0.0058741	GTAAGG	-TAACG
old_promoter_TPT_maize.52	BS.30	0.0056828	ANGTTG	-CGTTG
old_promoter_TPT_maize.52	BS.29	0.0075747	ANGTTG	ACGTT-
old_promoter_TPT_maize.57	BS.2	0.0055814	RCCACG	GCCGCG
old_promoter_TPT_maize.57	BS.18	0.0055814	RCCACG	GCCGCG
old_promoter_TPT_maize.57	BS.6	0.0057031	CGTGGY-	TGTGGCC
old_promoter_TPT_maize.60	BS.16	0.0057546	-TTASKA-	TTTACTAC
old_promoter_TPT_maize.60	BS.24	0.0095557	TTASKA	TAACG-
old_promoter_TPT_maize.61	BS.16	0.00054129	-TTACTA-	TTTACTAC
old_promoter_TPT_maize.61	BS.12	0.0059901	TTACTA--	TTACTTTT
old_promoter_TPT_maize.62	BS.6	0.0045464	GGCNAG-	GGCCACA
old_promoter_TPT_maize.66	BS.5	0.0041972	ATGWCT	ATGTGT
old_promoter_TPT_maize.66	BS.20	0.0041972	ATGWCT	ATGTGT
old_promoter_TPT_maize.66	BS.4	0.0056901	-ATGWCT	TATCTCT
old_promoter_TPT_maize.66	BS.8	0.0062707	-AGWCAT	GACACAT
old_promoter_TPT_maize.68	BS.16	0.0095933	-KGACTA-	TTTACTAC

## Sheet: MS
motif_1_id	motif_2_id	p_value	motif_1_cons	motif_2_cons
old_promoter_AlaAT_maize.1	MS.1	0.0045098	TNGCTT	TCGCT-
old_promoter_AlaAT_maize.14	MS.27	0.0075156	-GNCACGTCAS	CGCCACG----
old_promoter_AlaAT_maize.37	MS.4	0.0090038	GKCGAGG	-GCGAGT
old_promoter_AlaAT_maize.37	MS.21	0.0090038	CCTCGMC	-TTCGCC
old_promoter_AlaAT_maize.51	MS.7	0.0021343	CTAGKCTA	CTAGT---
old_promoter_AlaAT_maize.58	MS.28	0.0051458	CCGACATTGG	----GATTGG
old_promoter_AlaAT_maize.59	MS.25	5.9124e-05	CATACTATCG	--TACTAT--
old_promoter_AlaAT_maize.60	MS.12	0.0030732	ATGGCGATAG	--GGCGTAAG
old_promoter_AlaAT_maize.60	MS.21	0.0035264	CTATCGCCAT	--TTCGCC--
old_promoter_AlaAT_maize.61	MS.21	0.00013306	CATTCGCCAC	--TTCGCC--
old_promoter_AlaAT_maize.61	MS.23	0.00039392	CATTCGCCAC	CATTCGT---
old_promoter_AlaAT_maize.61	MS.27	0.0031018	CATTCGCCAC-	----CGCCACG
old_promoter_AlaAT_maize.61	MS.12	0.0033185	GTGGCGAATG	--GGCGTAAG
old_promoter_AlaAT_maize.61	MS.17	0.0080251	GTGGCGAATG	----CGAGTG
old_promoter_AlaAT_maize.64	MS.23	0.0005471	CATTGGTACT	CATTCGT---
old_promoter_AlaAT_maize.64	MS.28	0.0054745	CATTGGTACT	GATTGG----
old_promoter_AlaAT_maize.65	MS.10	0.0096999	CAGTGTAACA	-AGCGTA---
old_promoter_AlaAT_maize.68	MS.21	0.00015785	CCATTCGCCA	---TTCGCC-
old_promoter_AlaAT_maize.68	MS.23	0.00030041	CCATTCGCCA	-CATTCGT--
old_promoter_AlaAT_maize.68	MS.12	0.0024561	TGGCGAATGG	-GGCGTAAG-
old_promoter_AlaAT_maize.68	MS.28	0.0045807	TGGCGAATGG	----GATTGG
old_promoter_AlaAT_maize.68	MS.17	0.0059776	TGGCGAATGG	---CGAGTG-
old_promoter_AlaAT_maize.70	MS.5	0.0016722	TGGCGATA	TGGCG---
old_promoter_AlaAT_maize.70	MS.21	0.0047166	TATCGCCA	-TTCGCC-
old_promoter_AlaAT_maize.71	MS.3	0.0054032	CGCAAYGT	--CAACG-
old_promoter_AlaAT_maize.78	MS.21	0.00047989	WTTCGCCA	-TTCGCC-
old_promoter_AlaAT_maize.78	MS.5	0.0026672	TGGCGAAW	TGGCG---
old_promoter_AlaAT_maize.81	MS.23	0.006679	-CGAATGGC	ACGAATG--
old_promoter_AlaAT_maize.88	MS.7	0.0054955	GGTAGT	-CTAGT
old_promoter_AlaAT_maize.89	MS.5	0.0053145	TTGCGA	TGGCG-
old_promoter_AlaAT_maize.89	MS.1	0.0081834	TCGCAA	TCGCT-
old_promoter_AlaAT_maize.91	MS.23	0.00013043	CATTNG-	CATTCGT
old_promoter_AlaAT_maize.91	MS.17	0.0048543	CNAATG	CGAGTG
old_promoter_AlaAT_maize.92	MS.26	0.0014721	GACACA-	GACAAAT
old_promoter_AlaAT_maize.94	MS.13	0.0097757	GCYTTA	GCGTT-
old_promoter_AlaAT_maize.96	MS.22	0.0030431	GTAGCT-	TTAGCTA
old_promoter_AlaAT_maize.97	MS.25	0.005845	-ACTATC	TACTAT-
old_promoter_AlaAT_maize.97	MS.7	0.0075328	ACTATC	ACTAG-
old_promoter_AlaAT_maize.98	MS.23	0.0024007	-CGAATA	ACGAATG
old_promoter_AlaAT_maize.98	MS.24	0.0040204	TATTCG	TATGCG
old_promoter_AlaAT_maize.105	MS.11	0.0064306	GCGANA	GCGAC-
old_promoter_AlaAT_maize.108	MS.24	0.0029292	TATRCC	TATGCG
old_promoter_AlaAT_maize.109	MS.27	0.009156	-GTTGCR	CGTGGCG
old_promoter_AlaAT_maize.110	MS.20	0.0027089	GGATAA-	GGACAAT
old_promoter_AlaAT_maize.116	MS.24	0.0011444	CNCATA	CGCATA
old_promoter_AlaAT_maize.120	MS.24	0.0043374	GNCATA	CGCATA
old_promoter_AlaAT_maize.121	MS.24	0.0017937	TATGAG	TATGCG
old_promoter_AlaAT_maize.122	MS.5	0.00068623	TKGCGA	TGGCG-
old_promoter_AlaAT_maize.122	MS.1	0.0055045	TCGCMA	TCGCT-
old_promoter_AspAT_maize.17	MS.25	0.0024065	ANAGTA	ATAGTA
old_promoter_AspAT_maize.19	MS.25	0.0028664	AANTAT	TACTAT
old_promoter_AspAT_maize.29	MS.22	0.0067317	TTGNCT-	TTAGCTA
old_promoter_AMK_maize.7	MS.20	0.0083932	WGTGTCCG	ATTGTCC-
old_promoter_AMK_maize.12	MS.25	5.3253e-05	TACTATGCGC	TACTAT----
old_promoter_AMK_maize.12	MS.24	5.4697e-05	TACTATGCGC	---TATGCG-
old_promoter_AMK_maize.13	MS.6	0.0092367	TCGCGGATTT	---CGTATT-
old_promoter_AMK_maize.14	MS.21	0.004008	TTCGCGGATT	TTCGCC----
old_promoter_AMK_maize.14	MS.6	0.0095888	AATCCGCGAA	AATACG----
old_promoter_AMK_maize.16	MS.25	0.0065921	AGGTACGATC	---TACTAT-
old_promoter_AMK_maize.16	MS.10	0.0089224	AGGTACGATC	---TACGCT-
old_promoter_AMK_maize.19	MS.6	6.7966e-05	TACAATACGT	---AATACG-
old_promoter_AMK_maize.19	MS.25	0.0027401	TACAATACGT	TACTAT----
old_promoter_AMK_maize.24	MS.6	0.0090621	CGTAATGAAT	CGTATT----
old_promoter_AMK_maize.25	MS.28	0.0091752	GATTCGGTCC	GATTGG----
old_promoter_AMK_maize.31	MS.24	0.00020854	ACTATGCG	--TATGCG
old_promoter_AMK_maize.32	MS.14	0.0016097	GCGTCGTA	GCGTC---
old_promoter_AMK_maize.34	MS.6	0.00017706	CAATACGT	-AATACG-
old_promoter_AMK_maize.34	MS.8	0.0015805	CAATACGT	---TACGT
old_promoter_AMK_maize.39	MS.24	0.0092811	ACTCTNCG	--TATGCG
old_promoter_AMK_maize.41	MS.11	0.0023112	TGGGTCGC	---GTCGC
old_promoter_AMK_maize.42	MS.6	0.00023516	ACAATACG	--AATACG
old_promoter_AMK_maize.46	MS.5	0.0023268	TCTGGCGT	--TGGCG-
old_promoter_AMK_maize.55	MS.14	0.0039685	CGCGTCCT	-GCGTC--
old_promoter_AMK_maize.61	MS.24	8.7785e-05	TMTGCG	TATGCG
old_promoter_AMK_maize.63	MS.14	0.0087582	TCGTCG	GCGTC-
old_promoter_AMK_maize.67	MS.8	0.00071036	TTACNT	-TACGT
old_promoter_AMK_maize.70	MS.8	0.0009475	ATNCNT	-TACGT
old_promoter_AMK_maize.70	MS.23	0.0021035	-ATNCNT	CATTCGT
old_promoter_AMK_maize.72	MS.21	0.0038938	CNCGAA	GGCGAA
old_promoter_AMK_maize.72	MS.11	0.0054304	TTCGNG	GTCGC-
old_promoter_AMK_maize.77	MS.21	0.0019486	TTTGCC	TTCGCC
old_promoter_AMK_maize.77	MS.26	0.0021357	GGCAAA-	GACAAAT
old_promoter_AMK_maize.78	MS.14	0.0071559	TGCCTC	-GCGTC
old_promoter_AMK_maize.79	MS.6	0.0096864	AATCAG	AATACG
old_promoter_AMK_maize.83	MS.3	0.0079635	TCGTMG	-CGTTG
old_promoter_AMK_maize.84	MS.14	0.0093403	GACCCA	GACGC-
old_promoter_AMK_maize.86	MS.6	0.0039048	CRGATT	CGTATT
old_promoter_AMK_maize.87	MS.28	0.0025503	GCTTGG	GATTGG
old_promoter_AMK_maize.91	MS.19	0.0037448	TCGATG-	TCGATCG
old_promoter_CA_maize.13	MS.3	0.0080234	CGTCGGAG	CGTTG---
old_promoter_CA_maize.19	MS.16	0.00010367	GCTGCTGC	GCTGCTG-
old_promoter_CA_maize.28	MS.24	0.0007352	TACGCGCT	TATGCG--
old_promoter_CA_maize.36	MS.1	0.0036304	CGCTMGCT	---TCGCT
old_promoter_CA_maize.37	MS.5	0.0059002	GAGGCGGA	-TGGCG--
old_promoter_CA_maize.37	MS.9	0.0059002	GAGGCGGA	GTGGC---
old_promoter_CA_maize.41	MS.20	0.007906	TATGSTCC	-ATTGTCC
old_promoter_CA_maize.43	MS.6	0.009124	GCGGATTTAC	-CGTATT---
old_promoter_CA_maize.49	MS.16	0.00042697	GGATGCTGTA	-GCTGCTG--
old_promoter_CA_maize.50	MS.16	0.0068928	CGCGATGCTA	---GCTGCTG
old_promoter_CA_maize.51	MS.17	0.0050317	TGCGCGTGTA	--CGAGTG--
old_promoter_CA_maize.51	MS.4	0.0050704	TGCGCGTGTA	-GCGAGT---
old_promoter_CA_maize.56	MS.17	0.008528	CCCGTGTG	--CGAGTG
old_promoter_CA_maize.57	MS.13	0.0012952	GCGTTACG	GCGTT---
old_promoter_CA_maize.58	MS.13	0.0014769	AGCGTTAC	-GCGTT--
old_promoter_CA_maize.65	MS.2	0.0068643	CCACTGGG	CCGCTG--
old_promoter_CA_maize.65	MS.17	0.0078769	CCACTGGG	-CACTCG-
old_promoter_CA_maize.67	MS.21	0.0079799	TCCGCCGG	TTCGCC--
old_promoter_CA_maize.67	MS.2	0.0096874	TCCGCCGG	-CCGCTG-
old_promoter_CA_maize.70	MS.11	0.0029233	YACGNCGC	---GTCGC
old_promoter_CA_maize.70	MS.8	0.0051673	YACGNCGC	TACGT---
old_promoter_CA_maize.72	MS.17	0.0048083	CCACACGG	-CACTCG-
old_promoter_CA_maize.73	MS.13	0.00016334	CGCGTT	-GCGTT
old_promoter_CA_maize.73	MS.14	0.0056225	CGCGTT	-GCGTC
old_promoter_CA_maize.74	MS.5	0.0067505	CTAGCG	-TGGCG
old_promoter_CA_maize.80	MS.11	0.00031231	TGNCGC	-GTCGC
old_promoter_CA_maize.80	MS.5	0.0040345	TGNCGC	TGGCG-
old_promoter_CA_maize.80	MS.14	0.0041601	GCGNCA	GCGTC-
old_promoter_CA_maize.81	MS.13	0.00022607	GCGTTA	GCGTT-
old_promoter_CA_maize.81	MS.3	0.0044452	GCGTTA	-CGTTG
old_promoter_CA_maize.81	MS.14	0.0071329	TAACGC	-GACGC
old_promoter_CA_maize.84	MS.16	0.0017006	-GGCAGC	CAGCAGC
old_promoter_CA_maize.85	MS.24	0.0025958	TGTGCG	TATGCG
old_promoter_CA_maize.89	MS.8	0.00047772	TRCGTG	TACGT-
old_promoter_CA_maize.94	MS.9	0.00019902	GCCACA	GCCAC-
old_promoter_CA_maize.94	MS.27	0.0013446	TGTGGC-	CGTGGCG
old_promoter_CA_maize.94	MS.15	0.0070287	TGTGGC	TGCGG-
old_promoter_CA_maize.96	MS.13	0.00028803	GCGTTT	GCGTT-
old_promoter_CA_maize.96	MS.14	0.0048556	GCGTTT	GCGTC-
old_promoter_CA_maize.96	MS.3	0.0068101	GCGTTT	-CGTTG
old_promoter_CA_maize.100	MS.21	0.0029043	TCCGCC	TTCGCC
old_promoter_CA_maize.100	MS.15	0.0083477	TCCGCC	-CCGCA
old_promoter_CA_maize.105	MS.2	0.0070154	-CGCTGG	CCGCTG-
old_promoter_CA_maize.107	MS.14	0.00034388	GNCGCC	GACGC-
old_promoter_CA_maize.107	MS.11	0.0031855	GNCGCC	GTCGC-
old_promoter_CA_maize.108	MS.22	0.0057497	-AGCTAG	TAGCTAA
old_promoter_CA_maize.108	MS.1	0.0071921	AGCTAG	AGCGA-
old_promoter_CA_maize.109	MS.16	0.0046383	-GGCAKC	CAGCAGC
old_promoter_MEP1_maize.20	MS.25	0.0042834	WGTACTA-	--TACTAT
old_promoter_MEP1_maize.24	MS.21	0.0075435	CTCGYC	TTCGCC
old_promoter_MEP1_maize.24	MS.4	0.0076082	GRCGAG-	-GCGAGT
old_promoter_MEP1_maize.25	MS.16	0.00020363	GCNGCTGC	GCTGCTG-
old_promoter_MEP1_maize.25	MS.2	0.00054537	GCNGCTGC	-CCGCTG-
old_promoter_MEP1_maize.36	MS.2	0.0075336	CGGCGGC	CAGCGG-
old_promoter_MEP1_maize.41	MS.1	0.0010004	STCGCTG	-TCGCT-
old_promoter_MEP1_maize.41	MS.11	0.0035762	STCGCTG	GTCGC--
old_promoter_MEP1_maize.41	MS.2	0.004246	STCGCTG	-CCGCTG
old_promoter_MEP1_maize.44	MS.5	0.0057681	GATGGCA	--TGGCG
old_promoter_Mep3_maize.6	MS.5	0.0069589	GGNGGCG	--TGGCG
old_promoter_Mep3_maize.6	MS.9	0.0069589	CGCCNCC	-GCCAC-
old_promoter_Mep3_maize.7	MS.16	0.0010077	GCTGCTS	GCTGCTG
old_promoter_Mep3_maize.10	MS.9	0.0037979	GGTGGN	-GTGGC
old_promoter_NADP-ME_maize.7	MS.9	0.0054442	GGCGGCGG	-GTGGC--
old_promoter_NADP-ME_maize.7	MS.5	0.0084722	GGCGGCGG	--TGGCG-
old_promoter_NADP-ME_maize.9	MS.16	0.0069749	TGSTGATG	-GCTGCTG
old_promoter_NADP-ME_maize.18	MS.28	0.0057254	ACCAAAC	-CCAATC
old_promoter_NADP-ME_maize.19	MS.16	5.5926e-05	CGCTGCTG	-GCTGCTG
old_promoter_NADP-ME_maize.26	MS.21	0.0056899	CTCGCC	TTCGCC
old_promoter_NADP-ME_maize.26	MS.4	0.0057404	GGCGAG-	-GCGAGT
old_promoter_NADP-ME_maize.36	MS.9	0.0010004	YGGTGGC	--GTGGC
old_promoter_NADP-ME_maize.37	MS.28	0.0060773	GGATCGG	-GATTGG
old_promoter_NADP-ME_maize.50	MS.13	0.0018771	CTGCGTTN	--GCGTT-
old_promoter_NADP-ME_maize.53	MS.15	0.0013713	GTCTGCGG	---TGCGG
old_promoter_NADP-ME_maize.53	MS.2	0.0044176	CCGCAGAC	CCGCTG--
old_promoter_NADP-ME_maize.59	MS.14	0.0096645	TAGCGNNC	--GCGTC-
old_promoter_NADP-ME_maize.62	MS.14	0.0034201	TAGCGTCA	--GCGTC-
old_promoter_NADP-ME_maize.64	MS.14	0.0050461	GCGTNTCA	GCGTC---
old_promoter_NADP-ME_maize.65	MS.23	0.0020301	-CGTATG	ACGAATG
old_promoter_NADP-ME_maize.65	MS.6	0.0026333	CGTATG	CGTATT
old_promoter_NADP-ME_maize.66	MS.15	0.00021553	CTGCGG	-TGCGG
old_promoter_NADP-ME_maize.66	MS.2	0.00085752	CTGCGG	CAGCGG
old_promoter_NADP-ME_maize.66	MS.16	0.0023545	-CTGCGG	GCTGCTG
old_promoter_NADP-ME_maize.70	MS.3	0.0039757	NNAACG	-CAACG
old_promoter_NADP-ME_maize.72	MS.27	0.004728	CGTGAC-	CGTGGCG
old_promoter_NADP-ME_maize.72	MS.11	0.0099326	GTCACG	GTCGC-
old_promoter_NADP-ME_maize.73	MS.13	0.008219	GCGGTN	GCGTT-
old_promoter_NADP-ME_maize.75	MS.17	0.0026004	CGTGTG	CGAGTG
old_promoter_NADP-ME_maize.77	MS.13	0.00065918	AGCGKT	-GCGTT
old_promoter_NADP-ME_maize.77	MS.10	0.0027594	AMCGCT	TACGCT
old_promoter_NADP-ME_maize.77	MS.1	0.0094938	AMCGCT	-TCGCT
old_promoter_NADP-ME_maize.85	MS.3	0.0010074	CGNNGT	CGTTG-
old_promoter_NADP-ME_maize.87	MS.2	6.3261e-05	CCGCWG	CCGCTG
old_promoter_NADP-ME_maize.87	MS.15	0.001968	CWGCGG	-TGCGG
old_promoter_NADP-ME_maize.87	MS.16	0.0050879	-CCGCWG	GCTGCTG
old_promoter_NADP-ME_maize.88	MS.8	0.00060106	NANGTA	-ACGTA
old_promoter_NADP-ME_maize.93	MS.27	0.0042048	-GGGGNG	CGTGGCG
old_promoter_NADP-ME_maize.95	MS.10	0.0024737	AGCGTG	AGCGTA
old_promoter_NADP-ME_maize.95	MS.13	0.0061583	CACGCT	AACGC-
old_promoter_NADP-ME_maize.95	MS.14	0.0087535	AGCGTG	-GCGTC
old_promoter_PEP-CK_maize.14	MS.12	0.00013484	TAATTACGCC	--CTTACGCC
old_promoter_PEP-CK_maize.14	MS.10	0.0037463	TAATTACGCC	----TACGCT
old_promoter_PEP-CK_maize.14	MS.6	0.0076044	GGCGTAATTA	--CGTATT--
old_promoter_PEP-CK_maize.14	MS.21	0.0079051	GGCGTAATTA	GGCGAA----
old_promoter_PEP-CK_maize.15	MS.19	0.00097601	TAGATCGCCT	TCGATCG---
old_promoter_PEP-CK_maize.15	MS.21	0.0071985	TAGATCGCCT	---TTCGCC-
old_promoter_PEP-CK_maize.23	MS.14	0.0047604	TANGCGTC	---GCGTC
old_promoter_PEP-CK_maize.23	MS.24	0.0047728	TANGCGTC	TATGCG--
old_promoter_PEP-CK_maize.25	MS.14	0.0090217	TTAGCNNC	---GCGTC
old_promoter_PEP-CK_maize.25	MS.22	0.0092967	TTAGCNNC	TTAGCTA-
old_promoter_PEP-CK_maize.32	MS.24	8.8627e-05	TATGCG	TATGCG
old_promoter_PEP-CK_maize.35	MS.6	0.0064413	CNNANT	CGTATT
old_promoter_PEP-CK_maize.43	MS.13	0.0017383	GGCSYT	-GCGTT
old_promoter_PEP-CK_maize.44	MS.10	0.0038782	TAAGNT	TACGCT
old_promoter_PEP-CK_maize.44	MS.22	0.0044023	TAAGNT-	TTAGCTA
old_promoter_PEP-CK_maize.46	MS.24	0.0009274	TANGNN	TATGCG
old_promoter_PEP-CK_maize.46	MS.10	0.0055601	TANGNN	TACGCT
old_promoter_PEP-CK_maize.51	MS.12	0.0091451	GGCCTA--	GGCGTAAG
old_promoter_PEP-CK_maize.62	MS.19	0.0095183	TMCATC-	TCGATCG
old_promoter_PEP-CK_maize.63	MS.27	0.0064925	CGTNGT-	CGTGGCG
old_promoter_PEP-CK_maize.64	MS.10	0.0060325	TACNMA	TACGCT
old_promoter_PEPC_maize.7	MS.9	0.0054442	GGCGGCGG	-GTGGC--
old_promoter_PEPC_maize.7	MS.5	0.0084722	GGCGGCGG	--TGGCG-
old_promoter_PEPC_maize.9	MS.16	0.0069749	TGSTGATG	-GCTGCTG
old_promoter_PEPC_maize.15	MS.25	0.0042458	STACTAC	-TACTAT
old_promoter_PEPC_maize.18	MS.28	0.0057254	ACCAAAC	-CCAATC
old_promoter_PEPC_maize.19	MS.16	5.5926e-05	CGCTGCTG	-GCTGCTG
old_promoter_PEPC_maize.26	MS.21	0.0056899	CTCGCC	TTCGCC
old_promoter_PEPC_maize.26	MS.4	0.0057404	GGCGAG-	-GCGAGT
old_promoter_PEPC_maize.37	MS.28	0.0060773	GGATCGG	-GATTGG
old_promoter_PEPC_maize.54	MS.26	0.0030076	-MCACAT	GACAAAT
old_promoter_PPDK_maize.17	MS.9	0.0077078	CGCGGCA	-GTGGC-
old_promoter_PPDK_maize.20	MS.11	0.0057178	GTCGTCG	GTCGC--
old_promoter_PPDK_maize.31	MS.16	0.0039548	NGNTTCTG	-GCTGCTG
old_promoter_PPDK_maize.41	MS.11	0.0016316	GGTNGC	-GTCGC
old_promoter_PPDK_maize.47	MS.25	0.0036605	TACCAT	TACTAT
old_promoter_PPDK_maize.56	MS.8	0.0015228	TANNTA	TACGT-
old_promoter_PPT_maize.21	MS.24	0.0017834	CTATGSGT	-TATGCG-
old_promoter_PPT_maize.26	MS.27	0.0082163	AGCYWCGG	CGCCACG-
old_promoter_PPT_maize.27	MS.12	0.0086002	GYYAAGCC	CTTACGCC
old_promoter_PPT_maize.28	MS.27	0.0019375	CGAGGC-	CGTGGCG
old_promoter_PPT_maize.28	MS.9	0.0078151	CGAGGC	-GTGGC
old_promoter_PPT_maize.29	MS.14	0.0093321	GGGTCG	GCGTC-
old_promoter_PPT_maize.38	MS.12	0.0040057	--CSNNNG	GGCGTAAG
old_promoter_PPT_maize.39	MS.6	0.0026396	CGTCTT	CGTATT
old_promoter_PPT_maize.43	MS.21	0.0030653	GGCGAG	GGCGAA
old_promoter_PPT_maize.43	MS.4	0.0057059	GGCGAG-	-GCGAGT
old_promoter_PPT_maize.43	MS.1	0.0092757	CTCGCC	-TCGCT
old_promoter_PPT_maize.44	MS.14	0.0075504	GGGTCC	GCGTC-
old_promoter_TPT_maize.22	MS.10	0.00044211	TAGTACGMTT	---TACGCT-
old_promoter_TPT_maize.22	MS.6	0.0092608	TAGTACGMTT	-AATACG---
old_promoter_TPT_maize.28	MS.18	0.0084323	CGAAAGTT	TGAAAG--
old_promoter_TPT_maize.30	MS.12	0.0036819	GGCATAGG	GGCGTAAG
old_promoter_TPT_maize.31	MS.7	0.0016054	NCCTAGTA	--CTAGT-
old_promoter_TPT_maize.31	MS.25	0.0058045	TACTAGGN	TACTAT--
old_promoter_TPT_maize.33	MS.13	0.0040416	AGCGTTAT	-GCGTT--
old_promoter_TPT_maize.34	MS.7	0.0015928	CCTAGTSN	-CTAGT--
old_promoter_TPT_maize.35	MS.6	0.00074281	CGTATTGG	CGTATT--
old_promoter_TPT_maize.40	MS.25	0.00094774	CGTACNAT	--TACTAT
old_promoter_TPT_maize.40	MS.20	0.0052428	CGTACNAT	-GGACAAT
old_promoter_TPT_maize.42	MS.25	0.0059243	MGTANNAT	--TACTAT
old_promoter_TPT_maize.43	MS.7	0.00012899	CCTAGT	-CTAGT
old_promoter_TPT_maize.45	MS.20	0.0030931	GGACTA-	GGACAAT
old_promoter_TPT_maize.48	MS.7	0.00025875	NCTAGT	-CTAGT
old_promoter_TPT_maize.50	MS.11	0.0088361	GTCNCA	GTCGC-
old_promoter_TPT_maize.51	MS.13	0.0013264	AGNNTT	-GCGTT
old_promoter_TPT_maize.51	MS.10	0.0054406	AANNCT	TACGCT
old_promoter_TPT_maize.52	MS.3	0.0056828	ANGTTG	-CGTTG
old_promoter_TPT_maize.53	MS.19	0.004506	TCGATA-	TCGATCG
old_promoter_TPT_maize.54	MS.24	0.0016051	TATGCC	TATGCG
old_promoter_TPT_maize.55	MS.24	0.0042913	TATNGN	TATGCG
old_promoter_TPT_maize.57	MS.27	0.00037312	CGTGGY-	CGTGGCG
old_promoter_TPT_maize.57	MS.9	0.0010955	CGTGGY	-GTGGC
old_promoter_TPT_maize.61	MS.25	0.0090297	TTACTA-	-TACTAT
old_promoter_TPT_maize.63	MS.10	0.0014848	AGCGTG	AGCGTA
old_promoter_TPT_maize.63	MS.13	0.0095203	AGCGTG	-GCGTT
old_promoter_TPT_maize.63	MS.14	0.0097624	AGCGTG	-GCGTC

## Sheet: cluster_1
motif_1_id	motif_2_id	p_value	motif_1_cons	motif_2_cons
old_promoter_AlaAT_maize.2	cluster_1.69	0.0043935	ATGWAYCT	--GAATCT
old_promoter_AlaAT_maize.3	cluster_1.69	0.00037052	MRNATCT	-GAATCT
old_promoter_AlaAT_maize.3	cluster_1.96	0.0011866	MRNATCT	CGTATC-
old_promoter_AlaAT_maize.3	cluster_1.17	0.0061694	MRNATCT	AGAATCT
old_promoter_AlaAT_maize.14	cluster_1.94	8.5507e-06	STGACGTGNC	-TGACGTG--
old_promoter_AlaAT_maize.14	cluster_1.39	6.3133e-05	GNCACGTCAS	GCCACGT---
old_promoter_AlaAT_maize.14	cluster_1.89	0.00091903	GNCACGTCAS	-TCACGT---
old_promoter_AlaAT_maize.14	cluster_1.82	0.0022742	GNCACGTCAS	GACACGTG--
old_promoter_AlaAT_maize.14	cluster_1.1	0.0074782	GNCACGTCAS	-ATACGT---
old_promoter_AlaAT_maize.16	cluster_1.44	0.0012046	CCTTTW-	ACTTTTT
old_promoter_AlaAT_maize.16	cluster_1.50	0.0012046	-CCTTTW	AACTTTT
old_promoter_AlaAT_maize.22	cluster_1.21	0.00057548	TATTTTWT	TATTTATT
old_promoter_AlaAT_maize.22	cluster_1.5	0.00060332	TATTTTWT	-ATTTTCT
old_promoter_AlaAT_maize.22	cluster_1.13	0.0016239	TATTTTWT	TATATTAT
old_promoter_AlaAT_maize.22	cluster_1.22	0.0016829	TATTTTWT	-ATTTTC-
old_promoter_AlaAT_maize.22	cluster_1.30	0.005873	TATTTTWT	TATTATT-
old_promoter_AlaAT_maize.23	cluster_1.81	0.0002069	TTTAGACC	TTTAGA--
old_promoter_AlaAT_maize.24	cluster_1.30	0.0034339	WTATTTTT	-TATTATT
old_promoter_AlaAT_maize.24	cluster_1.47	0.0066803	WTATTTTT	ATAATTT-
old_promoter_AlaAT_maize.24	cluster_1.25	0.0095109	WTATTTTT	TTATTAT-
old_promoter_AlaAT_maize.24	cluster_1.49	0.0095109	WTATTTTT	TTAATTT-
old_promoter_AlaAT_maize.25	cluster_1.30	0.0096189	AMTAACAT	AATAATA-
old_promoter_AlaAT_maize.26	cluster_1.39	0.0083275	-CSTCGT	GCCACGT
old_promoter_AlaAT_maize.26	cluster_1.97	0.0083275	-ACGASG	CACGAGT
old_promoter_AlaAT_maize.31	cluster_1.47	0.00015386	TAWAATTT	-ATAATTT
old_promoter_AlaAT_maize.31	cluster_1.43	0.00074245	TAWAATTT	TATAATAT
old_promoter_AlaAT_maize.31	cluster_1.20	0.00096775	-TAWAATTT	TTAAAATT-
old_promoter_AlaAT_maize.31	cluster_1.98	0.0013856	TAWAATTT	-AGAATTT
old_promoter_AlaAT_maize.31	cluster_1.65	0.0044446	TAWAATTT	--CAATTT
old_promoter_AlaAT_maize.34	cluster_1.71	0.00040391	TTTTTTTC	TTTTATTC
old_promoter_AlaAT_maize.35	cluster_1.21	0.0067641	-NTTTTTT	TATTTATT
old_promoter_AlaAT_maize.35	cluster_1.22	0.0097883	AAAAAAN	-GAAAAT
old_promoter_AlaAT_maize.38	cluster_1.55	0.0041556	TNTGTTTG	TCTGTTTT
old_promoter_AlaAT_maize.38	cluster_1.67	0.008571	CAAACANA	-AAACGCA
old_promoter_AlaAT_maize.38	cluster_1.104	0.008571	CAAACANA	-AAACACG
old_promoter_AlaAT_maize.39	cluster_1.30	0.00013565	TMATAATA	-AATAATA
old_promoter_AlaAT_maize.39	cluster_1.68	0.00013565	TMATAATA	TAATAAT-
old_promoter_AlaAT_maize.39	cluster_1.37	0.0014009	TMATAATA	-GATAATA
old_promoter_AlaAT_maize.39	cluster_1.45	0.0014009	TMATAATA	-TATAATA
old_promoter_AlaAT_maize.39	cluster_1.25	0.0034584	-TATTATKA	TTATTAT--
old_promoter_AlaAT_maize.40	cluster_1.44	0.00022621	WCTTTTTC	ACTTTTT-
old_promoter_AlaAT_maize.40	cluster_1.105	0.0067131	WCTTTTTC	TCGTTTT-
old_promoter_AlaAT_maize.40	cluster_1.50	0.0095149	-WCTTTTTC	AACTTTT--
old_promoter_AlaAT_maize.41	cluster_1.71	0.00056494	GAATAAAT	GAATAAAA
old_promoter_AlaAT_maize.41	cluster_1.21	0.00056985	-ATTTATTC	TATTTATT-
old_promoter_AlaAT_maize.41	cluster_1.27	0.0013668	GAATAAAT-	-AATATATT
old_promoter_AlaAT_maize.41	cluster_1.16	0.0057884	GAATAAAT	-GATAAAT
old_promoter_AlaAT_maize.41	cluster_1.7	0.0058279	GAATAAAT-	--ATAAATT
old_promoter_AlaAT_maize.43	cluster_1.74	0.0062232	GTCAKCTG	-TTATCTG
old_promoter_AlaAT_maize.44	cluster_1.99	0.00043606	TTTATAG	TTTATAG
old_promoter_AlaAT_maize.44	cluster_1.81	0.0042457	TTTATAG	TTTAGA-
old_promoter_AlaAT_maize.44	cluster_1.57	0.0042834	-TTTATAG	GTTTAT--
old_promoter_AlaAT_maize.48	cluster_1.29	0.00032892	ATCATTTG	-TAATTTG
old_promoter_AlaAT_maize.48	cluster_1.47	0.00032892	ATCATTTG	ATAATTT-
old_promoter_AlaAT_maize.50	cluster_1.73	0.0072408	ATTTGTA	ATATGT-
old_promoter_AlaAT_maize.52	cluster_1.15	8.8148e-05	GTTTGGTT	-TTTGGTT
old_promoter_AlaAT_maize.52	cluster_1.77	0.0047899	GTTTGGTT	GTGTGGT-
old_promoter_AlaAT_maize.52	cluster_1.76	0.0048231	GTTTGGTT-	--TTGGTTG
old_promoter_AlaAT_maize.54	cluster_1.55	0.0076249	-CTGTCTTGCG	TCTGTTTT---
old_promoter_AlaAT_maize.54	cluster_1.103	0.008291	-CTGTCTTGCG	GCTGTGTT---
old_promoter_AlaAT_maize.56	cluster_1.98	0.00041519	CTAAATTCCG	--AAATTCT-
old_promoter_AlaAT_maize.56	cluster_1.7	0.00065903	CTAAATTCCG	ATAAATT---
old_promoter_AlaAT_maize.56	cluster_1.106	0.0011251	CTAAATTCCG	-TAGATTC--
old_promoter_AlaAT_maize.56	cluster_1.85	0.0049419	-CGGAATTTAG	ACAGAATT---
old_promoter_AlaAT_maize.56	cluster_1.65	0.0075554	CTAAATTCCG	--AAATTG--
old_promoter_AlaAT_maize.58	cluster_1.65	0.0034899	CCAATGTCGG	-CAATTT---
old_promoter_AlaAT_maize.59	cluster_1.37	0.000923	CATACTATCG	--TATTATC-
old_promoter_AlaAT_maize.59	cluster_1.43	0.003906	CATACTATCG	TATAATAT--
old_promoter_AlaAT_maize.59	cluster_1.13	0.0039367	CGATAGTATG	--ATAATATA
old_promoter_AlaAT_maize.59	cluster_1.8	0.0043676	CGATAGTATG	---TAGTAC-
old_promoter_AlaAT_maize.59	cluster_1.12	0.006197	CGATAGTATG-	---TAGTATTT
old_promoter_AlaAT_maize.61	cluster_1.51	0.0055091	CATTCGCCAC	---TCCACAC
old_promoter_AlaAT_maize.62	cluster_1.77	0.0011233	CCTGTATGGT	---GTGTGGT
old_promoter_AlaAT_maize.63	cluster_1.46	0.00096943	CAAACTGGGA	GAAACTG---
old_promoter_AlaAT_maize.63	cluster_1.65	0.0048628	TCCCAGTTTG	---CAATTT-
old_promoter_AlaAT_maize.63	cluster_1.35	0.0084912	TCCCAGTTTG	---CAGATT-
old_promoter_AlaAT_maize.64	cluster_1.8	0.0040585	CATTGGTACT	---TAGTAC-
old_promoter_AlaAT_maize.64	cluster_1.4	0.0063854	AGTACCAATG	---ACAAATT
old_promoter_AlaAT_maize.64	cluster_1.52	0.0071029	CATTGGTACT	TATTCGT---
old_promoter_AlaAT_maize.65	cluster_1.38	0.0073482	CAGTGTAACA	TACTGTA---
old_promoter_AlaAT_maize.66	cluster_1.59	0.0097168	YGCGCAACAG	--CACAAAA-
old_promoter_AlaAT_maize.67	cluster_1.82	0.0077077	GSGACACAAG	--GACACGTG
old_promoter_AlaAT_maize.68	cluster_1.86	0.0048366	TGGCGAATGG	--GTGAGTGG
old_promoter_AlaAT_maize.69	cluster_1.84	0.0098035	CGGTAACT	-TGTCACT
old_promoter_AlaAT_maize.75	cluster_1.8	0.005471	ATTGGTAC	--TAGTAC
old_promoter_AlaAT_maize.77	cluster_1.62	0.0023069	TCTGACGT	TCTCACG-
old_promoter_AlaAT_maize.77	cluster_1.94	0.0071688	TCTGACGT-	--TGACGTG
old_promoter_AlaAT_maize.77	cluster_1.89	0.0074046	ACGTCAGA	ACGTGA--
old_promoter_AlaAT_maize.79	cluster_1.82	0.0091984	CTTGTGTC	CACGTGTC
old_promoter_AlaAT_maize.83	cluster_1.21	0.0099281	AAGNCATA	AATAAATA
old_promoter_AlaAT_maize.85	cluster_1.35	0.0026408	TCCAGANT	--CAGATT
old_promoter_AlaAT_maize.90	cluster_1.11	0.001448	TGGTAC-	TGGAACG
old_promoter_AlaAT_maize.90	cluster_1.8	0.0015439	TGGTAC	TAGTAC
old_promoter_AlaAT_maize.91	cluster_1.36	0.0012866	CNAATG-	CGAATAT
old_promoter_AlaAT_maize.91	cluster_1.52	0.0012866	-CNAATG	ACGAATA
old_promoter_AlaAT_maize.92	cluster_1.103	0.0074136	--TGTGTC	GCTGTGTT
old_promoter_AlaAT_maize.92	cluster_1.10	0.0098296	TGTGTC--	TGTGGCTG
old_promoter_AlaAT_maize.95	cluster_1.34	0.0013002	TCCAGA-	TTCAGAT
old_promoter_AlaAT_maize.95	cluster_1.95	0.0021692	TCTGGA-	TCTGCAG
old_promoter_AlaAT_maize.95	cluster_1.51	0.0025021	TCCAGA-	TCCACAC
old_promoter_AlaAT_maize.95	cluster_1.3	0.0077368	TCTGGA--	TGTGGACG
old_promoter_AlaAT_maize.95	cluster_1.75	0.0077368	-TCTGGA-	GTGTGGAC
old_promoter_AlaAT_maize.96	cluster_1.6	0.009372	-AGCTAC-	TAGCTAGC
old_promoter_AlaAT_maize.96	cluster_1.19	0.009372	--GTAGCT	AGCTAGCT
old_promoter_AlaAT_maize.97	cluster_1.37	0.003847	-ACTATC	TATTATC
old_promoter_AlaAT_maize.98	cluster_1.36	8.8827e-05	-TATTCG	ATATTCG
old_promoter_AlaAT_maize.98	cluster_1.52	8.8827e-05	TATTCG-	TATTCGT
old_promoter_AlaAT_maize.98	cluster_1.101	0.0027894	TATTCG-	TTTTCGT
old_promoter_AlaAT_maize.98	cluster_1.18	0.0060087	-TATTCG	TTATACG
old_promoter_AlaAT_maize.98	cluster_1.24	0.0084409	CGAATA--	-GAATATT
old_promoter_AlaAT_maize.99	cluster_1.8	0.0011043	TAGAAC	TAGTAC
old_promoter_AlaAT_maize.99	cluster_1.11	0.0027598	TAGAAC-	TGGAACG
old_promoter_AlaAT_maize.100	cluster_1.44	0.0093884	AYNTTG-	ACTTTTT
old_promoter_AlaAT_maize.100	cluster_1.50	0.0093884	-AYNTTG	AACTTTT
old_promoter_AlaAT_maize.101	cluster_1.8	0.0061965	NAGTAC	TAGTAC
old_promoter_AlaAT_maize.101	cluster_1.53	0.0089597	NAGTAC--	-AGTACGT
old_promoter_AlaAT_maize.102	cluster_1.70	0.0054382	-AGNTAC	TAGTGAC
old_promoter_AlaAT_maize.102	cluster_1.84	0.0054382	-GTANCT	TGTCACT
old_promoter_AlaAT_maize.102	cluster_1.46	0.0069817	-AGNTAC	CAGTTTC
old_promoter_AlaAT_maize.104	cluster_1.59	0.0013495	-CTTGTG	TTTTGTG
old_promoter_AlaAT_maize.104	cluster_1.97	0.0059259	CACAAG-	CACGAGT
old_promoter_AlaAT_maize.106	cluster_1.82	0.0068488	GACAGG--	GACACGTG
old_promoter_AlaAT_maize.107	cluster_1.59	0.0013634	-TTTCTG	TTTTGTG
old_promoter_AlaAT_maize.107	cluster_1.100	0.0028663	TTTCTG-	ATTCTGT
old_promoter_AlaAT_maize.107	cluster_1.74	0.0030957	-TTTCTG	TTATCTG
old_promoter_AlaAT_maize.107	cluster_1.109	0.0050138	TTTCTG-	TTTCAGG
old_promoter_AlaAT_maize.107	cluster_1.5	0.0083833	--TTTCTG	ATTTTCT-
old_promoter_AlaAT_maize.109	cluster_1.11	0.0098186	YGCAAC-	TGGAACG
old_promoter_AlaAT_maize.110	cluster_1.88	9.6139e-05	TTATCC	TTATCC
old_promoter_AlaAT_maize.110	cluster_1.18	0.0040046	-GGATAA	CGTATAA
old_promoter_AlaAT_maize.110	cluster_1.90	0.0040046	GGATAA-	GTATAAT
old_promoter_AlaAT_maize.110	cluster_1.56	0.0047641	-TTATCC	TTTATCT
old_promoter_AlaAT_maize.110	cluster_1.74	0.0047641	TTATCC-	TTATCTG
old_promoter_AlaAT_maize.113	cluster_1.53	0.0040405	AGTATG-	AGTACGT
old_promoter_AlaAT_maize.113	cluster_1.31	0.0046292	-CATACT	TAATACT
old_promoter_AlaAT_maize.114	cluster_1.11	0.00062287	TGGNAC-	TGGAACG
old_promoter_AlaAT_maize.114	cluster_1.8	0.007401	TGGNAC	TAGTAC
old_promoter_AlaAT_maize.115	cluster_1.94	0.00024567	TGACNT-	TGACGTG
old_promoter_AlaAT_maize.115	cluster_1.89	0.0050489	TGACNT	TCACGT
old_promoter_AlaAT_maize.115	cluster_1.63	0.0072099	-TGACNT	TTTACGT
old_promoter_AlaAT_maize.118	cluster_1.50	0.0001375	AACTTT-	AACTTTT
old_promoter_AlaAT_maize.118	cluster_1.20	0.0093551	AACTTT--	AATTTTAA
old_promoter_AlaAT_maize.119	cluster_1.11	0.0015121	TWGAAC-	TGGAACG
old_promoter_AlaAT_maize.119	cluster_1.8	0.007208	TWGAAC	TAGTAC
old_promoter_AlaAT_maize.124	cluster_1.73	0.0098564	CNATAT	ACATAT
old_promoter_AspAT_maize.2	cluster_1.76	0.0052868	CAACNGNC	CAACCAA-
old_promoter_AspAT_maize.6	cluster_1.27	0.004647	CATATAT-	AATATATT
old_promoter_AspAT_maize.6	cluster_1.73	0.0061779	ATATATG	ATATGT-
old_promoter_AspAT_maize.11	cluster_1.21	0.00065076	ATATTTMT-	-TATTTATT
old_promoter_AspAT_maize.11	cluster_1.7	0.0064248	AKAAATAT	ATAAATT-
old_promoter_AspAT_maize.11	cluster_1.16	0.0064678	-AKAAATAT	GATAAAT--
old_promoter_AspAT_maize.13	cluster_1.21	0.00012876	TATTTTTT	TATTTATT
old_promoter_AspAT_maize.13	cluster_1.5	0.0041635	TATTTTTT	-ATTTTCT
old_promoter_AspAT_maize.13	cluster_1.30	0.0041635	TATTTTTT	TATTATT-
old_promoter_AspAT_maize.13	cluster_1.44	0.0041635	TATTTTTT	-ACTTTTT
old_promoter_AspAT_maize.14	cluster_1.44	0.0082496	NNANNNTG	AAAAAGT-
old_promoter_AspAT_maize.15	cluster_1.105	0.0056149	CNMATNNTTN	-TCGTTTT--
old_promoter_AspAT_maize.15	cluster_1.93	0.0084678	CNMATNNTTN	-TAATATT--
old_promoter_AspAT_maize.16	cluster_1.44	0.0053229	-CTCTTT	ACTTTTT
old_promoter_AspAT_maize.17	cluster_1.38	0.0022133	TACTNT-	TACTGTA
old_promoter_AspAT_maize.17	cluster_1.50	0.004694	TACTNT-	AACTTTT
old_promoter_AspAT_maize.17	cluster_1.29	0.0053178	TACTNT-	TAATTTG
old_promoter_AspAT_maize.17	cluster_1.47	0.0053178	-TACTNT	ATAATTT
old_promoter_AspAT_maize.17	cluster_1.49	0.0053178	-TACTNT	TTAATTT
old_promoter_AspAT_maize.18	cluster_1.65	0.0033118	CCATTT	CAATTT
old_promoter_AspAT_maize.19	cluster_1.47	0.002145	ATANTT-	ATAATTT
old_promoter_AspAT_maize.19	cluster_1.50	0.0087236	AANTAT-	AACTTTT
old_promoter_AspAT_maize.23	cluster_1.73	0.0081835	NNNNAGNT	--ACATAT
old_promoter_AspAT_maize.27	cluster_1.48	0.0076196	NCTNNT	TCTTAT
old_promoter_AspAT_maize.27	cluster_1.97	0.0093503	-ANNAGN	CACGAGT
old_promoter_AspAT_maize.29	cluster_1.15	0.0044126	-TTGNCT	TTTGGTT
old_promoter_AspAT_maize.29	cluster_1.76	0.0044126	TTGNCT-	TTGGTTG
old_promoter_AspAT_maize.29	cluster_1.78	0.0055999	TTGNCT-	CTGGCTG
old_promoter_AMK_maize.3	cluster_1.13	0.0024351	TKTTTTAT	TATATTAT
old_promoter_AMK_maize.3	cluster_1.25	0.0053384	TKTTTTAT	-TTATTAT
old_promoter_AMK_maize.6	cluster_1.27	0.00056826	-ATATATTT	AATATATT-
old_promoter_AMK_maize.6	cluster_1.73	0.0046593	ATATATTT	--ATATGT
old_promoter_AMK_maize.6	cluster_1.7	0.0057755	AAATATAT	-AATTTAT
old_promoter_AMK_maize.8	cluster_1.27	9.7337e-05	AAMATATT	AATATATT
old_promoter_AMK_maize.8	cluster_1.73	0.00068578	AATATKTT	-ATATGT-
old_promoter_AMK_maize.8	cluster_1.24	0.0059077	AAMATATT	-GAATATT
old_promoter_AMK_maize.8	cluster_1.47	0.0059077	AATATKTT	-ATAATTT
old_promoter_AMK_maize.8	cluster_1.93	0.0059077	AAMATATT	-TAATATT
old_promoter_AMK_maize.13	cluster_1.35	0.0046648	TCGCGGATTT	---CAGATT-
old_promoter_AMK_maize.14	cluster_1.35	0.0030118	TTCGCGGATT	----CAGATT
old_promoter_AMK_maize.16	cluster_1.102	0.005014	GATCGTACCT	--TCGTAT--
old_promoter_AMK_maize.16	cluster_1.96	0.0050367	AGGTACGATC	-GATACG---
old_promoter_AMK_maize.16	cluster_1.8	0.0067224	GATCGTACCT	--TAGTAC--
old_promoter_AMK_maize.16	cluster_1.32	0.00904	GATCGTACCT-	---CGTACGTG
old_promoter_AMK_maize.18	cluster_1.28	0.0080699	-GGTCTGGCGT	GGGTGTGG---
old_promoter_AMK_maize.18	cluster_1.33	0.0082813	GGTCTGGCGT	--TCACGCGT
old_promoter_AMK_maize.19	cluster_1.1	6.8655e-05	ACGTATTGTA	ACGTAT----
old_promoter_AMK_maize.19	cluster_1.45	0.001219	ACGTATTGTA	---TATTATA
old_promoter_AMK_maize.19	cluster_1.38	0.0013254	ACGTATTGTA	---TACTGTA
old_promoter_AMK_maize.19	cluster_1.53	0.0015109	ACGTATTGTA	ACGTACT---
old_promoter_AMK_maize.19	cluster_1.41	0.0016317	-ACGTATTGTA	CACGTAT----
old_promoter_AMK_maize.20	cluster_1.19	0.0071567	GSKRCGAGCT	--AGCTAGCT
old_promoter_AMK_maize.20	cluster_1.108	0.0085979	GSKRCGAGCT	--TACGTGC-
old_promoter_AMK_maize.22	cluster_1.82	0.0073456	AGACGGGTCT	-CACGTGTC-
old_promoter_AMK_maize.22	cluster_1.64	0.0073675	AGACGGGTCT	ACACGTGT--
old_promoter_AMK_maize.23	cluster_1.28	6.8431e-05	GGGTCTGGSG	GGGTGTGG--
old_promoter_AMK_maize.23	cluster_1.51	0.0075791	GGGTCTGGSG	--GTGTGGA-
old_promoter_AMK_maize.24	cluster_1.21	0.0093545	-ATTCATTACG	TATTTATT---
old_promoter_AMK_maize.25	cluster_1.100	0.00031793	GATTCGGTCC	-ATTCTGT--
old_promoter_AMK_maize.25	cluster_1.85	0.0030573	GGACCGAATC	--ACAGAATT
old_promoter_AMK_maize.25	cluster_1.96	0.0071957	GATTCGGTCC	GATACG----
old_promoter_AMK_maize.28	cluster_1.61	0.00099087	TGGTGCGAGC	--GTGCGTG-
old_promoter_AMK_maize.29	cluster_1.69	0.0036411	GTACTGATTC	----AGATTC
old_promoter_AMK_maize.29	cluster_1.35	0.0037127	GTACTGATTC	---CAGATT-
old_promoter_AMK_maize.29	cluster_1.21	0.0084363	GTACTGATTC	-TATTTATT-
old_promoter_AMK_maize.34	cluster_1.1	0.00019677	CAATACGT	--ATACGT
old_promoter_AMK_maize.34	cluster_1.53	0.0026748	CAATACGT	-AGTACGT
old_promoter_AMK_maize.34	cluster_1.41	0.0053849	CAATACGT-	--ATACGTG
old_promoter_AMK_maize.34	cluster_1.102	0.0056354	CAATACGT	--ATACGA
old_promoter_AMK_maize.34	cluster_1.73	0.0081224	CAATACGT	--ATATGT
old_promoter_AMK_maize.36	cluster_1.28	0.0061541	-CAGACCCG	CCACACCC-
old_promoter_AMK_maize.40	cluster_1.36	0.003928	CGAAGATC	CGAATAT-
old_promoter_AMK_maize.42	cluster_1.96	0.0090951	ACAATACG	--GATACG
old_promoter_AMK_maize.45	cluster_1.69	0.0049279	CCGAATCG	--GAATCT
old_promoter_AMK_maize.45	cluster_1.96	0.0081048	CCGAATCG	-CGTATC-
old_promoter_AMK_maize.46	cluster_1.33	0.0078826	ACGCCAGA	ACGCGTGA
old_promoter_AMK_maize.48	cluster_1.19	0.0088042	AGCTCGYM	AGCTAGCT
old_promoter_AMK_maize.49	cluster_1.69	0.0065537	AGTTTCCC	AGATTC--
old_promoter_AMK_maize.49	cluster_1.46	0.0071108	GGGAAACT-	--GAAACTG
old_promoter_AMK_maize.50	cluster_1.87	0.008098	TRCCTCGA	TGCCACG-
old_promoter_AMK_maize.51	cluster_1.8	0.0091664	TCGTACCT	TAGTAC--
old_promoter_AMK_maize.52	cluster_1.87	0.0029572	TCGAGGCA	-CGTGGCA
old_promoter_AMK_maize.53	cluster_1.8	0.007434	AGTACTGA	-GTACTA-
old_promoter_AMK_maize.55	cluster_1.80	0.003829	CGCGTCCT	CACGTACT
old_promoter_AMK_maize.56	cluster_1.54	0.0031242	CGGACTNA	-TGACTGA
old_promoter_AMK_maize.57	cluster_1.108	0.0023894	TACTTGCG	TACGTGC-
old_promoter_AMK_maize.58	cluster_1.35	0.0070518	CSCAGATM	--CAGATT
old_promoter_AMK_maize.58	cluster_1.74	0.0092909	-KATCTGSG	TTATCTG--
old_promoter_AMK_maize.59	cluster_1.6	0.0059502	-AGCTCG-	TAGCTAGC
old_promoter_AMK_maize.59	cluster_1.19	0.0059502	AGCTCG--	AGCTAGCT
old_promoter_AMK_maize.60	cluster_1.17	0.0011795	TGAATC-	AGAATCT
old_promoter_AMK_maize.60	cluster_1.69	0.0038987	TGAATC-	-GAATCT
old_promoter_AMK_maize.60	cluster_1.106	0.0058611	TGAATC--	-GAATCTA
old_promoter_AMK_maize.61	cluster_1.36	0.0051844	CGCAKA-	CGAATAT
old_promoter_AMK_maize.61	cluster_1.52	0.0051844	TMTGCG-	TATTCGT
old_promoter_AMK_maize.61	cluster_1.18	0.0054184	-TMTGCG	TTATACG
old_promoter_AMK_maize.61	cluster_1.66	0.0072591	-TMTGCG-	GTTTGCGT
old_promoter_AMK_maize.62	cluster_1.101	0.0037029	TCTTCG-	TTTTCGT
old_promoter_AMK_maize.62	cluster_1.36	0.0040901	CGAAGA-	CGAATAT
old_promoter_AMK_maize.62	cluster_1.52	0.0040901	TCTTCG-	TATTCGT
old_promoter_AMK_maize.67	cluster_1.63	0.00020722	-TTACNT	TTTACGT
old_promoter_AMK_maize.67	cluster_1.1	0.0043639	TTACNT	ATACGT
old_promoter_AMK_maize.67	cluster_1.89	0.0046583	TTACNT	TCACGT
old_promoter_AMK_maize.67	cluster_1.101	0.0051862	-TTACNT	TTTTCGT
old_promoter_AMK_maize.67	cluster_1.53	0.0061316	-TTACNT	AGTACGT
old_promoter_AMK_maize.68	cluster_1.35	0.00016614	CAGANT	CAGATT
old_promoter_AMK_maize.68	cluster_1.100	0.00095482	-CAGANT	ACAGAAT
old_promoter_AMK_maize.68	cluster_1.85	0.0032475	-CAGANT-	ACAGAATT
old_promoter_AMK_maize.68	cluster_1.4	0.0077238	-CAGANT	ACAAATT
old_promoter_AMK_maize.68	cluster_1.29	0.0077238	CAGANT-	CAAATTA
old_promoter_AMK_maize.69	cluster_1.39	0.0090741	-CCASTT	GCCACGT
old_promoter_AMK_maize.70	cluster_1.1	0.00015306	ATNCNT	ATACGT
old_promoter_AMK_maize.70	cluster_1.41	0.00030273	ATNCNT-	ATACGTG
old_promoter_AMK_maize.70	cluster_1.52	0.0021035	-ATNCNT	TATTCGT
old_promoter_AMK_maize.70	cluster_1.102	0.0047999	ANGNAT	TCGTAT
old_promoter_AMK_maize.70	cluster_1.73	0.0054176	ATNCNT	ATATGT
old_promoter_AMK_maize.77	cluster_1.66	0.0073375	-TTTGCC-	GTTTGCGT
old_promoter_AMK_maize.78	cluster_1.87	0.0037509	TGCCTC-	TGCCACG
old_promoter_AMK_maize.79	cluster_1.35	0.0010215	AATCAG	AATCTG
old_promoter_AMK_maize.81	cluster_1.81	0.0075375	CTTMGA	TTTAGA
old_promoter_AMK_maize.82	cluster_1.102	0.0056542	TCNCAT	TCGTAT
old_promoter_AMK_maize.83	cluster_1.102	0.0071414	TCGTMG	TCGTAT
old_promoter_AMK_maize.85	cluster_1.109	0.0039182	-TTANGG	TTTCAGG
old_promoter_AMK_maize.86	cluster_1.35	0.00039372	CRGATT	CAGATT
old_promoter_AMK_maize.86	cluster_1.106	0.0077802	CRGATT-	TAGATTC
old_promoter_AMK_maize.89	cluster_1.84	0.0025436	-GTNANA	AGTGACA
old_promoter_AMK_maize.89	cluster_1.11	0.0079288	TNTNAC-	TGGAACG
old_promoter_CA_maize.4	cluster_1.5	0.00025598	TNTTTTCT	-ATTTTCT
old_promoter_CA_maize.4	cluster_1.22	0.0006027	TNTTTTCT	-ATTTTC-
old_promoter_CA_maize.12	cluster_1.105	0.0013803	CTCYTTTT	-TCGTTTT
old_promoter_CA_maize.12	cluster_1.44	0.0079077	CTCYTTTT	-ACTTTTT
old_promoter_CA_maize.15	cluster_1.73	0.00023313	TAATRTGT	--ATATGT
old_promoter_CA_maize.15	cluster_1.4	0.0014337	ACAYATTA	ACAAATT-
old_promoter_CA_maize.15	cluster_1.29	0.0014337	TAATRTGT	TAATTTG-
old_promoter_CA_maize.15	cluster_1.35	0.0046228	ACAYATTA	-CAGATT-
old_promoter_CA_maize.15	cluster_1.93	0.0059085	ACAYATTA	-AATATTA
old_promoter_CA_maize.21	cluster_1.43	0.00053664	TAAAATAT	TATAATAT
old_promoter_CA_maize.21	cluster_1.45	0.0055593	TAAAATAT	TATAATA-
old_promoter_CA_maize.21	cluster_1.47	0.0055593	TAAAATAT	-AAATTAT
old_promoter_CA_maize.23	cluster_1.49	0.00043606	TTAATTT	TTAATTT
old_promoter_CA_maize.23	cluster_1.92	0.0034584	--TTAATTT	ATTTAATT-
old_promoter_CA_maize.23	cluster_1.65	0.0042459	TTAATTT	-CAATTT
old_promoter_CA_maize.23	cluster_1.47	0.0090069	TTAATTT	ATAATTT
old_promoter_CA_maize.23	cluster_1.29	0.0090543	TTAATTT-	-TAATTTG
old_promoter_CA_maize.27	cluster_1.11	0.0082396	AGGAMCGG	TGGAACG-
old_promoter_CA_maize.28	cluster_1.108	0.0057393	TACGCGCT	TACGTGC-
old_promoter_CA_maize.29	cluster_1.61	0.00016909	GTGNGTGC	GTGCGTG-
old_promoter_CA_maize.29	cluster_1.86	0.0042343	GTGNGTGC	GTGAGTGG
old_promoter_CA_maize.29	cluster_1.108	0.0076749	GTGNGTGC	-TACGTGC
old_promoter_CA_maize.31	cluster_1.66	0.0018269	GTTTGTNT	GTTTGCGT
old_promoter_CA_maize.31	cluster_1.15	0.0058257	GTTTGTNT	-TTTGGTT
old_promoter_CA_maize.31	cluster_1.23	0.0058257	GTTTGTNT	-TTCGTTT
old_promoter_CA_maize.32	cluster_1.31	0.00018525	CTAAYACT	-TAATACT
old_promoter_CA_maize.32	cluster_1.68	0.0081943	CTAAYACT	-TAATAAT
old_promoter_CA_maize.32	cluster_1.93	0.0081943	CTAAYACT	-TAATATT
old_promoter_CA_maize.36	cluster_1.19	0.00071604	CGCTMGCT	AGCTAGCT
old_promoter_CA_maize.36	cluster_1.6	0.00072213	-AGCKAGCG	TAGCTAGC-
old_promoter_CA_maize.42	cluster_1.2	0.00054986	TGTACGGGTC	--TACGTGT-
old_promoter_CA_maize.42	cluster_1.42	0.0027312	TGTACGGGTC	-GTACGTGG-
old_promoter_CA_maize.42	cluster_1.82	0.0034365	GACCCGTACA	GACACGTG--
old_promoter_CA_maize.42	cluster_1.80	0.0037308	GACCCGTACA	--CACGTACT
old_promoter_CA_maize.42	cluster_1.32	0.0039966	TGTACGGGTC	CGTACGTG--
old_promoter_CA_maize.43	cluster_1.35	0.0075864	GCGGATTTAC	-CAGATT---
old_promoter_CA_maize.43	cluster_1.22	0.0084136	GTAAATCCGC	GAAAAT----
old_promoter_CA_maize.45	cluster_1.11	0.00065877	TGTAACGGCC	TGGAACG---
old_promoter_CA_maize.46	cluster_1.11	0.00076237	GAGCGTTACA	---CGTTCCA
old_promoter_CA_maize.48	cluster_1.6	0.0059777	TAGCGATCTC	TAGCTAGC--
old_promoter_CA_maize.48	cluster_1.19	0.0060578	GAGATCGCTA	-AGCTAGCT-
old_promoter_CA_maize.49	cluster_1.100	0.00074773	GGATGCTGTA	--ATTCTGT-
old_promoter_CA_maize.49	cluster_1.38	0.00094732	GGATGCTGTA	---TACTGTA
old_promoter_CA_maize.49	cluster_1.85	0.0045351	GGATGCTGTA	-AATTCTGT-
old_promoter_CA_maize.51	cluster_1.61	0.0005433	TGCGCGTGTA	-GTGCGTG--
old_promoter_CA_maize.51	cluster_1.82	0.0037302	TACACGCGCA	GACACGTG--
old_promoter_CA_maize.51	cluster_1.33	0.0043578	TACACGCGCA	-TCACGCGT-
old_promoter_CA_maize.51	cluster_1.64	0.006459	TACACGCGCA	-ACACGTGT-
old_promoter_CA_maize.55	cluster_1.11	0.0023121	CTGTAACG	-TGGAACG
old_promoter_CA_maize.56	cluster_1.107	0.0026613	CCCGTGTG	-CCGTGTT
old_promoter_CA_maize.56	cluster_1.82	0.0043121	CACACGGG	GACACGTG
old_promoter_CA_maize.56	cluster_1.79	0.004597	CACACGGG	CACTCGTG
old_promoter_CA_maize.56	cluster_1.64	0.0081847	-CCCGTGTG	ACACGTGT-
old_promoter_CA_maize.61	cluster_1.95	0.005029	AWCGGCAG	-TCTGCAG
old_promoter_CA_maize.63	cluster_1.108	0.0023729	TACGCGCK	TACGTGC-
old_promoter_CA_maize.64	cluster_1.107	0.0057716	GCCGTGNA	-CCGTGTT
old_promoter_CA_maize.68	cluster_1.33	0.0015371	TYTCGCGT	TCACGCGT
old_promoter_CA_maize.68	cluster_1.89	0.0050502	TYTCGCGT	--TCACGT
old_promoter_CA_maize.68	cluster_1.62	0.0067012	TYTCGCGT	TCTCACG-
old_promoter_CA_maize.68	cluster_1.66	0.0078191	TYTCGCGT	GTTTGCGT
old_promoter_CA_maize.69	cluster_1.33	0.00070688	WACGCGTG-	-ACGCGTGA
old_promoter_CA_maize.69	cluster_1.79	0.0049945	WACGCGTG	CACGAGTG
old_promoter_CA_maize.69	cluster_1.97	0.0053536	WACGCGTG	-ACTCGTG
old_promoter_CA_maize.69	cluster_1.82	0.0058622	WACGCGTG	GACACGTG
old_promoter_CA_maize.69	cluster_1.2	0.005958	WACGCGTG	TACGTGT-
old_promoter_CA_maize.70	cluster_1.39	0.0060135	YACGNCGC	-ACGTGGC
old_promoter_CA_maize.72	cluster_1.28	0.0027716	CCACACGG	CCACACCC
old_promoter_CA_maize.72	cluster_1.107	0.0063527	CCACACGG	-AACACGG
old_promoter_CA_maize.72	cluster_1.51	0.0074024	-CCACACGG	TCCACAC--
old_promoter_CA_maize.72	cluster_1.77	0.0074024	CCGTGTGG-	--GTGTGGT
old_promoter_CA_maize.73	cluster_1.67	0.0039399	-AACGCG	AAACGCA
old_promoter_CA_maize.73	cluster_1.33	0.0041229	-AACGCG-	TCACGCGT
old_promoter_CA_maize.73	cluster_1.40	0.004292	-AACGCG	AAACGTG
old_promoter_CA_maize.73	cluster_1.104	0.0049478	CGCGTT-	CGTGTTT
old_promoter_CA_maize.73	cluster_1.107	0.0049478	-CGCGTT	CCGTGTT
old_promoter_CA_maize.74	cluster_1.6	0.0073112	-CTAGCG-	GCTAGCTA
old_promoter_CA_maize.74	cluster_1.19	0.0073112	--CTAGCG	AGCTAGCT
old_promoter_CA_maize.76	cluster_1.53	0.0041678	TGTACG-	AGTACGT
old_promoter_CA_maize.76	cluster_1.18	0.0057063	-TGTACG	TTATACG
old_promoter_CA_maize.76	cluster_1.63	0.0057289	TGTACG-	TTTACGT
old_promoter_CA_maize.76	cluster_1.3	0.0058964	--TGTACG	TGTGGACG
old_promoter_CA_maize.76	cluster_1.32	0.0083525	TGTACG--	CGTACGTG
old_promoter_CA_maize.77	cluster_1.61	4.816e-05	CACGCA-	CACGCAC
old_promoter_CA_maize.77	cluster_1.2	0.0027897	-CACGCA	ACACGTA
old_promoter_CA_maize.77	cluster_1.41	0.0027897	CACGCA-	CACGTAT
old_promoter_CA_maize.77	cluster_1.108	0.0027897	-CACGCA	GCACGTA
old_promoter_CA_maize.77	cluster_1.33	0.0039349	-CACGCA-	TCACGCGT
old_promoter_CA_maize.78	cluster_1.33	0.00594	-CGCGCG-	TCACGCGT
old_promoter_CA_maize.79	cluster_1.53	0.0022718	TGTACG-	AGTACGT
old_promoter_CA_maize.79	cluster_1.32	0.0040992	TGTACG--	CGTACGTG
old_promoter_CA_maize.79	cluster_1.63	0.0046346	TGTACG-	TTTACGT
old_promoter_CA_maize.79	cluster_1.18	0.005572	-TGTACG	TTATACG
old_promoter_CA_maize.79	cluster_1.80	0.0070951	--CGTACA	CACGTACT
old_promoter_CA_maize.80	cluster_1.84	0.0058265	TGNCGC-	TGTCACT
old_promoter_CA_maize.81	cluster_1.67	0.0011649	-GCGTTA	TGCGTTT
old_promoter_CA_maize.81	cluster_1.33	0.0084851	TAACGC--	TCACGCGT
old_promoter_CA_maize.85	cluster_1.61	0.0071121	--CGCACA	CACGCAC-
old_promoter_CA_maize.86	cluster_1.83	0.0022762	TTCCGT-	TTCCATC
old_promoter_CA_maize.86	cluster_1.91	0.0035498	-ACGGAA	CACAGAA
old_promoter_CA_maize.86	cluster_1.100	0.0035498	ACGGAA-	ACAGAAT
old_promoter_CA_maize.86	cluster_1.63	0.0051323	-TTCCGT	TTTACGT
old_promoter_CA_maize.86	cluster_1.101	0.0052188	-TTCCGT	TTTTCGT
old_promoter_CA_maize.89	cluster_1.2	0.00012127	-CACGYA	ACACGTA
old_promoter_CA_maize.89	cluster_1.41	0.00012127	CACGYA-	CACGTAT
old_promoter_CA_maize.89	cluster_1.108	0.00012127	-CACGYA	GCACGTA
old_promoter_CA_maize.89	cluster_1.61	0.00040988	CACGYA-	CACGCAC
old_promoter_CA_maize.89	cluster_1.32	0.00049341	CACGYA--	CACGTACG
old_promoter_CA_maize.90	cluster_1.104	0.0027526	CGYGTA-	CGTGTTT
old_promoter_CA_maize.90	cluster_1.107	0.0027526	-CGYGTA	CCGTGTT
old_promoter_CA_maize.90	cluster_1.82	0.0066969	TACRCG--	GACACGTG
old_promoter_CA_maize.90	cluster_1.18	0.0074916	-TACRCG	TTATACG
old_promoter_CA_maize.93	cluster_1.82	0.005667	GACAGG--	GACACGTG
old_promoter_CA_maize.94	cluster_1.10	0.00034722	TGTGGC--	TGTGGCTG
old_promoter_CA_maize.94	cluster_1.39	0.0013446	GCCACA-	GCCACGT
old_promoter_CA_maize.94	cluster_1.87	0.0013446	-GCCACA	TGCCACG
old_promoter_CA_maize.94	cluster_1.51	0.0033142	GCCACA-	TCCACAC
old_promoter_CA_maize.94	cluster_1.77	0.0041302	GCCACA-	ACCACAC
old_promoter_CA_maize.95	cluster_1.39	0.002221	ACGAGG-	ACGTGGC
old_promoter_CA_maize.95	cluster_1.97	0.0029286	-ACGAGG	CACGAGT
old_promoter_CA_maize.95	cluster_1.42	0.0069524	--ACGAGG	GTACGTGG
old_promoter_CA_maize.95	cluster_1.79	0.0089079	-ACGAGG-	CACGAGTG
old_promoter_CA_maize.96	cluster_1.67	0.00013035	-GCGTTT	TGCGTTT
old_promoter_CA_maize.96	cluster_1.23	0.0074644	-GCGTTT	TTCGTTT
old_promoter_CA_maize.96	cluster_1.105	0.0074644	GCGTTT-	TCGTTTT
old_promoter_CA_maize.96	cluster_1.104	0.0074855	-GCGTTT	CGTGTTT
old_promoter_CA_maize.96	cluster_1.40	0.0078018	-GCGTTT	CACGTTT
old_promoter_CA_maize.97	cluster_1.91	0.00011857	CACAGA-	CACAGAA
old_promoter_CA_maize.97	cluster_1.59	0.0029381	-TCTGTG	TTTTGTG
old_promoter_CA_maize.97	cluster_1.103	0.0050706	TCTGTG--	GCTGTGTT
old_promoter_CA_maize.101	cluster_1.103	0.0079492	GCTCTG--	GCTGTGTT
old_promoter_CA_maize.102	cluster_1.100	0.0066184	-CAGGAY	ACAGAAT
old_promoter_CA_maize.106	cluster_1.96	0.0017302	CGTTTC	CGTATC
old_promoter_CA_maize.106	cluster_1.11	0.0026316	-GAAACG	TGGAACG
old_promoter_CA_maize.106	cluster_1.105	0.002995	-CGTTTC	TCGTTTT
old_promoter_CA_maize.106	cluster_1.46	0.0047037	GAAACG-	GAAACTG
old_promoter_CA_maize.106	cluster_1.82	0.0058776	--CGTTTC	CACGTGTC
old_promoter_CA_maize.108	cluster_1.6	0.00031936	-AGCTAG-	TAGCTAGC
old_promoter_CA_maize.108	cluster_1.19	0.00031936	AGCTAG--	AGCTAGCT
old_promoter_CA_maize.108	cluster_1.78	0.0019118	-AGCTAG	CAGCCAG
old_promoter_MEP1_maize.8	cluster_1.21	0.0019076	TATAWAWA	AATAAATA
old_promoter_MEP1_maize.8	cluster_1.99	0.007497	TWTWTATA-	--TTTATAG
old_promoter_MEP1_maize.9	cluster_1.55	0.0018524	TTTNTTTT	TCTGTTTT
old_promoter_MEP1_maize.11	cluster_1.13	5.6481e-05	NATATTTT	TATATTAT
old_promoter_MEP1_maize.11	cluster_1.93	0.0011624	NATATTTT	AATATTA-
old_promoter_MEP1_maize.11	cluster_1.43	0.0013835	NATATTTT-	-ATATTATA
old_promoter_MEP1_maize.11	cluster_1.27	0.0021078	AAAATATN	AATATATT
old_promoter_MEP1_maize.11	cluster_1.24	0.0047537	AAAATATN	-GAATATT
old_promoter_MEP1_maize.14	cluster_1.55	0.0078056	TGTGTNT-	TCTGTTTT
old_promoter_MEP1_maize.14	cluster_1.103	0.0078556	--TGTGTNT	GCTGTGTT-
old_promoter_MEP1_maize.20	cluster_1.8	1.9847e-05	TAGTACW	TAGTAC-
old_promoter_MEP1_maize.20	cluster_1.12	0.0097213	TAGTACW-	TAGTATTT
old_promoter_MEP1_maize.26	cluster_1.99	0.0011978	TTTATAK	TTTATAG
old_promoter_MEP1_maize.26	cluster_1.81	0.0042461	TTTATAK	TTTAGA-
old_promoter_MEP1_maize.26	cluster_1.57	0.0042834	-TTTATAK	GTTTAT--
old_promoter_MEP1_maize.27	cluster_1.71	0.0014506	TTTTMTTT	TTTTATTC
old_promoter_MEP1_maize.27	cluster_1.9	0.0016108	TTTTMTTT	TTTTCTTA
old_promoter_MEP1_maize.29	cluster_1.15	8.9945e-05	GTTTGGTT	-TTTGGTT
old_promoter_MEP1_maize.29	cluster_1.77	0.0048614	AACCAAAC	-ACCACAC
old_promoter_MEP1_maize.29	cluster_1.76	0.0048945	GTTTGGTT-	--TTGGTTG
old_promoter_MEP1_maize.29	cluster_1.66	0.0061182	GTTTGGTT	GTTTGCGT
old_promoter_MEP1_maize.37	cluster_1.5	0.0013528	-TTSTCT	ATTTTCT
old_promoter_MEP1_maize.37	cluster_1.56	0.0013528	-TTSTCT	TTTATCT
old_promoter_MEP1_maize.37	cluster_1.74	0.0013528	TTSTCT-	TTATCTG
old_promoter_MEP1_maize.37	cluster_1.9	0.0044496	TTSTCT--	TTTTCTTA
old_promoter_MEP1_maize.38	cluster_1.27	0.0010112	ANTATAT-	AATATATT
old_promoter_MEP1_maize.38	cluster_1.13	0.0086371	-ATATANT	TATATTAT
old_promoter_MEP1_maize.38	cluster_1.43	0.0086371	-ANTATAT	TATAATAT
old_promoter_MEP1_maize.38	cluster_1.92	0.0086371	ATATANT-	ATTTAATT
old_promoter_MEP1_maize.41	cluster_1.10	0.0083353	-STCGCTG	TGTGGCTG
old_promoter_MEP1_maize.41	cluster_1.72	0.0083353	CAGCGAS-	CAGCCACT
old_promoter_MEP1_maize.45	cluster_1.48	0.0095379	TCWTCT	TCTTAT
old_promoter_MEP1_maize.49	cluster_1.31	0.0014884	AGTAGTAG	AGTATTA-
old_promoter_MEP1_maize.49	cluster_1.8	0.0048259	AGTAGTAG	-GTACTA-
old_promoter_MEP1_maize.50	cluster_1.9	0.0035798	NNTTTTTNTT	--TTTTCTTA
old_promoter_MEP1_maize.50	cluster_1.21	0.0035867	NNTTTTTNTT	--TATTTATT
old_promoter_MEP1_maize.50	cluster_1.71	0.0041123	NNTTTTTNTT	--TTTTATTC
old_promoter_MEP1_maize.50	cluster_1.55	0.0049966	NNTTTTTNTT	--TCTGTTTT
old_promoter_MEP1_maize.52	cluster_1.55	0.00088627	-CTGTTT-	TCTGTTTT
old_promoter_MEP1_maize.52	cluster_1.104	0.0025627	-CTGTTT	CGTGTTT
old_promoter_MEP1_maize.52	cluster_1.44	0.0031924	-CTGTTT	ACTTTTT
old_promoter_MEP1_maize.52	cluster_1.46	0.0042518	-AAACAG	GAAACTG
old_promoter_MEP1_maize.52	cluster_1.103	0.0095321	-CTGTTT-	GCTGTGTT
old_promoter_MEP1_maize.56	cluster_1.103	0.0013166	-CTGTKT-	GCTGTGTT
old_promoter_MEP1_maize.56	cluster_1.55	0.0046435	-CTGTKT-	TCTGTTTT
old_promoter_MEP1_maize.56	cluster_1.107	0.0082931	CTGTKT-	CCGTGTT
old_promoter_MEP1_maize.57	cluster_1.67	0.0094942	ANANNC-	AAACGCA
old_promoter_MEP1_maize.64	cluster_1.2	0.0092183	-ANNNNN	TACGTGT
old_promoter_Mep3_maize.12	cluster_1.16	0.0068026	ATATAWAT	-GATAAAT
old_promoter_Mep3_maize.12	cluster_1.56	0.0068026	ATWTATAT	-TTTATCT
old_promoter_Mep3_maize.12	cluster_1.99	0.0068026	ATWTATAT	-TTTATAG
old_promoter_Mep3_maize.12	cluster_1.7	0.0068478	-ATWTATAT	AATTTAT--
old_promoter_Mep3_maize.15	cluster_1.73	0.0014522	TGTATGT	-ATATGT
old_promoter_Mep3_maize.18	cluster_1.3	0.0084082	-GTCGASG	TGTGGACG
old_promoter_Mep3_maize.25	cluster_1.40	0.0032646	-ANCNNG	AAACGTG
old_promoter_NADP-ME_maize.5	cluster_1.21	0.0013893	ATATWTAT-	-TATTTATT
old_promoter_NADP-ME_maize.5	cluster_1.73	0.0028625	ATATWTAT	--ATATGT
old_promoter_NADP-ME_maize.6	cluster_1.21	0.0061695	TTTTTTTT	TATTTATT
old_promoter_NADP-ME_maize.6	cluster_1.9	0.0062114	TTTTTTTT-	-TTTTCTTA
old_promoter_NADP-ME_maize.6	cluster_1.71	0.0062114	TTTTTTTT-	-TTTTATTC
old_promoter_NADP-ME_maize.7	cluster_1.10	0.0074615	GGCGGCGG	TGTGGCTG
old_promoter_NADP-ME_maize.7	cluster_1.72	0.0074615	CCGCCGCC	CAGCCACT
old_promoter_NADP-ME_maize.11	cluster_1.6	0.00018255	NAGCTAG-	TAGCTAGC
old_promoter_NADP-ME_maize.11	cluster_1.19	0.0034584	NAGCTAG--	-AGCTAGCT
old_promoter_NADP-ME_maize.13	cluster_1.13	0.0018266	WWTATTTT	TATATTAT
old_promoter_NADP-ME_maize.13	cluster_1.27	0.0035902	AAAATAWW	AATATATT
old_promoter_NADP-ME_maize.13	cluster_1.25	0.0072309	WWTATTTT	-TTATTAT
old_promoter_NADP-ME_maize.13	cluster_1.49	0.0072309	WWTATTTT	-TTAATTT
old_promoter_NADP-ME_maize.13	cluster_1.47	0.0086868	AAAATAWW	AAATTAT-
old_promoter_NADP-ME_maize.18	cluster_1.77	0.0053449	GTTTGGT	GTGTGGT
old_promoter_NADP-ME_maize.28	cluster_1.73	7.9631e-05	TAYATGT	-ATATGT
old_promoter_NADP-ME_maize.31	cluster_1.83	0.0034335	CTCCATCS	TTCCATC-
old_promoter_NADP-ME_maize.32	cluster_1.27	0.0015069	-ATATATA	AATATATT
old_promoter_NADP-ME_maize.32	cluster_1.73	0.0042459	ATATATA	ATATGT-
old_promoter_NADP-ME_maize.32	cluster_1.21	0.0051915	TATATAT-	TATTTATT
old_promoter_NADP-ME_maize.33	cluster_1.99	1.9847e-05	TTTATA-	TTTATAG
old_promoter_NADP-ME_maize.33	cluster_1.81	0.002742	TATAAA	TCTAAA
old_promoter_NADP-ME_maize.33	cluster_1.57	0.0027683	-TTTATA	GTTTAT-
old_promoter_NADP-ME_maize.33	cluster_1.16	0.0042462	TATAAA-	GATAAAT
old_promoter_NADP-ME_maize.33	cluster_1.45	0.0042462	-TTTATA	TATTATA
old_promoter_NADP-ME_maize.38	cluster_1.9	0.0065102	TTTTTMT--	-TTTTCTTA
old_promoter_NADP-ME_maize.38	cluster_1.22	0.0092681	AKAAAAA	-GAAAAT
old_promoter_NADP-ME_maize.38	cluster_1.21	0.0098955	TTTTTMT-	TATTTATT
old_promoter_NADP-ME_maize.38	cluster_1.71	0.0099572	TTTTTMT--	-TTTTATTC
old_promoter_NADP-ME_maize.39	cluster_1.55	0.00084137	TTTSTTTT	TCTGTTTT
old_promoter_NADP-ME_maize.39	cluster_1.15	0.0079083	TTTSTTTT	TTTGGTT-
old_promoter_NADP-ME_maize.39	cluster_1.23	0.0079083	TTTSTTTT	TTCGTTT-
old_promoter_NADP-ME_maize.39	cluster_1.105	0.0079083	TTTSTTTT	-TCGTTTT
old_promoter_NADP-ME_maize.45	cluster_1.61	0.00081838	TAGGGGCGTG	---GTGCGTG
old_promoter_NADP-ME_maize.45	cluster_1.28	0.0063345	TAGGGGCGTG-	---GGGTGTGG
old_promoter_NADP-ME_maize.46	cluster_1.87	0.0044439	TACCGCGCAG	TGCCACG---
old_promoter_NADP-ME_maize.46	cluster_1.61	0.0074696	TACCGCGCAG	---CACGCAC
old_promoter_NADP-ME_maize.47	cluster_1.54	0.0014716	AMTGACTAAG	--TGACTGA-
old_promoter_NADP-ME_maize.49	cluster_1.19	0.0020159	CGCTAGCG	AGCTAGCT
old_promoter_NADP-ME_maize.49	cluster_1.6	0.0055587	-CGCTAGCG	TAGCTAGC-
old_promoter_NADP-ME_maize.50	cluster_1.67	0.0017118	CTGCGTTN	-TGCGTTT
old_promoter_NADP-ME_maize.51	cluster_1.78	0.0051718	GCGGKCTG	-CTGGCTG
old_promoter_NADP-ME_maize.53	cluster_1.95	0.0043142	CCGCAGAC	CTGCAGA-
old_promoter_NADP-ME_maize.53	cluster_1.66	0.0052267	GTCTGCGG	GTTTGCGT
old_promoter_NADP-ME_maize.58	cluster_1.40	0.0028044	CCCCGTTT	-CACGTTT
old_promoter_NADP-ME_maize.60	cluster_1.89	0.008874	NNACGTTA	--ACGTGA
old_promoter_NADP-ME_maize.64	cluster_1.96	0.009445	TGANACGC	-GATACG-
old_promoter_NADP-ME_maize.65	cluster_1.96	0.0032413	CATACG	GATACG
old_promoter_NADP-ME_maize.65	cluster_1.18	0.0046919	-CATACG	TTATACG
old_promoter_NADP-ME_maize.65	cluster_1.1	0.0067059	CATACG-	-ATACGT
old_promoter_NADP-ME_maize.65	cluster_1.102	0.0067059	-CGTATG	TCGTAT-
old_promoter_NADP-ME_maize.65	cluster_1.32	0.0091868	CGTATG--	CGTACGTG
old_promoter_NADP-ME_maize.66	cluster_1.95	0.0033021	-CTGCGG	TCTGCAG
old_promoter_NADP-ME_maize.72	cluster_1.62	0.0028746	-GTCACG	TCTCACG
old_promoter_NADP-ME_maize.72	cluster_1.70	0.0044349	-CGTGAC	TAGTGAC
old_promoter_NADP-ME_maize.72	cluster_1.84	0.0044349	-GTCACG	TGTCACT
old_promoter_NADP-ME_maize.72	cluster_1.39	0.004728	-CGTGAC	ACGTGGC
old_promoter_NADP-ME_maize.72	cluster_1.87	0.004728	CGTGAC-	CGTGGCA
old_promoter_NADP-ME_maize.75	cluster_1.62	0.0031611	-CACACG	TCTCACG
old_promoter_NADP-ME_maize.75	cluster_1.104	0.0040761	-CACACG	AAACACG
old_promoter_NADP-ME_maize.75	cluster_1.107	0.0040761	CACACG-	AACACGG
old_promoter_NADP-ME_maize.75	cluster_1.28	0.0073044	-CGTGTG-	GGGTGTGG
old_promoter_NADP-ME_maize.75	cluster_1.33	0.0074312	-CGTGTG-	ACGCGTGA
old_promoter_NADP-ME_maize.77	cluster_1.67	0.0035969	AGCGKT-	TGCGTTT
old_promoter_NADP-ME_maize.78	cluster_1.40	0.0048778	CCCGTT-	CACGTTT
old_promoter_NADP-ME_maize.79	cluster_1.53	0.0091044	GGTANG-	AGTACGT
old_promoter_NADP-ME_maize.79	cluster_1.96	0.0097045	GGTANG	GATACG
old_promoter_NADP-ME_maize.85	cluster_1.105	0.004146	-CGNNGT	TCGTTTT
old_promoter_NADP-ME_maize.94	cluster_1.39	0.0025643	-CCNCGT	GCCACGT
old_promoter_NADP-ME_maize.94	cluster_1.42	0.0079091	--ACGNGG	GTACGTGG
old_promoter_NADP-ME_maize.95	cluster_1.61	0.0023845	-AGCGTG	GTGCGTG
old_promoter_NADP-ME_maize.95	cluster_1.40	0.003222	-AGCGTG	AAACGTG
old_promoter_NADP-ME_maize.95	cluster_1.33	0.0065702	-CACGCT-	TCACGCGT
old_promoter_PEP-CK_maize.1	cluster_1.69	0.00037052	MRNATCT	-GAATCT
old_promoter_PEP-CK_maize.1	cluster_1.96	0.0011866	MRNATCT	CGTATC-
old_promoter_PEP-CK_maize.1	cluster_1.17	0.0061694	MRNATCT	AGAATCT
old_promoter_PEP-CK_maize.10	cluster_1.48	0.00028111	TCTKATAT	TCTTAT--
old_promoter_PEP-CK_maize.10	cluster_1.43	0.0055351	TCTKATAT	TATAATAT
old_promoter_PEP-CK_maize.10	cluster_1.45	0.0065936	TCTKATAT	TATTATA-
old_promoter_PEP-CK_maize.12	cluster_1.18	0.00097731	ACGCGTCTAA	---CGTATAA
old_promoter_PEP-CK_maize.12	cluster_1.33	0.0013481	TTAGACGCGT	--TCACGCGT
old_promoter_PEP-CK_maize.12	cluster_1.64	0.0014517	TTAGACGCGT	--ACACGTGT
old_promoter_PEP-CK_maize.12	cluster_1.97	0.0081431	TTAGACGCGT	---CACGAGT
old_promoter_PEP-CK_maize.15	cluster_1.6	0.0025506	TAGATCGCCT	TAGCTAGC--
old_promoter_PEP-CK_maize.18	cluster_1.66	0.0033311	GCAATTGCGT	--GTTTGCGT
old_promoter_PEP-CK_maize.18	cluster_1.85	0.0063803	GCAATTGCGT	--AATTCTGT
old_promoter_PEP-CK_maize.18	cluster_1.65	0.0076592	ACGCAATTGC	---CAATTT-
old_promoter_PEP-CK_maize.21	cluster_1.42	0.007674	-TACGRGGT	GTACGTGG-
old_promoter_PEP-CK_maize.23	cluster_1.2	0.0054645	TANGCGTC	TACGTGT-
old_promoter_PEP-CK_maize.23	cluster_1.82	0.0055647	TANGCGTC	CACGTGTC
old_promoter_PEP-CK_maize.29	cluster_1.31	0.0052947	TAANACKT	TAATACT-
old_promoter_PEP-CK_maize.31	cluster_1.60	0.0026005	TTCGTA	TACGTA
old_promoter_PEP-CK_maize.31	cluster_1.23	0.0055807	TTCGTA-	TTCGTTT
old_promoter_PEP-CK_maize.31	cluster_1.9	0.006578	--TTCGTA	TTTTCTTA
old_promoter_PEP-CK_maize.31	cluster_1.102	0.0098075	TTCGTA-	-TCGTAT
old_promoter_PEP-CK_maize.32	cluster_1.36	0.0047583	CGCATA-	CGAATAT
old_promoter_PEP-CK_maize.32	cluster_1.52	0.0047583	TATGCG-	TATTCGT
old_promoter_PEP-CK_maize.32	cluster_1.18	0.0055471	-TATGCG	TTATACG
old_promoter_PEP-CK_maize.35	cluster_1.53	0.0011412	ANTNNG-	AGTACGT
old_promoter_PEP-CK_maize.35	cluster_1.80	0.003816	--CNNANT	CACGTACT
old_promoter_PEP-CK_maize.42	cluster_1.61	0.0058831	GAGCNT-	GTGCGTG
old_promoter_PEP-CK_maize.43	cluster_1.67	0.009642	GGCSYT-	TGCGTTT
old_promoter_PEP-CK_maize.46	cluster_1.2	0.0055916	TANGNN-	TACGTGT
old_promoter_PEP-CK_maize.46	cluster_1.41	0.0055916	NNCNTA-	CACGTAT
old_promoter_PEP-CK_maize.46	cluster_1.108	0.0055916	TANGNN-	TACGTGC
old_promoter_PEP-CK_maize.47	cluster_1.96	0.0024525	NGNANC	CGTATC
old_promoter_PEP-CK_maize.48	cluster_1.62	0.00037628	-CTCANG	TCTCACG
old_promoter_PEP-CK_maize.52	cluster_1.49	0.0048728	GTAANT-	TTAATTT
old_promoter_PEP-CK_maize.52	cluster_1.47	0.0059698	GTAANT-	ATAATTT
old_promoter_PEP-CK_maize.53	cluster_1.24	0.0070522	GNGTAT-	GAATATT
old_promoter_PEP-CK_maize.53	cluster_1.36	0.0070522	-GNGTAT	CGAATAT
old_promoter_PEP-CK_maize.54	cluster_1.100	0.00032871	ATTMTG-	ATTCTGT
old_promoter_PEP-CK_maize.54	cluster_1.85	0.001231	-CAKAAT-	ACAGAATT
old_promoter_PEP-CK_maize.54	cluster_1.35	0.0032961	CAKAAT	CAGATT
old_promoter_PEP-CK_maize.56	cluster_1.48	0.0086565	NTCTTA-	-TCTTAT
old_promoter_PEP-CK_maize.59	cluster_1.91	0.009345	-TNNNGG	TTCTGTG
old_promoter_PEP-CK_maize.62	cluster_1.83	0.00053178	GATGKA-	GATGGAA
old_promoter_PEP-CK_maize.63	cluster_1.104	0.0040399	CGTNGT-	CGTGTTT
old_promoter_PEP-CK_maize.63	cluster_1.107	0.0040399	-CGTNGT	CCGTGTT
old_promoter_PEP-CK_maize.63	cluster_1.77	0.0058329	-CGTNGT	GTGTGGT
old_promoter_PEP-CK_maize.63	cluster_1.39	0.0064925	-CGTNGT	ACGTGGC
old_promoter_PEP-CK_maize.63	cluster_1.87	0.0064925	CGTNGT-	CGTGGCA
old_promoter_PEP-CK_maize.64	cluster_1.60	0.0022666	TKNGTA	TACGTA
old_promoter_PEP-CK_maize.64	cluster_1.61	0.0044456	TACNMA-	CACGCAC
old_promoter_PEP-CK_maize.64	cluster_1.67	0.0071002	-TACNMA	AAACGCA
old_promoter_PEP-CK_maize.65	cluster_1.49	0.0044906	TTAATG-	TTAATTT
old_promoter_PEPC_maize.5	cluster_1.21	0.0013893	ATATWTAT-	-TATTTATT
old_promoter_PEPC_maize.5	cluster_1.73	0.0028625	ATATWTAT	--ATATGT
old_promoter_PEPC_maize.6	cluster_1.21	0.0061695	TTTTTTTT	TATTTATT
old_promoter_PEPC_maize.6	cluster_1.9	0.0062114	TTTTTTTT-	-TTTTCTTA
old_promoter_PEPC_maize.6	cluster_1.71	0.0062114	TTTTTTTT-	-TTTTATTC
old_promoter_PEPC_maize.7	cluster_1.10	0.0074615	GGCGGCGG	TGTGGCTG
old_promoter_PEPC_maize.7	cluster_1.72	0.0074615	CCGCCGCC	CAGCCACT
old_promoter_PEPC_maize.11	cluster_1.6	0.00018255	NAGCTAG-	TAGCTAGC
old_promoter_PEPC_maize.11	cluster_1.19	0.0034584	NAGCTAG--	-AGCTAGCT
old_promoter_PEPC_maize.13	cluster_1.13	0.0018266	WWTATTTT	TATATTAT
old_promoter_PEPC_maize.13	cluster_1.27	0.0035902	AAAATAWW	AATATATT
old_promoter_PEPC_maize.13	cluster_1.25	0.0072309	WWTATTTT	-TTATTAT
old_promoter_PEPC_maize.13	cluster_1.49	0.0072309	WWTATTTT	-TTAATTT
old_promoter_PEPC_maize.13	cluster_1.47	0.0086868	AAAATAWW	AAATTAT-
old_promoter_PEPC_maize.15	cluster_1.8	0.00013624	GTAGTAS	-TAGTAC
old_promoter_PEPC_maize.18	cluster_1.77	0.0053449	GTTTGGT	GTGTGGT
old_promoter_PEPC_maize.28	cluster_1.73	7.9631e-05	TAYATGT	-ATATGT
old_promoter_PEPC_maize.31	cluster_1.83	0.0034335	CTCCATCS	TTCCATC-
old_promoter_PEPC_maize.32	cluster_1.27	0.0015069	-ATATATA	AATATATT
old_promoter_PEPC_maize.32	cluster_1.73	0.0042459	ATATATA	ATATGT-
old_promoter_PEPC_maize.32	cluster_1.21	0.0051915	TATATAT-	TATTTATT
old_promoter_PEPC_maize.33	cluster_1.99	1.9847e-05	TTTATA-	TTTATAG
old_promoter_PEPC_maize.33	cluster_1.81	0.002742	TATAAA	TCTAAA
old_promoter_PEPC_maize.33	cluster_1.57	0.0027683	-TTTATA	GTTTAT-
old_promoter_PEPC_maize.33	cluster_1.16	0.0042462	TATAAA-	GATAAAT
old_promoter_PEPC_maize.33	cluster_1.45	0.0042462	-TTTATA	TATTATA
old_promoter_PEPC_maize.34	cluster_1.15	0.0034337	TTTAGTTT	TTTGGTT-
old_promoter_PEPC_maize.34	cluster_1.23	0.0034337	TTTAGTTT	-TTCGTTT
old_promoter_PEPC_maize.34	cluster_1.49	0.0034337	TTTAGTTT	-TTAATTT
old_promoter_PEPC_maize.38	cluster_1.9	0.0065102	TTTTTMT--	-TTTTCTTA
old_promoter_PEPC_maize.38	cluster_1.22	0.0092681	AKAAAAA	-GAAAAT
old_promoter_PEPC_maize.38	cluster_1.21	0.0098955	TTTTTMT-	TATTTATT
old_promoter_PEPC_maize.38	cluster_1.71	0.0099572	TTTTTMT--	-TTTTATTC
old_promoter_PEPC_maize.44	cluster_1.47	0.0096557	NATNTNTTTN	-ATAATTT--
old_promoter_PEPC_maize.47	cluster_1.104	0.002576	AANCAC-	AAACACG
old_promoter_PEPC_maize.47	cluster_1.61	0.0073511	GTGNTT-	GTGCGTG
old_promoter_PEPC_maize.48	cluster_1.78	0.0055026	-TNGNTT	CTGGCTG
old_promoter_PEPC_maize.51	cluster_1.26	0.0030776	-TNNNTT	TTCAATT
old_promoter_PEPC_maize.51	cluster_1.106	0.0078239	-AANNNA	GAATCTA
old_promoter_PEPC_maize.54	cluster_1.73	0.002526	ATGTGK	ATATGT
old_promoter_PEPC_maize.54	cluster_1.4	0.0030076	MCACAT-	ACAAATT
old_promoter_PEPC_maize.54	cluster_1.2	0.0078927	-ATGTGK	TACGTGT
old_promoter_PEPC_maize.57	cluster_1.38	0.0073214	-ANWNNA	TACTGTA
old_promoter_PEPC_maize.57	cluster_1.95	0.0095835	ANWNNA-	TCTGCAG
old_promoter_PPDK-RP_maize.23	cluster_1.71	0.0059924	-TTTRTTT	TTTTATTC
old_promoter_PPDK-RP_maize.23	cluster_1.92	0.0059924	-TTTRTTT	ATTTAATT
old_promoter_PPDK-RP_maize.23	cluster_1.21	0.0060322	--TTTRTTT	TATTTATT-
old_promoter_PPDK-RP_maize.23	cluster_1.57	0.0085118	-TTTRTTT	GTTTAT--
old_promoter_PPDK-RP_maize.26	cluster_1.5	0.0052035	ATTTTTTT	ATTTTCT-
old_promoter_PPDK-RP_maize.26	cluster_1.44	0.0052035	ATTTTTTT	ACTTTTT-
old_promoter_PPDK-RP_maize.26	cluster_1.92	0.0059118	AAAAAAAT	AATTAAAT
old_promoter_PPDK-RP_maize.26	cluster_1.21	0.0059527	-ATTTTTTT	TATTTATT-
old_promoter_PPDK-RP_maize.35	cluster_1.15	0.0047112	-TYGGGT	TTTGGTT
old_promoter_PPDK-RP_maize.35	cluster_1.76	0.0047112	TYGGGT-	TTGGTTG
old_promoter_PPDK_maize.6	cluster_1.21	0.0047898	GCATTTAWKGC	-TATTTATT--
old_promoter_PPDK_maize.6	cluster_1.99	0.0048305	GCATTTAWKGC	---TTTATAG-
old_promoter_PPDK_maize.6	cluster_1.16	0.0050522	GCMWTAAATGC	--GATAAAT--
old_promoter_PPDK_maize.6	cluster_1.7	0.005062	GCMWTAAATGC	---ATAAATT-
old_promoter_PPDK_maize.6	cluster_1.92	0.0071515	GCATTTAWKGC	--ATTTAATT-
old_promoter_PPDK_maize.14	cluster_1.9	0.00040008	-AAGAAAAA	TAAGAAAA-
old_promoter_PPDK_maize.14	cluster_1.5	0.0034339	TTTTTCTT	ATTTTCT-
old_promoter_PPDK_maize.14	cluster_1.56	0.0034339	TTTTTCTT	TTTATCT-
old_promoter_PPDK_maize.14	cluster_1.101	0.004381	TTTTTCTT	-TTTTCGT
old_promoter_PPDK_maize.15	cluster_1.5	5.5926e-05	ATTTTCTM	ATTTTCT-
old_promoter_PPDK_maize.15	cluster_1.22	9.2549e-05	KAGAAAAT	--GAAAAT
old_promoter_PPDK_maize.15	cluster_1.9	0.0055261	-KAGAAAAT	TAAGAAAA-
old_promoter_PPDK_maize.16	cluster_1.21	0.00049936	ATATTTAT-	-TATTTATT
old_promoter_PPDK_maize.16	cluster_1.7	0.0052174	ATATTTAT	-AATTTAT
old_promoter_PPDK_maize.16	cluster_1.16	0.0052533	-ATAAATAT	GATAAAT--
old_promoter_PPDK_maize.17	cluster_1.87	0.0018622	TGCCGCG	TGCCACG
old_promoter_PPDK_maize.22	cluster_1.78	0.0084291	TAGAGCCCGG	--CAGCCAG-
old_promoter_PPDK_maize.23	cluster_1.80	0.001578	CACATCCTCG	CACGTACT--
old_promoter_PPDK_maize.23	cluster_1.28	0.0082551	CGAGGATGTG-	---GGGTGTGG
old_promoter_PPDK_maize.23	cluster_1.53	0.0084963	CGAGGATGTG	--AGTACGT-
old_promoter_PPDK_maize.32	cluster_1.88	0.0098153	TTGATNCT	-TTATCC-
old_promoter_PPDK_maize.37	cluster_1.18	0.0054926	TTACAC-	TTATACG
old_promoter_PPDK_maize.37	cluster_1.90	0.0054926	-TTACAC	ATTATAC
old_promoter_PPDK_maize.38	cluster_1.103	0.0065262	GCNGTG--	GCTGTGTT
old_promoter_PPDK_maize.40	cluster_1.87	0.0039725	TGCCTC-	TGCCACG
old_promoter_PPDK_maize.42	cluster_1.38	0.00035927	TACAGT-	TACAGTA
old_promoter_PPDK_maize.43	cluster_1.33	0.0012469	TCANGC--	TCACGCGT
old_promoter_PPDK_maize.43	cluster_1.89	0.0041439	TCANGC	TCACGT
old_promoter_PPDK_maize.44	cluster_1.17	0.0026898	-GGTTCT	AGATTCT
old_promoter_PPDK_maize.47	cluster_1.83	0.0027378	TACCAT-	TTCCATC
old_promoter_PPDK_maize.48	cluster_1.83	0.0044942	-TCCNGC	TTCCATC
old_promoter_PPDK_maize.49	cluster_1.53	0.0049343	TGTACG-	AGTACGT
old_promoter_PPDK_maize.49	cluster_1.18	0.0058783	-TGTACG	TTATACG
old_promoter_PPDK_maize.49	cluster_1.63	0.0061105	TGTACG-	TTTACGT
old_promoter_PPDK_maize.52	cluster_1.83	0.00013126	TTCCAT-	TTCCATC
old_promoter_PPDK_maize.52	cluster_1.26	0.004726	TTCCAT-	TTCAATT
old_promoter_PPDK_maize.55	cluster_1.91	0.0023888	TTCTGA-	TTCTGTG
old_promoter_PPDK_maize.55	cluster_1.100	0.0023888	-TTCTGA	ATTCTGT
old_promoter_PPDK_maize.55	cluster_1.34	0.002841	TTCTGA-	ATCTGAA
old_promoter_PPDK_maize.55	cluster_1.85	0.007422	TCAGAA--	ACAGAATT
old_promoter_PPDK_maize.56	cluster_1.60	0.00030356	TANNTA	TACGTA
old_promoter_PPDK_maize.56	cluster_1.2	0.0055435	TANNTA-	TACGTGT
old_promoter_PPDK_maize.56	cluster_1.41	0.0055435	TANNTA-	CACGTAT
old_promoter_PPDK_maize.56	cluster_1.108	0.0055435	TANNTA-	TACGTGC
old_promoter_PPDK_maize.56	cluster_1.58	0.0072993	TANNTA-	TACGTTT
old_promoter_PPDK_maize.58	cluster_1.8	0.0038774	GNGNAC	TAGTAC
old_promoter_PPDK_maize.63	cluster_1.109	0.0032744	TTTCAC-	TTTCAGG
old_promoter_PPDK_maize.63	cluster_1.62	0.0064669	TTTCAC-	TCTCACG
old_promoter_PPDK_maize.63	cluster_1.84	0.0068069	TTTCAC-	TGTCACT
old_promoter_PP_maize.6	cluster_1.105	0.004878	-CGNTNT	TCGTTTT
old_promoter_PP_maize.7	cluster_1.106	0.0012432	TNNATT-	TAGATTC
old_promoter_PP_maize.7	cluster_1.26	0.0037441	-TNNATT	TTCAATT
old_promoter_PP_maize.7	cluster_1.7	0.0057544	-TNNATT	ATAAATT
old_promoter_PP_maize.7	cluster_1.49	0.0087122	TNNATT-	TTAATTT
old_promoter_PP_maize.7	cluster_1.23	0.0087298	AATNNA-	AAACGAA
old_promoter_PP_maize.9	cluster_1.25	0.0032415	-TATTNT	TTATTAT
old_promoter_PP_maize.9	cluster_1.30	0.0032415	TATTNT-	TATTATT
old_promoter_PP_maize.9	cluster_1.37	0.0032415	TATTNT-	TATTATC
old_promoter_PP_maize.9	cluster_1.45	0.0032415	TATTNT-	TATTATA
old_promoter_PP_maize.9	cluster_1.38	0.0044425	TATTNT-	TACTGTA
old_promoter_PP_maize.10	cluster_1.67	0.0077454	-NNNTNT	TGCGTTT
old_promoter_PP_maize.11	cluster_1.38	0.008299	NNNTNT-	TACTGTA
old_promoter_PP_maize.12	cluster_1.73	0.0056141	NTNTNT	ATATGT
old_promoter_PPT_maize.2	cluster_1.62	0.0015999	-CGCACG	TCTCACG
old_promoter_PPT_maize.2	cluster_1.108	0.0069941	CGCACG--	-GCACGTA
old_promoter_PPT_maize.2	cluster_1.61	0.0077994	--CGCACG	CACGCAC-
old_promoter_PPT_maize.3	cluster_1.89	0.0001287	-CACGT	TCACGT
old_promoter_PPT_maize.3	cluster_1.32	0.0013239	---ACGTG	CGTACGTG
old_promoter_PPT_maize.3	cluster_1.42	0.0013239	--ACGTG-	GTACGTGG
old_promoter_PPT_maize.3	cluster_1.64	0.0013239	-CACGT--	ACACGTGT
old_promoter_PPT_maize.3	cluster_1.80	0.0013239	CACGT---	CACGTACT
old_promoter_PPT_maize.10	cluster_1.33	0.0001314	GTCACGGGTA	-TCACGCGT-
old_promoter_PPT_maize.10	cluster_1.97	0.00077489	GTCACGGGTA	--CACGAGT-
old_promoter_PPT_maize.10	cluster_1.82	0.0031057	TACCCGTGAC	--CACGTGTC
old_promoter_PPT_maize.10	cluster_1.64	0.0033168	TACCCGTGAC	-ACACGTGT-
old_promoter_PPT_maize.10	cluster_1.79	0.0046459	TACCCGTGAC	CACTCGTG--
old_promoter_PPT_maize.13	cluster_1.103	0.0057854	GACTCAGC	AACACAGC
old_promoter_PPT_maize.15	cluster_1.10	0.0077277	CGAGGCTG	TGTGGCTG
old_promoter_PPT_maize.15	cluster_1.72	0.0080667	CGAGGCTG	AGTGGCTG
old_promoter_PPT_maize.16	cluster_1.53	0.0048951	ACGGACTC	ACGTACT-
old_promoter_PPT_maize.20	cluster_1.28	0.0011799	ACAKACCC	CCACACCC
old_promoter_PPT_maize.21	cluster_1.66	0.0061491	CTATGSGT	GTTTGCGT
old_promoter_PPT_maize.25	cluster_1.66	0.0036368	GRCTGMGT	GTTTGCGT
old_promoter_PPT_maize.26	cluster_1.39	0.0086108	AGCYWCGG	-GCCACGT
old_promoter_PPT_maize.26	cluster_1.87	0.0098971	AGCYWCGG	TGCCACG-
old_promoter_PPT_maize.28	cluster_1.39	0.0019375	-CGAGGC	ACGTGGC
old_promoter_PPT_maize.28	cluster_1.87	0.0019375	CGAGGC-	CGTGGCA
old_promoter_PPT_maize.30	cluster_1.28	0.0034761	GGGTAT--	GGGTGTGG
old_promoter_PPT_maize.38	cluster_1.62	0.0049927	-CNNNSG	TCTCACG
old_promoter_PPT_maize.39	cluster_1.104	0.0022641	-AAGACG	AAACACG
old_promoter_PPT_maize.39	cluster_1.107	0.0022641	AAGACG-	AACACGG
old_promoter_PPT_maize.39	cluster_1.105	0.0038868	-CGTCTT	TCGTTTT
old_promoter_PPT_maize.42	cluster_1.61	0.0056939	GKGGGT-	GTGCGTG
old_promoter_PPT_maize.46	cluster_1.28	0.0050604	GGGTGC--	GGGTGTGG
old_promoter_TPT_maize.5	cluster_1.76	0.0052868	CAACNGNC	CAACCAA-
old_promoter_TPT_maize.8	cluster_1.89	0.0001287	-CACGT	TCACGT
old_promoter_TPT_maize.8	cluster_1.32	0.0013239	---ACGTG	CGTACGTG
old_promoter_TPT_maize.8	cluster_1.42	0.0013239	--ACGTG-	GTACGTGG
old_promoter_TPT_maize.8	cluster_1.64	0.0013239	-CACGT--	ACACGTGT
old_promoter_TPT_maize.8	cluster_1.80	0.0013239	CACGT---	CACGTACT
old_promoter_TPT_maize.11	cluster_1.21	0.00077772	ATATWTAT-	-TATTTATT
old_promoter_TPT_maize.11	cluster_1.73	0.0044344	ATATWTAT	ATATGT--
old_promoter_TPT_maize.11	cluster_1.7	0.007388	ATATWTAT	-AATTTAT
old_promoter_TPT_maize.11	cluster_1.16	0.0074366	-ATAWATAT	GATAAAT--
old_promoter_TPT_maize.12	cluster_1.5	0.0014875	ATTTTTTT	ATTTTCT-
old_promoter_TPT_maize.12	cluster_1.92	0.0015884	ATTTTTTT	ATTTAATT
old_promoter_TPT_maize.12	cluster_1.71	0.001601	ATTTTTTT-	-TTTTATTC
old_promoter_TPT_maize.12	cluster_1.22	0.0048226	AAAAAAAT	--GAAAAT
old_promoter_TPT_maize.12	cluster_1.44	0.0053369	ATTTTTTT	ACTTTTT-
old_promoter_TPT_maize.15	cluster_1.9	0.0065352	TCWTCTT-	TTTTCTTA
old_promoter_TPT_maize.15	cluster_1.48	0.0093861	TCWTCTT	TCTTAT-
old_promoter_TPT_maize.16	cluster_1.5	0.0061229	AKAAAAAA	AGAAAAT-
old_promoter_TPT_maize.16	cluster_1.56	0.0061229	TTTTTTMT	-TTTATCT
old_promoter_TPT_maize.19	cluster_1.67	0.008223	TGCTTKTG	TGCGTTT-
old_promoter_TPT_maize.22	cluster_1.8	0.00014579	TAGTACGMTT	TAGTAC----
old_promoter_TPT_maize.22	cluster_1.53	0.00051529	TAGTACGMTT	-AGTACGT--
old_promoter_TPT_maize.22	cluster_1.58	0.00067104	TAGTACGMTT	---TACGTTT
old_promoter_TPT_maize.22	cluster_1.80	0.0021761	AAKCGTACTA	-CACGTACT-
old_promoter_TPT_maize.23	cluster_1.105	0.00022734	ATCGYTTTAG	-TCGTTTT--
old_promoter_TPT_maize.23	cluster_1.23	0.0082345	ATCGYTTTAG	TTCGTTT---
old_promoter_TPT_maize.24	cluster_1.100	0.0033674	ATTCTRGCGT	ATTCTGT---
old_promoter_TPT_maize.24	cluster_1.33	0.0065092	ACGCYAGAAT	ACGCGTGA--
old_promoter_TPT_maize.28	cluster_1.50	0.0014292	AACTTTCG	AACTTTT-
old_promoter_TPT_maize.28	cluster_1.22	0.0099905	CGAAAGTT	-GAAAAT-
old_promoter_TPT_maize.29	cluster_1.32	0.0078519	CGTAAGTC	CGTACGTG
old_promoter_TPT_maize.37	cluster_1.18	0.0057721	GTTACANG	-TTATACG
old_promoter_TPT_maize.39	cluster_1.109	0.0065719	ANTTMCGG	-TTTCAGG
old_promoter_TPT_maize.40	cluster_1.8	0.0015134	CGTACNAT	-GTACTA-
old_promoter_TPT_maize.41	cluster_1.62	0.0033018	GTCYGACG	-TCTCACG
old_promoter_TPT_maize.42	cluster_1.8	0.0072904	ATNNTACK	-TAGTAC-
old_promoter_TPT_maize.45	cluster_1.8	0.001597	TAGTCC	TAGTAC
old_promoter_TPT_maize.46	cluster_1.105	0.0049094	-CGTTAT	TCGTTTT
old_promoter_TPT_maize.51	cluster_1.67	0.0049263	AGNNTT-	TGCGTTT
old_promoter_TPT_maize.52	cluster_1.76	0.0018118	-ANGTTG	TTGGTTG
old_promoter_TPT_maize.57	cluster_1.39	0.00037312	RCCACG-	GCCACGT
old_promoter_TPT_maize.57	cluster_1.87	0.00037312	-RCCACG	TGCCACG
old_promoter_TPT_maize.58	cluster_1.105	0.0057905	AAAGNG-	AAAACGA
old_promoter_TPT_maize.60	cluster_1.102	0.0045782	TMSTAA	TCGTAT
old_promoter_TPT_maize.60	cluster_1.63	0.0098832	-TTASKA	TTTACGT
old_promoter_TPT_maize.61	cluster_1.70	0.0019718	TAGTAA-	TAGTGAC
old_promoter_TPT_maize.61	cluster_1.8	0.0021	TTACTA	GTACTA
old_promoter_TPT_maize.61	cluster_1.25	0.0059068	TTACTA-	TTATTAT
old_promoter_TPT_maize.61	cluster_1.68	0.0059068	TAGTAA-	TAATAAT
old_promoter_TPT_maize.62	cluster_1.78	0.0061438	CTNGCC-	CTGGCTG
old_promoter_TPT_maize.63	cluster_1.40	0.0037135	CACGCT-	CACGTTT
old_promoter_TPT_maize.63	cluster_1.61	0.0052539	CACGCT-	CACGCAC
old_promoter_TPT_maize.64	cluster_1.53	0.0085635	-GNAAGT	AGTACGT
old_promoter_TPT_maize.68	cluster_1.54	0.0039884	KGACTA-	TGACTGA
old_promoter_TPT_maize.68	cluster_1.70	0.0043277	-KGACTA	GTCACTA
old_promoter_TPT_maize.68	cluster_1.8	0.0075885	KGACTA	GTACTA
old_promoter_TPT_maize.69	cluster_1.22	0.0018318	GAAAGT	GAAAAT
old_promoter_TPT_maize.69	cluster_1.5	0.0029348	ACTTTC-	ATTTTCT
old_promoter_TPT_maize.69	cluster_1.46	0.0031187	GAAAGT-	GAAACTG
old_promoter_TPT_maize.69	cluster_1.44	0.0031519	ACTTTC-	ACTTTTT

## Sheet: cluster_3
motif_1_id	motif_2_id	p_value	motif_1_cons	motif_2_cons
old_promoter_AlaAT_maize.14	cluster_3.2	0.00014202	GNCACGTCAS	GACACGT---
old_promoter_AlaAT_maize.14	cluster_3.9	0.00091903	STGACGTGNC	---ACGTGT-
old_promoter_AlaAT_maize.35	cluster_3.4	0.0010699	-NTTTTTT	CGTTTTTT
old_promoter_AlaAT_maize.63	cluster_3.8	0.0079103	TCCCAGTTTG	----CGTTTG
old_promoter_AlaAT_maize.92	cluster_3.2	0.0063988	-TGTGTC	ACGTGTC
old_promoter_AlaAT_maize.104	cluster_3.1	0.0040461	CTTGTG-	CGTGTGG
old_promoter_AlaAT_maize.104	cluster_3.3	0.0040461	-CTTGTG	GCGTGTG
old_promoter_AlaAT_maize.106	cluster_3.2	0.0021842	GACAGG-	GACACGT
old_promoter_AspAT_maize.14	cluster_3.4	0.0035644	CANNNTNN	CGTTTTTT
old_promoter_AspAT_maize.15	cluster_3.6	0.001346	CNMATNNTTN	-TCGTTTTT-
old_promoter_AMK_maize.16	cluster_3.7	0.00098642	GATCGTACCT	---CGTACGT
old_promoter_AMK_maize.19	cluster_3.4	0.0092711	TACAATACGT	-AAAAAACG-
old_promoter_AMK_maize.22	cluster_3.2	0.00092969	AGACGGGTCT	--ACGTGTC-
old_promoter_AMK_maize.22	cluster_3.9	0.0076448	AGACGGGTCT	--ACGTGT--
old_promoter_AMK_maize.35	cluster_3.2	0.003189	ACGGGTCT	ACGTGTC-
old_promoter_AMK_maize.35	cluster_3.9	0.009873	ACGGGTCT	ACGTGT--
old_promoter_AMK_maize.42	cluster_3.4	0.0086764	CGTATTGT	CGTTTTTT
old_promoter_AMK_maize.51	cluster_3.7	0.0031117	AGGTACGA	ACGTACG-
old_promoter_AMK_maize.57	cluster_3.5	0.0070361	TACTTGCG	TACGTG--
old_promoter_AMK_maize.66	cluster_3.2	0.0059186	GACCCR-	GACACGT
old_promoter_AMK_maize.67	cluster_3.7	0.0061316	-TTACNT	CGTACGT
old_promoter_AMK_maize.70	cluster_3.9	0.0059238	ANGNAT	ACGTGT
old_promoter_AMK_maize.70	cluster_3.7	0.0060549	-ATNCNT	CGTACGT
old_promoter_AMK_maize.70	cluster_3.2	0.0085979	-ATNCNT	GACACGT
old_promoter_CA_maize.7	cluster_3.6	0.0016223	TTNTTTTT	TCGTTTTT
old_promoter_CA_maize.12	cluster_3.6	0.0055078	CTCYTTTT-	-TCGTTTTT
old_promoter_CA_maize.42	cluster_3.2	0.00053249	TGTACGGGTC	---ACGTGTC
old_promoter_CA_maize.42	cluster_3.5	0.0045618	TGTACGGGTC	--TACGTG--
old_promoter_CA_maize.42	cluster_3.9	0.0047628	TGTACGGGTC	---ACGTGT-
old_promoter_CA_maize.51	cluster_3.3	0.00023391	TGCGCGTGTA	-GCGTGTG--
old_promoter_CA_maize.51	cluster_3.9	0.0092667	TGCGCGTGTA	---ACGTGT-
old_promoter_CA_maize.51	cluster_3.1	0.0097775	TGCGCGTGTA	--CGTGTGG-
old_promoter_CA_maize.56	cluster_3.3	0.0022067	CCCGTGTG	-GCGTGTG
old_promoter_CA_maize.56	cluster_3.1	0.0047602	CCCGTGTG-	--CGTGTGG
old_promoter_CA_maize.56	cluster_3.9	0.0069616	CCCGTGTG	-ACGTGT-
old_promoter_CA_maize.63	cluster_3.5	0.0068553	TACGCGCK	TACGTG--
old_promoter_CA_maize.72	cluster_3.1	0.00019204	CCACACGG	CCACACG-
old_promoter_CA_maize.72	cluster_3.3	0.0020504	CCACACGG	-CACACGC
old_promoter_CA_maize.72	cluster_3.9	0.0053061	CCGTGTGG	ACGTGT--
old_promoter_CA_maize.76	cluster_3.7	0.0027254	TGTACG-	CGTACGT
old_promoter_CA_maize.77	cluster_3.5	0.001733	CACGCA	CACGTA
old_promoter_CA_maize.77	cluster_3.3	0.0064386	TGCGTG--	-GCGTGTG
old_promoter_CA_maize.79	cluster_3.7	0.0012353	TGTACG-	CGTACGT
old_promoter_CA_maize.89	cluster_3.5	5.6301e-05	CACGYA	CACGTA
old_promoter_CA_maize.89	cluster_3.9	0.0089424	-CACGYA	ACACGT-
old_promoter_CA_maize.90	cluster_3.1	0.0017975	CGYGTA-	CGTGTGG
old_promoter_CA_maize.90	cluster_3.3	0.0017975	-CGYGTA	GCGTGTG
old_promoter_CA_maize.90	cluster_3.2	0.0021303	TACRCG-	GACACGT
old_promoter_CA_maize.90	cluster_3.9	0.0075979	-CGYGTA	ACGTGT-
old_promoter_CA_maize.93	cluster_3.2	0.0017692	GACAGG-	GACACGT
old_promoter_CA_maize.96	cluster_3.3	0.00087992	-AAACGC	CACACGC
old_promoter_CA_maize.97	cluster_3.1	0.0085036	TCTGTG-	CGTGTGG
old_promoter_CA_maize.97	cluster_3.3	0.0085036	-TCTGTG	GCGTGTG
old_promoter_CA_maize.106	cluster_3.2	0.0018424	-CGTTTC	ACGTGTC
old_promoter_CA_maize.106	cluster_3.8	0.0025157	CGTTTC	CGTTTG
old_promoter_CA_maize.106	cluster_3.4	0.0090884	CGTTTC--	CGTTTTTT
old_promoter_CA_maize.106	cluster_3.6	0.0090884	-CGTTTC-	TCGTTTTT
old_promoter_MEP1_maize.50	cluster_3.4	0.0040915	NNTTTTTNTT	--CGTTTTTT
old_promoter_MEP1_maize.50	cluster_3.6	0.0054168	NNTTTTTNTT	--TCGTTTTT
old_promoter_MEP1_maize.57	cluster_3.3	0.0021988	-ANANNC	CACACGC
old_promoter_MEP1_maize.64	cluster_3.9	0.0063919	ANNNNN	ACGTGT
old_promoter_MEP1_maize.64	cluster_3.2	0.0092183	-NNNNNT	GACACGT
old_promoter_Mep3_maize.4	cluster_3.4	0.0057718	TTTTTTTT	CGTTTTTT
old_promoter_NADP-ME_maize.18	cluster_3.8	0.0057741	-GTTTGGT	CGTTTG--
old_promoter_NADP-ME_maize.65	cluster_3.8	0.0020179	CATACG	CAAACG
old_promoter_NADP-ME_maize.65	cluster_3.7	0.0030313	CGTATG-	CGTACGT
old_promoter_NADP-ME_maize.65	cluster_3.1	0.0033514	-CATACG	CCACACG
old_promoter_NADP-ME_maize.65	cluster_3.3	0.0033514	CATACG-	CACACGC
old_promoter_NADP-ME_maize.72	cluster_3.2	0.0049242	GTCACG-	GACACGT
old_promoter_NADP-ME_maize.75	cluster_3.1	0.00010637	CGTGTG-	CGTGTGG
old_promoter_NADP-ME_maize.75	cluster_3.3	0.00010637	-CGTGTG	GCGTGTG
old_promoter_NADP-ME_maize.75	cluster_3.8	0.0025156	CGTGTG	CGTTTG
old_promoter_NADP-ME_maize.75	cluster_3.2	0.0031195	CACACG-	GACACGT
old_promoter_NADP-ME_maize.75	cluster_3.9	0.0080978	-CGTGTG	ACGTGT-
old_promoter_NADP-ME_maize.79	cluster_3.7	0.0059249	GGTANG-	CGTACGT
old_promoter_NADP-ME_maize.89	cluster_3.8	0.0015603	CGTMTG	CGTTTG
old_promoter_NADP-ME_maize.89	cluster_3.1	0.0028049	CGTMTG-	CGTGTGG
old_promoter_NADP-ME_maize.89	cluster_3.3	0.0028049	-CGTMTG	GCGTGTG
old_promoter_NADP-ME_maize.89	cluster_3.7	0.0082602	CGTMTG-	CGTACGT
old_promoter_PEP-CK_maize.12	cluster_3.2	0.0016619	TTAGACGCGT	---GACACGT
old_promoter_PEP-CK_maize.12	cluster_3.3	0.0022439	ACGCGTCTAA	--GCGTGTG-
old_promoter_PEP-CK_maize.12	cluster_3.9	0.0083989	TTAGACGCGT	----ACACGT
old_promoter_PEP-CK_maize.21	cluster_3.5	0.0060112	TACGRGGT	TACGTG--
old_promoter_PEP-CK_maize.23	cluster_3.2	0.0059769	GACGCNTA	GACACGT-
old_promoter_PEP-CK_maize.29	cluster_3.9	0.0034345	TAANACKT	--ACACGT
old_promoter_PEP-CK_maize.33	cluster_3.7	0.0067791	CNTAGG-	CGTACGT
old_promoter_PEP-CK_maize.35	cluster_3.7	0.0099549	ANTNNG-	CGTACGT
old_promoter_PEP-CK_maize.46	cluster_3.5	0.0037034	TANGNN	TACGTG
old_promoter_PEP-CK_maize.48	cluster_3.1	0.0050105	CNTGAG-	CGTGTGG
old_promoter_PEP-CK_maize.48	cluster_3.3	0.0050105	-CNTGAG	GCGTGTG
old_promoter_PEP-CK_maize.49	cluster_3.2	0.0059358	GACANC-	GACACGT
old_promoter_PEPC_maize.18	cluster_3.8	0.0057741	-GTTTGGT	CGTTTG--
old_promoter_PEPC_maize.44	cluster_3.6	0.005045	NAAANANATN	-AAAAACGA-
old_promoter_PEPC_maize.54	cluster_3.9	0.0053955	ATGTGK	ACGTGT
old_promoter_PEPC_maize.54	cluster_3.2	0.0078927	-MCACAT	GACACGT
old_promoter_PPDK_maize.43	cluster_3.3	0.0043065	-TCANGC	CACACGC
old_promoter_PPDK_maize.49	cluster_3.7	0.0040302	TGTACG-	CGTACGT
old_promoter_PPDK_maize.56	cluster_3.5	0.0036687	TANNTA	TACGTG
old_promoter_PP_maize.10	cluster_3.3	0.0025582	NNNTNT-	GCGTGTG
old_promoter_PPT_maize.2	cluster_3.1	0.00030944	CGTGCG-	CGTGTGG
old_promoter_PPT_maize.2	cluster_3.3	0.00030944	-CGTGCG	GCGTGTG
old_promoter_PPT_maize.2	cluster_3.7	0.0077666	CGTGCG-	CGTACGT
old_promoter_PPT_maize.3	cluster_3.5	0.0001287	-ACGTG	TACGTG
old_promoter_PPT_maize.3	cluster_3.9	0.0001287	ACGTG-	ACGTGT
old_promoter_PPT_maize.3	cluster_3.2	0.0015005	--CACGT	GACACGT
old_promoter_PPT_maize.10	cluster_3.9	0.0075873	GTCACGGGTA	---ACGTGT-
old_promoter_PPT_maize.38	cluster_3.7	0.0037792	CNNNSG-	CGTACGT
old_promoter_TPT_maize.8	cluster_3.5	0.0001287	-ACGTG	TACGTG
old_promoter_TPT_maize.8	cluster_3.9	0.0001287	ACGTG-	ACGTGT
old_promoter_TPT_maize.8	cluster_3.2	0.0015005	--CACGT	GACACGT
old_promoter_TPT_maize.19	cluster_3.3	0.0076087	TGCTTKTG	-GCGTGTG
old_promoter_TPT_maize.23	cluster_3.6	0.0011105	ATCGYTTTAG	-TCGTTTTT-
old_promoter_TPT_maize.29	cluster_3.7	0.0051797	CGTAAGTC	CGTACGT-
old_promoter_TPT_maize.57	cluster_3.2	0.0041736	RCCACG-	GACACGT

## Sheet: cluster_4
motif_1_id	motif_2_id	p_value	motif_1_cons	motif_2_cons
old_promoter_AlaAT_maize.22	cluster_4.1	0.00023071	TATTTTWT	--TTTTTT
old_promoter_AlaAT_maize.34	cluster_4.1	0.00014359	TTTTTTTC	TTTTTT--
old_promoter_AlaAT_maize.35	cluster_4.1	1.9847e-05	NTTTTTT	-TTTTTT
old_promoter_AspAT_maize.13	cluster_4.1	0.00012848	TATTTTTT	--TTTTTT
old_promoter_AspAT_maize.14	cluster_4.1	0.0055154	CANNNTNN	--TTTTTT
old_promoter_AMK_maize.3	cluster_4.1	0.00019614	TKTTTTAT	TTTTTT--
old_promoter_CA_maize.4	cluster_4.1	0.0031554	TNTTTTCT	TTTTTT--
old_promoter_CA_maize.7	cluster_4.1	0.00041257	TTNTTTTT	TTTTTT--
old_promoter_MEP1_maize.9	cluster_4.1	0.00042068	TTTNTTTT	TTTTTT--
old_promoter_MEP1_maize.27	cluster_4.1	0.0083504	TTTTMTTT	TTTTTT--
old_promoter_MEP1_maize.50	cluster_4.1	0.00082974	NNTTTTTNTT	---TTTTTT-
old_promoter_MEP1_maize.51	cluster_4.1	0.00095378	NNTTTTTT	--TTTTTT
old_promoter_Mep3_maize.4	cluster_4.1	9.2549e-05	TTTTTTTT	-TTTTTT-
old_promoter_NADP-ME_maize.6	cluster_4.1	0.00016325	TTTTTTTT	TTTTTT--
old_promoter_NADP-ME_maize.38	cluster_4.1	0.0013741	TTTTTMT	-TTTTTT
old_promoter_NADP-ME_maize.39	cluster_4.1	0.0044254	TTTSTTTT	TTTTTT--
old_promoter_PEPC_maize.6	cluster_4.1	0.00016325	TTTTTTTT	TTTTTT--
old_promoter_PEPC_maize.38	cluster_4.1	0.0013741	TTTTTMT	-TTTTTT
old_promoter_PEPC_maize.43	cluster_4.1	0.0098807	TNTTNTTN	TTTTTT--
old_promoter_PEPC_maize.44	cluster_4.1	0.0064875	NAAANANATN	--AAAAAA--
old_promoter_PPDK-RP_maize.23	cluster_4.1	0.0014043	TTTRTTT	TTTTTT-
old_promoter_PPDK-RP_maize.26	cluster_4.1	0.00018778	ATTTTTTT	-TTTTTT-
old_promoter_PP_maize.4	cluster_4.1	0.0018755	NTTTTNTT	--TTTTTT
old_promoter_TPT_maize.12	cluster_4.1	0.00019605	ATTTTTTT	-TTTTTT-

## Sheet: cluster_6
motif_1_id	motif_2_id	p_value	motif_1_cons	motif_2_cons
old_promoter_AMK_maize.16	cluster_6.2	0.0082844	GATCGTACCT	----GTACGT
old_promoter_AMK_maize.34	cluster_6.1	0.0014623	CAATACGT	--ATACG-
old_promoter_AMK_maize.34	cluster_6.2	0.0090244	CAATACGT	--GTACGT
old_promoter_AMK_maize.42	cluster_6.1	0.001611	CGTATTGT	CGTAT---
old_promoter_AMK_maize.51	cluster_6.2	0.0084703	AGGTACGA	--GTACGT
old_promoter_AMK_maize.67	cluster_6.2	0.0040956	TTACNT	GTACGT
old_promoter_AMK_maize.70	cluster_6.1	0.00099727	ANGNAT	-CGTAT
old_promoter_AMK_maize.70	cluster_6.2	0.0040398	ATNCNT	GTACGT
old_promoter_CA_maize.42	cluster_6.2	0.0043005	TGTACGGGTC	-GTACGT---
old_promoter_CA_maize.53	cluster_6.1	0.0016643	ATACGGCG	ATACG---
old_promoter_CA_maize.76	cluster_6.2	0.0063327	TGTACG-	-GTACGT
old_promoter_CA_maize.79	cluster_6.2	0.0062338	TGTACG-	-GTACGT
old_promoter_Mep3_maize.1	cluster_6.2	0.0074311	NNGGTWGGT	---GTACGT
old_promoter_Mep3_maize.15	cluster_6.2	0.0076457	TGTATGT	-GTACGT
old_promoter_NADP-ME_maize.65	cluster_6.1	0.00026587	CGTATG	CGTAT-
old_promoter_NADP-ME_maize.89	cluster_6.1	0.0032605	CGTMTG	CGTAT-
old_promoter_PEP-CK_maize.53	cluster_6.1	0.0069843	ATACNC	ATACG-
old_promoter_PPT_maize.3	cluster_6.2	0.0070006	-CACGT	GTACGT
old_promoter_TPT_maize.6	cluster_6.2	0.0074311	NNGGTWGGT	---GTACGT
old_promoter_TPT_maize.8	cluster_6.2	0.0070006	-CACGT	GTACGT
old_promoter_TPT_maize.22	cluster_6.2	0.0041152	TAGTACGMTT	--GTACGT--
old_promoter_TPT_maize.35	cluster_6.1	0.0047895	CGTATTGG	CGTAT---
