# Supplementary material for: Systems analysis of cis-regulatory motifs in C4 photosynthesis genes using maize and rice leaf transcriptomic data during a process of de-etiolation
Source: J Exp Bot. 2016 Jul 19;67(17):5105–17. doi: 10.1093/jxb/erw275 (PMC5014158; doi:10.1093/jxb/erw275)
Supplement: Supplementary Data [file supp_erw275_supplementary_table_S8.xlsx]

## Sheet: BS
Table S8. Comparison of identified motifs between k30 approach and leaf gradient data in Wang et al. (2014). The first four sheets show comparisons of our predicted motifs and motifs predicted by four photosynthesis enriched clusters by Wang et al (2014). The last two sheets show comparisons of our predicted motifs and motifs predicted by cell specific expressed genes by Wang et al (2014).
motif_1_id	motif_2_id	p_value	motif_1_cons	motif_2_cons
promoter_AlaAT_ZM_c30.3	BS.22	6.0912e-03	CAACNGNC	--ACGGCC
promoter_AlaAT_ZM_c30.31	BS.27	1.2870e-04	-CACGT	GCACGT
promoter_AlaAT_ZM_c30.31	BS.14	1.3239e-03	---CACGT	TTTCACGT
promoter_AlaAT_ZM_c30.31	BS.11	1.6610e-03	-CACGT	CGACGT
promoter_AlaAT_ZM_c30.37	BS.11	4.7107e-03	CGNCGNCG	CGACGT--
promoter_AlaAT_ZM_c30.39	BS.10	2.5402e-03	GAGAGAGA	GAGTGAG-
promoter_AlaAT_ZM_c30.39	BS.4	6.6726e-03	TCTCTCTC	TATCTCT-
promoter_AlaAT_ZM_c30.40	BS.12	1.1341e-03	TTTNTTTT	TTACTTTT
promoter_AlaAT_ZM_c30.46	BS.10	3.4362e-03	AGAGRGNG	-GAGTGAG
promoter_AlaAT_ZM_c30.47	BS.2	6.5969e-04	GCSGCSG	GCCGCG-
promoter_AlaAT_ZM_c30.47	BS.18	6.5969e-04	GCSGCSG	GCCGCG-
promoter_AlaAT_ZM_c30.49	BS.25	5.2003e-04	GGAGANGA	GGAGAG--
promoter_AlaAT_ZM_c30.62	BS.26	1.0004e-03	NGTCGTG	-GTCGT-
promoter_AlaAT_ZM_c30.65	BS.30	8.7407e-04	GACCGTTG	---CGTTG
promoter_AlaAT_ZM_c30.65	BS.22	6.2132e-03	GACCGTTG	GGCCGT--
promoter_AlaAT_ZM_c30.66	BS.12	7.8712e-03	TTMTTTT-	TTACTTTT
promoter_AlaAT_ZM_c30.71	BS.5	7.5885e-04	TTGTGTTG	ATGTGT--
promoter_AlaAT_ZM_c30.71	BS.20	7.5885e-04	TTGTGTTG	ATGTGT--
promoter_AlaAT_ZM_c30.72	BS.4	1.9472e-04	TATCTNTA	TATCTCT-
promoter_AlaAT_ZM_c30.73	BS.10	1.4089e-03	GAGNGAG	GAGTGAG
promoter_AlaAT_ZM_c30.76	BS.9	4.9498e-04	RTRTGTGT	GTGTGTG-
promoter_AlaAT_ZM_c30.76	BS.5	6.5230e-04	RTRTGTGT	--ATGTGT
promoter_AlaAT_ZM_c30.76	BS.20	6.5230e-04	RTRTGTGT	--ATGTGT
promoter_AlaAT_ZM_c30.76	BS.17	2.1798e-03	-RTRTGTGT	GGTGTGTG-
promoter_AlaAT_ZM_c30.79	BS.23	4.2544e-03	GCCACGYC	---ACGTC
promoter_AlaAT_ZM_c30.81	BS.9	3.5378e-04	KTRTGTGT	GTGTGTG-
promoter_AlaAT_ZM_c30.81	BS.5	6.8113e-04	KTRTGTGT	--ATGTGT
promoter_AlaAT_ZM_c30.81	BS.20	6.8113e-04	KTRTGTGT	--ATGTGT
promoter_AlaAT_ZM_c30.81	BS.17	1.6054e-03	-KTRTGTGT	GGTGTGTG-
promoter_AlaAT_ZM_c30.103	BS.1	9.5159e-03	CTACTNCT	-TACTGGT
promoter_AlaAT_ZM_c30.116	BS.26	6.4217e-03	GTCCTCGT	GTCGT---
promoter_AlaAT_ZM_c30.127	BS.25	4.2834e-03	-GAGAGMG	GGAGAG--
promoter_AlaAT_ZM_c30.134	BS.12	8.0228e-04	TTCCYTTT	TTACTTTT
promoter_AlaAT_ZM_c30.138	BS.3	2.7421e-03	GTGGTG	GTGGTC
promoter_AlaAT_ZM_c30.138	BS.19	2.7421e-03	GTGGTG	GTGGTC
promoter_AlaAT_ZM_c30.140	BS.31	2.8087e-03	TCYCCGTC	--TCCGT-
promoter_AlaAT_ZM_c30.152	BS.12	5.6792e-03	TTTCGTTT	TTACTTTT
promoter_AlaAT_ZM_c30.158	BS.2	4.8319e-03	GGCGCGCC	GCCGCG--
promoter_AlaAT_ZM_c30.158	BS.18	4.8319e-03	GGCGCGCC	GCCGCG--
promoter_AlaAT_ZM_c30.159	BS.2	7.6738e-03	GGCCTCG	-GCCGCG
promoter_AlaAT_ZM_c30.159	BS.18	7.6738e-03	GGCCTCG	-GCCGCG
promoter_AlaAT_ZM_c30.185	BS.11	6.5552e-03	CACAACGTGG	--CGACGT--
promoter_AlaAT_ZM_c30.185	BS.27	7.6624e-03	CCACGTTGTG	GCACGT----
promoter_AlaAT_ZM_c30.191	BS.16	3.2545e-03	TTGAGTACAC	TTTACTAC--
promoter_AlaAT_ZM_c30.194	BS.13	2.7091e-03	TGAGCCAACG	CGAGCAAA--
promoter_AlaAT_ZM_c30.195	BS.11	3.6517e-04	CCGACGTTGT	-CGACGT---
promoter_AlaAT_ZM_c30.200	BS.30	1.9564e-03	GACCGTTG	---CGTTG
promoter_AlaAT_ZM_c30.200	BS.22	6.8701e-03	GACCGTTG	GGCCGT--
promoter_AlaAT_ZM_c30.201	BS.30	2.3058e-03	CGTTGTGT	CGTTG---
promoter_AlaAT_ZM_c30.201	BS.5	8.4568e-03	CGTTGTGT	--ATGTGT
promoter_AlaAT_ZM_c30.201	BS.20	8.4568e-03	CGTTGTGT	--ATGTGT
promoter_AlaAT_ZM_c30.204	BS.30	2.1487e-03	ACGTTGTG	-CGTTG--
promoter_AlaAT_ZM_c30.204	BS.29	2.3789e-03	ACGTTGTG	ACGTT---
promoter_AlaAT_ZM_c30.204	BS.11	8.4326e-03	CACAACGT	--CGACGT
promoter_AlaAT_ZM_c30.208	BS.11	6.6327e-03	CGAAGTCT	CGACGT--
promoter_AlaAT_ZM_c30.213	BS.11	4.8296e-03	TACCACGT	--CGACGT
promoter_AlaAT_ZM_c30.213	BS.3	6.2002e-03	TACCACGT	GACCAC--
promoter_AlaAT_ZM_c30.213	BS.19	6.2002e-03	TACCACGT	GACCAC--
promoter_AlaAT_ZM_c30.213	BS.14	6.8167e-03	TACCACGT	TTTCACGT
promoter_AlaAT_ZM_c30.215	BS.14	9.3401e-03	-TACACG-	TTTCACGT
promoter_AlaAT_ZM_c30.223	BS.13	5.8617e-03	-GCGCAA-	CGAGCAAA
promoter_AlaAT_ZM_c30.225	BS.30	1.3027e-04	ACAACG	-CAACG
promoter_AlaAT_ZM_c30.225	BS.26	8.7027e-03	CGTTGT	-GTCGT
promoter_AlaAT_ZM_c30.228	BS.11	1.3728e-03	CGATGT	CGACGT
promoter_AlaAT_ZM_c30.228	BS.23	8.5506e-03	CGATGT	-GACGT
promoter_AlaAT_ZM_c30.228	BS.30	8.9442e-03	CGATGT	CGTTG-
promoter_AlaAT_ZM_c30.231	BS.8	2.1973e-03	GACTCA-	GACACAT
promoter_AlaAT_ZM_c30.233	BS.31	1.6250e-04	TCCGTT	TCCGT-
promoter_AlaAT_ZM_c30.236	BS.11	1.1133e-03	CGAAGT	CGACGT
promoter_AlaAT_ZM_c30.236	BS.23	7.2387e-03	CGAAGT	-GACGT
promoter_AlaAT_ZM_c30.240	BS.11	9.9428e-04	CGACAT	CGACGT
promoter_AlaAT_ZM_c30.240	BS.23	6.2831e-03	CGACAT	-GACGT
promoter_AlaAT_ZM_c30.248	BS.30	9.4061e-03	CGGTGT	CGTTG-
promoter_AlaAT_ZM_c30.251	BS.1	3.4426e-03	-ACAGGT	TACTGGT
promoter_AlaAT_ZM_c30.255	BS.10	2.1595e-03	GAGTCA-	GAGTGAG
promoter_AlaAT_ZM_c30.256	BS.26	9.8025e-03	GCGACT	ACGAC-
promoter_AspAT_ZM_c30.4	BS.22	6.0912e-03	CAACNGNC	--ACGGCC
promoter_AspAT_ZM_c30.9	BS.30	9.6062e-03	NNNNNNGTTNR	-----CGTTG-
promoter_AspAT_ZM_c30.16	BS.11	2.0380e-03	NNCACGTGNN	-CGACGT---
promoter_AspAT_ZM_c30.16	BS.27	3.6942e-03	NNCACGTGNN	-GCACGT---
promoter_AspAT_ZM_c30.23	BS.12	8.3618e-03	TTTWTTTT	TTACTTTT
promoter_AspAT_ZM_c30.24	BS.11	1.3745e-03	CGNCGNC	CGACGT-
promoter_AspAT_ZM_c30.27	BS.25	3.0020e-03	TCCTCNYC	--CTCTCC
promoter_AspAT_ZM_c30.29	BS.10	1.0892e-03	RGAGRGAG	-GAGTGAG
promoter_AspAT_ZM_c30.29	BS.25	1.5208e-03	CTCYCTCY	--CTCTCC
promoter_AspAT_ZM_c30.33	BS.4	2.3978e-03	TMTMTCT	TATCTCT
promoter_AspAT_ZM_c30.59	BS.5	8.1406e-05	TATRTGT	-ATGTGT
promoter_AspAT_ZM_c30.59	BS.20	8.1406e-05	TATRTGT	-ATGTGT
promoter_AspAT_ZM_c30.70	BS.13	9.1204e-03	-TTGYTCT	TTTGCTCG
promoter_AspAT_ZM_c30.71	BS.4	1.9466e-04	TNTCTCTA	TATCTCT-
promoter_AspAT_ZM_c30.95	BS.3	2.5986e-04	GAGGTCG	GTGGTC-
promoter_AspAT_ZM_c30.95	BS.19	2.5986e-04	GAGGTCG	GTGGTC-
promoter_AspAT_ZM_c30.95	BS.11	6.9738e-03	CGACCTC	CGACGT-
promoter_AspAT_ZM_c30.113	BS.25	2.6445e-04	GGAGNGG	GGAGAG-
promoter_AspAT_ZM_c30.118	BS.17	5.6219e-03	GGTTTGT-	GGTGTGTG
promoter_AspAT_ZM_c30.160	BS.3	4.9641e-04	TGGTGRTC	--GTGGTC
promoter_AspAT_ZM_c30.160	BS.19	4.9641e-04	TGGTGRTC	--GTGGTC
promoter_AspAT_ZM_c30.170	BS.11	9.6891e-03	AGTCCTACGT	----CGACGT
promoter_AspAT_ZM_c30.171	BS.6	1.3954e-03	TGAGGCCCTT	TGTGGCC---
promoter_AspAT_ZM_c30.171	BS.22	9.7003e-03	AAGGGCCTCA	-ACGGCC---
promoter_AspAT_ZM_c30.174	BS.11	7.4154e-03	CAGGTCGAAA	-ACGTCG---
promoter_AspAT_ZM_c30.175	BS.3	8.3446e-03	AAGTGGACCC	--GTGGTC--
promoter_AspAT_ZM_c30.175	BS.19	8.3446e-03	AAGTGGACCC	--GTGGTC--
promoter_AspAT_ZM_c30.176	BS.3	7.5934e-03	AAGGGACCTC	----GACCAC
promoter_AspAT_ZM_c30.176	BS.19	7.5934e-03	AAGGGACCTC	----GACCAC
promoter_AspAT_ZM_c30.178	BS.3	9.7855e-03	AAGTAGTCCC	--GTGGTC--
promoter_AspAT_ZM_c30.178	BS.19	9.7855e-03	AAGTAGTCCC	--GTGGTC--
promoter_AspAT_ZM_c30.182	BS.14	2.3306e-04	GTTTCCACGT	--TTTCACGT
promoter_AspAT_ZM_c30.182	BS.13	3.2522e-03	GTTTCCACGT	-TTTGCTCG-
promoter_AspAT_ZM_c30.186	BS.31	2.4209e-03	ACTCCGTA	--TCCGT-
promoter_AspAT_ZM_c30.189	BS.29	3.0852e-03	ACGTTTCC	ACGTT---
promoter_AspAT_ZM_c30.200	BS.6	2.8485e-03	GGCCACTT	GGCCACA-
promoter_AspAT_ZM_c30.200	BS.3	8.7101e-03	GGCCACTT	GACCAC--
promoter_AspAT_ZM_c30.200	BS.19	8.7101e-03	GGCCACTT	GACCAC--
promoter_AspAT_ZM_c30.202	BS.26	2.8569e-03	TTGGTCGT	---GTCGT
promoter_AspAT_ZM_c30.204	BS.3	9.7564e-03	GGACTACT	-GACCAC-
promoter_AspAT_ZM_c30.204	BS.19	9.7564e-03	GGACTACT	-GACCAC-
promoter_AspAT_ZM_c30.206	BS.11	1.6880e-03	CGACTT	CGACGT
promoter_AspAT_ZM_c30.208	BS.28	1.8786e-03	-GGTAAG	CGGAAAG
promoter_AspAT_ZM_c30.209	BS.1	3.4138e-03	TACTGA-	TACTGGT
promoter_AspAT_ZM_c30.210	BS.15	6.5436e-03	-TTCGCA-	TTTCACAC
promoter_AspAT_ZM_c30.215	BS.28	6.3897e-03	ACTTTC--	-CTTTCCG
promoter_AspAT_ZM_c30.215	BS.12	7.0551e-03	GAAAGT--	AAAAGTAA
promoter_AspAT_ZM_c30.218	BS.10	2.3199e-03	CTGACT-	CTCACTC
promoter_AspAT_ZM_c30.219	BS.29	1.7150e-04	AACGTT	-ACGTT
promoter_AspAT_ZM_c30.223	BS.4	2.8281e-03	-GAGGTA	AGAGATA
promoter_AspAT_ZM_c30.227	BS.11	1.9364e-03	CGAAGT	CGACGT
promoter_AspAT_ZM_c30.229	BS.1	2.6573e-03	-ACTGCT	TACTGGT
promoter_AspAT_ZM_c30.234	BS.31	9.6857e-03	GTCCCT	-TCCGT
promoter_AspAT_ZM_c30.235	BS.12	9.7284e-03	--AAGTAG	AAAAGTAA
promoter_AspAT_ZM_c30.241	BS.16	7.4914e-03	-TGACTA-	TTTACTAC
promoter_AspAT_ZM_c30.242	BS.28	2.0315e-03	-GGAAAC	CGGAAAG
promoter_AspAT_ZM_c30.244	BS.3	4.4413e-03	-TGGTCG	GTGGTC-
promoter_AspAT_ZM_c30.244	BS.19	4.4413e-03	-TGGTCG	GTGGTC-
promoter_AspAT_ZM_c30.245	BS.3	1.3867e-03	GTGGTA	GTGGTC
promoter_AspAT_ZM_c30.245	BS.19	1.3867e-03	GTGGTA	GTGGTC
promoter_AspAT_ZM_c30.245	BS.16	7.5558e-03	GTGGTA--	GTAGTAAA
promoter_AspAT_ZM_c30.246	BS.30	1.5122e-04	CGTTGT	CGTTG-
promoter_AspAT_ZM_c30.246	BS.26	9.4819e-03	CGTTGT	-GTCGT
promoter_AspAT_ZM_c30.247	BS.6	1.7515e-03	TATGGC-	TGTGGCC
promoter_AMK_ZM_c30.13	BS.11	6.5476e-03	CGNCGNCG	CGACGT--
promoter_AMK_ZM_c30.25	BS.25	3.0010e-03	GRAGANGA	GGAGAG--
promoter_AMK_ZM_c30.33	BS.5	3.4051e-03	AAAYATA	ACACAT-
promoter_AMK_ZM_c30.33	BS.20	3.4051e-03	AAAYATA	ACACAT-
promoter_AMK_ZM_c30.37	BS.3	6.4222e-04	CNACSAC	-GACCAC
promoter_AMK_ZM_c30.37	BS.19	6.4222e-04	CNACSAC	-GACCAC
promoter_AMK_ZM_c30.37	BS.26	4.3969e-03	GTSGTNG	GTCGT--
promoter_AMK_ZM_c30.38	BS.3	7.0553e-04	CNACSAC	-GACCAC
promoter_AMK_ZM_c30.38	BS.19	7.0553e-04	CNACSAC	-GACCAC
promoter_AMK_ZM_c30.38	BS.26	4.1506e-03	GTSGTNG	GTCGT--
promoter_AMK_ZM_c30.47	BS.25	7.7396e-04	GGAGWNG	GGAGAG-
promoter_AMK_ZM_c30.49	BS.11	3.2865e-03	CGYCGYC	CGACGT-
promoter_AMK_ZM_c30.49	BS.26	9.4723e-03	CGYCGYC	-GTCGT-
promoter_AMK_ZM_c30.50	BS.5	2.0870e-04	TNTGTGT	-ATGTGT
promoter_AMK_ZM_c30.50	BS.20	2.0870e-04	TNTGTGT	-ATGTGT
promoter_AMK_ZM_c30.53	BS.2	4.8655e-04	GGCSRCG	-GCCGCG
promoter_AMK_ZM_c30.53	BS.18	4.8655e-04	GGCSRCG	-GCCGCG
promoter_AMK_ZM_c30.62	BS.26	9.0719e-03	CCNTCGTC	--GTCGT-
promoter_AMK_ZM_c30.89	BS.11	5.1180e-03	CGACCTCG	CGACGT--
promoter_AMK_ZM_c30.102	BS.4	1.4502e-04	TATMTCTA	TATCTCT-
promoter_AMK_ZM_c30.114	BS.7	1.3784e-03	TGKTTTT	-GCTTTT
promoter_AMK_ZM_c30.129	BS.4	2.9325e-04	TATNTCTA	TATCTCT-
promoter_AMK_ZM_c30.133	BS.11	1.1687e-04	CGACGKC	CGACGT-
promoter_AMK_ZM_c30.133	BS.23	3.9880e-03	CGACGKC	-GACGT-
promoter_AMK_ZM_c30.140	BS.12	1.3396e-03	TTTCTYTT	TTACTTTT
promoter_AMK_ZM_c30.160	BS.9	3.4343e-03	GTGTTTGA	GTGTGTG-
promoter_AMK_ZM_c30.172	BS.5	2.7683e-03	CATGTG-	-ATGTGT
promoter_AMK_ZM_c30.172	BS.20	2.7683e-03	CATGTG-	-ATGTGT
promoter_AMK_ZM_c30.172	BS.8	4.2834e-03	--CACATG	GACACAT-
promoter_AMK_ZM_c30.198	BS.9	3.4343e-03	GTGTTTGA	GTGTGTG-
promoter_AMK_ZM_c30.214	BS.6	6.2557e-03	GTTGTGKC-	--TGTGGCC
promoter_AMK_ZM_c30.227	BS.5	5.4200e-03	ATATGT	ATGTGT
promoter_AMK_ZM_c30.227	BS.20	5.4200e-03	ATATGT	ATGTGT
promoter_AMK_ZM_c30.227	BS.8	7.9255e-03	-ACATAT	GACACAT
promoter_AMK_ZM_c30.240	BS.13	5.6929e-03	TTTGGTTG	TTTGCTCG
promoter_AMK_ZM_c30.286	BS.21	7.1793e-03	CCCTCTAGGT	-CCTTTA---
promoter_AMK_ZM_c30.289	BS.16	2.5003e-03	CTGGTAAACC	GTAGTAAA--
promoter_AMK_ZM_c30.290	BS.21	8.5310e-03	CAGACCCTTA	----CCTTTA
promoter_AMK_ZM_c30.291	BS.21	6.5468e-03	GGTACCCTTA	----CCTTTA
promoter_AMK_ZM_c30.292	BS.21	7.8916e-03	TTAAGGTCCC	TAAAGG----
promoter_AMK_ZM_c30.303	BS.30	2.5378e-03	CGTTGACA	CGTTG---
promoter_AMK_ZM_c30.305	BS.15	9.0277e-03	-TGTGAACC	GTGTGAAA-
promoter_AMK_ZM_c30.306	BS.8	2.8880e-03	ATGTGACC	ATGTGTC-
promoter_AMK_ZM_c30.306	BS.6	3.0017e-03	ATGTGACC	-TGTGGCC
promoter_AMK_ZM_c30.306	BS.5	8.3470e-03	ATGTGACC	ATGTGT--
promoter_AMK_ZM_c30.306	BS.20	8.3470e-03	ATGTGACC	ATGTGT--
promoter_AMK_ZM_c30.307	BS.21	9.2456e-03	CCTCTAGG	CCTTTA--
promoter_AMK_ZM_c30.310	BS.10	2.8636e-03	GAGTCA-	GAGTGAG
promoter_AMK_ZM_c30.318	BS.16	4.4463e-03	GGAGTAAC	GTAGTAAA
promoter_AMK_ZM_c30.319	BS.4	2.4070e-03	TATCCC-	TATCTCT
promoter_AMK_ZM_c30.321	BS.8	2.4676e-03	GTCACA-	GACACAT
promoter_AMK_ZM_c30.321	BS.6	2.6504e-03	TGTGAC-	TGTGGCC
promoter_AMK_ZM_c30.321	BS.15	6.2972e-03	-TGTGAC-	GTGTGAAA
promoter_AMK_ZM_c30.333	BS.1	2.7803e-03	-ACAGGT	TACTGGT
promoter_AMK_ZM_c30.334	BS.29	1.6780e-04	CACGTT	-ACGTT
promoter_AMK_ZM_c30.334	BS.27	4.5847e-03	-CACGTT	GCACGT-
promoter_AMK_ZM_c30.335	BS.23	1.7020e-04	TGACGT	-GACGT
promoter_AMK_ZM_c30.335	BS.11	2.6648e-03	TGACGT	CGACGT
promoter_AMK_ZM_c30.337	BS.15	5.2527e-03	--TCAGAC	TTTCACAC
promoter_AMK_ZM_c30.342	BS.6	2.3363e-03	TATGGC-	TGTGGCC
promoter_AMK_ZM_c30.348	BS.26	9.7384e-03	ACGATT	ACGAC-
promoter_AMK_ZM_c30.350	BS.1	3.5273e-03	TACTGA-	TACTGGT
promoter_AMK_ZM_c30.356	BS.4	1.0656e-03	-ATCTCG	TATCTCT
promoter_AMK_ZM_c30.357	BS.14	7.3251e-03	GTTCAC--	TTTCACGT
promoter_AMK_ZM_c30.357	BS.15	7.3251e-03	GTTCAC--	TTTCACAC
promoter_AMK_ZM_c30.358	BS.1	3.7506e-05	-ACTGGT	TACTGGT
promoter_AMK_ZM_c30.359	BS.16	8.3743e-03	GTTACT--	TTTACTAC
promoter_AMK_ZM_c30.365	BS.8	2.6745e-03	GACTCA-	GACACAT
promoter_CA_ZM_c30.8	BS.12	1.5823e-03	TTTNTTTT	TTACTTTT
promoter_CA_ZM_c30.12	BS.10	1.4171e-03	RGAGRGAG	-GAGTGAG
promoter_CA_ZM_c30.12	BS.25	1.8208e-03	RGAGRGAG	GGAGAG--
promoter_CA_ZM_c30.15	BS.25	2.3768e-04	GGAGRRG	GGAGAG-
promoter_CA_ZM_c30.18	BS.5	5.0317e-03	AYAAATA	ACACAT-
promoter_CA_ZM_c30.18	BS.20	5.0317e-03	AYAAATA	ACACAT-
promoter_CA_ZM_c30.20	BS.10	5.2602e-03	GAGAGAG	GAGTGAG
promoter_CA_ZM_c30.20	BS.25	5.8918e-03	GAGAGAG	-GGAGAG
promoter_CA_ZM_c30.24	BS.12	1.5027e-03	TTTSTTTT	TTACTTTT
promoter_CA_ZM_c30.29	BS.26	8.4254e-03	GTNGTTG	GTCGT--
promoter_CA_ZM_c30.29	BS.30	8.4254e-03	GTNGTTG	--CGTTG
promoter_CA_ZM_c30.37	BS.5	9.0390e-05	WTGTGTK	ATGTGT-
promoter_CA_ZM_c30.37	BS.20	9.0390e-05	WTGTGTK	ATGTGT-
promoter_CA_ZM_c30.37	BS.17	3.5958e-03	-WTGTGTK	GGTGTGTG
promoter_CA_ZM_c30.37	BS.8	8.9391e-03	MACACAW	GACACAT
promoter_CA_ZM_c30.37	BS.9	9.3211e-03	WTGTGTK	GTGTGTG
promoter_CA_ZM_c30.38	BS.25	8.0628e-03	GRCGAG	GGAGAG
promoter_CA_ZM_c30.39	BS.2	2.7980e-03	GCSGMGCG	GCCGCG--
promoter_CA_ZM_c30.39	BS.18	2.7980e-03	GCSGMGCG	GCCGCG--
promoter_CA_ZM_c30.44	BS.3	8.3173e-03	GTGGYTG	GTGGTC-
promoter_CA_ZM_c30.44	BS.19	8.3173e-03	GTGGYTG	GTGGTC-
promoter_CA_ZM_c30.49	BS.2	4.9828e-03	GGCRGCS	-GCCGCG
promoter_CA_ZM_c30.49	BS.18	4.9828e-03	GGCRGCS	-GCCGCG
promoter_CA_ZM_c30.54	BS.12	5.7792e-03	AGAAGAAA	AAAAGTAA
promoter_CA_ZM_c30.56	BS.17	5.2221e-04	GGTGGGTG	GGTGTGTG
promoter_CA_ZM_c30.56	BS.9	5.4414e-03	GGTGGGTG	-GTGTGTG
promoter_CA_ZM_c30.60	BS.6	6.8226e-03	GGYGTGGC-	--TGTGGCC
promoter_CA_ZM_c30.63	BS.11	3.5691e-04	CCACGTG	CGACGT-
promoter_CA_ZM_c30.63	BS.27	4.2834e-03	-CACGTGG	GCACGT--
promoter_CA_ZM_c30.63	BS.23	9.3141e-03	CCACGTG	-GACGT-
promoter_CA_ZM_c30.69	BS.5	1.4765e-04	WTGTGTT	ATGTGT-
promoter_CA_ZM_c30.69	BS.20	1.4765e-04	WTGTGTT	ATGTGT-
promoter_CA_ZM_c30.79	BS.4	1.3804e-03	CTASCTCT	-TATCTCT
promoter_CA_ZM_c30.83	BS.3	4.4692e-03	GTGGRCCG	GTGGTC--
promoter_CA_ZM_c30.83	BS.19	4.4692e-03	GTGGRCCG	GTGGTC--
promoter_CA_ZM_c30.86	BS.23	3.5315e-03	TGASGTGG	-GACGT--
promoter_CA_ZM_c30.90	BS.4	5.7101e-03	ATAGATAA	AGAGATA-
promoter_CA_ZM_c30.91	BS.4	3.0115e-04	TATTTCTA	TATCTCT-
promoter_CA_ZM_c30.97	BS.5	1.3742e-03	CATGTGR	-ATGTGT
promoter_CA_ZM_c30.97	BS.20	1.3742e-03	CATGTGR	-ATGTGT
promoter_CA_ZM_c30.119	BS.2	9.0585e-03	GCGRCGG	GCCGCG-
promoter_CA_ZM_c30.119	BS.18	9.0585e-03	GCGRCGG	GCCGCG-
promoter_CA_ZM_c30.126	BS.2	9.9938e-03	TSCGCGC	GCCGCG-
promoter_CA_ZM_c30.126	BS.18	9.9938e-03	TSCGCGC	GCCGCG-
promoter_CA_ZM_c30.129	BS.4	1.5969e-04	YATCTCTA	TATCTCT-
promoter_CA_ZM_c30.138	BS.15	2.9454e-03	TTCCACCCAA	TTTCACAC--
promoter_CA_ZM_c30.141	BS.17	1.1604e-04	TAGGTGTGCG	--GGTGTGTG
promoter_CA_ZM_c30.141	BS.9	6.7863e-04	TAGGTGTGCG	---GTGTGTG
promoter_CA_ZM_c30.141	BS.5	8.3759e-03	TAGGTGTGCG	-ATGTGT---
promoter_CA_ZM_c30.141	BS.20	8.3759e-03	TAGGTGTGCG	-ATGTGT---
promoter_CA_ZM_c30.142	BS.3	7.6622e-03	ACAGTGGTAG	---GTGGTC-
promoter_CA_ZM_c30.142	BS.19	7.6622e-03	ACAGTGGTAG	---GTGGTC-
promoter_CA_ZM_c30.148	BS.7	6.9327e-03	TCGGTTTTCG	--GCTTTT--
promoter_CA_ZM_c30.152	BS.17	2.5425e-03	GGTTTGCG	GGTGTGTG
promoter_CA_ZM_c30.154	BS.25	8.5303e-03	AACTATCC	--CTCTCC
promoter_CA_ZM_c30.156	BS.21	8.8993e-03	CCTATACC	CCTTTA--
promoter_CA_ZM_c30.162	BS.3	7.9587e-03	AGTGGTAT	-GTGGTC-
promoter_CA_ZM_c30.162	BS.19	7.9587e-03	AGTGGTAT	-GTGGTC-
promoter_CA_ZM_c30.163	BS.28	3.8744e-03	-TTTGCG	CTTTCCG
promoter_CA_ZM_c30.163	BS.13	7.1640e-03	TTTGCG--	TTTGCTCG
promoter_CA_ZM_c30.167	BS.7	5.8292e-03	GGCTTATC	-GCTTTT-
promoter_CA_ZM_c30.178	BS.14	4.8946e-03	--GTGAAC	ACGTGAAA
promoter_CA_ZM_c30.178	BS.15	4.8946e-03	--GTGAAC	GTGTGAAA
promoter_CA_ZM_c30.183	BS.15	9.6051e-03	-TTCGCA-	TTTCACAC
promoter_CA_ZM_c30.187	BS.26	9.3653e-03	ATTCGT	-GTCGT
promoter_CA_ZM_c30.188	BS.3	1.2321e-03	GTGGTA	GTGGTC
promoter_CA_ZM_c30.188	BS.19	1.2321e-03	GTGGTA	GTGGTC
promoter_CA_ZM_c30.188	BS.16	8.7956e-03	--TACCAC	TTTACTAC
promoter_CA_ZM_c30.191	BS.14	2.6775e-04	--TCACGT	TTTCACGT
promoter_CA_ZM_c30.191	BS.27	2.8086e-03	TCACGT	GCACGT
promoter_CA_ZM_c30.192	BS.31	9.6930e-03	TCCGAT	TCCGT-
promoter_CA_ZM_c30.194	BS.10	2.2471e-03	GAGTAA-	GAGTGAG
promoter_CA_ZM_c30.194	BS.13	6.5195e-03	-GAGTAA-	CGAGCAAA
promoter_CA_ZM_c30.197	BS.12	7.5293e-03	-GAAGTA-	AAAAGTAA
promoter_CA_ZM_c30.198	BS.15	9.3432e-03	--TCCCAC	TTTCACAC
promoter_CA_ZM_c30.204	BS.26	8.2058e-03	CTCGTT	GTCGT-
promoter_DiT1_ZM_c30.17	BS.22	6.0912e-03	CAACNGNC	--ACGGCC
promoter_DiT1_ZM_c30.27	BS.12	7.0244e-03	TTTNTTTT	TTACTTTT
promoter_DiT1_ZM_c30.28	BS.11	5.6977e-03	GNCGRCG	-ACGTCG
promoter_DiT1_ZM_c30.40	BS.11	1.3067e-03	CGNCGYC	CGACGT-
promoter_DiT1_ZM_c30.42	BS.25	2.2903e-03	GRAGARGA	GGAGAG--
promoter_DiT1_ZM_c30.49	BS.5	4.2834e-03	-TGTGTTK	ATGTGT--
promoter_DiT1_ZM_c30.49	BS.20	4.2834e-03	-TGTGTTK	ATGTGT--
promoter_DiT1_ZM_c30.54	BS.12	8.6261e-03	TTWTTTT-	TTACTTTT
promoter_DiT1_ZM_c30.59	BS.2	6.2295e-03	CGGCCWCG	--GCCGCG
promoter_DiT1_ZM_c30.59	BS.18	6.2295e-03	CGGCCWCG	--GCCGCG
promoter_DiT1_ZM_c30.59	BS.6	9.7418e-03	CGWGGCCG	TGTGGCC-
promoter_DiT1_ZM_c30.64	BS.2	2.1392e-03	CGCCTCGC	-GCCGCG-
promoter_DiT1_ZM_c30.64	BS.18	2.1392e-03	CGCCTCGC	-GCCGCG-
promoter_DiT1_ZM_c30.67	BS.2	1.4916e-03	GGCTCGG	GCCGCG-
promoter_DiT1_ZM_c30.67	BS.18	1.4916e-03	GGCTCGG	GCCGCG-
promoter_DiT1_ZM_c30.71	BS.5	2.2819e-04	TNTGTGT	-ATGTGT
promoter_DiT1_ZM_c30.71	BS.20	2.2819e-04	TNTGTGT	-ATGTGT
promoter_DiT1_ZM_c30.72	BS.4	1.3543e-04	TATMTCTA	TATCTCT-
promoter_DiT1_ZM_c30.81	BS.11	4.2463e-03	CGACGAS	CGACGT-
promoter_DiT1_ZM_c30.81	BS.26	4.9924e-03	STCGTCG	GTCGT--
promoter_DiT1_ZM_c30.96	BS.12	2.1266e-03	TYTCTTNT	TTACTTTT
promoter_DiT1_ZM_c30.97	BS.11	8.9661e-04	CGACGNS	CGACGT-
promoter_DiT1_ZM_c30.103	BS.5	5.2315e-04	TAKKTGT	-ATGTGT
promoter_DiT1_ZM_c30.103	BS.20	5.2315e-04	TAKKTGT	-ATGTGT
promoter_DiT1_ZM_c30.105	BS.27	9.5905e-04	GCACGNGC	GCACGT--
promoter_DiT1_ZM_c30.106	BS.17	6.2520e-03	-GTGKTTG	GGTGTGTG
promoter_DiT1_ZM_c30.114	BS.16	8.6433e-03	-CTACWAC	TTTACTAC
promoter_DiT1_ZM_c30.131	BS.9	3.1304e-04	TTGTGTGY	GTGTGTG-
promoter_DiT1_ZM_c30.131	BS.17	1.4357e-03	-TTGTGTGY	GGTGTGTG-
promoter_DiT1_ZM_c30.131	BS.5	4.7033e-03	TTGTGTGY	ATGTGT--
promoter_DiT1_ZM_c30.131	BS.20	4.7033e-03	TTGTGTGY	ATGTGT--
promoter_DiT1_ZM_c30.133	BS.25	1.7455e-04	GGNGAGG	GGAGAG-
promoter_DiT1_ZM_c30.146	BS.12	1.9290e-03	-TAATTTT	TTACTTTT
promoter_DiT1_ZM_c30.163	BS.16	8.0861e-03	-CYACTAC	TTTACTAC
promoter_DiT1_ZM_c30.219	BS.26	7.8253e-03	TGTTGTG	-GTCGT-
promoter_DiT1_ZM_c30.223	BS.4	4.2834e-03	--TCTCTA	TATCTCT-
promoter_DiT1_ZM_c30.235	BS.27	4.7726e-03	CCGTGCCG	ACGTGC--
promoter_DiT1_ZM_c30.238	BS.26	5.2149e-03	TGTTCGTC	--GTCGT-
promoter_DiT1_ZM_c30.243	BS.6	8.7473e-03	-GTRGCCTG	TGTGGCC--
promoter_DiT1_ZM_c30.255	BS.4	7.8373e-03	YATCTATA	TATCTCT-
promoter_DiT1_ZM_c30.257	BS.13	8.2328e-04	SAAGCAAA	CGAGCAAA
promoter_DiT1_ZM_c30.268	BS.1	3.4343e-03	STACTAGT	-TACTGGT
promoter_DiT1_ZM_c30.298	BS.25	3.8280e-04	GGAGWGGG	GGAGAG--
promoter_DiT1_ZM_c30.298	BS.10	7.9088e-03	GGAGWGGG	-GAGTGAG
promoter_DiT1_ZM_c30.314	BS.25	7.0751e-03	GGACAGTGTC	GGAGAG----
promoter_DiT1_ZM_c30.318	BS.25	8.4353e-03	GGACAGTGTC	GGAGAG----
promoter_DiT1_ZM_c30.320	BS.10	9.5217e-03	TGAGACTGAC	---GAGTGAG
promoter_DiT1_ZM_c30.321	BS.8	1.0600e-03	GACCCATTTG	GACACAT---
promoter_DiT1_ZM_c30.321	BS.5	6.4821e-03	CAAATGGGTC	---ATGTGT-
promoter_DiT1_ZM_c30.321	BS.20	6.4821e-03	CAAATGGGTC	---ATGTGT-
promoter_DiT1_ZM_c30.325	BS.21	3.5819e-04	GGTCCCTTTA	----CCTTTA
promoter_DiT1_ZM_c30.332	BS.10	6.8366e-03	-AGTGAGAC	GAGTGAG--
promoter_DiT1_ZM_c30.348	BS.8	2.9105e-03	AATGGGTC	-ATGTGTC
promoter_DiT1_ZM_c30.348	BS.5	8.2836e-03	AATGGGTC	-ATGTGT-
promoter_DiT1_ZM_c30.348	BS.20	8.2836e-03	AATGGGTC	-ATGTGT-
promoter_DiT1_ZM_c30.352	BS.10	2.1780e-03	GAGTCA-	GAGTGAG
promoter_DiT1_ZM_c30.355	BS.16	7.1387e-03	--TCCTAC	TTTACTAC
promoter_DiT1_ZM_c30.357	BS.21	9.3238e-04	TACAGG	TAAAGG
promoter_DiT1_ZM_c30.357	BS.1	4.1480e-03	TACAGG-	TACTGGT
promoter_DiT1_ZM_c30.358	BS.3	4.0080e-03	-TGGTCC	GTGGTC-
promoter_DiT1_ZM_c30.358	BS.19	4.0080e-03	-TGGTCC	GTGGTC-
promoter_DiT1_ZM_c30.364	BS.6	1.8678e-03	TATGGC-	TGTGGCC
promoter_DiT1_ZM_c30.371	BS.4	2.6347e-03	TATCCC-	TATCTCT
promoter_DiT1_ZM_c30.375	BS.29	1.7891e-04	ACGTTT	ACGTT-
promoter_DiT1_ZM_c30.375	BS.12	3.6238e-03	--ACGTTT	TTACTTTT
promoter_DiT1_ZM_c30.376	BS.23	1.6830e-04	TGACGT	-GACGT
promoter_DiT1_ZM_c30.376	BS.11	2.6871e-03	TGACGT	CGACGT
promoter_DiT1_ZM_c30.376	BS.14	8.8901e-03	--TGACGT	TTTCACGT
promoter_DiT1_ZM_c30.377	BS.10	2.1168e-03	-AGTAAG	GAGTGAG
promoter_DiT1_ZM_c30.377	BS.16	7.3284e-03	--AGTAAG	GTAGTAAA
promoter_DiT1_ZM_c30.384	BS.11	2.3544e-03	CGACTT	CGACGT
promoter_DiT1_ZM_c30.387	BS.8	2.5854e-03	GTCACA-	GACACAT
promoter_DiT1_ZM_c30.387	BS.6	2.7051e-03	TGTGAC-	TGTGGCC
promoter_DiT1_ZM_c30.387	BS.15	6.4178e-03	-TGTGAC-	GTGTGAAA
promoter_DiT1_ZM_c30.388	BS.31	1.6216e-04	AACGGA	-ACGGA
promoter_DiT1_ZM_c30.389	BS.8	2.0880e-03	GACACT-	GACACAT
promoter_DiT1_ZM_c30.391	BS.24	1.6779e-04	TAACGA	TAACG-
promoter_DiT1_ZM_c30.391	BS.30	8.8614e-03	TCGTTA	-CGTTG
promoter_MEP1_ZM_c30.11	BS.12	4.1547e-03	TTTNTTTT	TTACTTTT
promoter_MEP1_ZM_c30.12	BS.11	1.2653e-03	CGRCGNC	CGACGT-
promoter_MEP1_ZM_c30.16	BS.10	2.8558e-03	GAGRRAGA	GAGTGAG-
promoter_MEP1_ZM_c30.17	BS.25	1.2007e-03	GAGAGAGR	-GGAGAG-
promoter_MEP1_ZM_c30.17	BS.10	4.8173e-03	GAGAGAGR	GAGTGAG-
promoter_MEP1_ZM_c30.21	BS.12	9.0208e-04	TTTSTTTT	TTACTTTT
promoter_MEP1_ZM_c30.25	BS.11	3.1023e-03	CGRCGNC	CGACGT-
promoter_MEP1_ZM_c30.29	BS.25	1.8779e-04	GGAGANG	GGAGAG-
promoter_MEP1_ZM_c30.30	BS.3	4.5763e-03	GGTGGTKG	-GTGGTC-
promoter_MEP1_ZM_c30.30	BS.19	4.5763e-03	GGTGGTKG	-GTGGTC-
promoter_MEP1_ZM_c30.31	BS.12	8.2591e-03	TTTNTTT-	TTACTTTT
promoter_MEP1_ZM_c30.33	BS.3	1.5403e-03	GGTGGTKG	-GTGGTC-
promoter_MEP1_ZM_c30.33	BS.19	1.5403e-03	GGTGGTKG	-GTGGTC-
promoter_MEP1_ZM_c30.34	BS.5	5.5871e-03	TKTKTGT	-ATGTGT
promoter_MEP1_ZM_c30.34	BS.20	5.5871e-03	TKTKTGT	-ATGTGT
promoter_MEP1_ZM_c30.35	BS.5	4.2834e-03	-TGTGTTK	ATGTGT--
promoter_MEP1_ZM_c30.35	BS.20	4.2834e-03	-TGTGTTK	ATGTGT--
promoter_MEP1_ZM_c30.43	BS.26	7.1770e-03	TGTNGTG	-GTCGT-
promoter_MEP1_ZM_c30.51	BS.2	6.0376e-04	GGCCGMGG	-GCCGCG-
promoter_MEP1_ZM_c30.51	BS.18	6.0376e-04	GGCCGMGG	-GCCGCG-
promoter_MEP1_ZM_c30.51	BS.22	4.5488e-03	GGCCGMGG	GGCCGT--
promoter_MEP1_ZM_c30.54	BS.30	5.3662e-03	CGNTGGCG	CGTTG---
promoter_MEP1_ZM_c30.58	BS.10	1.1944e-03	GAGNGAG	GAGTGAG
promoter_MEP1_ZM_c30.78	BS.9	3.4343e-03	GTGTTTGR	GTGTGTG-
promoter_MEP1_ZM_c30.96	BS.9	1.2208e-04	TRTGTGTG	-GTGTGTG
promoter_MEP1_ZM_c30.96	BS.17	6.0002e-04	TRTGTGTG	GGTGTGTG
promoter_MEP1_ZM_c30.96	BS.5	6.4467e-04	TRTGTGTG	-ATGTGT-
promoter_MEP1_ZM_c30.96	BS.20	6.4467e-04	TRTGTGTG	-ATGTGT-
promoter_MEP1_ZM_c30.100	BS.8	3.4343e-03	NGACACGT	-GACACAT
promoter_MEP1_ZM_c30.116	BS.26	3.7431e-03	GTGTNGTG	--GTCGT-
promoter_MEP1_ZM_c30.130	BS.17	3.7240e-03	GGCGGGYG	GGTGTGTG
promoter_MEP1_ZM_c30.166	BS.25	4.2834e-03	GWGGAGA-	--GGAGAG
promoter_MEP1_ZM_c30.170	BS.26	5.8688e-03	GTGGCGTC	--GTCGT-
promoter_MEP1_ZM_c30.183	BS.2	3.7422e-04	GGYCGCGG	-GCCGCG-
promoter_MEP1_ZM_c30.183	BS.18	3.7422e-04	GGYCGCGG	-GCCGCG-
promoter_MEP1_ZM_c30.192	BS.26	8.7407e-04	CATGTCGT	---GTCGT
promoter_MEP1_ZM_c30.219	BS.1	8.4007e-03	TACTANTA	TACTGGT-
promoter_MEP1_ZM_c30.231	BS.10	5.5063e-03	GATTGAGA	GAGTGAG-
promoter_MEP1_ZM_c30.259	BS.4	7.9406e-03	TMTCTGTT	TATCTCT-
promoter_MEP1_ZM_c30.261	BS.5	9.2549e-05	AAATGTGT	--ATGTGT
promoter_MEP1_ZM_c30.261	BS.20	9.2549e-05	AAATGTGT	--ATGTGT
promoter_MEP1_ZM_c30.261	BS.8	3.4584e-03	-ACACATTT	GACACAT--
promoter_MEP1_ZM_c30.266	BS.3	9.2663e-03	CGRKGTCG	-GTGGTC-
promoter_MEP1_ZM_c30.266	BS.19	9.2663e-03	CGRKGTCG	-GTGGTC-
promoter_MEP1_ZM_c30.282	BS.15	3.3049e-03	CTCTCAAACN	-TTTCACAC-
promoter_MEP1_ZM_c30.282	BS.25	6.5573e-03	NGTTTGAGAG	----GGAGAG
promoter_MEP1_ZM_c30.287	BS.15	1.8851e-03	CTATTCACCC	--TTTCACAC
promoter_MEP1_ZM_c30.289	BS.1	9.4894e-04	GTCACTGGTT	--TACTGGT-
promoter_MEP1_ZM_c30.297	BS.21	8.3557e-03	GCCCTATA	--CCTTTA
promoter_MEP1_ZM_c30.307	BS.15	2.0058e-03	GTTCANAC	TTTCACAC
promoter_MEP1_ZM_c30.309	BS.15	9.0507e-03	GGTTCACA-	-TTTCACAC
promoter_MEP1_ZM_c30.310	BS.21	8.5634e-03	GTAATGGG	-TAAAGG-
promoter_MEP1_ZM_c30.313	BS.8	2.3727e-03	GACACAGT	GACACAT-
promoter_MEP1_ZM_c30.313	BS.5	7.0313e-03	ACTGTGTC	-ATGTGT-
promoter_MEP1_ZM_c30.313	BS.20	7.0313e-03	ACTGTGTC	-ATGTGT-
promoter_MEP1_ZM_c30.318	BS.13	9.7803e-03	-GAGCCAAT	CGAGCAAA-
promoter_MEP1_ZM_c30.320	BS.15	3.0718e-03	GTTGACAC	TTTCACAC
promoter_MEP1_ZM_c30.323	BS.10	2.6318e-03	GAGTCA-	GAGTGAG
promoter_MEP1_ZM_c30.326	BS.6	2.2380e-03	TATGGC-	TGTGGCC
promoter_MEP1_ZM_c30.327	BS.16	8.4415e-03	GTTACT--	TTTACTAC
promoter_MEP1_ZM_c30.331	BS.4	2.6967e-03	TATCCC-	TATCTCT
promoter_MEP1_ZM_c30.334	BS.1	3.4896e-03	-ACAGGT	TACTGGT
promoter_MEP1_ZM_c30.335	BS.15	4.8149e-03	--TCAGAC	TTTCACAC
promoter_MEP1_ZM_c30.341	BS.1	3.3171e-03	TACTGA-	TACTGGT
promoter_MEP1_ZM_c30.346	BS.1	3.8736e-05	-ACTGGT	TACTGGT
promoter_MEP1_ZM_c30.353	BS.10	2.3256e-03	-AGTAAG	GAGTGAG
promoter_MEP1_ZM_c30.353	BS.16	5.9512e-03	CTTACT--	TTTACTAC
promoter_MEP1_ZM_c30.356	BS.21	1.7618e-03	TAAGGG	TAAAGG
promoter_MEP1_ZM_c30.360	BS.21	1.1280e-03	CCTGTA	CCTTTA
promoter_MEP1_ZM_c30.360	BS.1	3.4628e-03	TACAGG-	TACTGGT
promoter_MEP1_ZM_c30.363	BS.29	1.8776e-04	ACGTTT	ACGTT-
promoter_MEP1_ZM_c30.363	BS.12	4.1936e-03	AAACGT--	AAAAGTAA
promoter_Mep3_ZM_c30.9	BS.12	9.5881e-03	TTTATTTT	TTACTTTT
promoter_Mep3_ZM_c30.15	BS.25	1.3995e-04	GGAGAKG	GGAGAG-
promoter_Mep3_ZM_c30.21	BS.4	1.4859e-03	TTNTTTCT	-TATCTCT
promoter_Mep3_ZM_c30.25	BS.5	6.2426e-04	TATKTRT	-ATGTGT
promoter_Mep3_ZM_c30.25	BS.20	6.2426e-04	TATKTRT	-ATGTGT
promoter_Mep3_ZM_c30.29	BS.5	1.6713e-04	WTGTGTT	ATGTGT-
promoter_Mep3_ZM_c30.29	BS.20	1.6713e-04	WTGTGTT	ATGTGT-
promoter_Mep3_ZM_c30.30	BS.25	9.6234e-04	GGGGAGGG	GGAGAG--
promoter_Mep3_ZM_c30.40	BS.25	6.5818e-03	GGCGAGG	GGAGAG-
promoter_Mep3_ZM_c30.41	BS.12	8.8138e-03	TTYTTTTT	TTACTTTT
promoter_Mep3_ZM_c30.56	BS.2	5.4804e-03	SGCGWCG	CGCGGC-
promoter_Mep3_ZM_c30.56	BS.18	5.4804e-03	SGCGWCG	CGCGGC-
promoter_Mep3_ZM_c30.56	BS.11	9.6983e-03	SGCGWCG-	--CGACGT
promoter_Mep3_ZM_c30.59	BS.26	3.0668e-03	GSTCGTCT	-GTCGT--
promoter_Mep3_ZM_c30.63	BS.31	6.7193e-03	TCCNTCTC	TCCGT---
promoter_Mep3_ZM_c30.67	BS.10	3.4343e-03	GAGCGAGC	GAGTGAG-
promoter_Mep3_ZM_c30.91	BS.5	8.6590e-03	CATATRT	-ATGTGT
promoter_Mep3_ZM_c30.91	BS.20	8.6590e-03	CATATRT	-ATGTGT
promoter_Mep3_ZM_c30.121	BS.25	1.6037e-03	GGAGAAG	GGAGAG-
promoter_Mep3_ZM_c30.125	BS.30	5.5361e-03	TGCATTGC	--CGTTG-
promoter_Mep3_ZM_c30.131	BS.13	8.5367e-03	CGWGCAC-	CGAGCAAA
promoter_Mep3_ZM_c30.145	BS.5	9.2549e-05	TTATGTGT	--ATGTGT
promoter_Mep3_ZM_c30.145	BS.20	9.2549e-05	TTATGTGT	--ATGTGT
promoter_Mep3_ZM_c30.145	BS.8	3.4584e-03	-ACACATAA	GACACAT--
promoter_Mep3_ZM_c30.148	BS.9	5.5926e-05	GTGTGTGN	GTGTGTG-
promoter_Mep3_ZM_c30.148	BS.17	2.9404e-04	-GTGTGTGN	GGTGTGTG-
promoter_Mep3_ZM_c30.151	BS.3	7.7312e-04	CGTGGGCC	-GTGGTC-
promoter_Mep3_ZM_c30.151	BS.19	7.7312e-04	CGTGGGCC	-GTGGTC-
promoter_Mep3_ZM_c30.153	BS.5	7.2166e-03	CCAATTGTGT	----ATGTGT
promoter_Mep3_ZM_c30.153	BS.20	7.2166e-03	CCAATTGTGT	----ATGTGT
promoter_Mep3_ZM_c30.156	BS.11	9.9056e-03	CCGACTTGTA	-CGACGT---
promoter_Mep3_ZM_c30.157	BS.8	1.4874e-03	AAGGTGTCAG	-ATGTGTC--
promoter_Mep3_ZM_c30.157	BS.17	2.8772e-03	AAGGTGTCAG	--GGTGTGTG
promoter_Mep3_ZM_c30.157	BS.5	9.3469e-03	AAGGTGTCAG	-ATGTGT---
promoter_Mep3_ZM_c30.157	BS.20	9.3469e-03	AAGGTGTCAG	-ATGTGT---
promoter_Mep3_ZM_c30.165	BS.28	3.3779e-03	CCTTTCAG	-CTTTCCG
promoter_Mep3_ZM_c30.165	BS.21	7.8841e-03	CTGAAAGG	--TAAAGG
promoter_Mep3_ZM_c30.167	BS.26	2.5313e-03	CAAGTCGT	---GTCGT
promoter_Mep3_ZM_c30.186	BS.28	4.0017e-03	-TTTGCG	CTTTCCG
promoter_Mep3_ZM_c30.186	BS.13	5.0369e-03	TTTGCG--	TTTGCTCG
promoter_Mep3_ZM_c30.195	BS.14	8.4743e-03	GTTCAC--	TTTCACGT
promoter_Mep3_ZM_c30.195	BS.15	8.4743e-03	GTTCAC--	TTTCACAC
promoter_Mep3_ZM_c30.197	BS.11	2.0971e-03	CGACTT	CGACGT
promoter_Mep3_ZM_c30.200	BS.15	6.8471e-03	-TTCGCA-	TTTCACAC
promoter_Mep3_ZM_c30.210	BS.1	2.3039e-03	-CCTGGT	TACTGGT
promoter_Mep3_ZM_c30.215	BS.24	1.8036e-04	CGTTAG	CGTTA-
promoter_Mep3_ZM_c30.215	BS.30	9.1956e-03	CGTTAG	CGTTG-
promoter_Mep3_ZM_c30.221	BS.1	6.5181e-03	GTACTG--	-TACTGGT
promoter_NADP-ME_ZM_c30.5	BS.11	1.9783e-03	NNSACGTSNN	-CGACGT---
promoter_NADP-ME_ZM_c30.5	BS.27	4.6178e-03	NNSACGTSNN	-GCACGT---
promoter_NADP-ME_ZM_c30.6	BS.22	6.0912e-03	CAACNGNC	--ACGGCC
promoter_NADP-ME_ZM_c30.13	BS.27	1.2870e-04	-CACGT	GCACGT
promoter_NADP-ME_ZM_c30.13	BS.14	1.3239e-03	---CACGT	TTTCACGT
promoter_NADP-ME_ZM_c30.13	BS.11	1.6610e-03	-CACGT	CGACGT
promoter_NADP-ME_ZM_c30.26	BS.11	2.4106e-03	NNSACGTSNN	-CGACGT---
promoter_NADP-ME_ZM_c30.26	BS.27	5.5271e-03	NNSACGTSNN	---ACGTGC-
promoter_NADP-ME_ZM_c30.28	BS.12	5.4784e-03	TTTWTTTT	TTACTTTT
promoter_NADP-ME_ZM_c30.30	BS.26	2.0066e-03	CGYCGTCG	-GTCGT--
promoter_NADP-ME_ZM_c30.30	BS.11	4.5936e-03	CGYCGTCG	CGACGT--
promoter_NADP-ME_ZM_c30.32	BS.10	6.0332e-03	CTCYCTC	CTCACTC
promoter_NADP-ME_ZM_c30.35	BS.25	4.2834e-03	-GAGAGGG	GGAGAG--
promoter_NADP-ME_ZM_c30.42	BS.3	7.4982e-03	GTGGTGG	GTGGTC-
promoter_NADP-ME_ZM_c30.42	BS.19	7.4982e-03	GTGGTGG	GTGGTC-
promoter_NADP-ME_ZM_c30.57	BS.25	6.9644e-03	GGGCGAG	-GGAGAG
promoter_NADP-ME_ZM_c30.65	BS.4	1.4445e-04	TANCTCTA	TATCTCT-
promoter_NADP-ME_ZM_c30.71	BS.5	9.5002e-03	ATGTAYA	ATGTGT-
promoter_NADP-ME_ZM_c30.71	BS.20	9.5002e-03	ATGTAYA	ATGTGT-
promoter_NADP-ME_ZM_c30.77	BS.6	6.3808e-03	GTTGTSGC-	--TGTGGCC
promoter_NADP-ME_ZM_c30.81	BS.4	9.4075e-05	TATCTCTA	TATCTCT-
promoter_NADP-ME_ZM_c30.92	BS.17	8.9185e-03	-KTGTTTG	GGTGTGTG
promoter_NADP-ME_ZM_c30.96	BS.26	1.0004e-03	GTCGTNG	GTCGT--
promoter_NADP-ME_ZM_c30.96	BS.30	3.4908e-03	GTCGTNG	--CGTTG
promoter_NADP-ME_ZM_c30.107	BS.2	9.2047e-05	GCCKCGG	GCCGCG-
promoter_NADP-ME_ZM_c30.107	BS.18	9.2047e-05	GCCKCGG	GCCGCG-
promoter_NADP-ME_ZM_c30.108	BS.7	8.7560e-03	GTTKTTT	GCTTTT-
promoter_NADP-ME_ZM_c30.120	BS.25	8.0438e-03	-GAGAGGA	GGAGAG--
promoter_NADP-ME_ZM_c30.126	BS.8	8.8011e-03	CACGACAGAC	---GACACAT
promoter_NADP-ME_ZM_c30.127	BS.21	4.4487e-03	CCCNCTTTAA	---CCTTTA-
promoter_NADP-ME_ZM_c30.128	BS.9	8.4003e-03	GTGCGTCGTG	GTGTGTG---
promoter_NADP-ME_ZM_c30.128	BS.11	9.5191e-03	GTGCGTCGTG	---CGACGT-
promoter_NADP-ME_ZM_c30.128	BS.8	9.7319e-03	CACGACGCAC	---GACACAT
promoter_NADP-ME_ZM_c30.130	BS.12	1.3571e-03	TTAGTTTCTA	TTACTTTT--
promoter_NADP-ME_ZM_c30.131	BS.13	2.7634e-03	CGTTTGCGAG	--TTTGCTCG
promoter_NADP-ME_ZM_c30.133	BS.13	3.2815e-03	CGTTTGCGTG	--TTTGCTCG
promoter_NADP-ME_ZM_c30.133	BS.9	9.2437e-03	CGTTTGCGTG	---GTGTGTG
promoter_NADP-ME_ZM_c30.134	BS.17	2.7228e-04	GGGTGTTTGG	-GGTGTGTG-
promoter_NADP-ME_ZM_c30.134	BS.9	1.2353e-03	GGGTGTTTGG	--GTGTGTG-
promoter_NADP-ME_ZM_c30.135	BS.7	4.5663e-03	NGGGTTTTCA	--GCTTTT--
promoter_NADP-ME_ZM_c30.138	BS.26	1.9837e-03	TCTGTCGT	---GTCGT
promoter_NADP-ME_ZM_c30.144	BS.28	2.5726e-03	CGGTAAGA	CGGAAAG-
promoter_NADP-ME_ZM_c30.145	BS.24	3.0198e-03	CTTTAACG	---TAACG
promoter_NADP-ME_ZM_c30.145	BS.14	7.5382e-03	CTTTAACG-	-TTTCACGT
promoter_NADP-ME_ZM_c30.148	BS.7	9.7982e-03	ACNCGTTT	--GCTTTT
promoter_NADP-ME_ZM_c30.151	BS.13	3.9775e-03	TTCGTTCG	TTTGCTCG
promoter_NADP-ME_ZM_c30.154	BS.9	3.0439e-03	CGTGTTTG	-GTGTGTG
promoter_NADP-ME_ZM_c30.154	BS.17	3.1344e-03	CGTGTTTG	GGTGTGTG
promoter_NADP-ME_ZM_c30.156	BS.26	8.8721e-03	CACGAT	-ACGAC
promoter_NADP-ME_ZM_c30.158	BS.23	8.2120e-03	AGACGC	-GACGT
promoter_NADP-ME_ZM_c30.160	BS.30	9.2795e-03	ACGATG	-CGTTG
promoter_NADP-ME_ZM_c30.160	BS.29	9.4798e-03	ACGATG	ACGTT-
promoter_NADP-ME_ZM_c30.162	BS.14	8.3636e-03	--TCCCGT	TTTCACGT
promoter_NADP-ME_ZM_c30.164	BS.10	3.1974e-03	GAGTCA-	GAGTGAG
promoter_NADP-ME_ZM_c30.166	BS.9	1.7708e-03	GTGAGT-	GTGTGTG
promoter_NADP-ME_ZM_c30.166	BS.17	5.6716e-03	-GTGAGT-	GGTGTGTG
promoter_NADP-ME_ZM_c30.166	BS.10	6.6036e-03	--GTGAGT	GAGTGAG-
promoter_NADP-ME_ZM_c30.167	BS.30	7.8454e-03	GAACGG	CAACG-
promoter_NADP-ME_ZM_c30.167	BS.24	8.0166e-03	GAACGG	TAACG-
promoter_NADP-ME_ZM_c30.168	BS.21	1.3430e-03	CCTGTA	CCTTTA
promoter_NADP-ME_ZM_c30.168	BS.1	5.1288e-03	TACAGG-	TACTGGT
promoter_NADP-ME_ZM_c30.175	BS.29	8.4506e-03	ACGATT	ACGTT-
promoter_NADP-ME_ZM_c30.176	BS.29	8.4003e-03	ACGATA	ACGTT-
promoter_NADP-ME_ZM_c30.177	BS.11	1.5052e-03	CGACTT	CGACGT
promoter_NADP-ME_ZM_c30.177	BS.23	8.9594e-03	CGACTT	-GACGT
promoter_NADP-ME_ZM_c30.180	BS.31	9.8740e-03	GTCAGT	-TCCGT
promoter_NADP-ME_ZM_c30.182	BS.28	1.9168e-03	-TTACCG	CTTTCCG
promoter_NADP-ME_ZM_c30.182	BS.24	7.8302e-03	TTACCG	-TAACG
promoter_NADP-ME_ZM_c30.185	BS.29	1.6190e-04	CACGTT	-ACGTT
promoter_NADP-ME_ZM_c30.185	BS.27	4.4514e-03	-CACGTT	GCACGT-
promoter_NADP-ME_ZM_c30.187	BS.30	1.5029e-04	CGTTGA	CGTTG-
promoter_NADP-ME_ZM_c30.188	BS.10	2.4784e-03	GAGTCA-	GAGTGAG
promoter_NADP-ME_ZM_c30.192	BS.26	1.3676e-04	GTCGTA	GTCGT-
promoter_NADP-ME_ZM_c30.192	BS.16	6.9231e-03	--TACGAC	TTTACTAC
promoter_PEP-CK_ZM_c30.2	BS.24	2.5585e-03	NNNYAACNNNY	---TAACG---
promoter_PEP-CK_ZM_c30.2	BS.30	2.5585e-03	RNNNGTTRNNN	---CGTTG---
promoter_PEP-CK_ZM_c30.2	BS.29	6.3078e-03	RNNNGTTRNNN	--ACGTT----
promoter_PEP-CK_ZM_c30.13	BS.22	6.0912e-03	CAACNGNC	--ACGGCC
promoter_PEP-CK_ZM_c30.18	BS.12	9.9545e-03	TWTTTTTT	TTACTTTT
promoter_PEP-CK_ZM_c30.19	BS.11	7.5795e-04	CGNCGWC	CGACGT-
promoter_PEP-CK_ZM_c30.21	BS.4	9.4496e-03	TCYCTCTC	TATCTCT-
promoter_PEP-CK_ZM_c30.21	BS.10	9.4496e-03	GAGAGRGA	GAGTGAG-
promoter_PEP-CK_ZM_c30.33	BS.4	1.4017e-03	NAGAGARA	-AGAGATA
promoter_PEP-CK_ZM_c30.38	BS.25	5.1779e-04	RGAGARG	GGAGAG-
promoter_PEP-CK_ZM_c30.47	BS.25	6.9054e-04	GGAGNGAG	GGAGAG--
promoter_PEP-CK_ZM_c30.47	BS.10	1.0573e-03	GGAGNGAG	-GAGTGAG
promoter_PEP-CK_ZM_c30.48	BS.3	1.3148e-03	CGTGGNCG	-GTGGTC-
promoter_PEP-CK_ZM_c30.48	BS.19	1.3148e-03	CGTGGNCG	-GTGGTC-
promoter_PEP-CK_ZM_c30.48	BS.6	8.3100e-03	CGTGGNCG	TGTGGCC-
promoter_PEP-CK_ZM_c30.49	BS.12	6.3966e-03	TTTYTTT-	TTACTTTT
promoter_PEP-CK_ZM_c30.60	BS.5	6.9561e-04	ATATNTGT	--ATGTGT
promoter_PEP-CK_ZM_c30.60	BS.20	6.9561e-04	ATATNTGT	--ATGTGT
promoter_PEP-CK_ZM_c30.62	BS.5	1.0120e-04	ATGTKTT	ATGTGT-
promoter_PEP-CK_ZM_c30.62	BS.20	1.0120e-04	ATGTKTT	ATGTGT-
promoter_PEP-CK_ZM_c30.68	BS.4	3.2739e-04	TATNTCTA	TATCTCT-
promoter_PEP-CK_ZM_c30.83	BS.2	2.9276e-04	GGMCGCGG	-GCCGCG-
promoter_PEP-CK_ZM_c30.83	BS.18	2.9276e-04	GGMCGCGG	-GCCGCG-
promoter_PEP-CK_ZM_c30.90	BS.9	8.0964e-05	TGTGTGTG	-GTGTGTG
promoter_PEP-CK_ZM_c30.90	BS.17	4.1061e-04	CACACACA	CACACACC
promoter_PEP-CK_ZM_c30.96	BS.16	1.2443e-03	TCTACTAY	TTTACTAC
promoter_PEP-CK_ZM_c30.105	BS.26	6.9840e-03	GTNGTTG	GTCGT--
promoter_PEP-CK_ZM_c30.105	BS.30	6.9840e-03	GTNGTTG	--CGTTG
promoter_PEP-CK_ZM_c30.125	BS.5	4.5132e-04	CWTGTGTG	-ATGTGT-
promoter_PEP-CK_ZM_c30.125	BS.20	4.5132e-04	CWTGTGTG	-ATGTGT-
promoter_PEP-CK_ZM_c30.125	BS.9	1.3850e-03	CACACAWG	CACACAC-
promoter_PEP-CK_ZM_c30.125	BS.17	5.4871e-03	CWTGTGTG	GGTGTGTG
promoter_PEP-CK_ZM_c30.125	BS.8	8.7125e-03	CACACAWG	GACACAT-
promoter_PEP-CK_ZM_c30.151	BS.26	1.0004e-03	GTCGTGY	GTCGT--
promoter_PEP-CK_ZM_c30.174	BS.17	5.6432e-04	GGTGTGGG	GGTGTGTG
promoter_PEP-CK_ZM_c30.174	BS.9	5.7834e-03	GGTGTGGG	-GTGTGTG
promoter_PEP-CK_ZM_c30.196	BS.3	7.0770e-03	GCAGTGGTTA	---GTGGTC-
promoter_PEP-CK_ZM_c30.196	BS.19	7.0770e-03	GCAGTGGTTA	---GTGGTC-
promoter_PEP-CK_ZM_c30.198	BS.21	6.2547e-03	TAGCCCTTAG	---CCTTTA-
promoter_PEP-CK_ZM_c30.201	BS.16	2.7223e-03	TTTACAGCCC	TTTACTAC--
promoter_PEP-CK_ZM_c30.204	BS.3	7.5466e-03	TTACCACTGC	-GACCAC---
promoter_PEP-CK_ZM_c30.204	BS.19	7.5466e-03	TTACCACTGC	-GACCAC---
promoter_PEP-CK_ZM_c30.213	BS.3	8.3264e-03	CAGTGGTT	--GTGGTC
promoter_PEP-CK_ZM_c30.213	BS.19	8.3264e-03	CAGTGGTT	--GTGGTC
promoter_PEP-CK_ZM_c30.215	BS.1	2.9349e-03	AACCAGTG	-ACCAGTA
promoter_PEP-CK_ZM_c30.219	BS.6	2.9980e-03	CTATGGCC	-TGTGGCC
promoter_PEP-CK_ZM_c30.226	BS.24	3.1714e-03	CCCTAACG	---TAACG
promoter_PEP-CK_ZM_c30.229	BS.6	2.2245e-03	TATGGC-	TGTGGCC
promoter_PEP-CK_ZM_c30.236	BS.4	2.6612e-03	TATCCC-	TATCTCT
promoter_PEP-CK_ZM_c30.238	BS.4	1.5651e-03	-ATCGCT	TATCTCT
promoter_PEP-CK_ZM_c30.239	BS.1	6.2904e-03	--CTGGTT	TACTGGT-
promoter_PEP-CK_ZM_c30.244	BS.14	6.2184e-03	TTTCGC--	TTTCACGT
promoter_PEP-CK_ZM_c30.244	BS.15	6.2184e-03	TTTCGC--	TTTCACAC
promoter_PEP-CK_ZM_c30.249	BS.7	4.7820e-03	CGCTTT-	-GCTTTT
promoter_PEP-CK_ZM_c30.257	BS.28	3.7409e-03	-ATTCCG	CTTTCCG
promoter_PEP-CK_ZM_c30.260	BS.10	1.8605e-03	CGCACT-	CTCACTC
promoter_PEP-CK_ZM_c30.261	BS.14	2.1941e-04	-TTCACG-	TTTCACGT
promoter_PEP-CK_ZM_c30.261	BS.15	5.8005e-03	-TTCACG-	TTTCACAC
promoter_PEPC_ZM_c30.5	BS.27	1.3946e-04	GCACGTGC	GCACGT--
promoter_PEPC_ZM_c30.9	BS.12	1.1611e-03	WTATTTTT	TTACTTTT
promoter_PEPC_ZM_c30.11	BS.25	5.9486e-04	GGAGRNG	GGAGAG-
promoter_PEPC_ZM_c30.16	BS.10	3.4343e-03	AGAGAGAG	-GAGTGAG
promoter_PEPC_ZM_c30.16	BS.4	4.6256e-03	CTCTCTCT	-TATCTCT
promoter_PEPC_ZM_c30.16	BS.25	5.3162e-03	AGAGAGAG	GGAGAG--
promoter_PEPC_ZM_c30.17	BS.12	2.1755e-03	TTTNTTTT	TTACTTTT
promoter_PEPC_ZM_c30.24	BS.26	2.3450e-04	STCGTC	GTCGT-
promoter_PEPC_ZM_c30.24	BS.3	6.0930e-03	STCGTC	GTGGTC
promoter_PEPC_ZM_c30.24	BS.19	6.0930e-03	STCGTC	GTGGTC
promoter_PEPC_ZM_c30.25	BS.10	1.5118e-03	AGAGAGAG	-GAGTGAG
promoter_PEPC_ZM_c30.25	BS.4	5.1583e-03	CTCTCTCT	-TATCTCT
promoter_PEPC_ZM_c30.42	BS.2	1.7669e-04	GCCGNGC	GCCGCG-
promoter_PEPC_ZM_c30.42	BS.18	1.7669e-04	GCCGNGC	GCCGCG-
promoter_PEPC_ZM_c30.62	BS.25	9.7513e-03	GRGGAG	GGAGAG
promoter_PEPC_ZM_c30.68	BS.12	4.5279e-03	-TTCTTTT	TTACTTTT
promoter_PEPC_ZM_c30.68	BS.7	5.9830e-03	TTCTTTT	-GCTTTT
promoter_PEPC_ZM_c30.69	BS.7	4.5111e-03	TGKTTTTG	-GCTTTT-
promoter_PEPC_ZM_c30.84	BS.30	8.7407e-04	CGTTGSCG	CGTTG---
promoter_PEPC_ZM_c30.85	BS.9	5.1675e-03	TTGTGTGC	GTGTGTG-
promoter_PEPC_ZM_c30.91	BS.25	1.1614e-04	GGAGNGG	GGAGAG-
promoter_PEPC_ZM_c30.99	BS.27	1.3881e-03	GCACGSG	GCACGT-
promoter_PEPC_ZM_c30.109	BS.12	5.6069e-03	ATTAKTTT-	-TTACTTTT
promoter_PEPC_ZM_c30.123	BS.10	6.6185e-03	KAGAGAGG	GAGTGAG-
promoter_PEPC_ZM_c30.131	BS.13	6.2843e-03	TTTGYTT-	TTTGCTCG
promoter_PEPC_ZM_c30.138	BS.26	5.9233e-03	TCGTCCT	--GTCGT
promoter_PEPC_ZM_c30.139	BS.9	8.8982e-03	TTTGTRTG	-GTGTGTG
promoter_PEPC_ZM_c30.146	BS.9	4.8848e-04	CAAGTGTGNG	---GTGTGTG
promoter_PEPC_ZM_c30.146	BS.17	1.9537e-03	CAAGTGTGNG	--GGTGTGTG
promoter_PEPC_ZM_c30.146	BS.5	6.3424e-03	CAAGTGTGNG	-ATGTGT---
promoter_PEPC_ZM_c30.146	BS.20	6.3424e-03	CAAGTGTGNG	-ATGTGT---
promoter_PEPC_ZM_c30.146	BS.10	8.5603e-03	CAAGTGTGNG	---GAGTGAG
promoter_PEPC_ZM_c30.147	BS.21	7.3034e-03	TCTCCATTAG	---CCTTTA-
promoter_PEPC_ZM_c30.149	BS.4	8.2791e-03	TACTCTCTTG	-TATCTCT--
promoter_PEPC_ZM_c30.149	BS.25	8.7744e-03	CAAGAGAGTA	--GGAGAG--
promoter_PEPC_ZM_c30.151	BS.4	7.6411e-04	TGNAGAGAGA	---AGAGATA
promoter_PEPC_ZM_c30.151	BS.25	2.8754e-03	TGNAGAGAGA	-GGAGAG---
promoter_PEPC_ZM_c30.151	BS.10	9.4483e-03	TGNAGAGAGA	--GAGTGAG-
promoter_PEPC_ZM_c30.153	BS.13	3.2949e-03	TAATTCCTCG	--TTTGCTCG
promoter_PEPC_ZM_c30.155	BS.12	1.7210e-03	ACTTACCTTA	--TTACTTTT
promoter_PEPC_ZM_c30.156	BS.25	4.4284e-03	TGGAGGGATT	-GGAGAG---
promoter_PEPC_ZM_c30.158	BS.25	6.8579e-03	TGAGCTCTCA	----CTCTCC
promoter_PEPC_ZM_c30.163	BS.21	8.3647e-03	ACCCTTAG	-CCTTTA-
promoter_PEPC_ZM_c30.166	BS.15	3.8264e-03	TTACACTC	TTTCACAC
promoter_PEPC_ZM_c30.168	BS.25	6.0588e-03	TCTCTACT	-CTCTCC-
promoter_PEPC_ZM_c30.170	BS.16	7.1255e-03	-TGACTACT	TTTACTAC-
promoter_PEPC_ZM_c30.175	BS.21	7.8374e-03	CTAATGGA	-TAAAGG-
promoter_PEPC_ZM_c30.180	BS.31	2.6529e-03	CTATCCNT	---TCCGT
promoter_PEPC_ZM_c30.180	BS.28	2.7346e-03	CTATCCNT	CTTTCCG-
promoter_PEPC_ZM_c30.180	BS.25	5.0889e-03	CTATCCNT	CTCTCC--
promoter_PEPC_ZM_c30.182	BS.13	4.2972e-03	TTTACCCG	TTTGCTCG
promoter_PEPC_ZM_c30.186	BS.10	2.9664e-03	GAGTAA-	GAGTGAG
promoter_PEPC_ZM_c30.186	BS.13	5.8321e-03	-TTACTC-	TTTGCTCG
promoter_PEPC_ZM_c30.186	BS.12	7.4774e-03	TTACTC--	TTACTTTT
promoter_PEPC_ZM_c30.186	BS.16	7.8045e-03	-TTACTC-	TTTACTAC
promoter_PEPC_ZM_c30.187	BS.4	5.7769e-03	GTATCT--	-TATCTCT
promoter_PEPC_ZM_c30.191	BS.4	4.8415e-03	-ATNGCT	TATCTCT
promoter_PEPC_ZM_c30.196	BS.16	8.5374e-03	--TCCTAC	TTTACTAC
promoter_PEPC_ZM_c30.198	BS.24	9.8122e-03	GTAACC	-TAACG
promoter_PEPC_ZM_c30.200	BS.3	2.7070e-03	GACTAC	GACCAC
promoter_PEPC_ZM_c30.200	BS.19	2.7070e-03	GACTAC	GACCAC
promoter_PEPC_ZM_c30.200	BS.16	5.3641e-03	--GACTAC	TTTACTAC
promoter_PEPC_ZM_c30.204	BS.31	1.9971e-04	TCCGTT	TCCGT-
promoter_PEPC_ZM_c30.205	BS.15	6.7742e-03	-TTCCCA-	TTTCACAC
promoter_PEPC_ZM_c30.210	BS.7	1.1372e-03	GCTTTC	GCTTTT
promoter_PEPC_ZM_c30.210	BS.28	9.5173e-03	--GAAAGC	CGGAAAG-
promoter_PEPC_ZM_c30.211	BS.25	8.6342e-04	GGATAG	GGAGAG
promoter_PEPC_ZM_c30.211	BS.28	1.8123e-03	CTATCC-	CTTTCCG
promoter_PEPC_ZM_c30.213	BS.28	2.1113e-03	CTTTAC-	CTTTCCG
promoter_PEPC_ZM_c30.213	BS.21	4.1946e-03	-CTTTAC	CCTTTA-
promoter_PEPC_ZM_c30.215	BS.29	2.2443e-04	TACGTT	-ACGTT
promoter_PEPC_ZM_c30.215	BS.12	3.0386e-03	-AACGTA-	AAAAGTAA
promoter_PEPC_ZM_c30.217	BS.14	6.7952e-03	TTACAC--	TTTCACGT
promoter_PEPC_ZM_c30.217	BS.15	6.7952e-03	TTACAC--	TTTCACAC
promoter_PEPC_ZM_c30.221	BS.29	8.9848e-03	ACGGTA	ACGTT-
promoter_PEPC_ZM_c30.221	BS.24	9.2232e-03	TACCGT	TAACG-
promoter_PPDK-RP_ZM_c30.1	BS.27	1.3946e-04	GCACGTGC	GCACGT--
promoter_PPDK-RP_ZM_c30.14	BS.26	1.9157e-03	TCGTCGNC	--GTCGT-
promoter_PPDK-RP_ZM_c30.15	BS.10	2.9768e-03	GAGRRAGA	GAGTGAG-
promoter_PPDK-RP_ZM_c30.18	BS.25	4.6254e-04	GGAGNGGA	GGAGAG--
promoter_PPDK-RP_ZM_c30.20	BS.25	9.0673e-05	RGAGAGG	GGAGAG-
promoter_PPDK-RP_ZM_c30.24	BS.5	7.6800e-03	-TGTGTKG	ATGTGT--
promoter_PPDK-RP_ZM_c30.24	BS.20	7.6800e-03	-TGTGTKG	ATGTGT--
promoter_PPDK-RP_ZM_c30.39	BS.26	6.0030e-03	CNTCGTC	-GTCGT-
promoter_PPDK-RP_ZM_c30.45	BS.25	1.3476e-03	GGSGAGG	GGAGAG-
promoter_PPDK-RP_ZM_c30.53	BS.10	4.1564e-04	CGAGNGAG	-GAGTGAG
promoter_PPDK-RP_ZM_c30.56	BS.25	5.8144e-04	CTCYCTCC	--CTCTCC
promoter_PPDK-RP_ZM_c30.56	BS.10	1.4086e-03	GGAGRGAG	-GAGTGAG
promoter_PPDK-RP_ZM_c30.61	BS.25	8.3001e-03	GGAGRTG	GGAGAG-
promoter_PPDK-RP_ZM_c30.65	BS.6	8.8260e-03	-GWCGCC	TGTGGCC
promoter_PPDK-RP_ZM_c30.67	BS.26	5.4822e-03	GTNGTGG	GTCGT--
promoter_PPDK-RP_ZM_c30.85	BS.17	6.9011e-03	-GTRCGTG	GGTGTGTG
promoter_PPDK-RP_ZM_c30.93	BS.22	7.9657e-04	GGCCGNGG	GGCCGT--
promoter_PPDK-RP_ZM_c30.93	BS.2	3.3493e-03	GGCCGNGG	-GCCGCG-
promoter_PPDK-RP_ZM_c30.93	BS.18	3.3493e-03	GGCCGNGG	-GCCGCG-
promoter_PPDK-RP_ZM_c30.99	BS.5	7.6885e-03	ATATRT	ATGTGT
promoter_PPDK-RP_ZM_c30.99	BS.20	7.6885e-03	ATATRT	ATGTGT
promoter_PPDK-RP_ZM_c30.119	BS.21	8.8477e-03	AAGGCCTTAA	----CCTTTA
promoter_PPDK-RP_ZM_c30.127	BS.25	2.1633e-04	TCTAGGAGAG	----GGAGAG
promoter_PPDK-RP_ZM_c30.131	BS.25	5.3163e-03	TGGAGCGATC	-GGAGAG---
promoter_PPDK-RP_ZM_c30.131	BS.10	9.7317e-03	TGGAGCGATC	--GAGTGAG-
promoter_PPDK-RP_ZM_c30.132	BS.22	9.2365e-03	CTAAGGCCAT	----GGCCGT
promoter_PPDK-RP_ZM_c30.134	BS.5	7.7688e-03	CTATGCGT	--ATGTGT
promoter_PPDK-RP_ZM_c30.134	BS.20	7.7688e-03	CTATGCGT	--ATGTGT
promoter_PPDK-RP_ZM_c30.140	BS.23	2.6430e-03	GACGTGTT	GACGT---
promoter_PPDK-RP_ZM_c30.140	BS.5	5.6428e-03	GACGTGTT	-ATGTGT-
promoter_PPDK-RP_ZM_c30.140	BS.20	5.6428e-03	GACGTGTT	-ATGTGT-
promoter_PPDK-RP_ZM_c30.145	BS.22	9.1158e-03	GACCGTGA	GGCCGT--
promoter_PPDK-RP_ZM_c30.146	BS.24	3.0076e-03	TTAACGCA	-TAACG--
promoter_PPDK-RP_ZM_c30.148	BS.25	5.1085e-03	AGTAGAGC	-GGAGAG-
promoter_PPDK-RP_ZM_c30.152	BS.14	9.4038e-03	-TTGACG-	TTTCACGT
promoter_PPDK-RP_ZM_c30.157	BS.6	3.5025e-03	AAGTGGCC	-TGTGGCC
promoter_PPDK-RP_ZM_c30.157	BS.3	7.9282e-03	AAGTGGCC	--GTGGTC
promoter_PPDK-RP_ZM_c30.157	BS.19	7.9282e-03	AAGTGGCC	--GTGGTC
promoter_PPDK-RP_ZM_c30.163	BS.7	4.0799e-03	CGCTTT-	-GCTTTT
promoter_PPDK-RP_ZM_c30.164	BS.14	9.4821e-03	-ATCACG-	TTTCACGT
promoter_PPDK-RP_ZM_c30.166	BS.26	8.6956e-03	GGTCCT	-GTCGT
promoter_PPDK-RP_ZM_c30.167	BS.4	1.8191e-03	-ATCGCT	TATCTCT
promoter_PPDK-RP_ZM_c30.169	BS.23	1.5754e-04	TACGTC	-ACGTC
promoter_PPDK-RP_ZM_c30.169	BS.11	4.6598e-03	TACGTC-	-ACGTCG
promoter_PPDK-RP_ZM_c30.169	BS.31	9.6861e-03	TACGTC	TCCGT-
promoter_PPDK-RP_ZM_c30.170	BS.28	3.3335e-03	CGTAAA-	CGGAAAG
promoter_PPDK-RP_ZM_c30.170	BS.16	7.4190e-03	TTTACG--	TTTACTAC
promoter_PPDK-RP_ZM_c30.171	BS.16	7.6641e-03	--TCCTAC	TTTACTAC
promoter_PPDK-RP_ZM_c30.175	BS.10	2.8852e-03	-AGTAAG	GAGTGAG
promoter_PPDK-RP_ZM_c30.175	BS.16	8.3652e-03	CTTACT--	TTTACTAC
promoter_PPDK-RP_ZM_c30.182	BS.26	9.3828e-03	CACGAA	-ACGAC
promoter_PPDK-RP_ZM_c30.186	BS.29	1.6646e-04	ACGTTT	ACGTT-
promoter_PPDK-RP_ZM_c30.186	BS.12	6.1233e-03	--ACGTTT	TTACTTTT
promoter_PPDK-RP_ZM_c30.188	BS.14	8.4776e-03	-TCCACG-	TTTCACGT
promoter_PPDK-RP_ZM_c30.189	BS.10	2.1885e-03	-AGTGCG	GAGTGAG
promoter_PPDK-RP_ZM_c30.194	BS.27	4.3763e-03	TGCACG-	-GCACGT
promoter_PPDK-RP_ZM_c30.194	BS.13	8.3359e-03	--TGCACG	TTTGCTCG
promoter_PPDK-RP_ZM_c30.194	BS.14	9.3585e-03	-TGCACG-	TTTCACGT
promoter_PPDK-RP_ZM_c30.199	BS.10	2.9214e-03	-AGTCAG	GAGTGAG
promoter_PPDK-RP_ZM_c30.200	BS.26	7.7211e-03	GGTCAT	-GTCGT
promoter_PPDK_ZM_c30.5	BS.24	2.5585e-03	NNNYAACNNNY	---TAACG---
promoter_PPDK_ZM_c30.5	BS.30	2.5585e-03	RNNNGTTRNNN	---CGTTG---
promoter_PPDK_ZM_c30.5	BS.29	6.3078e-03	RNNNGTTRNNN	--ACGTT----
promoter_PPDK_ZM_c30.15	BS.12	6.6276e-03	TTTNTTTT	TTACTTTT
promoter_PPDK_ZM_c30.23	BS.26	2.4397e-03	CKTCGTC	-GTCGT-
promoter_PPDK_ZM_c30.23	BS.3	9.1090e-03	CKTCGTC	-GTGGTC
promoter_PPDK_ZM_c30.23	BS.11	9.1090e-03	CKTCGTC	CGACGT-
promoter_PPDK_ZM_c30.23	BS.19	9.1090e-03	CKTCGTC	-GTGGTC
promoter_PPDK_ZM_c30.36	BS.28	3.4343e-03	CTGTCCGG	CTTTCCG-
promoter_PPDK_ZM_c30.42	BS.10	4.2097e-03	GAGRRAGA	GAGTGAG-
promoter_PPDK_ZM_c30.46	BS.11	9.5022e-04	CGACGNC	CGACGT-
promoter_PPDK_ZM_c30.46	BS.26	2.9037e-03	GNCGTCG	GTCGT--
promoter_PPDK_ZM_c30.59	BS.12	5.4976e-03	TTTCMTTT	TTACTTTT
promoter_PPDK_ZM_c30.63	BS.2	9.4148e-03	-CCNCGCG	GCCGCG--
promoter_PPDK_ZM_c30.63	BS.18	9.4148e-03	-CCNCGCG	GCCGCG--
promoter_PPDK_ZM_c30.64	BS.11	6.1960e-04	ACCGNCGT	--CGACGT
promoter_PPDK_ZM_c30.64	BS.26	3.6083e-03	ACCGNCGT	---GTCGT
promoter_PPDK_ZM_c30.64	BS.23	4.5028e-03	ACCGNCGT	---GACGT
promoter_PPDK_ZM_c30.76	BS.17	5.8638e-03	-GTGCGTG	GGTGTGTG
promoter_PPDK_ZM_c30.77	BS.25	4.2463e-03	GGCGAGS	GGAGAG-
promoter_PPDK_ZM_c30.83	BS.27	4.4266e-03	AGCACMTA	-GCACGT-
promoter_PPDK_ZM_c30.85	BS.30	1.3811e-03	GTGCGTTG	---CGTTG
promoter_PPDK_ZM_c30.103	BS.7	7.3185e-03	CTTAAGAGCT	---AAAAGC-
promoter_PPDK_ZM_c30.105	BS.21	7.8865e-03	AAGCCCTTAG	---CCTTTA-
promoter_PPDK_ZM_c30.111	BS.7	7.1133e-03	TGAATAGCCT	--AAAAGC--
promoter_PPDK_ZM_c30.117	BS.15	6.8100e-03	-TTCACAGT	TTTCACAC-
promoter_PPDK_ZM_c30.119	BS.31	2.4440e-03	TCCGTAAG	TCCGT---
promoter_PPDK_ZM_c30.121	BS.21	8.4618e-03	ACCTTCAG	-CCTTTA-
promoter_PPDK_ZM_c30.124	BS.21	6.7106e-03	CCATTAGG	CCTTTA--
promoter_PPDK_ZM_c30.133	BS.21	6.6905e-03	GCCTTAAG	-CCTTTA-
promoter_PPDK_ZM_c30.135	BS.6	2.8097e-03	GGCTAC-	GGCCACA
promoter_PPDK_ZM_c30.140	BS.21	1.7964e-03	CCATTA	CCTTTA
promoter_PPDK_ZM_c30.140	BS.1	3.1235e-03	-CCATTA	ACCAGTA
promoter_PPDK_ZM_c30.141	BS.14	2.1830e-04	-TTCACG-	TTTCACGT
promoter_PPDK_ZM_c30.141	BS.15	3.6804e-03	-TTCACG-	TTTCACAC
promoter_PPDK_ZM_c30.143	BS.14	7.2749e-03	-TTCAGG-	TTTCACGT
promoter_PPDK_ZM_c30.145	BS.10	1.8197e-03	-ACTGAG	GAGTGAG
promoter_PPDK_ZM_c30.155	BS.4	1.9611e-03	-AGCTCT	TATCTCT
promoter_PPDK_ZM_c30.158	BS.8	2.8411e-03	GACCCA-	GACACAT
promoter_PPDK_ZM_c30.160	BS.14	7.8758e-03	--TCACCT	TTTCACGT
promoter_PPDK_ZM_c30.162	BS.21	1.5393e-03	TACAGG	TAAAGG
promoter_PPDK_ZM_c30.162	BS.1	4.8050e-03	TACAGG-	TACTGGT
promoter_PP_ZM_c30.12	BS.27	4.7285e-03	CGCACG-	-GCACGT
promoter_PP_ZM_c30.27	BS.4	9.3215e-03	TATWTWTA	TATCTCT-
promoter_PP_ZM_c30.29	BS.12	5.2746e-04	TTTYTTTT	TTACTTTT
promoter_PP_ZM_c30.30	BS.12	1.7250e-03	TTTNTTTT	TTACTTTT
promoter_PP_ZM_c30.39	BS.10	3.9683e-03	GAGNGAG	GAGTGAG
promoter_PP_ZM_c30.39	BS.25	8.2053e-03	GAGNGAG	-GGAGAG
promoter_PP_ZM_c30.43	BS.11	7.9716e-03	CGRCGG	CGACGT
promoter_PP_ZM_c30.48	BS.25	1.1369e-03	AGAGAGAG	GGAGAG--
promoter_PP_ZM_c30.48	BS.10	1.6759e-03	AGAGAGAG	-GAGTGAG
promoter_PP_ZM_c30.48	BS.4	7.1551e-03	CTCTCTCT	-TATCTCT
promoter_PP_ZM_c30.53	BS.2	7.6762e-04	GMGCGGCG	-CGCGGC-
promoter_PP_ZM_c30.53	BS.18	7.6762e-04	GMGCGGCG	-CGCGGC-
promoter_PP_ZM_c30.54	BS.11	4.2834e-03	SNCGACG-	--CGACGT
promoter_PP_ZM_c30.54	BS.26	4.8871e-03	CGTCGNS	-GTCGT-
promoter_PP_ZM_c30.68	BS.26	5.9125e-03	GTCATCC	GTCGT--
promoter_PP_ZM_c30.78	BS.3	7.5439e-03	TGTGGTG	-GTGGTC
promoter_PP_ZM_c30.78	BS.19	7.5439e-03	TGTGGTG	-GTGGTC
promoter_PP_ZM_c30.83	BS.14	5.6379e-03	ARGAGAAA	ACGTGAAA
promoter_PP_ZM_c30.83	BS.4	6.0043e-03	TTTCTCYT	TATCTCT-
promoter_PP_ZM_c30.84	BS.5	9.5699e-03	AYAAATA	ACACAT-
promoter_PP_ZM_c30.84	BS.20	9.5699e-03	AYAAATA	ACACAT-
promoter_PP_ZM_c30.97	BS.11	8.1248e-03	CGACGAG	CGACGT-
promoter_PP_ZM_c30.110	BS.8	7.8444e-03	ATGRCACA-	--GACACAT
promoter_PP_ZM_c30.111	BS.17	9.9764e-05	-GTGTGTG	GGTGTGTG
promoter_PP_ZM_c30.111	BS.9	6.6489e-04	GTGTGTG	GTGTGTG
promoter_PP_ZM_c30.111	BS.5	7.1662e-03	GTGTGTG	ATGTGT-
promoter_PP_ZM_c30.111	BS.20	7.1662e-03	GTGTGTG	ATGTGT-
promoter_PP_ZM_c30.115	BS.2	4.4268e-03	CCGCCGCY	--GCCGCG
promoter_PP_ZM_c30.115	BS.18	4.4268e-03	CCGCCGCY	--GCCGCG
promoter_PP_ZM_c30.119	BS.26	7.1542e-03	TAGTAGT	--GTCGT
promoter_PP_ZM_c30.120	BS.12	5.6004e-03	TTTARTTT-	-TTACTTTT
promoter_PP_ZM_c30.140	BS.17	2.5166e-03	GGTATGTAGC	GGTGTGTG--
promoter_PP_ZM_c30.141	BS.11	6.0484e-03	CGACGCGTTT	CGACGT----
promoter_PP_ZM_c30.141	BS.7	7.5590e-03	CGACGCGTTT	----GCTTTT
promoter_PP_ZM_c30.142	BS.9	1.0314e-03	GTGTGTAGCA	GTGTGTG---
promoter_PP_ZM_c30.142	BS.15	3.1698e-03	TGCTACACAC	--TTTCACAC
promoter_PP_ZM_c30.142	BS.5	6.4484e-03	TGCTACACAC	----ACACAT
promoter_PP_ZM_c30.142	BS.20	6.4484e-03	TGCTACACAC	----ACACAT
promoter_PP_ZM_c30.142	BS.17	9.3290e-03	-GTGTGTAGCA	GGTGTGTG---
promoter_PP_ZM_c30.143	BS.11	9.4768e-03	CAACGTATCC	CGACGT----
promoter_PP_ZM_c30.145	BS.27	4.1558e-04	GCACGTATAC	GCACGT----
promoter_PP_ZM_c30.149	BS.7	8.4163e-03	ACGCGTTT	--GCTTTT
promoter_PP_ZM_c30.150	BS.17	7.9824e-03	GGGTCTGT-	-GGTGTGTG
promoter_PP_ZM_c30.152	BS.7	6.9048e-03	GGCTATTC	-GCTTTT-
promoter_PP_ZM_c30.155	BS.7	8.0496e-03	AGCGTTTC	-GCTTTT-
promoter_PP_ZM_c30.166	BS.1	2.1217e-03	CGACTGGT	-TACTGGT
promoter_PP_ZM_c30.167	BS.4	2.3273e-03	GATCTCTG	TATCTCT-
promoter_PP_ZM_c30.172	BS.10	2.1434e-03	-AGTCAG	GAGTGAG
promoter_PP_ZM_c30.175	BS.9	1.8253e-03	-AGACAC	CACACAC
promoter_PP_ZM_c30.175	BS.17	5.8284e-03	-AGACAC-	CACACACC
promoter_PP_ZM_c30.175	BS.8	6.5537e-03	AGACAC--	-GACACAT
promoter_PP_ZM_c30.185	BS.1	4.3169e-05	-ACTGGT	TACTGGT
promoter_PP_ZM_c30.186	BS.30	1.7041e-04	CGTTGA	CGTTG-
promoter_PP_ZM_c30.188	BS.8	2.3445e-03	GACCCA-	GACACAT
promoter_PP_ZM_c30.190	BS.17	5.7515e-03	--CAGACC	CACACACC
promoter_PP_ZM_c30.198	BS.1	4.8516e-05	-ACTGGT	TACTGGT
promoter_PP_ZM_c30.199	BS.5	1.5012e-03	ATGCGT	ATGTGT
promoter_PP_ZM_c30.199	BS.20	1.5012e-03	ATGCGT	ATGTGT
promoter_PP_ZM_c30.199	BS.8	2.4461e-03	ATGCGT-	ATGTGTC
promoter_PP_ZM_c30.202	BS.4	1.7720e-03	GATCTC-	TATCTCT
promoter_PP_ZM_c30.206	BS.1	1.8320e-03	-ACTGGG	TACTGGT
promoter_PP_ZM_c30.208	BS.30	8.1851e-03	CGTAGC	CGTTG-
promoter_PPT_ZM_c30.14	BS.12	5.4842e-03	TTTWTTTT	TTACTTTT
promoter_PPT_ZM_c30.16	BS.25	2.2563e-03	GRAGANGA	GGAGAG--
promoter_PPT_ZM_c30.19	BS.26	3.8359e-03	CGACGRCG	--ACGAC-
promoter_PPT_ZM_c30.19	BS.11	4.4781e-03	CGACGRCG	CGACGT--
promoter_PPT_ZM_c30.20	BS.10	3.4343e-03	GAGAGAGR	GAGTGAG-
promoter_PPT_ZM_c30.20	BS.4	5.5220e-03	YCTCTCTC	TATCTCT-
promoter_PPT_ZM_c30.24	BS.4	4.8942e-03	CTCTCTCT	-TATCTCT
promoter_PPT_ZM_c30.24	BS.10	7.1304e-03	AGAGAGAG	-GAGTGAG
promoter_PPT_ZM_c30.28	BS.11	4.6964e-03	CGCCGTCG	CGACGT--
promoter_PPT_ZM_c30.28	BS.26	5.3659e-03	CGCCGTCG	-GTCGT--
promoter_PPT_ZM_c30.40	BS.11	1.2800e-03	CKNCGTC	CGACGT-
promoter_PPT_ZM_c30.40	BS.23	8.3386e-03	GACGNMG	GACGT--
promoter_PPT_ZM_c30.40	BS.26	9.6112e-03	CKNCGTC	-GTCGT-
promoter_PPT_ZM_c30.49	BS.11	1.4080e-03	CGACGMG	CGACGT-
promoter_PPT_ZM_c30.52	BS.9	2.7334e-04	ACACANAC	-CACACAC
promoter_PPT_ZM_c30.52	BS.5	4.1027e-04	GTNTGTGT	--ATGTGT
promoter_PPT_ZM_c30.52	BS.20	4.1027e-04	GTNTGTGT	--ATGTGT
promoter_PPT_ZM_c30.52	BS.17	1.2683e-03	ACACANAC-	-CACACACC
promoter_PPT_ZM_c30.52	BS.8	8.2899e-03	-ACACANAC	GACACAT--
promoter_PPT_ZM_c30.54	BS.10	9.5214e-03	GAKSGAG	GAGTGAG
promoter_PPT_ZM_c30.58	BS.25	7.3044e-05	NGAGAGG	GGAGAG-
promoter_PPT_ZM_c30.61	BS.23	2.6053e-03	TGASGTGG	-GACGT--
promoter_PPT_ZM_c30.66	BS.12	9.7590e-05	TTTCTTTT	TTACTTTT
promoter_PPT_ZM_c30.66	BS.7	4.6336e-03	TTTCTTTT	--GCTTTT
promoter_PPT_ZM_c30.79	BS.5	4.2402e-04	CCANGTGT	--ATGTGT
promoter_PPT_ZM_c30.79	BS.20	4.2402e-04	CCANGTGT	--ATGTGT
promoter_PPT_ZM_c30.79	BS.8	8.4520e-03	-ACACNTGG	GACACAT--
promoter_PPT_ZM_c30.83	BS.17	2.9146e-04	GGTGGGTG	GGTGTGTG
promoter_PPT_ZM_c30.83	BS.9	3.4343e-03	GGTGGGTG	-GTGTGTG
promoter_PPT_ZM_c30.88	BS.9	9.7648e-03	STGTCTGT	GTGTGTG-
promoter_PPT_ZM_c30.108	BS.2	1.5191e-03	GCCTCGGG	GCCGCG--
promoter_PPT_ZM_c30.108	BS.18	1.5191e-03	GCCTCGGG	GCCGCG--
promoter_PPT_ZM_c30.121	BS.23	8.7407e-04	GCTGACGT	---GACGT
promoter_PPT_ZM_c30.121	BS.11	8.8829e-04	GCTGACGT	--CGACGT
promoter_PPT_ZM_c30.143	BS.2	8.4815e-05	GCCGMGC	GCCGCG-
promoter_PPT_ZM_c30.143	BS.18	8.4815e-05	GCCGMGC	GCCGCG-
promoter_PPT_ZM_c30.159	BS.21	8.6720e-03	CCGACTTTAG	---CCTTTA-
promoter_PPT_ZM_c30.159	BS.12	9.9839e-03	CCGACTTTAG	-TTACTTTT-
promoter_PPT_ZM_c30.162	BS.25	2.8103e-03	GGAAGGANAG	----GGAGAG
promoter_PPT_ZM_c30.162	BS.28	9.1031e-03	CTNTCCTTCC	CTTTCCG---
promoter_PPT_ZM_c30.168	BS.28	1.2931e-03	CTTTCAGCCC	CTTTCCG---
promoter_PPT_ZM_c30.168	BS.15	2.2738e-03	GGGCTGAAAG	-GTGTGAAA-
promoter_PPT_ZM_c30.170	BS.8	1.5600e-03	CTGACACCTT	--GACACAT-
promoter_PPT_ZM_c30.170	BS.17	2.6245e-03	AAGGTGTCAG	--GGTGTGTG
promoter_PPT_ZM_c30.170	BS.5	9.8113e-03	AAGGTGTCAG	-ATGTGT---
promoter_PPT_ZM_c30.170	BS.20	9.8113e-03	AAGGTGTCAG	-ATGTGT---
promoter_PPT_ZM_c30.171	BS.25	2.8989e-03	CTCTCNTWCT	CTCTCC----
promoter_PPT_ZM_c30.174	BS.25	4.6699e-03	AAGGACAG	--GGAGAG
promoter_PPT_ZM_c30.195	BS.11	2.0614e-03	CGACTT	CGACGT
promoter_PPT_ZM_c30.196	BS.31	5.8772e-03	TCCGAT	TCCGT-
promoter_PPT_ZM_c30.197	BS.28	2.4274e-03	-TTTGCG	CTTTCCG
promoter_PPT_ZM_c30.197	BS.13	4.7569e-03	TTTGCG--	TTTGCTCG
promoter_PPT_ZM_c30.203	BS.11	2.0888e-03	CGAAGT	CGACGT
promoter_PPT_ZM_c30.207	BS.15	4.1755e-03	-TTCGCA-	TTTCACAC
promoter_PPT_ZM_c30.211	BS.30	8.8239e-03	ACGCTG	-CGTTG
promoter_PPT_ZM_c30.211	BS.29	9.1627e-03	CAGCGT	-AACGT
promoter_PPT_ZM_c30.212	BS.26	9.6777e-03	AACGAT	-ACGAC
promoter_PPT_ZM_c30.214	BS.26	7.5415e-03	GGTCCT	-GTCGT
promoter_PPT_ZM_c30.219	BS.24	1.9313e-04	CTAACG	-TAACG
promoter_PPT_ZM_c30.219	BS.30	6.3265e-03	CGTTAG	CGTTG-
promoter_PPT_ZM_c30.220	BS.24	7.3859e-03	CTAACC	-TAACG
promoter_PPT_ZM_c30.222	BS.21	2.8432e-03	CCTCTA	CCTTTA
promoter_PPT_ZM_c30.223	BS.31	7.8408e-03	TGCGTT	TCCGT-
promoter_PPT_ZM_c30.227	BS.1	1.7312e-03	-CCTGGT	TACTGGT
promoter_PPT_ZM_c30.230	BS.10	2.5374e-03	GAGTCA-	GAGTGAG
promoter_PPT_ZM_c30.233	BS.17	5.8096e-03	GGTGTA--	GGTGTGTG
promoter_TPT_ZM_c30.9	BS.22	6.0912e-03	CAACNGNC	--ACGGCC
promoter_TPT_ZM_c30.17	BS.11	5.7313e-03	CGYCGNC	CGACGT-
promoter_TPT_ZM_c30.22	BS.4	6.8195e-03	YYCTCTCT	-TATCTCT
promoter_TPT_ZM_c30.26	BS.12	7.1202e-03	-TATTTTT	TTACTTTT
promoter_TPT_ZM_c30.33	BS.3	2.9733e-04	GTGGTNG	GTGGTC-
promoter_TPT_ZM_c30.33	BS.19	2.9733e-04	GTGGTNG	GTGGTC-
promoter_TPT_ZM_c30.34	BS.12	9.8250e-03	TTTRTKTT	TTACTTTT
promoter_TPT_ZM_c30.37	BS.25	5.7120e-04	GGAGANGA	GGAGAG--
promoter_TPT_ZM_c30.38	BS.2	8.9997e-04	CGCCKCGC	-GCCGCG-
promoter_TPT_ZM_c30.38	BS.18	8.9997e-04	CGCCKCGC	-GCCGCG-
promoter_TPT_ZM_c30.40	BS.5	4.6408e-03	TTGTGTTK	ATGTGT--
promoter_TPT_ZM_c30.40	BS.20	4.6408e-03	TTGTGTTK	ATGTGT--
promoter_TPT_ZM_c30.46	BS.12	6.9368e-03	TTTNTTT-	TTACTTTT
promoter_TPT_ZM_c30.58	BS.3	4.7133e-03	CGTGGCCG	-GTGGTC-
promoter_TPT_ZM_c30.58	BS.19	4.7133e-03	CGTGGCCG	-GTGGTC-
promoter_TPT_ZM_c30.58	BS.6	5.6103e-03	CGTGGCCG	TGTGGCC-
promoter_TPT_ZM_c30.66	BS.30	8.7407e-04	CCGTTGGA	-CGTTG--
promoter_TPT_ZM_c30.68	BS.12	7.8535e-03	TTWGTTT-	TTACTTTT
promoter_TPT_ZM_c30.73	BS.5	7.8224e-04	CWTGTGTT	-ATGTGT-
promoter_TPT_ZM_c30.73	BS.20	7.8224e-04	CWTGTGTT	-ATGTGT-
promoter_TPT_ZM_c30.80	BS.15	7.2402e-04	GTGTNACA	GTGTGAAA
promoter_TPT_ZM_c30.89	BS.5	1.3030e-04	NTGTGTG	ATGTGT-
promoter_TPT_ZM_c30.89	BS.20	1.3030e-04	NTGTGTG	ATGTGT-
promoter_TPT_ZM_c30.89	BS.17	4.6848e-04	-NTGTGTG	GGTGTGTG
promoter_TPT_ZM_c30.89	BS.9	2.0634e-03	NTGTGTG	GTGTGTG
promoter_TPT_ZM_c30.116	BS.9	1.1381e-04	TGTGTGTG	-GTGTGTG
promoter_TPT_ZM_c30.116	BS.17	5.6242e-04	TGTGTGTG	GGTGTGTG
promoter_TPT_ZM_c30.122	BS.5	4.7841e-04	ATGTRTTA	ATGTGT--
promoter_TPT_ZM_c30.122	BS.20	4.7841e-04	ATGTRTTA	ATGTGT--
promoter_TPT_ZM_c30.122	BS.8	9.0162e-03	TAAYACAT	-GACACAT
promoter_TPT_ZM_c30.123	BS.23	9.8241e-03	GMSGTGG	GACGT--
promoter_TPT_ZM_c30.135	BS.5	4.2463e-03	TATATGT	-ATGTGT
promoter_TPT_ZM_c30.135	BS.20	4.2463e-03	TATATGT	-ATGTGT
promoter_TPT_ZM_c30.145	BS.5	8.4142e-03	AYATGT	ATGTGT
promoter_TPT_ZM_c30.145	BS.20	8.4142e-03	AYATGT	ATGTGT
promoter_TPT_ZM_c30.147	BS.26	4.9553e-03	GTYGTTG	GTCGT--
promoter_TPT_ZM_c30.147	BS.30	4.9553e-03	GTYGTTG	--CGTTG
promoter_TPT_ZM_c30.153	BS.25	5.6790e-04	GGAGNGAG	GGAGAG--
promoter_TPT_ZM_c30.153	BS.10	1.0539e-03	GGAGNGAG	-GAGTGAG
promoter_TPT_ZM_c30.168	BS.13	6.4412e-04	KTTGCTCT	TTTGCTCG
promoter_TPT_ZM_c30.184	BS.3	6.8129e-03	GCAGTGGTTA	---GTGGTC-
promoter_TPT_ZM_c30.184	BS.19	6.8129e-03	GCAGTGGTTA	---GTGGTC-
promoter_TPT_ZM_c30.186	BS.13	3.9752e-03	TCGAGCATTG	-CGAGCAAA-
promoter_TPT_ZM_c30.187	BS.21	6.5149e-03	TAGCCCTTAG	---CCTTTA-
promoter_TPT_ZM_c30.208	BS.6	3.0514e-03	CTATGGCC	-TGTGGCC
promoter_TPT_ZM_c30.208	BS.22	8.5526e-03	GGCCATAG	GGCCGT--
promoter_TPT_ZM_c30.209	BS.3	7.8165e-03	CAGTGGTT	--GTGGTC
promoter_TPT_ZM_c30.209	BS.19	7.8165e-03	CAGTGGTT	--GTGGTC
promoter_TPT_ZM_c30.214	BS.1	3.8265e-03	AACCAGTG	-ACCAGTA
promoter_TPT_ZM_c30.217	BS.4	2.5978e-03	TATCCC-	TATCTCT
promoter_TPT_ZM_c30.218	BS.4	1.4364e-03	-ATCGCT	TATCTCT
promoter_TPT_ZM_c30.219	BS.6	2.4471e-03	TATGGC-	TGTGGCC
promoter_TPT_ZM_c30.220	BS.7	3.9580e-03	-AAAGCG	AAAAGC-
promoter_TPT_ZM_c30.226	BS.23	9.7767e-03	AGACCT	-GACGT
promoter_TPT_ZM_c30.231	BS.1	6.4515e-03	AACCAG--	-ACCAGTA
promoter_TPT_ZM_c30.242	BS.1	6.3903e-03	--CTGGTA	TACTGGT-
promoter_TPT_ZM_c30.245	BS.14	2.1526e-04	-TTCACG-	TTTCACGT
promoter_TPT_ZM_c30.245	BS.15	4.8693e-03	-CGTGAA-	GTGTGAAA
promoter_TPT_ZM_c30.250	BS.16	9.4901e-03	--TCCTAC	TTTACTAC

## Sheet: MS
motif_1_id	motif_2_id	p_value	motif_1_cons	motif_2_cons
promoter_AlaAT_ZM_c30.35	MS.26	7.0696e-03	TATTTNTW	-ATTTGTC
promoter_AlaAT_ZM_c30.47	MS.2	4.8142e-03	CSGCSGC	CCGCTG-
promoter_AlaAT_ZM_c30.50	MS.5	6.1194e-03	GGTGGNG	--TGGCG
promoter_AlaAT_ZM_c30.50	MS.9	6.1194e-03	GGTGGNG	-GTGGC-
promoter_AlaAT_ZM_c30.60	MS.26	8.7223e-03	AAANAAAT	-GACAAAT
promoter_AlaAT_ZM_c30.65	MS.3	8.7407e-04	GACCGTTG	---CGTTG
promoter_AlaAT_ZM_c30.73	MS.1	5.3846e-03	CTCNCTC	-TCGCT-
promoter_AlaAT_ZM_c30.79	MS.9	8.7407e-04	GRCGTGGC	---GTGGC
promoter_AlaAT_ZM_c30.79	MS.27	5.8990e-03	GRCGTGGC-	--CGTGGCG
promoter_AlaAT_ZM_c30.80	MS.16	3.2832e-04	CAKCARCA	CAGCAGC-
promoter_AlaAT_ZM_c30.135	MS.8	5.8084e-03	GTACATG	-TACGT-
promoter_AlaAT_ZM_c30.138	MS.27	4.2463e-03	-GTGGTG	CGTGGCG
promoter_AlaAT_ZM_c30.143	MS.6	7.0650e-03	CATATTT	CGTATT-
promoter_AlaAT_ZM_c30.158	MS.11	6.1600e-03	GGCGCGCC	GTCGC---
promoter_AlaAT_ZM_c30.159	MS.14	6.1520e-03	GGCCTCG	-GCGTC-
promoter_AlaAT_ZM_c30.188	MS.20	8.2398e-04	ACAGTGTCCG	--ATTGTCC-
promoter_AlaAT_ZM_c30.193	MS.17	9.7426e-03	GCGACTGTTG	-CGAGTG---
promoter_AlaAT_ZM_c30.196	MS.25	9.1325e-03	GGATACTGTC	---TACTAT-
promoter_AlaAT_ZM_c30.196	MS.20	9.2024e-03	GGATACTGTC	GGACAAT---
promoter_AlaAT_ZM_c30.200	MS.3	1.9564e-03	GACCGTTG	---CGTTG
promoter_AlaAT_ZM_c30.200	MS.2	7.3842e-03	CAACGGTC	CAGCGG--
promoter_AlaAT_ZM_c30.201	MS.3	2.3058e-03	CGTTGTGT	CGTTG---
promoter_AlaAT_ZM_c30.204	MS.3	2.1487e-03	ACGTTGTG	-CGTTG--
promoter_AlaAT_ZM_c30.207	MS.17	7.4198e-03	CGNTTGCG	CGAGTG--
promoter_AlaAT_ZM_c30.211	MS.11	2.2846e-03	AGTCGCCT	-GTCGC--
promoter_AlaAT_ZM_c30.220	MS.20	2.9399e-03	GGGCANTT	GGACAAT-
promoter_AlaAT_ZM_c30.225	MS.3	1.3027e-04	ACAACG	-CAACG
promoter_AlaAT_ZM_c30.228	MS.3	8.9442e-03	CGATGT	CGTTG-
promoter_AlaAT_ZM_c30.234	MS.13	1.4278e-04	TGCGTT	-GCGTT
promoter_AlaAT_ZM_c30.237	MS.10	1.9486e-03	TAGGCT	TACGCT
promoter_AlaAT_ZM_c30.238	MS.17	1.5478e-03	CGATTG	CGAGTG
promoter_AlaAT_ZM_c30.238	MS.23	2.9737e-03	CAATCG-	CATTCGT
promoter_AlaAT_ZM_c30.238	MS.19	3.0448e-03	-CGATTG	TCGATCG
promoter_AlaAT_ZM_c30.238	MS.28	4.6603e-03	CGATTG-	-GATTGG
promoter_AlaAT_ZM_c30.242	MS.11	9.9960e-03	AGTCAC	-GTCGC
promoter_AlaAT_ZM_c30.243	MS.7	8.4032e-03	CTCGTG	CTAGT-
promoter_AlaAT_ZM_c30.246	MS.8	8.2880e-03	GTAGGT	-TACGT
promoter_AlaAT_ZM_c30.248	MS.3	9.4061e-03	CGGTGT	CGTTG-
promoter_AlaAT_ZM_c30.249	MS.20	1.7266e-03	-GGCAAT	GGACAAT
promoter_AlaAT_ZM_c30.252	MS.23	3.8684e-03	-TTTCGT	CATTCGT
promoter_AlaAT_ZM_c30.256	MS.11	1.3565e-04	AGTCGC	-GTCGC
promoter_AlaAT_ZM_c30.256	MS.4	2.2639e-03	GCGACT	GCGAGT
promoter_AlaAT_ZM_c30.256	MS.9	9.0800e-03	AGTCGC	-GTGGC
promoter_AlaAT_ZM_c30.258	MS.20	2.3784e-03	GGACTA-	GGACAAT
promoter_AspAT_ZM_c30.9	MS.3	9.6062e-03	NNNNNNGTTNR	-----CGTTG-
promoter_AspAT_ZM_c30.29	MS.1	9.8512e-03	CTCYCTCY	-TCGCT--
promoter_AspAT_ZM_c30.31	MS.5	6.4635e-03	GTGGNGG	-TGGCG-
promoter_AspAT_ZM_c30.31	MS.9	6.4635e-03	GTGGNGG	GTGGC--
promoter_AspAT_ZM_c30.67	MS.22	3.4343e-03	GCTAGCTA	-TTAGCTA
promoter_AspAT_ZM_c30.93	MS.25	4.2463e-03	TTATTAT	-TACTAT
promoter_AspAT_ZM_c30.141	MS.25	2.8728e-04	TRCTATAT	TACTAT--
promoter_AspAT_ZM_c30.174	MS.21	9.5100e-03	CAGGTCGAAA	---GGCGAA-
promoter_AspAT_ZM_c30.187	MS.8	2.9541e-03	TCCTACGT	---TACGT
promoter_AspAT_ZM_c30.191	MS.21	9.0972e-03	TTCGACCT	TTCGCC--
promoter_AspAT_ZM_c30.193	MS.9	2.0739e-03	AAGTGGCT	--GTGGC-
promoter_AspAT_ZM_c30.200	MS.9	1.9530e-03	AAGTGGCC	--GTGGC-
promoter_AspAT_ZM_c30.201	MS.12	5.2457e-03	GACCTAAG	GGCGTAAG
promoter_AspAT_ZM_c30.208	MS.12	9.5182e-03	CTTACC--	CTTACGCC
promoter_AspAT_ZM_c30.210	MS.21	1.8960e-03	TTCGCA	TTCGCC
promoter_AspAT_ZM_c30.215	MS.18	4.2843e-03	-GAAAGT	TGAAAG-
promoter_AspAT_ZM_c30.216	MS.24	5.5398e-03	-ATGCGA	TATGCG-
promoter_AspAT_ZM_c30.224	MS.23	6.2924e-03	--TTCGTA	CATTCGT-
promoter_AspAT_ZM_c30.226	MS.6	5.0804e-03	CCGTAT-	-CGTATT
promoter_AspAT_ZM_c30.228	MS.20	2.7435e-03	-GTCAAT	GGACAAT
promoter_AspAT_ZM_c30.229	MS.16	2.0321e-03	ACTGCT-	GCTGCTG
promoter_AspAT_ZM_c30.230	MS.21	1.7105e-03	TTCGAC	TTCGCC
promoter_AspAT_ZM_c30.233	MS.28	4.4412e-03	-ATTGGG	GATTGG-
promoter_AspAT_ZM_c30.234	MS.1	9.6642e-03	GTCCCT	-TCGCT
promoter_AspAT_ZM_c30.235	MS.7	7.5005e-03	CTACTT	CTAGT-
promoter_AspAT_ZM_c30.245	MS.9	6.0248e-03	GTGGTA	GTGGC-
promoter_AspAT_ZM_c30.246	MS.3	1.5122e-04	CGTTGT	CGTTG-
promoter_AspAT_ZM_c30.247	MS.9	6.4297e-03	TATGGC	-GTGGC
promoter_AMK_ZM_c30.28	MS.25	5.1121e-03	TATAWWA	-ATAGTA
promoter_AMK_ZM_c30.32	MS.7	5.4099e-03	CTAGCTAG	CTAGT---
promoter_AMK_ZM_c30.32	MS.22	5.6383e-03	CTAGCTAG	-TAGCTAA
promoter_AMK_ZM_c30.53	MS.11	8.0058e-03	GGCSRCG	-GCGAC-
promoter_AMK_ZM_c30.53	MS.9	9.0298e-03	GGCSRCG	-GCCAC-
promoter_AMK_ZM_c30.62	MS.23	7.4012e-03	CCNTCGTC	CATTCGT-
promoter_AMK_ZM_c30.76	MS.23	5.2869e-03	CCTTCGTC	CATTCGT-
promoter_AMK_ZM_c30.80	MS.7	8.7407e-04	NCTAGTTT	-CTAGT--
promoter_AMK_ZM_c30.183	MS.5	4.3638e-03	GRTGGYG	--TGGCG
promoter_AMK_ZM_c30.214	MS.9	2.0972e-03	GTTGTGKC	---GTGGC
promoter_AMK_ZM_c30.227	MS.26	7.9255e-03	-ACATAT	GACAAAT
promoter_AMK_ZM_c30.237	MS.7	3.4308e-03	TCTWGTTC	-CTAGT--
promoter_AMK_ZM_c30.291	MS.10	9.6597e-03	TAAGGGTACC	--AGCGTA--
promoter_AMK_ZM_c30.293	MS.20	1.1931e-03	CTATTGACCC	--ATTGTCC-
promoter_AMK_ZM_c30.294	MS.18	5.1920e-03	GGTTGACAGA	---TGAAAG-
promoter_AMK_ZM_c30.303	MS.3	2.5378e-03	CGTTGACA	CGTTG---
promoter_AMK_ZM_c30.313	MS.28	1.5464e-03	GATAGG	GATTGG
promoter_AMK_ZM_c30.316	MS.18	6.3694e-03	TGATAGGG	TGAAAG--
promoter_AMK_ZM_c30.316	MS.28	7.2086e-03	CCCTATCA	-CCAATC-
promoter_AMK_ZM_c30.318	MS.12	4.9917e-03	GGAGTAAC	GGCGTAAG
promoter_AMK_ZM_c30.324	MS.7	6.2552e-03	CTCGTT	CTAGT-
promoter_AMK_ZM_c30.340	MS.6	2.9972e-03	AACACG	AATACG
promoter_AMK_ZM_c30.342	MS.9	8.7306e-03	TATGGC	-GTGGC
promoter_AMK_ZM_c30.347	MS.7	9.1818e-03	CTAGAC	CTAGT-
promoter_AMK_ZM_c30.348	MS.23	2.6365e-03	ACGATT-	ACGAATG
promoter_AMK_ZM_c30.351	MS.6	3.1637e-03	AACACG	AATACG
promoter_AMK_ZM_c30.355	MS.20	2.1273e-03	-GCCAAT	GGACAAT
promoter_AMK_ZM_c30.355	MS.28	4.3272e-03	-ATTGGC	GATTGG-
promoter_AMK_ZM_c30.355	MS.9	9.0872e-03	ATTGGC	-GTGGC
promoter_AMK_ZM_c30.358	MS.7	7.9081e-03	ACTGGT	-CTAGT
promoter_AMK_ZM_c30.362	MS.23	7.8108e-03	--TTCGTA	CATTCGT-
promoter_AMK_ZM_c30.364	MS.18	1.2084e-03	TGACAG	TGAAAG
promoter_CA_ZM_c30.10	MS.5	7.3992e-03	YGGTGGTG	---TGGCG
promoter_CA_ZM_c30.10	MS.9	7.3992e-03	YGGTGGTG	--GTGGC-
promoter_CA_ZM_c30.27	MS.21	3.2016e-03	CCTCGYC	-TTCGCC
promoter_CA_ZM_c30.29	MS.3	8.4254e-03	GTNGTTG	--CGTTG
promoter_CA_ZM_c30.33	MS.1	4.6124e-03	CTMGCTC	-TCGCT-
promoter_CA_ZM_c30.38	MS.21	8.0628e-03	GRCGAG	GGCGAA
promoter_CA_ZM_c30.38	MS.4	8.1312e-03	GRCGAG-	-GCGAGT
promoter_CA_ZM_c30.42	MS.16	5.5926e-05	GCTGCTGN	GCTGCTG-
promoter_CA_ZM_c30.44	MS.9	5.3790e-03	GTGGYTG	GTGGC--
promoter_CA_ZM_c30.51	MS.26	6.0533e-03	-ACAARTCA	GACAAAT--
promoter_CA_ZM_c30.57	MS.23	7.3062e-03	CCWTCGTC	CATTCGT-
promoter_CA_ZM_c30.60	MS.9	8.7407e-04	GGYGTGGC	---GTGGC
promoter_CA_ZM_c30.60	MS.27	9.4082e-03	GGYGTGGC-	--CGTGGCG
promoter_CA_ZM_c30.75	MS.22	3.4343e-03	GCTAGCTA	-TTAGCTA
promoter_CA_ZM_c30.78	MS.5	2.0455e-03	CCAYGGCG	---TGGCG
promoter_CA_ZM_c30.78	MS.27	6.1099e-03	CCAYGGCG	-CGTGGCG
promoter_CA_ZM_c30.90	MS.22	3.0507e-04	TTATCTAT	TTAGCTA-
promoter_CA_ZM_c30.94	MS.16	7.0245e-03	CTCTGCWG	-GCTGCTG
promoter_CA_ZM_c30.98	MS.17	2.4289e-03	CGAGTCCG	CGAGTG--
promoter_CA_ZM_c30.112	MS.5	8.7407e-04	CGCTGGCG	---TGGCG
promoter_CA_ZM_c30.119	MS.11	4.7179e-03	CCGYCGC	--GTCGC
promoter_CA_ZM_c30.119	MS.2	9.0585e-03	GCGRCGG	-CAGCGG
promoter_CA_ZM_c30.120	MS.14	4.1288e-03	CGGCRTCC	--GCGTC-
promoter_CA_ZM_c30.121	MS.14	3.5165e-03	KCGTCATG	GCGTC---
promoter_CA_ZM_c30.122	MS.7	8.7407e-04	CTAGTGGA	CTAGT---
promoter_CA_ZM_c30.140	MS.12	2.8179e-03	TAGGGGTACG	--GGCGTAAG
promoter_CA_ZM_c30.142	MS.2	7.7452e-03	CTACCACTGT	---CCGCTG-
promoter_CA_ZM_c30.144	MS.28	7.8204e-03	CTGGTTGGGG	--GATTGG--
promoter_CA_ZM_c30.153	MS.19	3.6268e-03	TNGATAGT	TCGATCG-
promoter_CA_ZM_c30.160	MS.11	4.9009e-03	AAANTCNC	---GTCGC
promoter_CA_ZM_c30.160	MS.4	5.3140e-03	AAANTCNC	--ACTCGC
promoter_CA_ZM_c30.163	MS.24	2.9686e-03	TTTGCG	TATGCG
promoter_CA_ZM_c30.164	MS.1	3.3170e-03	TCGCTAAC	TCGCT---
promoter_CA_ZM_c30.164	MS.22	3.5253e-03	GTTAGCGA	-TTAGCTA
promoter_CA_ZM_c30.166	MS.26	3.4607e-03	GGACGAAT	-GACAAAT
promoter_CA_ZM_c30.166	MS.23	8.5698e-03	-ATTCGTCC	CATTCGT--
promoter_CA_ZM_c30.171	MS.4	7.1854e-03	CNGAGTTA	GCGAGT--
promoter_CA_ZM_c30.173	MS.21	9.1662e-03	GGTTCGCA	--TTCGCC
promoter_CA_ZM_c30.175	MS.6	2.2679e-03	CGGATT	CGTATT
promoter_CA_ZM_c30.182	MS.24	4.5918e-03	CTATGC-	-TATGCG
promoter_CA_ZM_c30.183	MS.21	2.2089e-03	TTCGCA	TTCGCC
promoter_CA_ZM_c30.184	MS.18	2.8857e-03	TGACAG	TGAAAG
promoter_CA_ZM_c30.187	MS.23	4.6147e-05	-ATTCGT	CATTCGT
promoter_CA_ZM_c30.187	MS.26	4.1963e-03	-ACGAAT	GACAAAT
promoter_CA_ZM_c30.188	MS.9	8.4823e-03	TACCAC	-GCCAC
promoter_CA_ZM_c30.193	MS.2	4.7796e-03	ACCGCT-	-CCGCTG
promoter_CA_ZM_c30.194	MS.12	9.7146e-03	-GAGTAA-	GGCGTAAG
promoter_CA_ZM_c30.198	MS.9	9.1960e-03	GTGGGA	GTGGC-
promoter_CA_ZM_c30.199	MS.13	1.8233e-04	TGCGTT	-GCGTT
promoter_CA_ZM_c30.202	MS.17	2.5938e-03	CGATTG	CGAGTG
promoter_CA_ZM_c30.202	MS.23	3.2995e-03	CAATCG-	CATTCGT
promoter_CA_ZM_c30.202	MS.19	3.5449e-03	-CAATCG	TCGATCG
promoter_CA_ZM_c30.202	MS.28	7.4565e-03	CGATTG-	-GATTGG
promoter_CA_ZM_c30.204	MS.7	4.7649e-03	CTCGTT	CTAGT-
promoter_CA_ZM_c30.205	MS.7	8.9410e-03	GCTAGA	-CTAGT
promoter_CA_ZM_c30.206	MS.7	5.1450e-03	CCTACT	-CTAGT
promoter_CA_ZM_c30.208	MS.23	2.8560e-03	-AATCGT	CATTCGT
promoter_CA_ZM_c30.210	MS.11	5.9825e-03	NGTCAC	-GTCGC
promoter_DiT1_ZM_c30.21	MS.1	4.5098e-03	TNGCTT	TCGCT-
promoter_DiT1_ZM_c30.45	MS.7	4.9243e-03	CTAGCTAG	CTAGT---
promoter_DiT1_ZM_c30.45	MS.22	5.9002e-03	CTAGCTAG	TTAGCTA-
promoter_DiT1_ZM_c30.51	MS.27	9.5473e-03	-GWGGAG	CGTGGCG
promoter_DiT1_ZM_c30.59	MS.9	4.0410e-03	CGWGGCCG	-GTGGC--
promoter_DiT1_ZM_c30.59	MS.27	9.7418e-03	CGGCCWCG	-CGCCACG
promoter_DiT1_ZM_c30.64	MS.27	8.5843e-04	GCGAGGCG	-CGTGGCG
promoter_DiT1_ZM_c30.76	MS.1	6.8054e-03	CTCGCCCG	-TCGCT--
promoter_DiT1_ZM_c30.79	MS.2	4.4656e-03	CKGSTGC	CCGCTG-
promoter_DiT1_ZM_c30.97	MS.14	5.1380e-03	SNCGTCG	-GCGTC-
promoter_DiT1_ZM_c30.101	MS.16	8.6834e-04	GCTGCTS	GCTGCTG
promoter_DiT1_ZM_c30.101	MS.2	9.9057e-03	GCTGCTS	-CCGCTG
promoter_DiT1_ZM_c30.141	MS.7	3.5073e-03	CTWGTTTG	CTAGT---
promoter_DiT1_ZM_c30.149	MS.9	4.5215e-03	TGGTGGN	--GTGGC
promoter_DiT1_ZM_c30.156	MS.22	1.8815e-04	TTAGYTAG	TTAGCTA-
promoter_DiT1_ZM_c30.173	MS.16	9.0589e-04	GCTGCYG	GCTGCTG
promoter_DiT1_ZM_c30.189	MS.16	8.5972e-03	TGYTGATG	-GCTGCTG
promoter_DiT1_ZM_c30.203	MS.6	4.5239e-03	TCGTSTTC	-CGTATT-
promoter_DiT1_ZM_c30.218	MS.22	1.1377e-04	TTAGCTAG	TTAGCTA-
promoter_DiT1_ZM_c30.230	MS.17	3.4071e-04	GTCGASTG	--CGAGTG
promoter_DiT1_ZM_c30.235	MS.27	3.4343e-03	CCGTGCCG	-CGTGGCG
promoter_DiT1_ZM_c30.240	MS.7	3.5528e-03	CTAKTTTG	CTAGT---
promoter_DiT1_ZM_c30.243	MS.9	3.4241e-03	GTRGCCTG	GTGGC---
promoter_DiT1_ZM_c30.247	MS.8	8.7407e-04	STACGTAC	-TACGT--
promoter_DiT1_ZM_c30.268	MS.7	8.7407e-04	STACTAGT	---CTAGT
promoter_DiT1_ZM_c30.274	MS.7	3.2747e-03	ATTNTAGT	---CTAGT
promoter_DiT1_ZM_c30.296	MS.4	4.4255e-03	GGCGAGMG	-GCGAGT-
promoter_DiT1_ZM_c30.296	MS.17	4.4255e-03	GGCGAGMG	--CGAGTG
promoter_DiT1_ZM_c30.300	MS.16	4.8491e-03	GCTGCTCG	GCTGCTG-
promoter_DiT1_ZM_c30.314	MS.20	8.4578e-04	GGACAGTGTC	GGACAAT---
promoter_DiT1_ZM_c30.318	MS.20	7.6053e-04	GGACAGTGTC	GGACAAT---
promoter_DiT1_ZM_c30.322	MS.6	7.8943e-03	GGCCCTATTT	---CGTATT-
promoter_DiT1_ZM_c30.323	MS.20	3.7195e-05	GGACAATGTC	GGACAAT---
promoter_DiT1_ZM_c30.324	MS.6	7.9853e-03	GTCACCTATT	----CGTATT
promoter_DiT1_ZM_c30.327	MS.26	8.4769e-03	TGGGACTAAC	---GACAAAT
promoter_DiT1_ZM_c30.350	MS.28	1.9610e-03	GATAGG	GATTGG
promoter_DiT1_ZM_c30.354	MS.23	2.9931e-03	-AATCGT	CATTCGT
promoter_DiT1_ZM_c30.358	MS.20	2.3170e-03	GGACCA-	GGACAAT
promoter_DiT1_ZM_c30.364	MS.9	7.4577e-03	TATGGC	-GTGGC
promoter_DiT1_ZM_c30.365	MS.1	9.6959e-03	TCCCTA	TCGCT-
promoter_DiT1_ZM_c30.366	MS.17	2.4220e-03	CGAGTT	CGAGTG
promoter_DiT1_ZM_c30.366	MS.7	3.8162e-03	CGAGTT	CTAGT-
promoter_DiT1_ZM_c30.366	MS.4	4.7689e-03	-CGAGTT	GCGAGT-
promoter_DiT1_ZM_c30.372	MS.20	2.1900e-03	-ATGTCC	ATTGTCC
promoter_DiT1_ZM_c30.374	MS.9	6.6503e-03	AGTGCC	-GTGGC
promoter_DiT1_ZM_c30.380	MS.1	1.6703e-04	AAGCGA	-AGCGA
promoter_DiT1_ZM_c30.385	MS.25	4.1619e-03	-ACTATC	TACTAT-
promoter_DiT1_ZM_c30.386	MS.23	4.9064e-05	-ATTCGT	CATTCGT
promoter_DiT1_ZM_c30.386	MS.26	1.2223e-03	-ACGAAT	GACAAAT
promoter_DiT1_ZM_c30.389	MS.20	1.9912e-03	-GACACT	GGACAAT
promoter_DiT1_ZM_c30.391	MS.3	8.8614e-03	TCGTTA	-CGTTG
promoter_MEP1_ZM_c30.32	MS.7	4.4762e-03	CTAGYTAG	CTAGT---
promoter_MEP1_ZM_c30.32	MS.22	6.1955e-03	CTAGYTAG	TTAGCTA-
promoter_MEP1_ZM_c30.36	MS.21	4.2434e-03	GNCGAGG	GGCGAA-
promoter_MEP1_ZM_c30.37	MS.16	6.0207e-04	GCWGCNGC	GCTGCTG-
promoter_MEP1_ZM_c30.37	MS.2	4.5703e-03	GCNGCWGC	-CCGCTG-
promoter_MEP1_ZM_c30.54	MS.5	8.7407e-04	CGNTGGCG	---TGGCG
promoter_MEP1_ZM_c30.54	MS.9	2.9146e-03	CGNTGGCG	--GTGGC-
promoter_MEP1_ZM_c30.54	MS.3	5.3662e-03	CGNTGGCG	CGTTG---
promoter_MEP1_ZM_c30.54	MS.27	7.7826e-03	CGNTGGCG	-CGTGGCG
promoter_MEP1_ZM_c30.58	MS.1	5.1860e-03	CTCNCTC	-TCGCT-
promoter_MEP1_ZM_c30.87	MS.23	5.1317e-03	CCTTCGTC	CATTCGT-
promoter_MEP1_ZM_c30.91	MS.16	1.0186e-03	GCTGCTS	GCTGCTG
promoter_MEP1_ZM_c30.103	MS.9	4.4871e-03	CNTGGCCG	-GTGGC--
promoter_MEP1_ZM_c30.114	MS.7	6.6070e-03	CTNGTGC	CTAGT--
promoter_MEP1_ZM_c30.141	MS.28	7.1584e-04	GNTTGGAT	GATTGG--
promoter_MEP1_ZM_c30.152	MS.16	4.3606e-04	GCTGCTG	GCTGCTG
promoter_MEP1_ZM_c30.152	MS.2	4.2463e-03	GCTGCTG	-CCGCTG
promoter_MEP1_ZM_c30.163	MS.16	4.9775e-03	GCTCCTGC	GCTGCTG-
promoter_MEP1_ZM_c30.170	MS.5	1.7211e-03	GTGGCGTC	-TGGCG--
promoter_MEP1_ZM_c30.170	MS.9	1.7211e-03	GTGGCGTC	GTGGC---
promoter_MEP1_ZM_c30.170	MS.14	1.7211e-03	GACGCCAC	GACGC---
promoter_MEP1_ZM_c30.170	MS.27	5.4686e-03	-GTGGCGTC	CGTGGCG--
promoter_MEP1_ZM_c30.183	MS.11	3.0428e-03	GGYCGCGG	-GTCGC--
promoter_MEP1_ZM_c30.207	MS.17	1.3342e-03	CWAGTGGT	CGAGTG--
promoter_MEP1_ZM_c30.207	MS.7	4.5932e-03	CWAGTGGT	CTAGT---
promoter_MEP1_ZM_c30.219	MS.25	5.3236e-04	TACTANTA	TACTAT--
promoter_MEP1_ZM_c30.219	MS.7	3.2581e-03	TACTANTA	--CTAGT-
promoter_MEP1_ZM_c30.235	MS.28	2.2046e-04	GGATTGGA	-GATTGG-
promoter_MEP1_ZM_c30.237	MS.11	8.7407e-04	AGTCGCCT	-GTCGC--
promoter_MEP1_ZM_c30.243	MS.17	1.7800e-04	GCCGAGTG	--CGAGTG
promoter_MEP1_ZM_c30.271	MS.16	3.4343e-03	CCTGCTGS	GCTGCTG-
promoter_MEP1_ZM_c30.282	MS.18	5.9818e-03	NGTTTGAGAG	----TGAAAG
promoter_MEP1_ZM_c30.283	MS.20	1.2625e-03	GGGTCAATAG	-GGACAAT--
promoter_MEP1_ZM_c30.285	MS.20	7.8007e-04	GGACACTGTC	GGACAAT---
promoter_MEP1_ZM_c30.287	MS.21	8.9864e-03	CTATTCACCC	---TTCGCC-
promoter_MEP1_ZM_c30.288	MS.28	7.6630e-03	GTCCCAATGG	---CCAATC-
promoter_MEP1_ZM_c30.289	MS.17	8.8143e-03	AACCAGTGAC	--CGAGTG--
promoter_MEP1_ZM_c30.290	MS.28	6.3625e-03	GATTGTAACC	GATTGG----
promoter_MEP1_ZM_c30.293	MS.20	4.0878e-05	GGACAATGTC	GGACAAT---
promoter_MEP1_ZM_c30.305	MS.6	8.9833e-03	ACCTATTC	-CGTATT-
promoter_MEP1_ZM_c30.311	MS.6	9.3984e-03	AATAGGGC	AATACG--
promoter_MEP1_ZM_c30.326	MS.9	8.6800e-03	TATGGC	-GTGGC
promoter_MEP1_ZM_c30.328	MS.28	1.3222e-03	GATAGG	GATTGG
promoter_MEP1_ZM_c30.329	MS.19	7.5716e-03	TTCGAT--	-TCGATCG
promoter_MEP1_ZM_c30.330	MS.20	2.6555e-03	-GTCAAT	GGACAAT
promoter_MEP1_ZM_c30.333	MS.6	3.5003e-03	CGTGTT	CGTATT
promoter_MEP1_ZM_c30.337	MS.23	4.7431e-03	-AATCGT	CATTCGT
promoter_MEP1_ZM_c30.340	MS.20	2.3686e-03	-GCCAAT	GGACAAT
promoter_MEP1_ZM_c30.340	MS.28	3.8236e-03	-ATTGGC	GATTGG-
promoter_MEP1_ZM_c30.342	MS.25	4.1376e-03	-ACTATC	TACTAT-
promoter_MEP1_ZM_c30.347	MS.23	4.1945e-03	-AATCGT	CATTCGT
promoter_MEP1_ZM_c30.350	MS.7	9.9899e-03	CCTACT	-CTAGT
promoter_Mep3_ZM_c30.39	MS.16	5.5926e-05	GCTGCTGN	GCTGCTG-
promoter_Mep3_ZM_c30.40	MS.21	1.5684e-03	CCTCGCC	-TTCGCC
promoter_Mep3_ZM_c30.40	MS.4	6.5818e-03	GGCGAGG	-GCGAGT
promoter_Mep3_ZM_c30.40	MS.11	8.2395e-03	CCTCGCC	-GTCGC-
promoter_Mep3_ZM_c30.56	MS.11	2.6017e-03	CGWCGCS	-GTCGC-
promoter_Mep3_ZM_c30.56	MS.14	4.3265e-03	SGCGWCG	-GCGTC-
promoter_Mep3_ZM_c30.66	MS.16	8.3011e-04	GCTGCTS	GCTGCTG
promoter_Mep3_ZM_c30.66	MS.2	9.3833e-03	GCTGCTS	-CCGCTG
promoter_Mep3_ZM_c30.67	MS.1	8.7407e-04	GCTCGCTC	--TCGCT-
promoter_Mep3_ZM_c30.67	MS.4	4.8492e-03	GAGCGAGC	--GCGAGT
promoter_Mep3_ZM_c30.92	MS.26	5.7552e-03	-ACAAATCA	GACAAAT--
promoter_Mep3_ZM_c30.98	MS.5	8.7407e-04	SGCTGGCG	---TGGCG
promoter_Mep3_ZM_c30.108	MS.5	8.7407e-04	MTGGCGCC	-TGGCG--
promoter_Mep3_ZM_c30.118	MS.27	5.2348e-03	TCGTGTCG	-CGTGGCG
promoter_Mep3_ZM_c30.121	MS.21	6.3689e-03	CTTCTCC	-TTCGCC
promoter_Mep3_ZM_c30.123	MS.4	4.2463e-03	GCGAGCS	GCGAGT-
promoter_Mep3_ZM_c30.125	MS.3	5.5361e-03	TGCATTGC	--CGTTG-
promoter_Mep3_ZM_c30.125	MS.13	5.5361e-03	TGCATTGC	-GCGTT--
promoter_Mep3_ZM_c30.137	MS.16	6.8420e-03	GCTCCKGC	GCTGCTG-
promoter_Mep3_ZM_c30.139	MS.16	6.1974e-03	GCTSGTGG	GCTGCTG-
promoter_Mep3_ZM_c30.153	MS.26	8.9945e-03	ACACAATTGG	-GACAAAT--
promoter_Mep3_ZM_c30.157	MS.12	3.1469e-03	AAGGTGTCAG	--GGCGTAAG
promoter_Mep3_ZM_c30.161	MS.11	3.0892e-03	AAAGTCGC	---GTCGC
promoter_Mep3_ZM_c30.161	MS.4	9.5536e-03	GCGACTTT	GCGAGT--
promoter_Mep3_ZM_c30.162	MS.18	6.9413e-03	CTGACAGG	-TGAAAG-
promoter_Mep3_ZM_c30.165	MS.18	2.8360e-04	CTGAAAGG	-TGAAAG-
promoter_Mep3_ZM_c30.166	MS.6	8.8214e-03	CGTACTGT	CGTATT--
promoter_Mep3_ZM_c30.175	MS.6	1.8966e-03	CGGATT	CGTATT
promoter_Mep3_ZM_c30.177	MS.21	7.3264e-03	GTTAGCCC	-TTCGCC-
promoter_Mep3_ZM_c30.181	MS.20	2.2087e-03	GGGACACT	-GGACAAT
promoter_Mep3_ZM_c30.185	MS.28	8.0212e-03	GCAATCCG	CCAATC--
promoter_Mep3_ZM_c30.186	MS.24	3.2365e-03	CGCAAA	CGCATA
promoter_Mep3_ZM_c30.193	MS.18	1.0473e-03	TGACAG	TGAAAG
promoter_Mep3_ZM_c30.199	MS.6	1.4261e-03	CGCATT	CGTATT
promoter_Mep3_ZM_c30.199	MS.24	2.8585e-03	CGCATT	CGCATA
promoter_Mep3_ZM_c30.200	MS.21	1.6818e-03	TGCGAA	GGCGAA
promoter_Mep3_ZM_c30.208	MS.23	2.1684e-03	CATACG-	CATTCGT
promoter_Mep3_ZM_c30.208	MS.6	3.1846e-03	CGTATG	CGTATT
promoter_Mep3_ZM_c30.208	MS.12	8.4495e-03	--CGTATG	GGCGTAAG
promoter_Mep3_ZM_c30.210	MS.7	8.2788e-03	ACCAGG	ACTAG-
promoter_Mep3_ZM_c30.213	MS.17	1.7784e-03	CGATTG	CGAGTG
promoter_Mep3_ZM_c30.213	MS.23	2.7475e-03	-CGATTG	ACGAATG
promoter_Mep3_ZM_c30.213	MS.19	2.7603e-03	-CAATCG	TCGATCG
promoter_Mep3_ZM_c30.213	MS.28	4.8012e-03	CGATTG-	-GATTGG
promoter_Mep3_ZM_c30.215	MS.3	9.1956e-03	CGTTAG	CGTTG-
promoter_Mep3_ZM_c30.217	MS.13	1.8867e-04	TGCGTT	-GCGTT
promoter_Mep3_ZM_c30.218	MS.23	5.0277e-05	CATTCG-	CATTCGT
promoter_Mep3_ZM_c30.218	MS.17	2.4010e-03	CATTCG	CACTCG
promoter_Mep3_ZM_c30.219	MS.17	2.0065e-03	CGAGTT	CGAGTG
promoter_Mep3_ZM_c30.219	MS.4	4.5316e-03	-CGAGTT	GCGAGT-
promoter_Mep3_ZM_c30.219	MS.7	7.4530e-03	CGAGTT	CTAGT-
promoter_Mep3_ZM_c30.223	MS.1	9.6715e-03	GTCCCT	-TCGCT
promoter_Mep3_ZM_c30.223	MS.11	9.8192e-03	GTCCCT	GTCGC-
promoter_Mep3_ZM_c30.225	MS.28	1.8791e-03	GATAGG	GATTGG
promoter_Mep3_ZM_c30.226	MS.22	6.7393e-03	GTTAGC--	-TTAGCTA
promoter_Mep3_ZM_c30.228	MS.7	6.5150e-03	CTCGTT	CTAGT-
promoter_NADP-ME_ZM_c30.38	MS.16	1.7361e-04	GCNGCAGC	-CAGCAGC
promoter_NADP-ME_ZM_c30.56	MS.5	4.0879e-03	GTGGYGG	-TGGCG-
promoter_NADP-ME_ZM_c30.56	MS.9	4.0879e-03	GTGGYGG	GTGGC--
promoter_NADP-ME_ZM_c30.57	MS.21	6.9644e-03	CTCGCCC	TTCGCC-
promoter_NADP-ME_ZM_c30.57	MS.4	7.0220e-03	GGGCGAG-	--GCGAGT
promoter_NADP-ME_ZM_c30.77	MS.9	2.1591e-03	GTTGTSGC	---GTGGC
promoter_NADP-ME_ZM_c30.77	MS.11	4.2882e-03	GTTGTSGC	---GTCGC
promoter_NADP-ME_ZM_c30.93	MS.16	9.5513e-05	GCTGCTGC	GCTGCTG-
promoter_NADP-ME_ZM_c30.96	MS.3	3.4908e-03	GTCGTNG	--CGTTG
promoter_NADP-ME_ZM_c30.105	MS.9	8.7407e-04	GCNGTGGC	---GTGGC
promoter_NADP-ME_ZM_c30.127	MS.18	7.3348e-03	TTAAAGNGGG	TGAAAG----
promoter_NADP-ME_ZM_c30.134	MS.28	7.0376e-03	GGGTGTTTGG	----GATTGG
promoter_NADP-ME_ZM_c30.135	MS.18	9.2472e-03	TGAAAACCCN	TGAAAG----
promoter_NADP-ME_ZM_c30.136	MS.6	8.7048e-03	CGTCGTTTTG	---CGTATT-
promoter_NADP-ME_ZM_c30.143	MS.23	7.6545e-03	-CGAATGAC	ACGAATG--
promoter_NADP-ME_ZM_c30.145	MS.18	5.5018e-03	CTTTAACG	CTTTCA--
promoter_NADP-ME_ZM_c30.148	MS.13	4.0032e-03	ACNCGTTT	--GCGTT-
promoter_NADP-ME_ZM_c30.150	MS.23	4.2844e-05	-CGAATG	ACGAATG
promoter_NADP-ME_ZM_c30.150	MS.17	2.4427e-03	CGAATG	CGAGTG
promoter_NADP-ME_ZM_c30.151	MS.19	4.2468e-03	CGAACGAA	CGATCGA-
promoter_NADP-ME_ZM_c30.155	MS.6	2.3261e-03	CGTGTT	CGTATT
promoter_NADP-ME_ZM_c30.157	MS.6	3.1989e-03	CGTTTT	CGTATT
promoter_NADP-ME_ZM_c30.158	MS.14	1.6028e-04	GCGTCT	GCGTC-
promoter_NADP-ME_ZM_c30.160	MS.3	9.2795e-03	ACGATG	-CGTTG
promoter_NADP-ME_ZM_c30.166	MS.4	1.9718e-03	GTGAGT	GCGAGT
promoter_NADP-ME_ZM_c30.167	MS.3	7.8454e-03	GAACGG	CAACG-
promoter_NADP-ME_ZM_c30.170	MS.23	7.5529e-03	--TTCGTT	CATTCGT-
promoter_NADP-ME_ZM_c30.171	MS.6	5.6952e-03	TCGTAT-	-CGTATT
promoter_NADP-ME_ZM_c30.174	MS.5	8.8834e-03	CGCAAT	CGCCA-
promoter_NADP-ME_ZM_c30.175	MS.23	3.6773e-03	ACGATT-	ACGAATG
promoter_NADP-ME_ZM_c30.178	MS.7	1.6560e-04	CCTAGT	-CTAGT
promoter_NADP-ME_ZM_c30.183	MS.22	2.6853e-03	TTAGCG-	TTAGCTA
promoter_NADP-ME_ZM_c30.183	MS.5	8.6331e-03	CGCTAA	CGCCA-
promoter_NADP-ME_ZM_c30.187	MS.3	1.5029e-04	CGTTGA	CGTTG-
promoter_NADP-ME_ZM_c30.188	MS.14	8.5842e-03	GAGTCA	GCGTC-
promoter_PEP-CK_ZM_c30.2	MS.3	2.5585e-03	RNNNGTTRNNN	---CGTTG---
promoter_PEP-CK_ZM_c30.2	MS.13	6.3078e-03	RNNNGTTRNNN	--GCGTT----
promoter_PEP-CK_ZM_c30.47	MS.1	7.4852e-03	CTCNCTCC	-TCGCT--
promoter_PEP-CK_ZM_c30.48	MS.9	3.2070e-03	CGTGGNCG	-GTGGC--
promoter_PEP-CK_ZM_c30.48	MS.27	8.3100e-03	CGTGGNCG	CGTGGCG-
promoter_PEP-CK_ZM_c30.51	MS.2	9.6600e-03	GCRGTGG	-CAGCGG
promoter_PEP-CK_ZM_c30.60	MS.26	7.2905e-03	-ACANATAT	GACAAAT--
promoter_PEP-CK_ZM_c30.78	MS.5	3.4337e-03	GYGGCGG	-TGGCG-
promoter_PEP-CK_ZM_c30.78	MS.9	3.4337e-03	GYGGCGG	GTGGC--
promoter_PEP-CK_ZM_c30.83	MS.14	3.8291e-03	CCGCGKCC	--GCGTC-
promoter_PEP-CK_ZM_c30.96	MS.25	2.4444e-04	TCTACTAY	--TACTAT
promoter_PEP-CK_ZM_c30.105	MS.3	6.9840e-03	GTNGTTG	--CGTTG
promoter_PEP-CK_ZM_c30.128	MS.14	8.7407e-04	GGCGTCCC	-GCGTC--
promoter_PEP-CK_ZM_c30.188	MS.6	1.4620e-03	AAATAWGA	-AATACG-
promoter_PEP-CK_ZM_c30.196	MS.2	8.8418e-03	TAACCACTGC	---CCGCTG-
promoter_PEP-CK_ZM_c30.200	MS.6	7.0923e-03	TAACCCTATT	----CGTATT
promoter_PEP-CK_ZM_c30.202	MS.28	8.8002e-03	TAGCCATTGG	----GATTGG
promoter_PEP-CK_ZM_c30.204	MS.2	8.2197e-03	TTACCACTGC	---CCGCTG-
promoter_PEP-CK_ZM_c30.211	MS.28	6.4784e-03	AGATCGGT	-GATTGG-
promoter_PEP-CK_ZM_c30.215	MS.17	9.5033e-03	AACCAGTG	--CGAGTG
promoter_PEP-CK_ZM_c30.220	MS.6	8.8527e-03	ACCCTATT	--CGTATT
promoter_PEP-CK_ZM_c30.222	MS.28	8.5124e-03	CGATAGGG	-GATTGG-
promoter_PEP-CK_ZM_c30.224	MS.24	4.9610e-04	GCTATGCG	--TATGCG
promoter_PEP-CK_ZM_c30.229	MS.9	8.3239e-03	TATGGC	-GTGGC
promoter_PEP-CK_ZM_c30.232	MS.9	7.8034e-03	GTGACT	GTGGC-
promoter_PEP-CK_ZM_c30.234	MS.24	4.3877e-03	CTATGC-	-TATGCG
promoter_PEP-CK_ZM_c30.238	MS.1	1.4571e-04	ATCGCT	-TCGCT
promoter_PEP-CK_ZM_c30.241	MS.24	1.9521e-03	TATGCC	TATGCG
promoter_PEP-CK_ZM_c30.243	MS.17	1.6224e-03	CGAGTT	CGAGTG
promoter_PEP-CK_ZM_c30.243	MS.4	4.7620e-03	-CGAGTT	GCGAGT-
promoter_PEP-CK_ZM_c30.243	MS.7	6.7706e-03	CGAGTT	CTAGT-
promoter_PEP-CK_ZM_c30.244	MS.21	5.3543e-03	TTTCGC-	-TTCGCC
promoter_PEP-CK_ZM_c30.246	MS.7	9.0348e-03	CTAGAC	CTAGT-
promoter_PEPC_ZM_c30.52	MS.25	4.2463e-03	WTATTAT	-TACTAT
promoter_PEPC_ZM_c30.64	MS.7	1.6068e-03	TCTAGTTT	-CTAGT--
promoter_PEPC_ZM_c30.82	MS.5	3.7165e-03	GANGGCG	--TGGCG
promoter_PEPC_ZM_c30.84	MS.3	8.7407e-04	CGTTGSCG	CGTTG---
promoter_PEPC_ZM_c30.84	MS.5	4.2654e-03	CGTTGSCG	---TGGCG
promoter_PEPC_ZM_c30.99	MS.17	8.8350e-03	CSCGTGC	CGAGTG-
promoter_PEPC_ZM_c30.146	MS.17	5.6675e-03	CNCACACTTG	----CACTCG
promoter_PEPC_ZM_c30.149	MS.25	5.4867e-03	CAAGAGAGTA	----ATAGTA
promoter_PEPC_ZM_c30.152	MS.17	9.0683e-03	AAATCCCTCG	----CACTCG
promoter_PEPC_ZM_c30.154	MS.28	8.7062e-03	CAAGAGTGGA	---GATTGG-
promoter_PEPC_ZM_c30.158	MS.18	6.7517e-03	TGAGAGCTCA	TGAAAG----
promoter_PEPC_ZM_c30.161	MS.21	7.7232e-03	TTCGACTCTA	TTCGCC----
promoter_PEPC_ZM_c30.164	MS.21	8.8348e-03	TTCGCATC	TTCGCC--
promoter_PEPC_ZM_c30.167	MS.21	7.6739e-03	TTCGACTC	TTCGCC--
promoter_PEPC_ZM_c30.176	MS.28	3.4144e-04	GATTGGGA	GATTGG--
promoter_PEPC_ZM_c30.188	MS.23	6.6732e-03	--TTCGTA	CATTCGT-
promoter_PEPC_ZM_c30.189	MS.6	3.9040e-03	-GTATTC	CGTATT-
promoter_PEPC_ZM_c30.190	MS.28	4.4641e-03	-ATTGGG	GATTGG-
promoter_PEPC_ZM_c30.191	MS.1	4.5182e-04	ATNGCT	-TCGCT
promoter_PEPC_ZM_c30.193	MS.24	4.9832e-03	-ATGCGA	TATGCG-
promoter_PEPC_ZM_c30.194	MS.23	4.3435e-05	CATTCG-	CATTCGT
promoter_PEPC_ZM_c30.194	MS.17	2.1533e-03	CGAATG	CGAGTG
promoter_PEPC_ZM_c30.199	MS.18	1.3162e-03	TGATAG	TGAAAG
promoter_PEPC_ZM_c30.207	MS.19	8.4337e-03	TTCGAT--	-TCGATCG
promoter_PEPC_ZM_c30.209	MS.10	5.6705e-03	-ACGCTT	TACGCT-
promoter_PEPC_ZM_c30.210	MS.18	6.6186e-03	-GAAAGC	TGAAAG-
promoter_PEPC_ZM_c30.212	MS.25	4.0313e-03	-ACTATG	TACTAT-
promoter_PEPC_ZM_c30.215	MS.8	2.2088e-04	TACGTT	TACGT-
promoter_PEPC_ZM_c30.215	MS.10	3.4519e-03	TACGTT	TACGCT
promoter_PEPC_ZM_c30.217	MS.12	9.8817e-03	-TTACAC-	CTTACGCC
promoter_PEPC_ZM_c30.222	MS.7	6.1324e-03	CTAGGA	CTAGT-
promoter_PEPC_ZM_c30.223	MS.10	1.9812e-03	TACCCT	TACGCT
promoter_PPDK-RP_ZM_c30.17	MS.9	3.4341e-03	GCGGNGGC	---GTGGC
promoter_PPDK-RP_ZM_c30.25	MS.9	2.9478e-03	GYGGYGGC	---GTGGC
promoter_PPDK-RP_ZM_c30.25	MS.5	9.7263e-03	GYGGYGGC	-TGGCG--
promoter_PPDK-RP_ZM_c30.26	MS.9	5.7089e-03	GGNGGCCG	-GTGGC--
promoter_PPDK-RP_ZM_c30.53	MS.17	1.0802e-03	CGAGNGAG	CGAGTG--
promoter_PPDK-RP_ZM_c30.53	MS.1	1.9372e-03	CTCNCTCG	-TCGCT--
promoter_PPDK-RP_ZM_c30.53	MS.19	5.8876e-03	CTCNCTCG	-TCGATCG
promoter_PPDK-RP_ZM_c30.65	MS.11	2.3465e-04	GWCGCC	GTCGC-
promoter_PPDK-RP_ZM_c30.65	MS.14	6.2922e-04	GGCGWC	-GCGTC
promoter_PPDK-RP_ZM_c30.65	MS.21	6.0956e-03	GWCGCC	TTCGCC
promoter_PPDK-RP_ZM_c30.79	MS.15	6.9681e-03	GCTNCGGC	--TGCGG-
promoter_PPDK-RP_ZM_c30.85	MS.8	4.0867e-03	GTRCGTG	-TACGT-
promoter_PPDK-RP_ZM_c30.86	MS.7	3.1638e-03	AGCTAGYT	--CTAGT-
promoter_PPDK-RP_ZM_c30.98	MS.15	3.4169e-03	CGGTGCRG	---TGCGG
promoter_PPDK-RP_ZM_c30.109	MS.7	2.4256e-03	YTAGTTTG	CTAGT---
promoter_PPDK-RP_ZM_c30.114	MS.27	1.4463e-04	CRTGGCGC	CGTGGCG-
promoter_PPDK-RP_ZM_c30.114	MS.5	8.7407e-04	CRTGGCGC	--TGGCG-
promoter_PPDK-RP_ZM_c30.114	MS.9	2.4234e-03	CRTGGCGC	-GTGGC--
promoter_PPDK-RP_ZM_c30.121	MS.6	9.2617e-03	CGAATTGCCT	CGTATT----
promoter_PPDK-RP_ZM_c30.123	MS.28	5.4361e-03	TCGCATTGGG	---GATTGG-
promoter_PPDK-RP_ZM_c30.123	MS.6	9.2762e-03	TCGCATTGGG	-CGTATT---
promoter_PPDK-RP_ZM_c30.129	MS.17	7.2361e-03	GCAAGAGTGG	---CGAGTG-
promoter_PPDK-RP_ZM_c30.129	MS.28	7.8928e-03	GCAAGAGTGG	----GATTGG
promoter_PPDK-RP_ZM_c30.132	MS.12	4.3017e-03	ATGGCCTTAG	--GGCGTAAG
promoter_PPDK-RP_ZM_c30.134	MS.24	3.7874e-04	CTATGCGT	-TATGCG-
promoter_PPDK-RP_ZM_c30.137	MS.28	8.7317e-03	GATTGCCT	GATTGG--
promoter_PPDK-RP_ZM_c30.141	MS.6	9.1209e-03	TCGGATTG	-CGTATT-
promoter_PPDK-RP_ZM_c30.144	MS.1	1.9987e-03	GGATCGCT	---TCGCT
promoter_PPDK-RP_ZM_c30.146	MS.13	2.3589e-03	TGCGTTAA	-GCGTT--
promoter_PPDK-RP_ZM_c30.147	MS.20	2.6477e-03	GGGCAATG	GGACAAT-
promoter_PPDK-RP_ZM_c30.150	MS.24	8.8715e-03	CTATACGC	-TATGCG-
promoter_PPDK-RP_ZM_c30.154	MS.20	2.1891e-03	GGCCAATG	GGACAAT-
promoter_PPDK-RP_ZM_c30.154	MS.21	9.0476e-03	CATTGGCC	--TTCGCC
promoter_PPDK-RP_ZM_c30.157	MS.9	2.5597e-03	AAGTGGCC	--GTGGC-
promoter_PPDK-RP_ZM_c30.158	MS.23	4.5989e-05	CATTCG-	CATTCGT
promoter_PPDK-RP_ZM_c30.158	MS.17	2.0865e-03	CGAATG	CGAGTG
promoter_PPDK-RP_ZM_c30.160	MS.6	2.1072e-03	CGTGTT	CGTATT
promoter_PPDK-RP_ZM_c30.161	MS.13	1.6378e-04	TGCGTT	-GCGTT
promoter_PPDK-RP_ZM_c30.167	MS.1	1.4440e-04	ATCGCT	-TCGCT
promoter_PPDK-RP_ZM_c30.169	MS.8	1.7393e-04	TACGTC	TACGT-
promoter_PPDK-RP_ZM_c30.169	MS.12	9.0911e-03	--TACGTC	CTTACGCC
promoter_PPDK-RP_ZM_c30.169	MS.14	9.3626e-03	TACGTC	-GCGTC
promoter_PPDK-RP_ZM_c30.174	MS.22	6.0948e-03	CTTAGC--	-TTAGCTA
promoter_PPDK-RP_ZM_c30.175	MS.12	9.3734e-03	--AGTAAG	GGCGTAAG
promoter_PPDK-RP_ZM_c30.176	MS.10	1.6800e-05	TACGCT	TACGCT
promoter_PPDK-RP_ZM_c30.176	MS.12	8.2140e-03	AGCGTA--	GGCGTAAG
promoter_PPDK-RP_ZM_c30.180	MS.28	2.0738e-03	GCAATC	CCAATC
promoter_PPDK-RP_ZM_c30.182	MS.23	7.2972e-03	--TTCGTG	CATTCGT-
promoter_PPDK-RP_ZM_c30.185	MS.24	1.7063e-03	CGTATA	CGCATA
promoter_PPDK-RP_ZM_c30.185	MS.6	2.4883e-03	CGTATA	CGTATT
promoter_PPDK-RP_ZM_c30.188	MS.27	2.4213e-03	-TCCACG	CGCCACG
promoter_PPDK-RP_ZM_c30.188	MS.9	8.8607e-03	CGTGGA	-GTGGC
promoter_PPDK-RP_ZM_c30.190	MS.2	4.3117e-03	ACCGCT-	-CCGCTG
promoter_PPDK-RP_ZM_c30.192	MS.28	1.5000e-03	GATTGC	GATTGG
promoter_PPDK-RP_ZM_c30.195	MS.10	2.4882e-03	CACGCT	TACGCT
promoter_PPDK-RP_ZM_c30.195	MS.1	8.1953e-03	CACGCT	-TCGCT
promoter_PPDK-RP_ZM_c30.197	MS.23	6.8448e-03	--GAATGC	ACGAATG-
promoter_PPDK-RP_ZM_c30.203	MS.18	1.6355e-03	TGACAG	TGAAAG
promoter_PPDK_ZM_c30.5	MS.3	2.5585e-03	RNNNGTTRNNN	---CGTTG---
promoter_PPDK_ZM_c30.5	MS.13	6.3078e-03	RNNNGTTRNNN	--GCGTT----
promoter_PPDK_ZM_c30.16	MS.9	5.8554e-03	GNGGCRGC	GTGGC---
promoter_PPDK_ZM_c30.29	MS.16	9.8913e-03	GGAGNAGC	-CAGCAGC
promoter_PPDK_ZM_c30.30	MS.28	7.8777e-03	GTTTGGT	GATTGG-
promoter_PPDK_ZM_c30.33	MS.2	7.0408e-03	CCGGTGC	CCGCTG-
promoter_PPDK_ZM_c30.46	MS.14	7.5977e-03	GNCGTCG	-GCGTC-
promoter_PPDK_ZM_c30.58	MS.5	8.7407e-04	TGATGGCG	---TGGCG
promoter_PPDK_ZM_c30.76	MS.8	5.4797e-03	GTGCGTG	-TACGT-
promoter_PPDK_ZM_c30.77	MS.4	1.3574e-03	GGCGAGS	-GCGAGT
promoter_PPDK_ZM_c30.77	MS.21	4.2463e-03	SCTCGCC	-TTCGCC
promoter_PPDK_ZM_c30.78	MS.25	4.9202e-03	TATTATTT	TACTAT--
promoter_PPDK_ZM_c30.85	MS.3	1.3811e-03	GTGCGTTG	---CGTTG
promoter_PPDK_ZM_c30.85	MS.13	1.3811e-03	GTGCGTTG	--GCGTT-
promoter_PPDK_ZM_c30.88	MS.7	1.6825e-03	AAACTAGT	---CTAGT
promoter_PPDK_ZM_c30.99	MS.16	1.0575e-04	GCTGCTGG	GCTGCTG-
promoter_PPDK_ZM_c30.99	MS.15	5.7819e-03	GCTGCTGG	--TGCGG-
promoter_PPDK_ZM_c30.104	MS.12	4.3185e-03	ATGCCCTAAG	--GGCGTAAG
promoter_PPDK_ZM_c30.108	MS.12	3.6556e-03	AGGTCCTAAG	--GGCGTAAG
promoter_PPDK_ZM_c30.109	MS.18	5.3028e-03	TGTAAGGAGA	TGAAAG----
promoter_PPDK_ZM_c30.110	MS.12	3.7899e-03	CTTAGGNGTT	CTTACGCC--
promoter_PPDK_ZM_c30.115	MS.12	5.8662e-03	GCCCTAAG	GGCGTAAG
promoter_PPDK_ZM_c30.119	MS.12	6.5511e-03	TCCGTAAG	GGCGTAAG
promoter_PPDK_ZM_c30.121	MS.18	7.3398e-03	CTGAAGGT	-TGAAAG-
promoter_PPDK_ZM_c30.127	MS.20	3.4350e-03	GGGCAATT	GGACAAT-
promoter_PPDK_ZM_c30.133	MS.12	5.5189e-03	GCCTTAAG	GGCGTAAG
promoter_PPDK_ZM_c30.136	MS.12	1.7482e-04	--CGTAAG	GGCGTAAG
promoter_PPDK_ZM_c30.144	MS.20	3.1627e-03	-GGCAAT	GGACAAT
promoter_PPDK_ZM_c30.149	MS.12	9.2768e-03	--CCTAAG	GGCGTAAG
promoter_PPDK_ZM_c30.157	MS.10	1.9906e-03	TAGGCT	TACGCT
promoter_PPDK_ZM_c30.167	MS.22	6.8048e-03	--GCTAAC	TAGCTAA-
promoter_PP_ZM_c30.39	MS.1	8.1857e-03	CTCNCTC	-TCGCT-
promoter_PP_ZM_c30.40	MS.5	4.6491e-03	GGTGGNG	--TGGCG
promoter_PP_ZM_c30.40	MS.9	4.6491e-03	GGTGGNG	-GTGGC-
promoter_PP_ZM_c30.43	MS.2	8.8497e-03	CCGYCG	CCGCTG
promoter_PP_ZM_c30.54	MS.11	4.5500e-03	CGTCGNS	-GTCGC-
promoter_PP_ZM_c30.63	MS.21	1.3446e-03	CTTCWCC	-TTCGCC
promoter_PP_ZM_c30.85	MS.5	6.8691e-03	CGGAGGCG	---TGGCG
promoter_PP_ZM_c30.85	MS.9	6.8691e-03	CGGAGGCG	--GTGGC-
promoter_PP_ZM_c30.100	MS.17	1.0216e-04	CGAGTSG	CGAGTG-
promoter_PP_ZM_c30.100	MS.4	4.2834e-03	-CGAGTSG	GCGAGT--
promoter_PP_ZM_c30.117	MS.22	3.4343e-03	TTAGATAA	TTAGCTA-
promoter_PP_ZM_c30.119	MS.25	7.1221e-03	-TAGTAGT	ATAGTA--
promoter_PP_ZM_c30.144	MS.10	9.4611e-03	ATACACTGCC	-TACGCT---
promoter_PP_ZM_c30.145	MS.24	7.2583e-03	GTATACGTGC	-TATGCG---
promoter_PP_ZM_c30.147	MS.28	6.5939e-03	CTAGATTCGC	---GATTGG-
promoter_PP_ZM_c30.148	MS.10	4.3935e-04	GATACGCT	--TACGCT
promoter_PP_ZM_c30.149	MS.13	2.6733e-03	ACGCGTTT	--GCGTT-
promoter_PP_ZM_c30.154	MS.8	2.5312e-03	TGCTACGT	---TACGT
promoter_PP_ZM_c30.155	MS.13	2.7336e-03	AGCGTTTC	-GCGTT--
promoter_PP_ZM_c30.155	MS.10	8.4363e-03	GAAACGCT	--TACGCT
promoter_PP_ZM_c30.156	MS.18	8.6581e-03	TGTAAGAC	TGAAAG--
promoter_PP_ZM_c30.162	MS.10	8.2859e-03	GACACGCT	--TACGCT
promoter_PP_ZM_c30.163	MS.1	2.3866e-03	TCATCGCT	---TCGCT
promoter_PP_ZM_c30.170	MS.8	3.2005e-03	TGATACGT	---TACGT
promoter_PP_ZM_c30.171	MS.10	4.5780e-03	-ACGCTT	TACGCT-
promoter_PP_ZM_c30.174	MS.19	2.7047e-03	TCGATT-	TCGATCG
promoter_PP_ZM_c30.174	MS.1	9.6149e-03	TCGATT	TCGCT-
promoter_PP_ZM_c30.176	MS.8	1.5528e-04	ATACGT	-TACGT
promoter_PP_ZM_c30.176	MS.23	3.4529e-03	-ATACGT	CATTCGT
promoter_PP_ZM_c30.176	MS.6	4.7200e-03	ACGTAT-	-CGTATT
promoter_PP_ZM_c30.178	MS.18	1.5713e-03	TGAACG	TGAAAG
promoter_PP_ZM_c30.180	MS.14	8.6080e-03	GGCATC	-GCGTC
promoter_PP_ZM_c30.181	MS.6	2.2534e-03	CGTATC	CGTATT
promoter_PP_ZM_c30.185	MS.7	8.6992e-03	ACTGGT	-CTAGT
promoter_PP_ZM_c30.186	MS.3	1.7041e-04	CGTTGA	CGTTG-
promoter_PP_ZM_c30.187	MS.16	1.4538e-03	GCTACT-	GCTGCTG
promoter_PP_ZM_c30.187	MS.9	9.3823e-03	AGTAGC	-GTGGC
promoter_PP_ZM_c30.193	MS.13	9.5454e-03	GCCTTA	GCGTT-
promoter_PP_ZM_c30.196	MS.7	9.4390e-03	GCTAGA	-CTAGT
promoter_PP_ZM_c30.198	MS.7	8.5469e-03	ACTGGT	-CTAGT
promoter_PP_ZM_c30.199	MS.23	3.5530e-03	-ATGCGT	CATTCGT
promoter_PP_ZM_c30.199	MS.24	5.3878e-03	-ATGCGT	TATGCG-
promoter_PP_ZM_c30.204	MS.19	2.2990e-03	TCGAAC-	TCGATCG
promoter_PP_ZM_c30.205	MS.19	3.1049e-03	TCGATG-	TCGATCG
promoter_PP_ZM_c30.206	MS.7	6.3220e-03	CCCAGT	-CTAGT
promoter_PP_ZM_c30.208	MS.27	1.9957e-03	CGTAGC-	CGTGGCG
promoter_PP_ZM_c30.208	MS.9	7.2539e-03	CGTAGC	-GTGGC
promoter_PP_ZM_c30.208	MS.11	7.2728e-03	CGTAGC	-GTCGC
promoter_PP_ZM_c30.208	MS.3	8.1851e-03	CGTAGC	CGTTG-
promoter_PPT_ZM_c30.25	MS.5	5.1723e-03	GSNGGCG	--TGGCG
promoter_PPT_ZM_c30.49	MS.14	5.3279e-03	CKCGTCG	-GCGTC-
promoter_PPT_ZM_c30.50	MS.21	2.6339e-04	CYTCGYC	-TTCGCC
promoter_PPT_ZM_c30.62	MS.27	4.7593e-03	GCGAGGCG	-CGTGGCG
promoter_PPT_ZM_c30.69	MS.16	1.0366e-04	TGCTGCTG	-GCTGCTG
promoter_PPT_ZM_c30.73	MS.6	6.8142e-03	CATATTT	CGTATT-
promoter_PPT_ZM_c30.92	MS.16	1.5816e-04	GCTSCTGC	GCTGCTG-
promoter_PPT_ZM_c30.154	MS.16	7.2330e-03	SCTGATGG	GCTGCTG-
promoter_PPT_ZM_c30.158	MS.20	9.7695e-04	GGGGACACTG	--GGACAAT-
promoter_PPT_ZM_c30.164	MS.18	7.2760e-03	CTGGTGACAG	----TGAAAG
promoter_PPT_ZM_c30.165	MS.18	7.5027e-03	GGTGACAG	--TGAAAG
promoter_PPT_ZM_c30.166	MS.19	1.3373e-03	GAAACGATCG	---TCGATCG
promoter_PPT_ZM_c30.168	MS.18	2.5663e-04	GGGCTGAAAG	----TGAAAG
promoter_PPT_ZM_c30.170	MS.12	2.8909e-03	CTGACACCTT	CTTACGCC--
promoter_PPT_ZM_c30.171	MS.17	9.8812e-03	CTCTCNTWCT	CACTCG----
promoter_PPT_ZM_c30.176	MS.10	5.4443e-03	GCNACNCT	--TACGCT
promoter_PPT_ZM_c30.179	MS.20	2.1042e-03	AGTGTCCC	ATTGTCC-
promoter_PPT_ZM_c30.180	MS.11	2.8728e-03	GCGACTTT	GCGAC---
promoter_PPT_ZM_c30.181	MS.19	3.3735e-03	AACGATCG	-TCGATCG
promoter_PPT_ZM_c30.185	MS.6	1.9962e-03	CGGATT	CGTATT
promoter_PPT_ZM_c30.197	MS.24	2.6335e-03	TTTGCG	TATGCG
promoter_PPT_ZM_c30.198	MS.18	1.0879e-03	CTGTCA	CTTTCA
promoter_PPT_ZM_c30.200	MS.14	6.8135e-03	AGGGTC	-GCGTC
promoter_PPT_ZM_c30.201	MS.18	2.8014e-03	TGACAG	TGAAAG
promoter_PPT_ZM_c30.205	MS.5	7.5279e-03	ATTGCG	-TGGCG
promoter_PPT_ZM_c30.206	MS.17	1.5969e-03	CGAGTT	CGAGTG
promoter_PPT_ZM_c30.206	MS.4	4.3605e-03	-CGAGTT	GCGAGT-
promoter_PPT_ZM_c30.206	MS.7	7.4646e-03	CGAGTT	CTAGT-
promoter_PPT_ZM_c30.207	MS.21	1.2166e-03	TTCGCA	TTCGCC
promoter_PPT_ZM_c30.207	MS.1	9.7935e-03	TGCGAA	AGCGA-
promoter_PPT_ZM_c30.209	MS.6	2.5558e-03	CGTACT	CGTATT
promoter_PPT_ZM_c30.210	MS.6	2.0937e-03	CGCATT	CGTATT
promoter_PPT_ZM_c30.210	MS.24	2.7198e-03	AATGCG	TATGCG
promoter_PPT_ZM_c30.211	MS.2	1.9406e-03	ACGCTG	CCGCTG
promoter_PPT_ZM_c30.211	MS.10	4.5549e-03	-ACGCTG	TACGCT-
promoter_PPT_ZM_c30.211	MS.3	8.8239e-03	ACGCTG	-CGTTG
promoter_PPT_ZM_c30.219	MS.3	6.3265e-03	CGTTAG	CGTTG-
promoter_PPT_ZM_c30.223	MS.13	2.5345e-04	TGCGTT	-GCGTT
promoter_PPT_ZM_c30.224	MS.17	1.5847e-03	CGATTG	CGAGTG
promoter_PPT_ZM_c30.224	MS.19	1.5969e-03	-CAATCG	TCGATCG
promoter_PPT_ZM_c30.224	MS.23	2.8151e-03	CAATCG-	CATTCGT
promoter_PPT_ZM_c30.224	MS.28	4.7228e-03	CGATTG-	-GATTGG
promoter_PPT_ZM_c30.226	MS.6	2.3154e-05	CGTATT	CGTATT
promoter_PPT_ZM_c30.229	MS.23	2.6681e-03	CATACG-	CATTCGT
promoter_PPT_ZM_c30.229	MS.6	5.1503e-03	CGTATG	CGTATT
promoter_PPT_ZM_c30.229	MS.12	9.3514e-03	--CGTATG	GGCGTAAG
promoter_PPT_ZM_c30.231	MS.27	2.6474e-03	CGTGAC-	CGTGGCG
promoter_PPT_ZM_c30.231	MS.9	9.0904e-03	CGTGAC	-GTGGC
promoter_PPT_ZM_c30.232	MS.15	1.8106e-04	TGCGGT	TGCGG-
promoter_PPT_ZM_c30.233	MS.12	9.8294e-03	GGTGTA--	GGCGTAAG
promoter_PPT_ZM_c30.235	MS.27	2.2694e-03	-GTGACG	CGTGGCG
promoter_PPT_ZM_c30.235	MS.11	7.2114e-03	CGTCAC	-GTCGC
promoter_PPT_ZM_c30.235	MS.9	8.4158e-03	GTGACG	GTGGC-
promoter_PPT_ZM_c30.235	MS.5	8.9454e-03	GTGACG	-TGGCG
promoter_TPT_ZM_c30.38	MS.27	5.7796e-04	GCGMGGCG	-CGTGGCG
promoter_TPT_ZM_c30.44	MS.16	8.3800e-04	GCTGCTS	GCTGCTG
promoter_TPT_ZM_c30.44	MS.2	9.4910e-03	GCTGCTS	-CCGCTG
promoter_TPT_ZM_c30.58	MS.9	1.8047e-03	CGTGGCCG	-GTGGC--
promoter_TPT_ZM_c30.58	MS.27	5.6103e-03	CGTGGCCG	CGTGGCG-
promoter_TPT_ZM_c30.63	MS.7	8.7407e-04	WCTAGTTT	-CTAGT--
promoter_TPT_ZM_c30.66	MS.3	8.7407e-04	CCGTTGGA	-CGTTG--
promoter_TPT_ZM_c30.86	MS.16	6.9707e-04	GCTGCTG	GCTGCTG
promoter_TPT_ZM_c30.86	MS.2	7.5923e-03	GCTGCTG	-CCGCTG
promoter_TPT_ZM_c30.96	MS.21	1.3579e-04	CTTCGSC	-TTCGCC
promoter_TPT_ZM_c30.134	MS.9	7.5295e-03	CCNTGGCC	--GTGGC-
promoter_TPT_ZM_c30.144	MS.5	8.5547e-03	GTCGGGCG	---TGGCG
promoter_TPT_ZM_c30.147	MS.3	4.9553e-03	GTYGTTG	--CGTTG
promoter_TPT_ZM_c30.153	MS.1	7.8979e-03	CTCNCTCC	-TCGCT--
promoter_TPT_ZM_c30.182	MS.28	8.1115e-03	TAGCCATTGG	----GATTGG
promoter_TPT_ZM_c30.184	MS.2	8.1442e-03	TAACCACTGC	---CCGCTG-
promoter_TPT_ZM_c30.195	MS.28	8.4978e-03	CATTGGGG	GATTGG--
promoter_TPT_ZM_c30.199	MS.19	3.5669e-03	CTAGATCG	-TCGATCG
promoter_TPT_ZM_c30.203	MS.28	9.0317e-03	AATTGGGC	GATTGG--
promoter_TPT_ZM_c30.207	MS.28	5.0928e-03	AGATCGGT	-GATTGG-
promoter_TPT_ZM_c30.211	MS.28	7.0029e-03	GGGATTAG	--GATTGG
promoter_TPT_ZM_c30.218	MS.1	1.4639e-04	ATCGCT	-TCGCT
promoter_TPT_ZM_c30.219	MS.9	9.0195e-03	TATGGC	-GTGGC
promoter_TPT_ZM_c30.223	MS.24	4.3277e-03	-GCATAG	CGCATA-
promoter_TPT_ZM_c30.224	MS.21	5.3439e-03	TTTCGC-	-TTCGCC
promoter_TPT_ZM_c30.225	MS.17	2.0660e-03	AACTCG	CACTCG
promoter_TPT_ZM_c30.225	MS.4	4.7661e-03	-CGAGTT	GCGAGT-
promoter_TPT_ZM_c30.228	MS.24	2.3380e-03	GATGCG	TATGCG
promoter_TPT_ZM_c30.231	MS.7	8.6450e-03	CTGGTT	CTAGT-
promoter_TPT_ZM_c30.233	MS.24	2.1497e-03	GGCATA	CGCATA
promoter_TPT_ZM_c30.235	MS.7	8.8484e-03	CTAGAC	CTAGT-
promoter_TPT_ZM_c30.241	MS.7	9.9868e-03	CTAGAC	CTAGT-
promoter_TPT_ZM_c30.244	MS.18	1.2427e-03	CTTACA	CTTTCA
promoter_TPT_ZM_c30.248	MS.2	4.1989e-03	ACCGCT-	-CCGCTG

## Sheet: cluster_1
motif_1_id	motif_2_id	p_value	motif_1_cons	motif_2_cons
promoter_AlaAT_ZM_c30.3	cluster_1.76	0.0052868	CAACNGNC	CAACCAA-
promoter_AlaAT_ZM_c30.31	cluster_1.89	0.0001287	#NAME?	TCACGT
promoter_AlaAT_ZM_c30.31	cluster_1.32	0.0013239	#NAME?	CGTACGTG
promoter_AlaAT_ZM_c30.31	cluster_1.42	0.0013239	--ACGTG-	GTACGTGG
promoter_AlaAT_ZM_c30.31	cluster_1.64	0.0013239	-CACGT--	ACACGTGT
promoter_AlaAT_ZM_c30.31	cluster_1.80	0.0013239	CACGT---	CACGTACT
promoter_AlaAT_ZM_c30.34	cluster_1.73	0.0013469	TATATWT	#NAME?
promoter_AlaAT_ZM_c30.34	cluster_1.21	0.0074621	TATATWT-	TATTTATT
promoter_AlaAT_ZM_c30.34	cluster_1.27	0.0074621	#NAME?	AATATATT
promoter_AlaAT_ZM_c30.34	cluster_1.13	0.008397	TATATWT-	TATATTAT
promoter_AlaAT_ZM_c30.35	cluster_1.21	3.719e-05	TATTTNTW	TATTTATT
promoter_AlaAT_ZM_c30.35	cluster_1.16	0.0049738	WANAAATA	GATAAAT-
promoter_AlaAT_ZM_c30.35	cluster_1.30	0.0072778	WANAAATA	#NAME?
promoter_AlaAT_ZM_c30.36	cluster_1.9	0.0015307	TWTTTTTW	TTTTCTTA
promoter_AlaAT_ZM_c30.36	cluster_1.21	0.0034035	TWTTTTTW	TATTTATT
promoter_AlaAT_ZM_c30.36	cluster_1.71	0.009709	TWTTTTTW	TTTTATTC
promoter_AlaAT_ZM_c30.40	cluster_1.55	0.001585	TTTNTTTT	TCTGTTTT
promoter_AlaAT_ZM_c30.40	cluster_1.23	0.0099813	TTTNTTTT	#NAME?
promoter_AlaAT_ZM_c30.43	cluster_1.43	0.0073064	TATANAA-	TATAATAT
promoter_AlaAT_ZM_c30.43	cluster_1.71	0.0073064	TTNTATA-	TTTTATTC
promoter_AlaAT_ZM_c30.45	cluster_1.15	6.585e-05	GTTTGGTT	#NAME?
promoter_AlaAT_ZM_c30.45	cluster_1.77	0.0038715	GTTTGGTT	GTGTGGT-
promoter_AlaAT_ZM_c30.45	cluster_1.76	0.0038983	GTTTGGTT-	#NAME?
promoter_AlaAT_ZM_c30.52	cluster_1.77	0.0047911	TGTTTGGT	#NAME?
promoter_AlaAT_ZM_c30.52	cluster_1.15	0.0048235	TGTTTGGT-	#NAME?
promoter_AlaAT_ZM_c30.58	cluster_1.21	0.00012674	TATTTRT-	TATTTATT
promoter_AlaAT_ZM_c30.58	cluster_1.57	0.0088633	TATTTRT	#NAME?
promoter_AlaAT_ZM_c30.59	cluster_1.13	0.00090293	TNTATTTT	TATATTAT
promoter_AlaAT_ZM_c30.59	cluster_1.55	0.0013226	TNTATTTT	TCTGTTTT
promoter_AlaAT_ZM_c30.59	cluster_1.47	0.0083567	TNTATTTT	#NAME?
promoter_AlaAT_ZM_c30.60	cluster_1.92	0.0014747	ATTTNTTT	ATTTAATT
promoter_AlaAT_ZM_c30.60	cluster_1.21	0.0014862	#NAME?	TATTTATT-
promoter_AlaAT_ZM_c30.60	cluster_1.15	0.0087223	ATTTNTTT	#NAME?
promoter_AlaAT_ZM_c30.60	cluster_1.23	0.0087223	ATTTNTTT	#NAME?
promoter_AlaAT_ZM_c30.60	cluster_1.4	0.0087773	AAANAAAT-	#NAME?
promoter_AlaAT_ZM_c30.71	cluster_1.103	0.0057668	#NAME?	GCTGTGTT-
promoter_AlaAT_ZM_c30.76	cluster_1.73	0.0016492	RTRTGTGT	ATATGT--
promoter_AlaAT_ZM_c30.77	cluster_1.13	0.00016807	TATWTTA-	TATATTAT
promoter_AlaAT_ZM_c30.77	cluster_1.43	0.0076426	TATWTTA-	TATAATAT
promoter_AlaAT_ZM_c30.77	cluster_1.27	0.0076916	TAAWATA--	#NAME?
promoter_AlaAT_ZM_c30.77	cluster_1.20	0.0081892	#NAME?	TTAAAATT
promoter_AlaAT_ZM_c30.79	cluster_1.39	0.00024789	GCCACGYC	GCCACGT-
promoter_AlaAT_ZM_c30.79	cluster_1.28	0.0047791	#NAME?	GGGTGTGG-
promoter_AlaAT_ZM_c30.79	cluster_1.87	0.005899	#NAME?	TGCCACG--
promoter_AlaAT_ZM_c30.80	cluster_1.10	0.0021234	CAKCARCA	CAGCCACA
promoter_AlaAT_ZM_c30.81	cluster_1.59	0.0035534	KTRTGTGT	TTTTGTG-
promoter_AlaAT_ZM_c30.81	cluster_1.91	0.0035534	KTRTGTGT	TTCTGTG-
promoter_AlaAT_ZM_c30.82	cluster_1.15	0.0019934	TTTRKTT	TTTGGTT
promoter_AlaAT_ZM_c30.82	cluster_1.92	0.0036652	#NAME?	ATTTAATT
promoter_AlaAT_ZM_c30.86	cluster_1.30	0.00014476	TATTATWT	TATTATT-
promoter_AlaAT_ZM_c30.86	cluster_1.45	0.00021816	TATTATWT	TATTATA-
promoter_AlaAT_ZM_c30.86	cluster_1.12	0.00070199	TATTATWT	TAGTATTT
promoter_AlaAT_ZM_c30.86	cluster_1.43	0.0010234	TATTATWT	TATAATAT
promoter_AlaAT_ZM_c30.86	cluster_1.37	0.0013917	TATTATWT	TATTATC-
promoter_AlaAT_ZM_c30.87	cluster_1.73	9.2549e-05	ANATATGT	#NAME?
promoter_AlaAT_ZM_c30.90	cluster_1.78	0.006938	CCTSGCCG	#NAME?
promoter_AlaAT_ZM_c30.96	cluster_1.15	0.0065624	TNTTGGTG	#NAME?
promoter_AlaAT_ZM_c30.96	cluster_1.59	0.0065624	TNTTGGTG	#NAME?
promoter_AlaAT_ZM_c30.96	cluster_1.101	0.0065624	TNTTGGTG	TTTTCGT-
promoter_AlaAT_ZM_c30.99	cluster_1.44	0.0014536	ATTTTTTT	ACTTTTT-
promoter_AlaAT_ZM_c30.99	cluster_1.5	0.0056592	ATTTTTTT	ATTTTCT-
promoter_AlaAT_ZM_c30.103	cluster_1.31	0.0085415	CTACTNCT	#NAME?
promoter_AlaAT_ZM_c30.108	cluster_1.21	0.001262	TAGTTAKT	TATTTATT
promoter_AlaAT_ZM_c30.117	cluster_1.41	0.007614	CATGYATA	CACGTAT-
promoter_AlaAT_ZM_c30.119	cluster_1.78	0.0068806	CYGCCTGC	CTGGCTG-
promoter_AlaAT_ZM_c30.122	cluster_1.8	0.00087588	TTGTACAT	TAGTAC--
promoter_AlaAT_ZM_c30.128	cluster_1.55	0.0014072	TWTGTTT-	TCTGTTTT
promoter_AlaAT_ZM_c30.130	cluster_1.20	0.0055084	#NAME?	TTAAAATT-
promoter_AlaAT_ZM_c30.130	cluster_1.50	0.0078513	TAAASTTT-	#NAME?
promoter_AlaAT_ZM_c30.132	cluster_1.9	0.006847	TTTTTMT--	#NAME?
promoter_AlaAT_ZM_c30.132	cluster_1.21	0.0093104	TTTTTMT-	TATTTATT
promoter_AlaAT_ZM_c30.132	cluster_1.71	0.0093687	TTTTTMT--	#NAME?
promoter_AlaAT_ZM_c30.132	cluster_1.22	0.0098563	AKAAAAA	#NAME?
promoter_AlaAT_ZM_c30.134	cluster_1.23	0.0076197	TTCCYTTT	TTCGTTT-
promoter_AlaAT_ZM_c30.134	cluster_1.105	0.0076197	TTCCYTTT	#NAME?
promoter_AlaAT_ZM_c30.135	cluster_1.32	0.00030651	#NAME?	CGTACGTG
promoter_AlaAT_ZM_c30.135	cluster_1.42	0.00030651	GTACATG-	GTACGTGG
promoter_AlaAT_ZM_c30.135	cluster_1.80	0.00030651	#NAME?	AGTACGTG
promoter_AlaAT_ZM_c30.138	cluster_1.77	0.0042834	#NAME?	GTGTGGT-
promoter_AlaAT_ZM_c30.141	cluster_1.93	0.00016226	ATAATAWT	#NAME?
promoter_AlaAT_ZM_c30.141	cluster_1.25	0.00019201	AWTATTAT	#NAME?
promoter_AlaAT_ZM_c30.141	cluster_1.68	0.00019201	ATAATAWT	#NAME?
promoter_AlaAT_ZM_c30.141	cluster_1.13	0.00077976	AWTATTAT	TATATTAT
promoter_AlaAT_ZM_c30.141	cluster_1.43	0.00078618	#NAME?	TATAATAT-
promoter_AlaAT_ZM_c30.142	cluster_1.57	0.0084307	TGTWCAT	#NAME?
promoter_AlaAT_ZM_c30.143	cluster_1.73	0.0015056	CATATTT	#NAME?
promoter_AlaAT_ZM_c30.143	cluster_1.35	0.007065	CATATTT	CAGATT-
promoter_AlaAT_ZM_c30.152	cluster_1.23	0.00011565	TTTCGTTT	#NAME?
promoter_AlaAT_ZM_c30.152	cluster_1.15	0.0058356	TTTCGTTT	TTTGGTT-
promoter_AlaAT_ZM_c30.152	cluster_1.58	0.0058356	TTTCGTTT	#NAME?
promoter_AlaAT_ZM_c30.152	cluster_1.67	0.0058356	TTTCGTTT	#NAME?
promoter_AlaAT_ZM_c30.152	cluster_1.101	0.0058742	#NAME?	TTTTCGT--
promoter_AlaAT_ZM_c30.162	cluster_1.14	0.00072469	TWTTATGT	TTTTAAGT
promoter_AlaAT_ZM_c30.162	cluster_1.48	0.0044534	TWTTATGT	TCTTAT--
promoter_AlaAT_ZM_c30.162	cluster_1.56	0.0070368	TWTTATGT	#NAME?
promoter_AlaAT_ZM_c30.162	cluster_1.59	0.0070368	TWTTATGT	TTTTGTG-
promoter_AlaAT_ZM_c30.162	cluster_1.63	0.0070368	TWTTATGT	#NAME?
promoter_AlaAT_ZM_c30.168	cluster_1.30	0.007424	TATTGTWT	TATTATT-
promoter_AlaAT_ZM_c30.168	cluster_1.38	0.0084428	AWACAATA	#NAME?
promoter_AlaAT_ZM_c30.168	cluster_1.45	0.0084428	AWACAATA	#NAME?
promoter_AlaAT_ZM_c30.170	cluster_1.58	0.0069812	TAGGTKTG	TACGTTT-
promoter_AlaAT_ZM_c30.170	cluster_1.2	0.0090356	TAGGTKTG	TACGTGT-
promoter_AlaAT_ZM_c30.172	cluster_1.20	0.00085936	CTAWAATT	TTAAAATT
promoter_AlaAT_ZM_c30.172	cluster_1.30	0.0077806	CTAWAATT	#NAME?
promoter_AlaAT_ZM_c30.172	cluster_1.45	0.0077806	CTAWAATT	#NAME?
promoter_AlaAT_ZM_c30.172	cluster_1.90	0.0077806	AATTWTAG	#NAME?
promoter_AlaAT_ZM_c30.172	cluster_1.99	0.0077806	CTAWAATT	CTATAAA-
promoter_AlaAT_ZM_c30.177	cluster_1.29	0.0058186	TTGATTTG	#NAME?
promoter_AlaAT_ZM_c30.177	cluster_1.49	0.0058186	TTGATTTG	TTAATTT-
promoter_AlaAT_ZM_c30.185	cluster_1.40	0.0011408	CCACGTTGTG	-CACGTTT--
promoter_AlaAT_ZM_c30.185	cluster_1.80	0.0038633	CCACGTTGTG	-CACGTACT-
promoter_AlaAT_ZM_c30.185	cluster_1.42	0.0040259	CACAACGTGG	#NAME?
promoter_AlaAT_ZM_c30.185	cluster_1.39	0.0045824	#NAME?	GCCACGT----
promoter_AlaAT_ZM_c30.185	cluster_1.89	0.0085724	CCACGTTGTG	TCACGT----
promoter_AlaAT_ZM_c30.186	cluster_1.75	0.0024359	CGGTGTACAC	#NAME?
promoter_AlaAT_ZM_c30.187	cluster_1.61	0.00092017	CGTGCGTTGC	-GTGCGTG--
promoter_AlaAT_ZM_c30.187	cluster_1.67	0.0017992	CGTGCGTTGC	--TGCGTTT-
promoter_AlaAT_ZM_c30.187	cluster_1.86	0.0027699	CGTGCGTTGC	-GTGAGTGG-
promoter_AlaAT_ZM_c30.187	cluster_1.42	0.0027732	CGTGCGTTGC	-GTACGTGG-
promoter_AlaAT_ZM_c30.187	cluster_1.32	0.0031362	CGTGCGTTGC	CGTACGTG--
promoter_AlaAT_ZM_c30.188	cluster_1.46	0.00097663	ACAGTGTCCG	-CAGTTTC--
promoter_AlaAT_ZM_c30.188	cluster_1.72	0.0035354	CGGACACTGT	CAGCCACT--
promoter_AlaAT_ZM_c30.189	cluster_1.72	0.003249	TCAGAGACTC	-CAGCCACT-
promoter_AlaAT_ZM_c30.189	cluster_1.69	0.0080949	GAGTCTCTGA	GAATCT----
promoter_AlaAT_ZM_c30.190	cluster_1.70	0.0017632	CCTAGTCACC	--TAGTGAC-
promoter_AlaAT_ZM_c30.190	cluster_1.86	0.0024353	GGTGACTAGG	-GTGAGTGG-
promoter_AlaAT_ZM_c30.190	cluster_1.94	0.0084617	GGTGACTAGG	--TGACGTG-
promoter_AlaAT_ZM_c30.191	cluster_1.8	0.0066329	GTGTACTCAA	--GTACTA--
promoter_AlaAT_ZM_c30.192	cluster_1.86	0.0042737	CTCTGAGTCG	#NAME?
promoter_AlaAT_ZM_c30.196	cluster_1.100	0.00099038	GGATACTGTC	--ATTCTGT-
promoter_AlaAT_ZM_c30.196	cluster_1.46	0.001026	GGATACTGTC	-GAAACTG--
promoter_AlaAT_ZM_c30.196	cluster_1.38	0.0014065	GACAGTATCC	TACAGTA---
promoter_AlaAT_ZM_c30.196	cluster_1.85	0.0029412	GGATACTGTC	-AATTCTGT-
promoter_AlaAT_ZM_c30.196	cluster_1.88	0.008397	GACAGTATCC	#NAME?
promoter_AlaAT_ZM_c30.197	cluster_1.100	0.0013098	ACAGAGTCCG	ACAGAAT---
promoter_AlaAT_ZM_c30.197	cluster_1.85	0.0027913	ACAGAGTCCG	ACAGAATT--
promoter_AlaAT_ZM_c30.197	cluster_1.35	0.0085941	ACAGAGTCCG	-CAGATT---
promoter_AlaAT_ZM_c30.197	cluster_1.69	0.0093472	CGGACTCTGT	--GAATCT--
promoter_AlaAT_ZM_c30.198	cluster_1.8	0.0088947	GAGTACAC	TAGTAC--
promoter_AlaAT_ZM_c30.199	cluster_1.72	0.0045441	CAGAGACT	CAGCCACT
promoter_AlaAT_ZM_c30.202	cluster_1.62	0.0031076	TCGTGAGT	#NAME?
promoter_AlaAT_ZM_c30.202	cluster_1.89	0.0086763	ACTCACGA	#NAME?
promoter_AlaAT_ZM_c30.205	cluster_1.86	0.0084821	TGTGAGTC-	#NAME?
promoter_AlaAT_ZM_c30.206	cluster_1.66	0.0036324	GCGCAACC	ACGCAAAC
promoter_AlaAT_ZM_c30.207	cluster_1.66	0.0078463	CGNTTGCG-	#NAME?
promoter_AlaAT_ZM_c30.213	cluster_1.39	0.0024131	TACCACGT	#NAME?
promoter_AlaAT_ZM_c30.213	cluster_1.87	0.0031146	ACGTGGTA	#NAME?
promoter_AlaAT_ZM_c30.214	cluster_1.100	0.0026153	AGTCTGTA	ATTCTGT-
promoter_AlaAT_ZM_c30.214	cluster_1.35	0.0074629	TACAGACT	#NAME?
promoter_AlaAT_ZM_c30.214	cluster_1.85	0.0097515	TACAGACT-	#NAME?
promoter_AlaAT_ZM_c30.215	cluster_1.104	0.0021906	CGTGTA-	CGTGTTT
promoter_AlaAT_ZM_c30.215	cluster_1.107	0.0021906	#NAME?	CCGTGTT
promoter_AlaAT_ZM_c30.215	cluster_1.18	0.004034	#NAME?	TTATACG
promoter_AlaAT_ZM_c30.215	cluster_1.2	0.0060919	#NAME?	TACGTGT-
promoter_AlaAT_ZM_c30.215	cluster_1.82	0.0067891	#NAME?	CACGTGTC
promoter_AlaAT_ZM_c30.216	cluster_1.62	0.006041	GTCTCA--	#NAME?
promoter_AlaAT_ZM_c30.217	cluster_1.101	0.0035316	GGTTTCGT	#NAME?
promoter_AlaAT_ZM_c30.217	cluster_1.66	0.0053381	GGTTTCGT	GTTTGCGT
promoter_AlaAT_ZM_c30.225	cluster_1.105	0.0037466	#NAME?	TCGTTTT
promoter_AlaAT_ZM_c30.226	cluster_1.38	0.0065057	#NAME?	TACTGTA-
promoter_AlaAT_ZM_c30.227	cluster_1.34	0.0027838	CTCAGA-	TTCAGAT
promoter_AlaAT_ZM_c30.227	cluster_1.91	0.00334	CTCAGA-	CACAGAA
promoter_AlaAT_ZM_c30.229	cluster_1.35	0.0017788	CAGACT	CAGATT
promoter_AlaAT_ZM_c30.229	cluster_1.100	0.0030361	AGTCTG-	ATTCTGT
promoter_AlaAT_ZM_c30.229	cluster_1.85	0.0091998	-CAGACT-	ACAGAATT
promoter_AlaAT_ZM_c30.230	cluster_1.8	0.0019835	GAGTAC	TAGTAC
promoter_AlaAT_ZM_c30.230	cluster_1.53	0.006431	GAGTAC--	#NAME?
promoter_AlaAT_ZM_c30.231	cluster_1.54	0.0026902	#NAME?	TGACTGA
promoter_AlaAT_ZM_c30.231	cluster_1.86	0.0071255	-TGAGTC-	GTGAGTGG
promoter_AlaAT_ZM_c30.232	cluster_1.18	0.0033845	#NAME?	CGTATAA
promoter_AlaAT_ZM_c30.232	cluster_1.90	0.0033845	GTATAC-	GTATAAT
promoter_AlaAT_ZM_c30.233	cluster_1.67	0.0026765	TCCGTT-	TGCGTTT
promoter_AlaAT_ZM_c30.233	cluster_1.58	0.0029806	TCCGTT-	TACGTTT
promoter_AlaAT_ZM_c30.233	cluster_1.23	0.0030131	#NAME?	AAACGAA
promoter_AlaAT_ZM_c30.233	cluster_1.55	0.0093237	TCCGTT--	TCTGTTTT
promoter_AlaAT_ZM_c30.234	cluster_1.67	3.8364e-05	TGCGTT-	TGCGTTT
promoter_AlaAT_ZM_c30.234	cluster_1.61	0.0025279	#NAME?	GTGCGTG
promoter_AlaAT_ZM_c30.234	cluster_1.58	0.0031418	TGCGTT-	TACGTTT
promoter_AlaAT_ZM_c30.234	cluster_1.23	0.0031708	#NAME?	AAACGAA
promoter_AlaAT_ZM_c30.234	cluster_1.103	0.0041466	#NAME?	GCTGTGTT
promoter_AlaAT_ZM_c30.235	cluster_1.6	0.008375	-CTACCT-	GCTAGCTA
promoter_AlaAT_ZM_c30.235	cluster_1.19	0.008375	#NAME?	AGCTAGCT
promoter_AlaAT_ZM_c30.238	cluster_1.79	0.0077737	CAATCG--	CACTCGTG
promoter_AlaAT_ZM_c30.239	cluster_1.3	0.0063334	-GTGTAC-	TGTGGACG
promoter_AlaAT_ZM_c30.239	cluster_1.75	0.0063334	#NAME?	GTGTGGAC
promoter_AlaAT_ZM_c30.242	cluster_1.84	0.0025443	AGTCAC-	TGTCACT
promoter_AlaAT_ZM_c30.242	cluster_1.70	0.0031482	#NAME?	TAGTGAC
promoter_AlaAT_ZM_c30.242	cluster_1.54	0.0061092	GTGACT--	#NAME?
promoter_AlaAT_ZM_c30.242	cluster_1.86	0.0064176	GTGACT--	GTGAGTGG
promoter_AlaAT_ZM_c30.242	cluster_1.10	0.0087519	-AGTCAC-	CAGCCACA
promoter_AlaAT_ZM_c30.243	cluster_1.97	4.2494e-05	CACGAG-	CACGAGT
promoter_AlaAT_ZM_c30.243	cluster_1.79	0.00018749	#NAME?	CACTCGTG
promoter_AlaAT_ZM_c30.243	cluster_1.33	0.0082223	-CTCGTG-	ACGCGTGA
promoter_AlaAT_ZM_c30.243	cluster_1.64	0.0086103	-CTCGTG-	ACACGTGT
promoter_AlaAT_ZM_c30.243	cluster_1.82	0.0086103	#NAME?	GACACGTG
promoter_AlaAT_ZM_c30.244	cluster_1.54	0.0025365	#NAME?	TCAGTCA
promoter_AlaAT_ZM_c30.246	cluster_1.53	0.0022433	ACCTAC-	ACGTACT
promoter_AlaAT_ZM_c30.246	cluster_1.32	0.0070149	-ACCTAC-	CACGTACG
promoter_AlaAT_ZM_c30.246	cluster_1.42	0.0070149	#NAME?	CCACGTAC
promoter_AlaAT_ZM_c30.246	cluster_1.80	0.0070149	-ACCTAC-	CACGTACT
promoter_AlaAT_ZM_c30.247	cluster_1.34	0.0026635	CTCTGA-	ATCTGAA
promoter_AlaAT_ZM_c30.248	cluster_1.107	0.0029349	#NAME?	AACACGG
promoter_AlaAT_ZM_c30.248	cluster_1.28	0.0076501	CGGTGT--	GGGTGTGG
promoter_AlaAT_ZM_c30.248	cluster_1.103	0.0081128	-ACACCG-	AACACAGC
promoter_AlaAT_ZM_c30.251	cluster_1.2	0.0023145	ACAGGT-	ACACGTA
promoter_AlaAT_ZM_c30.251	cluster_1.64	0.0072145	ACAGGT--	ACACGTGT
promoter_AlaAT_ZM_c30.251	cluster_1.82	0.0072145	-ACAGGT-	GACACGTG
promoter_AlaAT_ZM_c30.252	cluster_1.101	5.6794e-05	#NAME?	TTTTCGT
promoter_AlaAT_ZM_c30.252	cluster_1.59	0.00074	TTTCGT-	TTTTGTG
promoter_AlaAT_ZM_c30.252	cluster_1.15	0.00096384	TTTCGT-	TTTGGTT
promoter_AlaAT_ZM_c30.252	cluster_1.52	0.0038684	#NAME?	TATTCGT
promoter_AlaAT_ZM_c30.252	cluster_1.63	0.0045275	#NAME?	TTTACGT
promoter_AlaAT_ZM_c30.254	cluster_1.33	0.0078137	-CAAGCG-	TCACGCGT
promoter_AlaAT_ZM_c30.255	cluster_1.54	0.0027229	TGACTC-	TGACTGA
promoter_AlaAT_ZM_c30.256	cluster_1.72	0.0078253	#NAME?	CAGCCACT
promoter_AlaAT_ZM_c30.258	cluster_1.8	0.0015943	TAGTCC	TAGTAC
promoter_AspAT_ZM_c30.4	cluster_1.76	0.0052868	CAACNGNC	CAACCAA-
promoter_AspAT_ZM_c30.16	cluster_1.89	0.00095763	NNCACGTGNN	-TCACGT---
promoter_AspAT_ZM_c30.16	cluster_1.94	0.0012929	NNCACGTGNN	-TGACGTG--
promoter_AspAT_ZM_c30.16	cluster_1.64	0.003191	NNCACGTGNN	-ACACGTGT-
promoter_AspAT_ZM_c30.16	cluster_1.82	0.003191	NNCACGTGNN	GACACGTG--
promoter_AspAT_ZM_c30.16	cluster_1.39	0.0036252	NNCACGTGNN	GCCACGT---
promoter_AspAT_ZM_c30.22	cluster_1.21	6.5864e-05	TATWTATA	TATTTATT
promoter_AspAT_ZM_c30.22	cluster_1.27	0.0028141	TATAWATA	AATATATT
promoter_AspAT_ZM_c30.22	cluster_1.16	0.0044112	TATAWATA	GATAAAT-
promoter_AspAT_ZM_c30.22	cluster_1.7	0.0095959	TATAWATA	#NAME?
promoter_AspAT_ZM_c30.23	cluster_1.55	0.0024699	TTTWTTTT	TCTGTTTT
promoter_AspAT_ZM_c30.25	cluster_1.13	0.0061848	TATATAW-	TATATTAT
promoter_AspAT_ZM_c30.26	cluster_1.71	0.002804	WTTTNTTT	TTTTATTC
promoter_AspAT_ZM_c30.26	cluster_1.9	0.0031356	WTTTNTTT	TTTTCTTA
promoter_AspAT_ZM_c30.26	cluster_1.92	0.00472	WTTTNTTT	ATTTAATT
promoter_AspAT_ZM_c30.26	cluster_1.21	0.0047529	#NAME?	TATTTATT-
promoter_AspAT_ZM_c30.31	cluster_1.3	0.009263	#NAME?	TGTGGACG
promoter_AspAT_ZM_c30.34	cluster_1.27	0.00040849	MATATAW-	AATATATT
promoter_AspAT_ZM_c30.34	cluster_1.13	0.0059701	WTATATK--	#NAME?
promoter_AspAT_ZM_c30.35	cluster_1.77	0.0074459	TGTTTGNT	#NAME?
promoter_AspAT_ZM_c30.35	cluster_1.15	0.0074938	TGTTTGNT-	#NAME?
promoter_AspAT_ZM_c30.36	cluster_1.15	0.00024109	RTTTGKTT	#NAME?
promoter_AspAT_ZM_c30.36	cluster_1.23	0.006468	RTTTGKTT	#NAME?
promoter_AspAT_ZM_c30.36	cluster_1.66	0.0099015	RTTTGKTT	GTTTGCGT
promoter_AspAT_ZM_c30.36	cluster_1.76	0.0099571	RTTTGKTT-	#NAME?
promoter_AspAT_ZM_c30.37	cluster_1.21	3.3138e-05	TATTTWTW	TATTTATT
promoter_AspAT_ZM_c30.37	cluster_1.16	0.0042398	WAWAAATA	GATAAAT-
promoter_AspAT_ZM_c30.37	cluster_1.30	0.0066482	TATTTWTW	TATTATT-
promoter_AspAT_ZM_c30.37	cluster_1.7	0.0095682	WAWAAATA	#NAME?
promoter_AspAT_ZM_c30.41	cluster_1.43	0.0059701	TATARAA-	TATAATAT
promoter_AspAT_ZM_c30.41	cluster_1.71	0.0059701	TTYTATA-	TTTTATTC
promoter_AspAT_ZM_c30.41	cluster_1.48	0.0084047	TTYTATA	TCTTAT-
promoter_AspAT_ZM_c30.41	cluster_1.57	0.0084047	TTYTATA	GTTTAT-
promoter_AspAT_ZM_c30.41	cluster_1.81	0.0084047	TTYTATA	#NAME?
promoter_AspAT_ZM_c30.46	cluster_1.22	0.0042834	#NAME?	GAAAAT--
promoter_AspAT_ZM_c30.46	cluster_1.13	0.0066197	#NAME?	TATATTAT
promoter_AspAT_ZM_c30.46	cluster_1.27	0.0066197	AAAATAK-	AATATATT
promoter_AspAT_ZM_c30.46	cluster_1.43	0.0066197	#NAME?	TATAATAT
promoter_AspAT_ZM_c30.46	cluster_1.73	0.0095343	MTATTTT	ATATGT-
promoter_AspAT_ZM_c30.51	cluster_1.59	0.0087871	TGTTTTNT-	#NAME?
promoter_AspAT_ZM_c30.55	cluster_1.47	0.0004174	TANAATTT	#NAME?
promoter_AspAT_ZM_c30.55	cluster_1.20	0.00065421	#NAME?	TTAAAATT-
promoter_AspAT_ZM_c30.55	cluster_1.65	0.00096454	TANAATTT	#NAME?
promoter_AspAT_ZM_c30.55	cluster_1.98	0.0010875	TANAATTT	#NAME?
promoter_AspAT_ZM_c30.55	cluster_1.43	0.0018524	TANAATTT	TATAATAT
promoter_AspAT_ZM_c30.59	cluster_1.73	0.00010454	TATRTGT	#NAME?
promoter_AspAT_ZM_c30.60	cluster_1.76	0.0003295	CAACCACC	CAACCAA-
promoter_AspAT_ZM_c30.67	cluster_1.6	3.5197e-06	TAGCTAGC	TAGCTAGC
promoter_AspAT_ZM_c30.67	cluster_1.19	0.00048869	TAGCTAGC-	#NAME?
promoter_AspAT_ZM_c30.69	cluster_1.77	0.0026066	GTKTKGT	GTGTGGT
promoter_AspAT_ZM_c30.71	cluster_1.56	0.0089678	TNTCTCTA	TTTATCT-
promoter_AspAT_ZM_c30.74	cluster_1.14	0.0025072	TTTKWTGT	TTTTAAGT
promoter_AspAT_ZM_c30.74	cluster_1.59	0.0029377	TTTKWTGT	TTTTGTG-
promoter_AspAT_ZM_c30.75	cluster_1.47	0.00012033	AYAATTTA	ATAATTT-
promoter_AspAT_ZM_c30.75	cluster_1.13	0.00059206	TAAATTRT	TATATTAT
promoter_AspAT_ZM_c30.75	cluster_1.65	0.00066039	AYAATTTA	-CAATTT-
promoter_AspAT_ZM_c30.75	cluster_1.98	0.0014274	AYAATTTA	AGAATTT-
promoter_AspAT_ZM_c30.75	cluster_1.7	0.0034584	#NAME?	ATAAATT--
promoter_AspAT_ZM_c30.78	cluster_1.73	0.0042463	NACATGT	#NAME?
promoter_AspAT_ZM_c30.81	cluster_1.13	0.00016554	#NAME?	TATATTAT
promoter_AspAT_ZM_c30.81	cluster_1.43	0.00016554	#NAME?	TATAATAT
promoter_AspAT_ZM_c30.82	cluster_1.13	0.0062431	TAKATTT-	TATATTAT
promoter_AspAT_ZM_c30.82	cluster_1.27	0.0062841	#NAME?	AATATATT-
promoter_AspAT_ZM_c30.82	cluster_1.73	0.0088768	TAKATTT	#NAME?
promoter_AspAT_ZM_c30.87	cluster_1.13	0.0018242	TNTTTTAT	TATATTAT
promoter_AspAT_ZM_c30.87	cluster_1.25	0.0070794	TNTTTTAT	#NAME?
promoter_AspAT_ZM_c30.93	cluster_1.25	0.00043606	TTATTAT	TTATTAT
promoter_AspAT_ZM_c30.93	cluster_1.13	0.0034343	#NAME?	TATATTAT
promoter_AspAT_ZM_c30.93	cluster_1.43	0.0034343	#NAME?	TATAATAT
promoter_AspAT_ZM_c30.93	cluster_1.48	0.0042463	TTATTAT	#NAME?
promoter_AspAT_ZM_c30.93	cluster_1.30	0.0090543	TTATTAT-	#NAME?
promoter_AspAT_ZM_c30.104	cluster_1.105	0.0034343	NTCATTTT	#NAME?
promoter_AspAT_ZM_c30.104	cluster_1.23	0.0062919	NTCATTTT	TTCGTTT-
promoter_AspAT_ZM_c30.104	cluster_1.26	0.0062919	NTCATTTT	TTCAATT-
promoter_AspAT_ZM_c30.104	cluster_1.49	0.0062919	NTCATTTT	TTAATTT-
promoter_AspAT_ZM_c30.118	cluster_1.57	0.0078085	GGTTTGT	#NAME?
promoter_AspAT_ZM_c30.122	cluster_1.57	0.0042463	GTATATA	GTTTAT-
promoter_AspAT_ZM_c30.125	cluster_1.9	0.0060794	TWTTTTT-	TTTTCTTA
promoter_AspAT_ZM_c30.125	cluster_1.71	0.0060794	TWTTTTT-	TTTTATTC
promoter_AspAT_ZM_c30.132	cluster_1.5	0.00018252	TATTTTYT	#NAME?
promoter_AspAT_ZM_c30.132	cluster_1.22	0.00039945	ARAAAATA	-GAAAAT-
promoter_AspAT_ZM_c30.132	cluster_1.21	0.00081524	TATTTTYT	TATTTATT
promoter_AspAT_ZM_c30.132	cluster_1.13	0.0054717	TATTTTYT	TATATTAT
promoter_AspAT_ZM_c30.132	cluster_1.30	0.0077157	TATTTTYT	TATTATT-
promoter_AspAT_ZM_c30.134	cluster_1.14	0.0066487	#NAME?	TTTTAAGT
promoter_AspAT_ZM_c30.134	cluster_1.73	0.0095851	TTKATGT	#NAME?
promoter_AspAT_ZM_c30.134	cluster_1.57	0.0096613	#NAME?	GTTTAT--
promoter_AspAT_ZM_c30.135	cluster_1.29	0.0062067	TGWATTTG	#NAME?
promoter_AspAT_ZM_c30.135	cluster_1.49	0.0062067	TGWATTTG	TTAATTT-
promoter_AspAT_ZM_c30.135	cluster_1.98	0.0062067	TGWATTTG	AGAATTT-
promoter_AspAT_ZM_c30.135	cluster_1.4	0.0062474	#NAME?	ACAAATT--
promoter_AspAT_ZM_c30.140	cluster_1.55	0.0050138	TCTATTT-	TCTGTTTT
promoter_AspAT_ZM_c30.140	cluster_1.65	0.0067842	TCTATTT	#NAME?
promoter_AspAT_ZM_c30.141	cluster_1.38	0.006681	TRCTATAT	TACTGTA-
promoter_AspAT_ZM_c30.141	cluster_1.45	0.006681	TRCTATAT	TATTATA-
promoter_AspAT_ZM_c30.154	cluster_1.99	0.00022513	TTTATART	TTTATAG-
promoter_AspAT_ZM_c30.154	cluster_1.25	0.0067336	TTTATART	#NAME?
promoter_AspAT_ZM_c30.154	cluster_1.68	0.0067336	TTTATART	#NAME?
promoter_AspAT_ZM_c30.154	cluster_1.90	0.0067336	TTTATART	#NAME?
promoter_AspAT_ZM_c30.154	cluster_1.45	0.0067774	#NAME?	TATTATA--
promoter_AspAT_ZM_c30.166	cluster_1.8	0.0088605	CCTTAGTTCC	---TAGTAC-
promoter_AspAT_ZM_c30.167	cluster_1.85	0.0025026	CTACGGAGTT	#NAME?
promoter_AspAT_ZM_c30.167	cluster_1.60	0.008658	AACTCCGTAG	---TACGTA-
promoter_AspAT_ZM_c30.168	cluster_1.70	0.00062655	CTAGGGACTA	-TAGTGAC--
promoter_AspAT_ZM_c30.168	cluster_1.8	0.0064206	TAGTCCCTAG	TAGTAC----
promoter_AspAT_ZM_c30.170	cluster_1.8	0.0076794	AGTCCTACGT	-GTACTA---
promoter_AspAT_ZM_c30.172	cluster_1.70	0.0010647	TTACTGACGT	-TAGTGAC--
promoter_AspAT_ZM_c30.172	cluster_1.54	0.0013096	ACGTCAGTAA	#NAME?
promoter_AspAT_ZM_c30.172	cluster_1.94	0.005206	TTACTGACGT-	#NAME?
promoter_AspAT_ZM_c30.172	cluster_1.89	0.0091913	TTACTGACGT	#NAME?
promoter_AspAT_ZM_c30.173	cluster_1.84	0.00081087	CTTGTCAGTG	--TGTCACT-
promoter_AspAT_ZM_c30.173	cluster_1.14	0.0023995	CACTGACAAG	-ACTTAAAA-
promoter_AspAT_ZM_c30.173	cluster_1.86	0.0083975	#NAME?	CCACTCAC---
promoter_AspAT_ZM_c30.174	cluster_1.81	0.0059602	CAGGTCGAAA	#NAME?
promoter_AspAT_ZM_c30.175	cluster_1.3	0.0026139	GGGTCCACTT	-CGTCCACA-
promoter_AspAT_ZM_c30.175	cluster_1.75	0.0029425	AAGTGGACCC	GTGTGGAC--
promoter_AspAT_ZM_c30.177	cluster_1.106	0.00085257	TAGCTTCNGT	TAGATTC---
promoter_AspAT_ZM_c30.177	cluster_1.66	0.0040095	TAGCTTCNGT	#NAME?
promoter_AspAT_ZM_c30.177	cluster_1.6	0.0052439	TAGCTTCNGT	TAGCTAGC--
promoter_AspAT_ZM_c30.177	cluster_1.69	0.0061728	TAGCTTCNGT	-AGATTC---
promoter_AspAT_ZM_c30.177	cluster_1.17	0.0074244	TAGCTTCNGT	-AGATTCT--
promoter_AspAT_ZM_c30.178	cluster_1.8	0.0057509	AAGTAGTCCC	---TAGTAC-
promoter_AspAT_ZM_c30.178	cluster_1.4	0.0096827	GGGACTACTT	#NAME?
promoter_AspAT_ZM_c30.181	cluster_1.83	0.0095331	ATTGCCTCTC	-TTCCATC--
promoter_AspAT_ZM_c30.182	cluster_1.39	0.0019359	GTTTCCACGT	#NAME?
promoter_AspAT_ZM_c30.182	cluster_1.87	0.0019503	GTTTCCACGT	--TGCCACG-
promoter_AspAT_ZM_c30.182	cluster_1.83	0.006298	GTTTCCACGT	--TTCCATC-
promoter_AspAT_ZM_c30.182	cluster_1.89	0.0096557	GTTTCCACGT	#NAME?
promoter_AspAT_ZM_c30.183	cluster_1.54	0.0028055	CTGACTAA	#NAME?
promoter_AspAT_ZM_c30.185	cluster_1.70	0.0028246	CGTCAGTA	#NAME?
promoter_AspAT_ZM_c30.189	cluster_1.40	0.008897	#NAME?	CACGTTT--
promoter_AspAT_ZM_c30.189	cluster_1.58	0.008897	#NAME?	TACGTTT--
promoter_AspAT_ZM_c30.193	cluster_1.72	0.00082276	#NAME?	CAGCCACT-
promoter_AspAT_ZM_c30.193	cluster_1.39	0.0030702	AGCCACTT	#NAME?
promoter_AspAT_ZM_c30.198	cluster_1.106	0.0022013	TAGGTTCC	TAGATTC-
promoter_AspAT_ZM_c30.198	cluster_1.69	0.0063141	GGAACCTA	-GAATCT-
promoter_AspAT_ZM_c30.199	cluster_1.88	0.00041785	GTTATCCG	-TTATCC-
promoter_AspAT_ZM_c30.199	cluster_1.74	0.0033849	GTTATCCG	#NAME?
promoter_AspAT_ZM_c30.199	cluster_1.18	0.0045823	GTTATCCG	#NAME?
promoter_AspAT_ZM_c30.200	cluster_1.39	0.0026351	GGCCACTT	#NAME?
promoter_AspAT_ZM_c30.200	cluster_1.72	0.0076631	AAGTGGCC-	#NAME?
promoter_AspAT_ZM_c30.202	cluster_1.76	0.0028949	TTGGTCGT	TTGGTTG-
promoter_AspAT_ZM_c30.203	cluster_1.65	0.006886	CGAAATCG	#NAME?
promoter_AspAT_ZM_c30.204	cluster_1.8	0.0073844	AGTAGTCC	#NAME?
promoter_AspAT_ZM_c30.205	cluster_1.88	0.0089343	CGGATTAC	-GGATAA-
promoter_AspAT_ZM_c30.205	cluster_1.35	0.0089349	CGGATTAC	CAGATT--
promoter_AspAT_ZM_c30.209	cluster_1.70	0.0023306	TACTGA-	TAGTGAC
promoter_AspAT_ZM_c30.209	cluster_1.54	0.002541	#NAME?	TGACTGA
promoter_AspAT_ZM_c30.209	cluster_1.38	0.0031603	#NAME?	TACAGTA
promoter_AspAT_ZM_c30.212	cluster_1.16	0.002175	#NAME?	ATTTATC
promoter_AspAT_ZM_c30.212	cluster_1.56	0.002175	GTTATC-	TTTATCT
promoter_AspAT_ZM_c30.212	cluster_1.37	0.0024419	#NAME?	TATTATC
promoter_AspAT_ZM_c30.212	cluster_1.88	0.0044966	GTTATC-	#NAME?
promoter_AspAT_ZM_c30.212	cluster_1.74	0.0066792	GTTATC--	#NAME?
promoter_AspAT_ZM_c30.213	cluster_1.46	0.0019141	#NAME?	CAGTTTC
promoter_AspAT_ZM_c30.213	cluster_1.11	0.0032627	AGTTCC-	CGTTCCA
promoter_AspAT_ZM_c30.215	cluster_1.22	0.0015907	GAAAGT	GAAAAT
promoter_AspAT_ZM_c30.215	cluster_1.44	0.0022576	#NAME?	AAAAAGT
promoter_AspAT_ZM_c30.215	cluster_1.50	0.0022576	GAAAGT-	AAAAGTT
promoter_AspAT_ZM_c30.215	cluster_1.46	0.0023849	GAAAGT-	GAAACTG
promoter_AspAT_ZM_c30.215	cluster_1.5	0.0025792	ACTTTC-	ATTTTCT
promoter_AspAT_ZM_c30.216	cluster_1.102	0.0019058	TCGCAT	TCGTAT
promoter_AspAT_ZM_c30.218	cluster_1.78	0.0027413	CTGACT-	CTGGCTG
promoter_AspAT_ZM_c30.218	cluster_1.54	0.0058613	CTGACT--	#NAME?
promoter_AspAT_ZM_c30.219	cluster_1.50	0.0012495	AACGTT-	AACTTTT
promoter_AspAT_ZM_c30.219	cluster_1.40	0.0026483	AACGTT-	CACGTTT
promoter_AspAT_ZM_c30.219	cluster_1.58	0.002918	AACGTT-	TACGTTT
promoter_AspAT_ZM_c30.220	cluster_1.105	0.0030631	#NAME?	TCGTTTT
promoter_AspAT_ZM_c30.220	cluster_1.53	0.0036701	AGAACG-	AGTACGT
promoter_AspAT_ZM_c30.220	cluster_1.11	0.0038888	#NAME?	TGGAACG
promoter_AspAT_ZM_c30.224	cluster_1.60	0.0022139	TACGAA	TACGTA
promoter_AspAT_ZM_c30.224	cluster_1.23	0.0023172	TTCGTA-	TTCGTTT
promoter_AspAT_ZM_c30.224	cluster_1.102	0.0045499	TTCGTA-	#NAME?
promoter_AspAT_ZM_c30.224	cluster_1.9	0.0057714	#NAME?	TTTTCTTA
promoter_AspAT_ZM_c30.224	cluster_1.52	0.0062924	#NAME?	TATTCGT-
promoter_AspAT_ZM_c30.226	cluster_1.1	0.0025066	CCGTAT	ACGTAT
promoter_AspAT_ZM_c30.226	cluster_1.102	0.0026601	CCGTAT	TCGTAT
promoter_AspAT_ZM_c30.226	cluster_1.107	0.0030237	CCGTAT-	CCGTGTT
promoter_AspAT_ZM_c30.226	cluster_1.41	0.0039111	#NAME?	CACGTAT
promoter_AspAT_ZM_c30.226	cluster_1.96	0.0050804	CCGTAT-	#NAME?
promoter_AspAT_ZM_c30.228	cluster_1.70	0.0017597	#NAME?	TAGTGAC
promoter_AspAT_ZM_c30.228	cluster_1.84	0.0017597	#NAME?	TGTCACT
promoter_AspAT_ZM_c30.228	cluster_1.26	0.0027672	GTCAAT-	TTCAATT
promoter_AspAT_ZM_c30.231	cluster_1.101	0.0031295	#NAME?	ACGAAAA
promoter_AspAT_ZM_c30.232	cluster_1.46	0.0025291	#NAME?	GAAACTG
promoter_AspAT_ZM_c30.232	cluster_1.107	0.0035545	#NAME?	AACACGG
promoter_AspAT_ZM_c30.232	cluster_1.23	0.0040239	AAACGG-	AAACGAA
promoter_AspAT_ZM_c30.232	cluster_1.105	0.0040239	#NAME?	AAAACGA
promoter_AspAT_ZM_c30.232	cluster_1.40	0.0043399	AAACGG-	AAACGTG
promoter_AspAT_ZM_c30.234	cluster_1.70	0.0021682	#NAME?	TAGTGAC
promoter_AspAT_ZM_c30.234	cluster_1.84	0.0021682	#NAME?	TGTCACT
promoter_AspAT_ZM_c30.237	cluster_1.101	0.0045139	#NAME?	ACGAAAA
promoter_AspAT_ZM_c30.238	cluster_1.39	0.0025354	#NAME?	GCCACGT
promoter_AspAT_ZM_c30.238	cluster_1.42	0.0078289	#NAME?	GTACGTGG
promoter_AspAT_ZM_c30.238	cluster_1.86	0.0089251	#NAME?	GTGAGTGG
promoter_AspAT_ZM_c30.239	cluster_1.95	0.0023596	#NAME?	TCTGCAG
promoter_AspAT_ZM_c30.240	cluster_1.109	0.006439	#NAME?	TTTCAGG-
promoter_AspAT_ZM_c30.241	cluster_1.54	0.0023647	TGACTA-	TGACTGA
promoter_AspAT_ZM_c30.241	cluster_1.70	0.0023859	TAGTCA-	TAGTGAC
promoter_AspAT_ZM_c30.242	cluster_1.46	0.0062088	GGAAAC--	#NAME?
promoter_AspAT_ZM_c30.242	cluster_1.66	0.0084755	GTTTCC--	GTTTGCGT
promoter_AspAT_ZM_c30.244	cluster_1.76	0.0022621	#NAME?	TTGGTTG
promoter_AspAT_ZM_c30.245	cluster_1.87	0.0016272	#NAME?	CGTGGCA
promoter_AspAT_ZM_c30.245	cluster_1.77	0.0067863	#NAME?	GTGTGGT-
promoter_AspAT_ZM_c30.246	cluster_1.105	0.0033424	ACAACG-	AAAACGA
promoter_AspAT_ZM_c30.247	cluster_1.10	0.005616	TATGGC--	TGTGGCTG
promoter_AMK_ZM_c30.11	cluster_1.21	0.0022441	TATATATA	AATAAATA
promoter_AMK_ZM_c30.12	cluster_1.21	3.5128e-05	TATTTWTW	TATTTATT
promoter_AMK_ZM_c30.12	cluster_1.16	0.0047644	WAWAAATA	GATAAAT-
promoter_AMK_ZM_c30.12	cluster_1.30	0.0061348	TATTTWTW	TATTATT-
promoter_AMK_ZM_c30.15	cluster_1.71	0.0035131	WTTTNTTT	TTTTATTC
promoter_AMK_ZM_c30.15	cluster_1.92	0.0038595	WTTTNTTT	ATTTAATT
promoter_AMK_ZM_c30.15	cluster_1.21	0.003887	#NAME?	TATTTATT-
promoter_AMK_ZM_c30.15	cluster_1.9	0.009198	WTTTNTTT	TTTTCTTA
promoter_AMK_ZM_c30.20	cluster_1.73	0.00023719	TATATNT	#NAME?
promoter_AMK_ZM_c30.20	cluster_1.13	0.007927	TATATNT-	TATATTAT
promoter_AMK_ZM_c30.20	cluster_1.27	0.0079776	#NAME?	AATATATT-
promoter_AMK_ZM_c30.26	cluster_1.9	0.0026496	WTTTNTTT	TTTTCTTA
promoter_AMK_ZM_c30.26	cluster_1.71	0.0030361	WTTTNTTT	TTTTATTC
promoter_AMK_ZM_c30.26	cluster_1.92	0.0037281	WTTTNTTT	ATTTAATT
promoter_AMK_ZM_c30.26	cluster_1.21	0.0037547	#NAME?	TATTTATT-
promoter_AMK_ZM_c30.26	cluster_1.15	0.0097759	WTTTNTTT	#NAME?
promoter_AMK_ZM_c30.28	cluster_1.43	0.00046486	TATAWWA-	TATAATAT
promoter_AMK_ZM_c30.28	cluster_1.13	0.00080116	TATAWWA-	TATATTAT
promoter_AMK_ZM_c30.28	cluster_1.45	0.0020517	TWWTATA	TATTATA
promoter_AMK_ZM_c30.28	cluster_1.48	0.0032429	TWWTATA	TCTTAT-
promoter_AMK_ZM_c30.31	cluster_1.55	0.004062	TTTRTGTT	TCTGTTTT
promoter_AMK_ZM_c30.31	cluster_1.56	0.0041318	TTTRTGTT	TTTATCT-
promoter_AMK_ZM_c30.32	cluster_1.6	0.00055099	CTAGCTAG-	#NAME?
promoter_AMK_ZM_c30.33	cluster_1.21	0.0051256	TATRTTT-	TATTTATT
promoter_AMK_ZM_c30.33	cluster_1.73	0.0059646	TATRTTT	#NAME?
promoter_AMK_ZM_c30.43	cluster_1.47	0.00066302	ATNWTTTT	ATAATTT-
promoter_AMK_ZM_c30.50	cluster_1.66	0.0082253	#NAME?	GTTTGCGT
promoter_AMK_ZM_c30.51	cluster_1.55	0.0045069	TKTGTTK-	TCTGTTTT
promoter_AMK_ZM_c30.51	cluster_1.103	0.0079479	MAACAMA--	#NAME?
promoter_AMK_ZM_c30.61	cluster_1.55	0.0055017	TCTATTT-	TCTGTTTT
promoter_AMK_ZM_c30.61	cluster_1.65	0.0076042	AAATAGA	AAATTG-
promoter_AMK_ZM_c30.67	cluster_1.48	0.0085082	TTSTTGT	#NAME?
promoter_AMK_ZM_c30.79	cluster_1.45	0.00085652	TWTTTTAT	TATTATA-
promoter_AMK_ZM_c30.79	cluster_1.13	0.0012863	TWTTTTAT	TATATTAT
promoter_AMK_ZM_c30.79	cluster_1.43	0.0035578	TWTTTTAT	TATAATAT
promoter_AMK_ZM_c30.87	cluster_1.25	0.0070079	CTAANTAT	#NAME?
promoter_AMK_ZM_c30.87	cluster_1.29	0.0070079	ATANTTAG	#NAME?
promoter_AMK_ZM_c30.87	cluster_1.47	0.0070079	ATANTTAG	ATAATTT-
promoter_AMK_ZM_c30.87	cluster_1.68	0.0070079	CTAANTAT	#NAME?
promoter_AMK_ZM_c30.96	cluster_1.92	0.001659	#NAME?	ATTTAATT
promoter_AMK_ZM_c30.96	cluster_1.81	0.0059238	TTTAGTT	TTTAGA-
promoter_AMK_ZM_c30.102	cluster_1.56	0.0091998	TATMTCTA	TTTATCT-
promoter_AMK_ZM_c30.114	cluster_1.55	0.0064262	#NAME?	TCTGTTTT-
promoter_AMK_ZM_c30.114	cluster_1.57	0.0091226	TGKTTTT	#NAME?
promoter_AMK_ZM_c30.144	cluster_1.73	0.00018038	ATATGGA	ATATGT-
promoter_AMK_ZM_c30.160	cluster_1.104	0.0034584	#NAME?	CGTGTTT--
promoter_AMK_ZM_c30.170	cluster_1.48	0.0044415	ATCTSATC	-TCTTAT-
promoter_AMK_ZM_c30.170	cluster_1.34	0.007233	GATSAGAT	#NAME?
promoter_AMK_ZM_c30.185	cluster_1.71	0.00018904	TTTTAKT-	TTTTATTC
promoter_AMK_ZM_c30.185	cluster_1.14	0.0075309	#NAME?	TTTTAAGT
promoter_AMK_ZM_c30.185	cluster_1.9	0.008316	TTTTAKT-	TTTTCTTA
promoter_AMK_ZM_c30.185	cluster_1.21	0.008316	#NAME?	TATTTATT
promoter_AMK_ZM_c30.185	cluster_1.92	0.008316	#NAME?	ATTTAATT
promoter_AMK_ZM_c30.198	cluster_1.104	0.0034584	#NAME?	CGTGTTT--
promoter_AMK_ZM_c30.200	cluster_1.73	0.0047274	AAATATGA	ACATAT--
promoter_AMK_ZM_c30.200	cluster_1.93	0.0055707	TCATATTT	TAATATT-
promoter_AMK_ZM_c30.227	cluster_1.73	2.1453e-05	ATATGT	ATATGT
promoter_AMK_ZM_c30.227	cluster_1.27	0.00075136	-ACATAT-	AATATATT
promoter_AMK_ZM_c30.227	cluster_1.1	0.00542	ATATGT	ATACGT
promoter_AMK_ZM_c30.227	cluster_1.4	0.0079255	ACATAT-	ACAAATT
promoter_AMK_ZM_c30.227	cluster_1.41	0.0079255	#NAME?	CACGTAT
promoter_AMK_ZM_c30.239	cluster_1.44	0.009393	#NAME?	ACTTTTT--
promoter_AMK_ZM_c30.240	cluster_1.15	0.00011429	TTTGGTTG	TTTGGTT-
promoter_AMK_ZM_c30.240	cluster_1.76	0.00011429	TTTGGTTG	#NAME?
promoter_AMK_ZM_c30.241	cluster_1.13	0.00082268	TATGTYAT	TATATTAT
promoter_AMK_ZM_c30.259	cluster_1.92	0.0010965	ANTTAGTT	ATTTAATT
promoter_AMK_ZM_c30.259	cluster_1.4	0.0081865	AACTAANT	#NAME?
promoter_AMK_ZM_c30.259	cluster_1.15	0.0097225	ANTTAGTT	#NAME?
promoter_AMK_ZM_c30.283	cluster_1.106	0.001049	GAGTAGGTTC	#NAME?
promoter_AMK_ZM_c30.283	cluster_1.53	0.0017852	GAGTAGGTTC	-AGTACGT--
promoter_AMK_ZM_c30.283	cluster_1.80	0.0050442	GAACCTACTC	-CACGTACT-
promoter_AMK_ZM_c30.283	cluster_1.69	0.0062564	GAACCTACTC	GAATCT----
promoter_AMK_ZM_c30.284	cluster_1.88	0.0090967	GGGTTAACAG	-GGATAA---
promoter_AMK_ZM_c30.285	cluster_1.34	0.00081397	ACTCTGAACC	-ATCTGAA--
promoter_AMK_ZM_c30.285	cluster_1.81	0.0046358	GGTTCAGAGT	--TTTAGA--
promoter_AMK_ZM_c30.285	cluster_1.35	0.0062011	GGTTCAGAGT	#NAME?
promoter_AMK_ZM_c30.285	cluster_1.99	0.0093681	GGTTCAGAGT	--TTTATAG-
promoter_AMK_ZM_c30.287	cluster_1.84	0.00082719	CGGTCACTTC	-TGTCACT--
promoter_AMK_ZM_c30.287	cluster_1.70	0.0013246	CGGTCACTTC	--GTCACTA-
promoter_AMK_ZM_c30.287	cluster_1.72	0.0026064	CGGTCACTTC	CAGCCACT--
promoter_AMK_ZM_c30.287	cluster_1.89	0.0075028	CGGTCACTTC	---TCACGT-
promoter_AMK_ZM_c30.289	cluster_1.57	0.0059566	CTGGTAAACC	---ATAAAC-
promoter_AMK_ZM_c30.290	cluster_1.72	0.0032567	CAGACCCTTA	CAGCCACT--
promoter_AMK_ZM_c30.290	cluster_1.28	0.0084473	#NAME?	CCACACCC---
promoter_AMK_ZM_c30.293	cluster_1.70	0.0014523	CTATTGACCC	-TAGTGAC--
promoter_AMK_ZM_c30.294	cluster_1.54	0.0014815	GGTTGACAGA	#NAME?
promoter_AMK_ZM_c30.295	cluster_1.106	0.0010017	GGAGTCTATC	-GAATCTA--
promoter_AMK_ZM_c30.295	cluster_1.69	0.0064819	GGAGTCTATC	-GAATCT---
promoter_AMK_ZM_c30.295	cluster_1.57	0.0070192	GGAGTCTATC	---GTTTAT-
promoter_AMK_ZM_c30.296	cluster_1.54	0.0011021	CGTTGACTCA	#NAME?
promoter_AMK_ZM_c30.297	cluster_1.105	0.00062441	ATAACGAGCC	AAAACGA---
promoter_AMK_ZM_c30.297	cluster_1.6	0.0038651	ATAACGAGCC	-TAGCTAGC-
promoter_AMK_ZM_c30.297	cluster_1.25	0.0089496	GGCTCGTTAT	#NAME?
promoter_AMK_ZM_c30.297	cluster_1.23	0.0097209	GGCTCGTTAT	--TTCGTTT-
promoter_AMK_ZM_c30.298	cluster_1.46	0.00090602	GTGAACCTGT	--GAAACTG-
promoter_AMK_ZM_c30.298	cluster_1.69	0.0054195	GTGAACCTGT	--GAATCT--
promoter_AMK_ZM_c30.298	cluster_1.35	0.0058729	ACAGGTTCAC	-CAGATT---
promoter_AMK_ZM_c30.298	cluster_1.4	0.008282	ACAGGTTCAC	ACAAATT---
promoter_AMK_ZM_c30.299	cluster_1.88	0.0080898	AGGTATCC	#NAME?
promoter_AMK_ZM_c30.300	cluster_1.69	0.00028075	GAGATTCC	-AGATTC-
promoter_AMK_ZM_c30.300	cluster_1.17	0.0020532	GAGATTCC	#NAME?
promoter_AMK_ZM_c30.300	cluster_1.106	0.0025734	GAGATTCC	TAGATTC-
promoter_AMK_ZM_c30.300	cluster_1.35	0.0081196	GAGATTCC	CAGATT--
promoter_AMK_ZM_c30.301	cluster_1.81	0.0059546	GTTAAGAG	-TTTAGA-
promoter_AMK_ZM_c30.301	cluster_1.48	0.0099354	CTCTTAAC	-TCTTAT-
promoter_AMK_ZM_c30.303	cluster_1.3	0.0058202	TGTCAACG	TGTGGACG
promoter_AMK_ZM_c30.304	cluster_1.106	0.0024258	GAGTCTAC	GAATCTA-
promoter_AMK_ZM_c30.304	cluster_1.69	0.0070466	GAGTCTAC	GAATCT--
promoter_AMK_ZM_c30.305	cluster_1.3	0.0047826	TGTGAACC	TGTGGACG
promoter_AMK_ZM_c30.306	cluster_1.89	0.0090602	ATGTGACC	ACGTGA--
promoter_AMK_ZM_c30.310	cluster_1.54	0.002538	#NAME?	TCAGTCA
promoter_AMK_ZM_c30.312	cluster_1.57	0.0078327	GGTAAACC	-ATAAAC-
promoter_AMK_ZM_c30.313	cluster_1.96	0.0020242	GATAGG	GATACG
promoter_AMK_ZM_c30.314	cluster_1.3	0.0087628	-GTTGAC-	TGTGGACG
promoter_AMK_ZM_c30.314	cluster_1.75	0.0087628	#NAME?	GTGTGGAC
promoter_AMK_ZM_c30.315	cluster_1.69	0.0012937	AGGTTC	AGATTC
promoter_AMK_ZM_c30.315	cluster_1.17	0.0021346	AGGTTC-	AGATTCT
promoter_AMK_ZM_c30.315	cluster_1.106	0.0021346	#NAME?	TAGATTC
promoter_AMK_ZM_c30.315	cluster_1.46	0.0022968	GAACCT-	GAAACTG
promoter_AMK_ZM_c30.319	cluster_1.88	0.0040678	#NAME?	TTATCC-
promoter_AMK_ZM_c30.321	cluster_1.84	0.0022167	TGTGAC-	TGTCACT
promoter_AMK_ZM_c30.321	cluster_1.70	0.0024589	#NAME?	TAGTGAC
promoter_AMK_ZM_c30.321	cluster_1.10	0.0081466	TGTGAC--	TGTGGCTG
promoter_AMK_ZM_c30.324	cluster_1.23	0.0028729	CTCGTT-	TTCGTTT
promoter_AMK_ZM_c30.324	cluster_1.97	0.0033062	AACGAG-	CACGAGT
promoter_AMK_ZM_c30.324	cluster_1.40	0.0037126	CTCGTT-	CACGTTT
promoter_AMK_ZM_c30.324	cluster_1.105	0.0059509	CTCGTT--	#NAME?
promoter_AMK_ZM_c30.324	cluster_1.79	0.009928	#NAME?	CACTCGTG
promoter_AMK_ZM_c30.325	cluster_1.54	0.0030095	TGACTCAC	TGACTGA-
promoter_AMK_ZM_c30.325	cluster_1.86	0.0064943	GTGAGTCA	GTGAGTGG
promoter_AMK_ZM_c30.327	cluster_1.69	0.0063634	TGAGGTTC	#NAME?
promoter_AMK_ZM_c30.328	cluster_1.62	0.0064381	GTCTCA--	#NAME?
promoter_AMK_ZM_c30.329	cluster_1.73	0.0072943	ACATGTCC	ATATGT--
promoter_AMK_ZM_c30.330	cluster_1.53	0.0033978	AGTAGG-	AGTACGT
promoter_AMK_ZM_c30.331	cluster_1.101	0.0033775	#NAME?	TTTTCGT
promoter_AMK_ZM_c30.332	cluster_1.69	0.0012149	GAGTCT	GAATCT
promoter_AMK_ZM_c30.332	cluster_1.17	0.0020153	AGACTC-	AGATTCT
promoter_AMK_ZM_c30.332	cluster_1.106	0.0020153	#NAME?	TAGATTC
promoter_AMK_ZM_c30.333	cluster_1.2	0.0021052	#NAME?	TACGTGT
promoter_AMK_ZM_c30.333	cluster_1.64	0.0066259	#NAME?	ACACGTGT
promoter_AMK_ZM_c30.333	cluster_1.82	0.0066259	-ACAGGT-	GACACGTG
promoter_AMK_ZM_c30.334	cluster_1.40	4.3963e-05	CACGTT-	CACGTTT
promoter_AMK_ZM_c30.334	cluster_1.94	0.0027012	#NAME?	TGACGTG
promoter_AMK_ZM_c30.334	cluster_1.2	0.0029904	#NAME?	ACACGTA
promoter_AMK_ZM_c30.334	cluster_1.41	0.0029904	CACGTT-	CACGTAT
promoter_AMK_ZM_c30.334	cluster_1.108	0.0029904	#NAME?	GCACGTA
promoter_AMK_ZM_c30.335	cluster_1.94	4.5485e-05	TGACGT-	TGACGTG
promoter_AMK_ZM_c30.335	cluster_1.89	0.0026955	TGACGT	TCACGT
promoter_AMK_ZM_c30.335	cluster_1.63	0.0045874	#NAME?	TTTACGT
promoter_AMK_ZM_c30.337	cluster_1.54	0.0022871	#NAME?	TGACTGA
promoter_AMK_ZM_c30.337	cluster_1.34	0.0032987	#NAME?	TTCAGAT
promoter_AMK_ZM_c30.338	cluster_1.34	0.0014662	CTCAGA-	TTCAGAT
promoter_AMK_ZM_c30.338	cluster_1.91	0.0032312	#NAME?	TTCTGTG
promoter_AMK_ZM_c30.340	cluster_1.104	5.408e-05	CGTGTT-	CGTGTTT
promoter_AMK_ZM_c30.340	cluster_1.107	5.408e-05	#NAME?	CCGTGTT
promoter_AMK_ZM_c30.340	cluster_1.105	0.0045439	AACACG-	AAAACGA
promoter_AMK_ZM_c30.340	cluster_1.103	0.0051047	#NAME?	GCTGTGTT
promoter_AMK_ZM_c30.340	cluster_1.82	0.007333	AACACG--	GACACGTG
promoter_AMK_ZM_c30.341	cluster_1.46	0.0019459	#NAME?	CAGTTTC
promoter_AMK_ZM_c30.341	cluster_1.96	0.0020679	GATACT	GATACG
promoter_AMK_ZM_c30.341	cluster_1.17	0.0020865	#NAME?	AGATTCT
promoter_AMK_ZM_c30.341	cluster_1.37	0.0024726	#NAME?	TATTATC
promoter_AMK_ZM_c30.341	cluster_1.31	0.0034409	AGTATC-	AGTATTA
promoter_AMK_ZM_c30.342	cluster_1.10	0.0072755	TATGGC--	TGTGGCTG
promoter_AMK_ZM_c30.343	cluster_1.48	0.0041881	CTCTTA-	#NAME?
promoter_AMK_ZM_c30.343	cluster_1.9	0.0093433	#NAME?	TTTTCTTA
promoter_AMK_ZM_c30.344	cluster_1.57	0.0013763	GTTTAC	GTTTAT
promoter_AMK_ZM_c30.344	cluster_1.63	0.0059698	GTTTAC--	#NAME?
promoter_AMK_ZM_c30.344	cluster_1.66	0.0075819	GTTTAC--	GTTTGCGT
promoter_AMK_ZM_c30.348	cluster_1.97	0.002224	#NAME?	CACGAGT
promoter_AMK_ZM_c30.348	cluster_1.52	0.0026365	ACGATT-	ACGAATA
promoter_AMK_ZM_c30.348	cluster_1.40	0.0034812	#NAME?	CACGTTT
promoter_AMK_ZM_c30.348	cluster_1.58	0.0034812	#NAME?	TACGTTT
promoter_AMK_ZM_c30.348	cluster_1.79	0.0069609	-ACGATT-	CACGAGTG
promoter_AMK_ZM_c30.349	cluster_1.11	0.0022441	TGGACC-	TGGAACG
promoter_AMK_ZM_c30.349	cluster_1.3	0.0084358	#NAME?	TGTGGACG
promoter_AMK_ZM_c30.350	cluster_1.70	0.001387	TACTGA-	TAGTGAC
promoter_AMK_ZM_c30.350	cluster_1.54	0.0023006	#NAME?	TGACTGA
promoter_AMK_ZM_c30.350	cluster_1.38	0.0033805	TACTGA-	TACTGTA
promoter_AMK_ZM_c30.351	cluster_1.104	4.5061e-05	CGTGTT-	CGTGTTT
promoter_AMK_ZM_c30.351	cluster_1.107	4.5061e-05	#NAME?	CCGTGTT
promoter_AMK_ZM_c30.351	cluster_1.105	0.0042595	#NAME?	TCGTTTT
promoter_AMK_ZM_c30.351	cluster_1.103	0.0047096	#NAME?	GCTGTGTT
promoter_AMK_ZM_c30.351	cluster_1.2	0.0071371	#NAME?	TACGTGT-
promoter_AMK_ZM_c30.354	cluster_1.69	0.0012202	GACTCT	GAATCT
promoter_AMK_ZM_c30.354	cluster_1.17	0.0020233	AGAGTC-	AGATTCT
promoter_AMK_ZM_c30.354	cluster_1.106	0.0020233	#NAME?	TAGATTC
promoter_AMK_ZM_c30.355	cluster_1.72	0.0078439	ATTGGC--	AGTGGCTG
promoter_AMK_ZM_c30.357	cluster_1.3	0.0084133	-GTGAAC-	TGTGGACG
promoter_AMK_ZM_c30.357	cluster_1.75	0.0084133	#NAME?	GTGTGGAC
promoter_AMK_ZM_c30.358	cluster_1.97	0.0024895	#NAME?	CACGAGT
promoter_AMK_ZM_c30.358	cluster_1.79	0.0077019	-ACTGGT-	CACTCGTG
promoter_AMK_ZM_c30.359	cluster_1.70	0.001911	GTTACT-	GTCACTA
promoter_AMK_ZM_c30.359	cluster_1.84	0.001911	#NAME?	TGTCACT
promoter_AMK_ZM_c30.360	cluster_1.67	0.0047455	TGNGAT-	TGCGTTT
promoter_AMK_ZM_c30.362	cluster_1.60	0.0025557	TACGAA	TACGTA
promoter_AMK_ZM_c30.362	cluster_1.23	0.0037666	#NAME?	AAACGAA
promoter_AMK_ZM_c30.362	cluster_1.9	0.004241	#NAME?	TTTTCTTA
promoter_AMK_ZM_c30.362	cluster_1.102	0.0053768	#NAME?	ATACGA-
promoter_AMK_ZM_c30.362	cluster_1.52	0.0078108	#NAME?	TATTCGT-
promoter_AMK_ZM_c30.363	cluster_1.48	0.0043675	#NAME?	ATAAGA-
promoter_AMK_ZM_c30.363	cluster_1.9	0.0095865	TAAGAG--	TAAGAAAA
promoter_AMK_ZM_c30.364	cluster_1.54	0.0030272	TGACAG-	TGACTGA
promoter_AMK_ZM_c30.364	cluster_1.84	0.0057853	#NAME?	AGTGACA-
promoter_AMK_ZM_c30.365	cluster_1.54	0.0033424	TGAGTC-	TCAGTCA
promoter_AMK_ZM_c30.365	cluster_1.86	0.0066893	-TGAGTC-	GTGAGTGG
promoter_AMK_ZM_c30.367	cluster_1.73	0.0016014	ATAGGT	ATATGT
promoter_AMK_ZM_c30.367	cluster_1.1	0.0019534	ATAGGT	ATACGT
promoter_AMK_ZM_c30.367	cluster_1.41	0.0031128	ATAGGT-	ATACGTG
promoter_CA_ZM_c30.6	cluster_1.21	0.0024811	TATWTWTA	TATTTATT
promoter_CA_ZM_c30.6	cluster_1.73	0.0095356	TATWTWTA	-ATATGT-
promoter_CA_ZM_c30.7	cluster_1.21	0.00203	TWTWTTTT	TATTTATT
promoter_CA_ZM_c30.7	cluster_1.55	0.0023161	TWTWTTTT	TCTGTTTT
promoter_CA_ZM_c30.7	cluster_1.13	0.0037614	TWTWTTTT	TATATTAT
promoter_CA_ZM_c30.8	cluster_1.55	0.0041619	TTTNTTTT	TCTGTTTT
promoter_CA_ZM_c30.9	cluster_1.13	0.00039205	TATATWW-	TATATTAT
promoter_CA_ZM_c30.9	cluster_1.73	0.0047944	TATATWW	#NAME?
promoter_CA_ZM_c30.9	cluster_1.27	0.0070089	#NAME?	AATATATT-
promoter_CA_ZM_c30.14	cluster_1.15	7.319e-05	GTTTGGTT	#NAME?
promoter_CA_ZM_c30.14	cluster_1.77	0.0041828	GTTTGGTT	GTGTGGT-
promoter_CA_ZM_c30.14	cluster_1.76	0.0042115	GTTTGGTT-	#NAME?
promoter_CA_ZM_c30.18	cluster_1.21	0.00025847	TATTTRT-	TATTTATT
promoter_CA_ZM_c30.18	cluster_1.73	0.0014158	TATTTRT	#NAME?
promoter_CA_ZM_c30.24	cluster_1.55	0.0015721	TTTSTTTT	TCTGTTTT
promoter_CA_ZM_c30.24	cluster_1.23	0.0035125	TTTSTTTT	#NAME?
promoter_CA_ZM_c30.24	cluster_1.15	0.0036576	TTTSTTTT	TTTGGTT-
promoter_CA_ZM_c30.25	cluster_1.55	0.00047676	TTTGTTTT	TCTGTTTT
promoter_CA_ZM_c30.25	cluster_1.15	0.0050652	TTTGTTTT	TTTGGTT-
promoter_CA_ZM_c30.25	cluster_1.23	0.0050652	TTTGTTTT	TTCGTTT-
promoter_CA_ZM_c30.25	cluster_1.105	0.0050652	TTTGTTTT	#NAME?
promoter_CA_ZM_c30.30	cluster_1.9	0.001558	GAAGARRA	TAAGAAAA
promoter_CA_ZM_c30.30	cluster_1.71	0.001558	TYYTCTTC	TTTTATTC
promoter_CA_ZM_c30.31	cluster_1.5	0.00035543	ATTTTNTA	ATTTTCT-
promoter_CA_ZM_c30.31	cluster_1.22	0.00089544	TANAAAAT	#NAME?
promoter_CA_ZM_c30.31	cluster_1.43	0.001543	TANAAAAT	TATAATAT
promoter_CA_ZM_c30.31	cluster_1.44	0.0071935	ATTTTNTA	ACTTTTT-
promoter_CA_ZM_c30.33	cluster_1.6	0.0064285	GAGCKAG-	TAGCTAGC
promoter_CA_ZM_c30.33	cluster_1.19	0.0064706	GAGCKAG--	#NAME?
promoter_CA_ZM_c30.35	cluster_1.15	0.00017878	TTTRGTTT	TTTGGTT-
promoter_CA_ZM_c30.35	cluster_1.23	0.0022044	TTTRGTTT	#NAME?
promoter_CA_ZM_c30.35	cluster_1.76	0.0037376	TTTRGTTT	#NAME?
promoter_CA_ZM_c30.37	cluster_1.103	0.0032836	#NAME?	GCTGTGTT
promoter_CA_ZM_c30.40	cluster_1.99	0.00014883	TTTTATAK	#NAME?
promoter_CA_ZM_c30.40	cluster_1.45	0.0034343	TTTTATAK	TATTATA-
promoter_CA_ZM_c30.40	cluster_1.71	0.0054998	MTATAAAA	GAATAAAA
promoter_CA_ZM_c30.40	cluster_1.56	0.0090049	MTATAAAA	AGATAAA-
promoter_CA_ZM_c30.44	cluster_1.10	0.00028389	#NAME?	TGTGGCTG
promoter_CA_ZM_c30.44	cluster_1.72	0.00028389	CARCCAC-	CAGCCACT
promoter_CA_ZM_c30.48	cluster_1.93	0.00051785	AWAATAWT	#NAME?
promoter_CA_ZM_c30.48	cluster_1.25	0.00057249	AWAATAWT	ATAATAA-
promoter_CA_ZM_c30.48	cluster_1.68	0.00057249	AWAATAWT	#NAME?
promoter_CA_ZM_c30.48	cluster_1.27	0.0020272	AWAATAWT	AATATATT
promoter_CA_ZM_c30.48	cluster_1.13	0.0022543	AWTATTWT	TATATTAT
promoter_CA_ZM_c30.50	cluster_1.73	0.0010733	CATATNTT	-ATATGT-
promoter_CA_ZM_c30.50	cluster_1.27	0.0012057	AANATATG	AATATATT
promoter_CA_ZM_c30.50	cluster_1.47	0.0077532	CATATNTT	#NAME?
promoter_CA_ZM_c30.51	cluster_1.4	0.0060136	ACAARTCA	ACAAATT-
promoter_CA_ZM_c30.51	cluster_1.29	0.0060136	TGAYTTGT	TAATTTG-
promoter_CA_ZM_c30.52	cluster_1.92	0.0030062	ATKTTTTT	ATTTAATT
promoter_CA_ZM_c30.52	cluster_1.21	0.0030282	#NAME?	TATTTATT-
promoter_CA_ZM_c30.56	cluster_1.61	0.0054414	GGTGGGTG	#NAME?
promoter_CA_ZM_c30.60	cluster_1.28	0.00069664	#NAME?	GGGTGTGG-
promoter_CA_ZM_c30.60	cluster_1.51	0.0067785	GCCACRCC	TCCACAC-
promoter_CA_ZM_c30.60	cluster_1.77	0.0067785	GGYGTGGC	#NAME?
promoter_CA_ZM_c30.60	cluster_1.39	0.0093497	GCCACRCC	GCCACGT-
promoter_CA_ZM_c30.60	cluster_1.87	0.0094082	#NAME?	TGCCACG--
promoter_CA_ZM_c30.63	cluster_1.89	0.0042834	#NAME?	TCACGT--
promoter_CA_ZM_c30.63	cluster_1.42	0.0046734	#NAME?	GTACGTGG
promoter_CA_ZM_c30.63	cluster_1.64	0.0046734	CCACGTG-	ACACGTGT
promoter_CA_ZM_c30.63	cluster_1.82	0.0046734	#NAME?	GACACGTG
promoter_CA_ZM_c30.68	cluster_1.27	0.0010574	-TTATAT-	AATATATT
promoter_CA_ZM_c30.68	cluster_1.18	0.0067925	TTATAT-	TTATACG
promoter_CA_ZM_c30.68	cluster_1.56	0.0067925	#NAME?	TTTATCT
promoter_CA_ZM_c30.68	cluster_1.74	0.0067925	TTATAT-	TTATCTG
promoter_CA_ZM_c30.68	cluster_1.90	0.0067925	ATATAA-	GTATAAT
promoter_CA_ZM_c30.69	cluster_1.103	0.0014109	#NAME?	GCTGTGTT
promoter_CA_ZM_c30.70	cluster_1.31	0.0063862	CTACTACK	#NAME?
promoter_CA_ZM_c30.75	cluster_1.6	1.8056e-06	TAGCTAGC	TAGCTAGC
promoter_CA_ZM_c30.75	cluster_1.19	0.00029404	TAGCTAGC-	#NAME?
promoter_CA_ZM_c30.77	cluster_1.2	0.0060136	CTAGGKGT	#NAME?
promoter_CA_ZM_c30.80	cluster_1.15	0.00019235	TTTGGWTG	TTTGGTT-
promoter_CA_ZM_c30.80	cluster_1.76	0.00019235	TTTGGWTG	#NAME?
promoter_CA_ZM_c30.80	cluster_1.10	0.0054776	TTTGGWTG	TGTGGCTG
promoter_CA_ZM_c30.82	cluster_1.71	0.00012986	TTTTWTT-	TTTTATTC
promoter_CA_ZM_c30.82	cluster_1.9	0.0014092	TTTTWTT-	TTTTCTTA
promoter_CA_ZM_c30.82	cluster_1.21	0.006346	#NAME?	TATTTATT
promoter_CA_ZM_c30.82	cluster_1.92	0.006346	#NAME?	ATTTAATT
promoter_CA_ZM_c30.82	cluster_1.48	0.0090558	TTTTWTT	TCTTAT-
promoter_CA_ZM_c30.83	cluster_1.11	0.0092479	GTGGRCCG	#NAME?
promoter_CA_ZM_c30.86	cluster_1.94	0.00020714	TGASGTGG	TGACGTG-
promoter_CA_ZM_c30.86	cluster_1.39	0.0089348	#NAME?	GCCACGT--
promoter_CA_ZM_c30.87	cluster_1.26	0.004846	GTTGAATT	#NAME?
promoter_CA_ZM_c30.88	cluster_1.59	0.0086466	AGTTTNGT-	#NAME?
promoter_CA_ZM_c30.90	cluster_1.74	0.0057101	ATAGATAA	#NAME?
promoter_CA_ZM_c30.90	cluster_1.56	0.005748	#NAME?	TTTATCT--
promoter_CA_ZM_c30.94	cluster_1.95	0.00021019	CTCTGCWG	#NAME?
promoter_CA_ZM_c30.97	cluster_1.89	0.0092662	YCACATG	TCACGT-
promoter_CA_ZM_c30.111	cluster_1.104	0.0084604	TGKTGTTT	#NAME?
promoter_CA_ZM_c30.115	cluster_1.51	0.0065493	CTCCWCTC	#NAME?
promoter_CA_ZM_c30.125	cluster_1.92	0.00051828	AATAAAAT	AATTAAAT
promoter_CA_ZM_c30.125	cluster_1.71	0.00052268	ATTTTATT-	#NAME?
promoter_CA_ZM_c30.125	cluster_1.5	0.0034343	ATTTTATT	ATTTTCT-
promoter_CA_ZM_c30.125	cluster_1.7	0.0034343	AATAAAAT	#NAME?
promoter_CA_ZM_c30.125	cluster_1.30	0.0054092	AATAAAAT	AATAATA-
promoter_CA_ZM_c30.134	cluster_1.76	0.00064811	TCCCAACTAA	#NAME?
promoter_CA_ZM_c30.134	cluster_1.49	0.0095531	TTAGTTGGGA	TTAATTT---
promoter_CA_ZM_c30.135	cluster_1.76	0.0075262	TTGGGGGTAT	TTGGTTG---
promoter_CA_ZM_c30.137	cluster_1.3	0.0028615	TGGGGACTTG	TGTGGACG--
promoter_CA_ZM_c30.137	cluster_1.75	0.0083093	#NAME?	GTGTGGAC---
promoter_CA_ZM_c30.138	cluster_1.76	0.00068608	TTGGGTGGAA	TTGGTTG---
promoter_CA_ZM_c30.138	cluster_1.51	0.00096614	TTCCACCCAA	-TCCACAC--
promoter_CA_ZM_c30.138	cluster_1.83	0.001037	TTCCACCCAA	TTCCATC---
promoter_CA_ZM_c30.138	cluster_1.75	0.0027092	TTCCACCCAA	GTCCACAC--
promoter_CA_ZM_c30.138	cluster_1.86	0.0030527	TTGGGTGGAA	GTGAGTGG--
promoter_CA_ZM_c30.139	cluster_1.104	0.00081873	TCGGGTTTCG	-CGTGTTT--
promoter_CA_ZM_c30.139	cluster_1.55	0.0022331	TCGGGTTTCG	TCTGTTTT--
promoter_CA_ZM_c30.139	cluster_1.28	0.0024889	CGAAACCCGA	CCACACCC--
promoter_CA_ZM_c30.139	cluster_1.105	0.0092676	TCGGGTTTCG	TCGTTTT---
promoter_CA_ZM_c30.139	cluster_1.15	0.00944	TCGGGTTTCG	TTTGGTT---
promoter_CA_ZM_c30.140	cluster_1.96	0.0097988	TAGGGGTACG	#NAME?
promoter_CA_ZM_c30.141	cluster_1.28	0.001552	TAGGTGTGCG	-GGGTGTGG-
promoter_CA_ZM_c30.141	cluster_1.2	0.0016163	TAGGTGTGCG	TACGTGT---
promoter_CA_ZM_c30.141	cluster_1.51	0.0075088	CGCACACCTA	TCCACAC---
promoter_CA_ZM_c30.141	cluster_1.77	0.0075653	TAGGTGTGCG	#NAME?
promoter_CA_ZM_c30.142	cluster_1.72	0.0023672	CTACCACTGT	CAGCCACT--
promoter_CA_ZM_c30.143	cluster_1.98	0.0085453	GAATTCCCGA	AAATTCT---
promoter_CA_ZM_c30.144	cluster_1.76	0.00056231	CTGGTTGGGG	TTGGTTG---
promoter_CA_ZM_c30.144	cluster_1.78	0.0014859	CTGGTTGGGG	CTGGCTG---
promoter_CA_ZM_c30.144	cluster_1.28	0.0028649	CCCCAACCAG	CCACACCC--
promoter_CA_ZM_c30.145	cluster_1.8	0.0083398	CAGTACCCAA	TAGTAC----
promoter_CA_ZM_c30.145	cluster_1.15	0.0087571	TTGGGTACTG	TTTGGTT---
promoter_CA_ZM_c30.148	cluster_1.55	0.00010422	TCGGTTTTCG	TCTGTTTT--
promoter_CA_ZM_c30.148	cluster_1.105	0.00080262	TCGGTTTTCG	TCGTTTT---
promoter_CA_ZM_c30.148	cluster_1.101	0.0038558	TCGGTTTTCG-	#NAME?
promoter_CA_ZM_c30.148	cluster_1.22	0.0066173	TCGGTTTTCG	---ATTTTC-
promoter_CA_ZM_c30.148	cluster_1.23	0.0073325	TCGGTTTTCG	TTCGTTT---
promoter_CA_ZM_c30.149	cluster_1.69	0.0061832	AAGGTTCCCA	-AGATTC---
promoter_CA_ZM_c30.151	cluster_1.75	0.0033867	GTTAGGAC	GTGTGGAC
promoter_CA_ZM_c30.151	cluster_1.8	0.008835	GTCCTAAC	GTACTA--
promoter_CA_ZM_c30.152	cluster_1.66	0.00091859	GGTTTGCG-	#NAME?
promoter_CA_ZM_c30.154	cluster_1.88	0.0071666	AACTATCC	#NAME?
promoter_CA_ZM_c30.155	cluster_1.54	0.0060325	TNTGTNAG	TCAGTCA-
promoter_CA_ZM_c30.157	cluster_1.41	0.0033614	CATAGGTG	#NAME?
promoter_CA_ZM_c30.157	cluster_1.32	0.0056737	CATAGGTG	CGTACGTG
promoter_CA_ZM_c30.157	cluster_1.73	0.0084293	CACCTATG	-ACATAT-
promoter_CA_ZM_c30.158	cluster_1.3	0.0032917	TCTAGANG	TGTGGACG
promoter_CA_ZM_c30.158	cluster_1.81	0.004356	TCTAGANG	TTTAGA--
promoter_CA_ZM_c30.160	cluster_1.98	0.0091024	GNGANTTT	#NAME?
promoter_CA_ZM_c30.163	cluster_1.66	0.0001921	-TTTGCG-	GTTTGCGT
promoter_CA_ZM_c30.163	cluster_1.59	0.00095644	#NAME?	TTTTGTG
promoter_CA_ZM_c30.163	cluster_1.101	0.0034518	#NAME?	ACGAAAA
promoter_CA_ZM_c30.163	cluster_1.63	0.0040302	#NAME?	ACGTAAA
promoter_CA_ZM_c30.164	cluster_1.66	0.002285	TCGCTAAC	ACGCAAAC
promoter_CA_ZM_c30.164	cluster_1.6	0.0047205	TCGCTAAC	TAGCTAGC
promoter_CA_ZM_c30.166	cluster_1.52	0.0085698	#NAME?	TATTCGT--
promoter_CA_ZM_c30.167	cluster_1.57	0.0051581	GGCTTATC	-GTTTAT-
promoter_CA_ZM_c30.169	cluster_1.46	0.0084286	CCNAAACT-	#NAME?
promoter_CA_ZM_c30.171	cluster_1.107	0.004283	CNGAGTTA	CCGTGTT-
promoter_CA_ZM_c30.174	cluster_1.69	0.0090503	GGAATCCT	-GAATCT-
promoter_CA_ZM_c30.175	cluster_1.35	0.0023491	CGGATT	CAGATT
promoter_CA_ZM_c30.178	cluster_1.3	0.0066394	-GTGAAC-	TGTGGACG
promoter_CA_ZM_c30.178	cluster_1.75	0.0066394	#NAME?	GTGTGGAC
promoter_CA_ZM_c30.184	cluster_1.54	0.0041585	TGACAG-	TGACTGA
promoter_CA_ZM_c30.184	cluster_1.84	0.007634	CTGTCA--	#NAME?
promoter_CA_ZM_c30.186	cluster_1.62	0.0022844	TCTTAC-	TCTCACG
promoter_CA_ZM_c30.186	cluster_1.48	0.0023497	TCTTAC	TCTTAT
promoter_CA_ZM_c30.187	cluster_1.52	4.6147e-05	#NAME?	TATTCGT
promoter_CA_ZM_c30.187	cluster_1.97	0.0020008	ATTCGT-	ACTCGTG
promoter_CA_ZM_c30.187	cluster_1.1	0.0022982	ATTCGT	ATACGT
promoter_CA_ZM_c30.187	cluster_1.41	0.0036123	ATTCGT-	ATACGTG
promoter_CA_ZM_c30.187	cluster_1.101	0.0039076	#NAME?	TTTTCGT
promoter_CA_ZM_c30.188	cluster_1.87	0.0023995	TACCAC-	TGCCACG
promoter_CA_ZM_c30.188	cluster_1.77	0.0060638	#NAME?	GTGTGGT-
promoter_CA_ZM_c30.189	cluster_1.66	0.0068973	-ATTGCG-	GTTTGCGT
promoter_CA_ZM_c30.190	cluster_1.98	0.0011356	AAAGTC-	AAATTCT
promoter_CA_ZM_c30.190	cluster_1.50	0.0040015	GACTTT-	AACTTTT
promoter_CA_ZM_c30.190	cluster_1.44	0.0077825	GACTTT--	#NAME?
promoter_CA_ZM_c30.191	cluster_1.89	2.7266e-05	TCACGT	TCACGT
promoter_CA_ZM_c30.191	cluster_1.63	0.0030739	#NAME?	TTTACGT
promoter_CA_ZM_c30.191	cluster_1.94	0.0033237	TCACGT-	TGACGTG
promoter_CA_ZM_c30.191	cluster_1.39	0.004236	#NAME?	GCCACGT
promoter_CA_ZM_c30.191	cluster_1.108	0.0043405	TCACGT-	GCACGTA
promoter_CA_ZM_c30.192	cluster_1.34	0.0038842	#NAME?	TTCAGAT
promoter_CA_ZM_c30.196	cluster_1.100	0.0014956	ATCCTG-	ATTCTGT
promoter_CA_ZM_c30.196	cluster_1.85	0.0048711	-CAGGAT-	ACAGAATT
promoter_CA_ZM_c30.198	cluster_1.87	0.0024502	#NAME?	CGTGGCA
promoter_CA_ZM_c30.198	cluster_1.62	0.0033417	#NAME?	CGTGAGA
promoter_CA_ZM_c30.199	cluster_1.67	4.8714e-05	TGCGTT-	TGCGTTT
promoter_CA_ZM_c30.199	cluster_1.103	0.0029232	#NAME?	GCTGTGTT
promoter_CA_ZM_c30.199	cluster_1.61	0.003108	#NAME?	GTGCGTG
promoter_CA_ZM_c30.199	cluster_1.23	0.0032294	TGCGTT-	TTCGTTT
promoter_CA_ZM_c30.199	cluster_1.58	0.0039457	TGCGTT-	TACGTTT
promoter_CA_ZM_c30.201	cluster_1.99	0.0083247	#NAME?	TTTATAG-
promoter_CA_ZM_c30.204	cluster_1.23	0.0017107	CTCGTT-	TTCGTTT
promoter_CA_ZM_c30.204	cluster_1.97	0.0039566	AACGAG-	CACGAGT
promoter_CA_ZM_c30.204	cluster_1.40	0.0046247	#NAME?	AAACGTG
promoter_CA_ZM_c30.204	cluster_1.105	0.0069143	CTCGTT--	#NAME?
promoter_CA_ZM_c30.205	cluster_1.6	0.0072147	#NAME?	TAGCTAGC
promoter_CA_ZM_c30.205	cluster_1.19	0.0072147	-TCTAGC-	AGCTAGCT
promoter_CA_ZM_c30.206	cluster_1.53	0.0022716	#NAME?	ACGTACT
promoter_CA_ZM_c30.206	cluster_1.80	0.0070943	#NAME?	CACGTACT
promoter_CA_ZM_c30.208	cluster_1.97	0.0026595	#NAME?	CACGAGT
promoter_CA_ZM_c30.208	cluster_1.52	0.002856	#NAME?	TATTCGT
promoter_CA_ZM_c30.208	cluster_1.40	0.0038251	#NAME?	CACGTTT
promoter_CA_ZM_c30.208	cluster_1.58	0.0038251	#NAME?	TACGTTT
promoter_CA_ZM_c30.208	cluster_1.79	0.0081715	-ACGATT-	CACGAGTG
promoter_CA_ZM_c30.209	cluster_1.38	0.0083026	#NAME?	TACTGTA-
promoter_CA_ZM_c30.210	cluster_1.70	0.0076269	#NAME?	TAGTGAC-
promoter_CA_ZM_c30.210	cluster_1.84	0.0076269	NGTCAC-	TGTCACT
promoter_DiT1_ZM_c30.17	cluster_1.76	0.0052868	CAACNGNC	CAACCAA-
promoter_DiT1_ZM_c30.27	cluster_1.55	0.0006358	TTTNTTTT	TCTGTTTT
promoter_DiT1_ZM_c30.27	cluster_1.21	0.0034518	TTTNTTTT	TATTTATT
promoter_DiT1_ZM_c30.27	cluster_1.13	0.0052821	TTTNTTTT	TATATTAT
promoter_DiT1_ZM_c30.31	cluster_1.73	0.0013489	YATATWT	#NAME?
promoter_DiT1_ZM_c30.31	cluster_1.27	0.0037725	YATATWT-	AATATATT
promoter_DiT1_ZM_c30.32	cluster_1.28	0.0098542	GGNGGYGG	GGGTGTGG
promoter_DiT1_ZM_c30.44	cluster_1.9	0.0012308	TTTTMTTT	TTTTCTTA
promoter_DiT1_ZM_c30.44	cluster_1.71	0.0017082	TTTTMTTT	TTTTATTC
promoter_DiT1_ZM_c30.45	cluster_1.6	0.00058374	CTAGCTAG-	#NAME?
promoter_DiT1_ZM_c30.46	cluster_1.15	0.0034343	TTTTGGTG	#NAME?
promoter_DiT1_ZM_c30.46	cluster_1.59	0.0034343	TTTTGGTG	#NAME?
promoter_DiT1_ZM_c30.46	cluster_1.101	0.0042123	TTTTGGTG	TTTTCGT-
promoter_DiT1_ZM_c30.48	cluster_1.55	0.0031415	#NAME?	AAAACAGA
promoter_DiT1_ZM_c30.49	cluster_1.103	0.0034584	#NAME?	GCTGTGTT-
promoter_DiT1_ZM_c30.49	cluster_1.55	0.0080932	TGTGTTK-	TCTGTTTT
promoter_DiT1_ZM_c30.50	cluster_1.43	0.0051514	TATAAAA-	TATAATAT
promoter_DiT1_ZM_c30.50	cluster_1.71	0.0051514	TTTTATA-	TTTTATTC
promoter_DiT1_ZM_c30.50	cluster_1.48	0.0070139	TTTTATA	TCTTAT-
promoter_DiT1_ZM_c30.50	cluster_1.57	0.0070139	TTTTATA	GTTTAT-
promoter_DiT1_ZM_c30.50	cluster_1.81	0.0070139	TTTTATA	#NAME?
promoter_DiT1_ZM_c30.51	cluster_1.51	0.0096232	CTCCWC--	#NAME?
promoter_DiT1_ZM_c30.54	cluster_1.9	0.0072777	TTWTTTT-	TTTTCTTA
promoter_DiT1_ZM_c30.54	cluster_1.71	0.0072777	TTWTTTT-	TTTTATTC
promoter_DiT1_ZM_c30.58	cluster_1.55	0.002577	TCTMTWT-	TCTGTTTT
promoter_DiT1_ZM_c30.59	cluster_1.3	0.0055238	CGWGGCCG	TGTGGACG
promoter_DiT1_ZM_c30.59	cluster_1.87	0.0097418	CGGCCWCG	#NAME?
promoter_DiT1_ZM_c30.59	cluster_1.39	0.0098024	CGGCCWCG-	#NAME?
promoter_DiT1_ZM_c30.63	cluster_1.73	0.00025477	AYATGTA	ATATGT-
promoter_DiT1_ZM_c30.71	cluster_1.66	0.0078389	#NAME?	GTTTGCGT
promoter_DiT1_ZM_c30.72	cluster_1.56	0.0097583	TATMTCTA	TTTATCT-
promoter_DiT1_ZM_c30.77	cluster_1.73	0.0042463	ATATTTW	ATATGT-
promoter_DiT1_ZM_c30.77	cluster_1.13	0.0062289	#NAME?	TATATTAT
promoter_DiT1_ZM_c30.77	cluster_1.27	0.0062289	WAAATAT-	AATATATT
promoter_DiT1_ZM_c30.77	cluster_1.43	0.0062289	#NAME?	TATAATAT
promoter_DiT1_ZM_c30.77	cluster_1.22	0.0089232	#NAME?	GAAAAT--
promoter_DiT1_ZM_c30.93	cluster_1.47	0.00028989	TAAAATTT	#NAME?
promoter_DiT1_ZM_c30.93	cluster_1.20	0.00057827	#NAME?	TTAAAATT-
promoter_DiT1_ZM_c30.93	cluster_1.43	0.0013279	TAAAATTT	TATAATAT
promoter_DiT1_ZM_c30.93	cluster_1.98	0.0014376	TAAAATTT	#NAME?
promoter_DiT1_ZM_c30.93	cluster_1.65	0.0046371	TAAAATTT	#NAME?
promoter_DiT1_ZM_c30.96	cluster_1.48	0.0030714	TYTCTTNT	#NAME?
promoter_DiT1_ZM_c30.96	cluster_1.55	0.0039186	TYTCTTNT	TCTGTTTT
promoter_DiT1_ZM_c30.96	cluster_1.9	0.0074858	ANAAGARA-	#NAME?
promoter_DiT1_ZM_c30.103	cluster_1.73	0.0038677	ACAMMTA	ACATAT-
promoter_DiT1_ZM_c30.111	cluster_1.73	0.00011375	AYATGTT	ATATGT-
promoter_DiT1_ZM_c30.121	cluster_1.56	0.0035404	AKARAAAA	AGATAAA-
promoter_DiT1_ZM_c30.121	cluster_1.5	0.0075429	#NAME?	ATTTTCT--
promoter_DiT1_ZM_c30.130	cluster_1.13	0.0004828	TATATTGT	TATATTAT
promoter_DiT1_ZM_c30.131	cluster_1.59	0.0056393	TTGTGTGY	TTTTGTG-
promoter_DiT1_ZM_c30.131	cluster_1.91	0.0056393	TTGTGTGY	TTCTGTG-
promoter_DiT1_ZM_c30.141	cluster_1.76	0.0071201	CTWGTTTG	#NAME?
promoter_DiT1_ZM_c30.141	cluster_1.104	0.0071201	CTWGTTTG	CGTGTTT-
promoter_DiT1_ZM_c30.141	cluster_1.29	0.008837	CTWGTTTG	#NAME?
promoter_DiT1_ZM_c30.146	cluster_1.20	0.0039784	#NAME?	TTAAAATT-
promoter_DiT1_ZM_c30.146	cluster_1.65	0.0050545	TAATTTT	CAATTT-
promoter_DiT1_ZM_c30.146	cluster_1.22	0.0050979	#NAME?	GAAAAT--
promoter_DiT1_ZM_c30.153	cluster_1.73	0.00087138	ATATGNAT	ATATGT--
promoter_DiT1_ZM_c30.156	cluster_1.6	0.0009007	TTAGYTAG-	#NAME?
promoter_DiT1_ZM_c30.172	cluster_1.13	0.0070851	TATATAM-	TATATTAT
promoter_DiT1_ZM_c30.176	cluster_1.59	0.0094391	TGTTTTNT-	#NAME?
promoter_DiT1_ZM_c30.202	cluster_1.13	0.00021811	#NAME?	TATATTAT
promoter_DiT1_ZM_c30.202	cluster_1.43	0.00021811	#NAME?	TATAATAT
promoter_DiT1_ZM_c30.203	cluster_1.105	0.001407	TCGTSTTC	TCGTTTT-
promoter_DiT1_ZM_c30.203	cluster_1.102	0.0045239	TCGTSTTC	TCGTAT--
promoter_DiT1_ZM_c30.203	cluster_1.104	0.0063953	GAASACGA	AAACACG-
promoter_DiT1_ZM_c30.203	cluster_1.107	0.0063953	TCGTSTTC	CCGTGTT-
promoter_DiT1_ZM_c30.218	cluster_1.6	0.00056698	TTAGCTAG-	#NAME?
promoter_DiT1_ZM_c30.222	cluster_1.15	0.0051147	TTTTGGTG	#NAME?
promoter_DiT1_ZM_c30.222	cluster_1.59	0.0051147	TTTTGGTG	#NAME?
promoter_DiT1_ZM_c30.222	cluster_1.101	0.0051147	TTTTGGTG	TTTTCGT-
promoter_DiT1_ZM_c30.223	cluster_1.70	0.0042463	TAGAGA-	TAGTGAC
promoter_DiT1_ZM_c30.238	cluster_1.52	0.0057373	TGTTCGTC	TATTCGT-
promoter_DiT1_ZM_c30.238	cluster_1.101	0.0057373	TGTTCGTC	TTTTCGT-
promoter_DiT1_ZM_c30.240	cluster_1.29	0.0013874	CTAKTTTG	#NAME?
promoter_DiT1_ZM_c30.247	cluster_1.60	9.2549e-05	STACGTAC	-TACGTA-
promoter_DiT1_ZM_c30.247	cluster_1.42	0.00098261	GTACGTAS	GTACGTGG
promoter_DiT1_ZM_c30.247	cluster_1.108	0.0034343	STACGTAC	#NAME?
promoter_DiT1_ZM_c30.247	cluster_1.53	0.0034584	#NAME?	AGTACGT--
promoter_DiT1_ZM_c30.247	cluster_1.1	0.004452	STACGTAC	ATACGT--
promoter_DiT1_ZM_c30.254	cluster_1.7	0.0071782	MATCTATA	AATTTAT-
promoter_DiT1_ZM_c30.254	cluster_1.106	0.0072245	#NAME?	GAATCTA--
promoter_DiT1_ZM_c30.257	cluster_1.15	0.0034343	TTTGCTTS	TTTGGTT-
promoter_DiT1_ZM_c30.257	cluster_1.9	0.0054711	TTTGCTTS	TTTTCTTA
promoter_DiT1_ZM_c30.257	cluster_1.76	0.0077751	SAAGCAAA	CAACCAA-
promoter_DiT1_ZM_c30.262	cluster_1.21	0.0074908	TTTKTAT-	TATTTATT
promoter_DiT1_ZM_c30.262	cluster_1.71	0.0075389	TTTKTAT--	#NAME?
promoter_DiT1_ZM_c30.268	cluster_1.8	0.00047361	ACTAGTAS	#NAME?
promoter_DiT1_ZM_c30.274	cluster_1.101	0.0098385	ATTNTAGT	#NAME?
promoter_DiT1_ZM_c30.292	cluster_1.84	0.0082045	TGGCWCTG	TGTCACT-
promoter_DiT1_ZM_c30.310	cluster_1.48	0.00022949	TCTTATTT	TCTTAT--
promoter_DiT1_ZM_c30.310	cluster_1.30	0.00029005	TCTTATTT	TATTATT-
promoter_DiT1_ZM_c30.310	cluster_1.12	0.0013285	TCTTATTT	TAGTATTT
promoter_DiT1_ZM_c30.310	cluster_1.71	0.0056741	TCTTATTT	TTTTATTC
promoter_DiT1_ZM_c30.312	cluster_1.91	0.0069118	TGCYGTGC	TTCTGTG-
promoter_DiT1_ZM_c30.312	cluster_1.94	0.0091398	TGCYGTGC	TGACGTG-
promoter_DiT1_ZM_c30.314	cluster_1.46	0.0012797	GACACTGTCC	GAAACTG---
promoter_DiT1_ZM_c30.315	cluster_1.99	0.0045002	#NAME?	TTTATAG----
promoter_DiT1_ZM_c30.316	cluster_1.44	0.0069025	GACCGTTTGA	-ACTTTTT--
promoter_DiT1_ZM_c30.316	cluster_1.50	0.0095841	GACCGTTTGA	-AACTTTT--
promoter_DiT1_ZM_c30.317	cluster_1.70	0.0015731	TCGAAGTGAC	#NAME?
promoter_DiT1_ZM_c30.317	cluster_1.84	0.0045659	TCGAAGTGAC-	#NAME?
promoter_DiT1_ZM_c30.317	cluster_1.89	0.0080721	TCGAAGTGAC	---ACGTGA-
promoter_DiT1_ZM_c30.318	cluster_1.46	0.0010598	GGACAGTGTC	#NAME?
promoter_DiT1_ZM_c30.319	cluster_1.50	0.00060601	GTGAACCTTT	#NAME?
promoter_DiT1_ZM_c30.319	cluster_1.69	0.0063088	GTGAACCTTT	--GAATCT--
promoter_DiT1_ZM_c30.319	cluster_1.24	0.0095704	GTGAACCTTT	--GAATATT-
promoter_DiT1_ZM_c30.320	cluster_1.46	0.00081967	TGAGACTGAC	-GAAACTG--
promoter_DiT1_ZM_c30.320	cluster_1.54	0.001498	TGAGACTGAC	--TGACTGA-
promoter_DiT1_ZM_c30.320	cluster_1.10	0.003802	TGAGACTGAC	TGTGGCTG--
promoter_DiT1_ZM_c30.321	cluster_1.65	0.0048485	GACCCATTTG	---CAATTT-
promoter_DiT1_ZM_c30.321	cluster_1.29	0.0098253	GACCCATTTG	#NAME?
promoter_DiT1_ZM_c30.322	cluster_1.65	0.0071844	GGCCCTATTT	#NAME?
promoter_DiT1_ZM_c30.322	cluster_1.44	0.0087731	GGCCCTATTT	#NAME?
promoter_DiT1_ZM_c30.323	cluster_1.22	0.0057221	GGACAATGTC	-GAAAAT---
promoter_DiT1_ZM_c30.323	cluster_1.65	0.0072495	GGACAATGTC	---CAATTT-
promoter_DiT1_ZM_c30.323	cluster_1.88	0.0076793	GACATTGTCC	#NAME?
promoter_DiT1_ZM_c30.324	cluster_1.41	0.0012825	GTCACCTATT	--CACGTAT-
promoter_DiT1_ZM_c30.324	cluster_1.80	0.0043384	GTCACCTATT	#NAME?
promoter_DiT1_ZM_c30.324	cluster_1.73	0.0057158	GTCACCTATT	---ACATAT-
promoter_DiT1_ZM_c30.324	cluster_1.1	0.0082444	GTCACCTATT	---ACGTAT-
promoter_DiT1_ZM_c30.324	cluster_1.89	0.0082903	GTCACCTATT	-TCACGT---
promoter_DiT1_ZM_c30.325	cluster_1.23	0.0094141	GGTCCCTTTA	--TTCGTTT-
promoter_DiT1_ZM_c30.327	cluster_1.8	0.0080004	GTTAGTCCCA	--TAGTAC--
promoter_DiT1_ZM_c30.328	cluster_1.46	0.002992	GACACTGT	GAAACTG-
promoter_DiT1_ZM_c30.329	cluster_1.70	0.0035592	GAAGTGAC	#NAME?
promoter_DiT1_ZM_c30.329	cluster_1.84	0.0072607	#NAME?	TGTCACT--
promoter_DiT1_ZM_c30.329	cluster_1.89	0.00965	GTCACTTC	-TCACGT-
promoter_DiT1_ZM_c30.330	cluster_1.22	0.0068876	GAAAGTCG	GAAAAT--
promoter_DiT1_ZM_c30.331	cluster_1.8	0.008817	GGACTAAC	GTACTA--
promoter_DiT1_ZM_c30.332	cluster_1.84	0.0024348	AGTGAGAC	AGTGACA-
promoter_DiT1_ZM_c30.332	cluster_1.62	0.0035308	AGTGAGAC	CGTGAGA-
promoter_DiT1_ZM_c30.335	cluster_1.75	0.0039146	GTTAGGAC	GTGTGGAC
promoter_DiT1_ZM_c30.335	cluster_1.8	0.0052801	GTTAGGAC	#NAME?
promoter_DiT1_ZM_c30.336	cluster_1.69	0.0079185	TGACTCTG	-GAATCT-
promoter_DiT1_ZM_c30.336	cluster_1.35	0.0084081	CAGAGTCA	CAGATT--
promoter_DiT1_ZM_c30.337	cluster_1.81	0.0079661	CGTTTCGA	#NAME?
promoter_DiT1_ZM_c30.338	cluster_1.69	0.0071757	TGAACCTT	-GAATCT-
promoter_DiT1_ZM_c30.342	cluster_1.70	0.0023835	TAGGGACT	TAGTGAC-
promoter_DiT1_ZM_c30.343	cluster_1.3	0.0092685	-GTTGAC-	TGTGGACG
promoter_DiT1_ZM_c30.343	cluster_1.75	0.0092685	#NAME?	GTGTGGAC
promoter_DiT1_ZM_c30.345	cluster_1.70	0.0019611	ATAGTGCC	#NAME?
promoter_DiT1_ZM_c30.346	cluster_1.75	0.0046492	GTCTAGAC	GTGTGGAC
promoter_DiT1_ZM_c30.346	cluster_1.81	0.0071953	GTCTAGAC	-TCTAAA-
promoter_DiT1_ZM_c30.347	cluster_1.35	0.0020196	CAGAGT	CAGATT
promoter_DiT1_ZM_c30.347	cluster_1.100	0.0031861	ACTCTG-	ATTCTGT
promoter_DiT1_ZM_c30.347	cluster_1.85	0.0096052	-CAGAGT-	ACAGAATT
promoter_DiT1_ZM_c30.350	cluster_1.96	0.0025971	GATAGG	GATACG
promoter_DiT1_ZM_c30.351	cluster_1.62	0.0058791	GTCTCA--	#NAME?
promoter_DiT1_ZM_c30.352	cluster_1.54	0.0028259	#NAME?	TCAGTCA
promoter_DiT1_ZM_c30.354	cluster_1.97	0.0028641	#NAME?	CACGAGT
promoter_DiT1_ZM_c30.354	cluster_1.52	0.0029931	#NAME?	TATTCGT
promoter_DiT1_ZM_c30.354	cluster_1.40	0.0041266	AATCGT-	AAACGTG
promoter_DiT1_ZM_c30.354	cluster_1.58	0.0041266	AATCGT-	AAACGTA
promoter_DiT1_ZM_c30.354	cluster_1.79	0.0087321	-AATCGT-	CACTCGTG
promoter_DiT1_ZM_c30.357	cluster_1.38	0.0030666	#NAME?	TACTGTA
promoter_DiT1_ZM_c30.357	cluster_1.109	0.0039807	#NAME?	TTTCAGG
promoter_DiT1_ZM_c30.360	cluster_1.81	0.0011401	TTTCGA	TTTAGA
promoter_DiT1_ZM_c30.360	cluster_1.101	0.0034886	#NAME?	TTTTCGT
promoter_DiT1_ZM_c30.361	cluster_1.69	0.0012867	GAACCT	GAATCT
promoter_DiT1_ZM_c30.361	cluster_1.46	0.0017102	GAACCT-	GAAACTG
promoter_DiT1_ZM_c30.361	cluster_1.17	0.002124	AGGTTC-	AGATTCT
promoter_DiT1_ZM_c30.361	cluster_1.106	0.002124	#NAME?	TAGATTC
promoter_DiT1_ZM_c30.364	cluster_1.10	0.0059505	TATGGC--	TGTGGCTG
promoter_DiT1_ZM_c30.365	cluster_1.70	0.0023394	TAGGGA-	TAGTGAC
promoter_DiT1_ZM_c30.366	cluster_1.104	0.0033919	#NAME?	AAACACG
promoter_DiT1_ZM_c30.366	cluster_1.107	0.0033919	AACTCG-	AACACGG
promoter_DiT1_ZM_c30.366	cluster_1.97	0.0070487	#NAME?	CACGAGT-
promoter_DiT1_ZM_c30.367	cluster_1.38	0.0024986	#NAME?	TACTGTA
promoter_DiT1_ZM_c30.367	cluster_1.91	0.0046483	CACAGT-	CACAGAA
promoter_DiT1_ZM_c30.368	cluster_1.101	0.0061527	ATTTCG-	TTTTCGT
promoter_DiT1_ZM_c30.371	cluster_1.88	0.0042171	#NAME?	TTATCC-
promoter_DiT1_ZM_c30.374	cluster_1.70	0.0016298	#NAME?	TAGTGAC
promoter_DiT1_ZM_c30.374	cluster_1.84	0.0016298	AGTGCC-	AGTGACA
promoter_DiT1_ZM_c30.374	cluster_1.72	0.0054605	AGTGCC--	AGTGGCTG
promoter_DiT1_ZM_c30.375	cluster_1.40	4.6878e-05	#NAME?	CACGTTT
promoter_DiT1_ZM_c30.375	cluster_1.58	4.6878e-05	#NAME?	TACGTTT
promoter_DiT1_ZM_c30.375	cluster_1.44	0.0010778	ACGTTT-	ACTTTTT
promoter_DiT1_ZM_c30.375	cluster_1.50	0.0010778	#NAME?	AACTTTT
promoter_DiT1_ZM_c30.375	cluster_1.23	0.0025389	AAACGT-	AAACGAA
promoter_DiT1_ZM_c30.376	cluster_1.94	4.4437e-05	TGACGT-	TGACGTG
promoter_DiT1_ZM_c30.376	cluster_1.89	0.001823	TGACGT	TCACGT
promoter_DiT1_ZM_c30.376	cluster_1.63	0.003404	#NAME?	TTTACGT
promoter_DiT1_ZM_c30.377	cluster_1.53	0.0042892	AGTAAG-	AGTACGT
promoter_DiT1_ZM_c30.380	cluster_1.23	0.0027752	#NAME?	TTCGTTT
promoter_DiT1_ZM_c30.380	cluster_1.105	0.0027752	TCGCTT-	TCGTTTT
promoter_DiT1_ZM_c30.382	cluster_1.3	0.005297	-GTAGAC-	TGTGGACG
promoter_DiT1_ZM_c30.382	cluster_1.75	0.005297	#NAME?	GTGTGGAC
promoter_DiT1_ZM_c30.383	cluster_1.11	0.0041593	#NAME?	TGGAACG
promoter_DiT1_ZM_c30.385	cluster_1.37	0.003225	#NAME?	TATTATC
promoter_DiT1_ZM_c30.386	cluster_1.52	4.9064e-05	#NAME?	TATTCGT
promoter_DiT1_ZM_c30.386	cluster_1.4	0.0012223	ACGAAT-	ACAAATT
promoter_DiT1_ZM_c30.386	cluster_1.101	0.0024849	ACGAAT-	ACGAAAA
promoter_DiT1_ZM_c30.386	cluster_1.1	0.0034905	ACGAAT	ACGTAT
promoter_DiT1_ZM_c30.386	cluster_1.97	0.0036675	#NAME?	CACGAGT
promoter_DiT1_ZM_c30.387	cluster_1.70	0.0022792	GTCACA-	GTCACTA
promoter_DiT1_ZM_c30.387	cluster_1.84	0.0022792	#NAME?	TGTCACT
promoter_DiT1_ZM_c30.387	cluster_1.10	0.0082969	TGTGAC--	TGTGGCTG
promoter_DiT1_ZM_c30.388	cluster_1.23	0.0039368	TCCGTT-	TTCGTTT
promoter_DiT1_ZM_c30.388	cluster_1.58	0.0045585	TCCGTT-	TACGTTT
promoter_DiT1_ZM_c30.388	cluster_1.67	0.0045743	TCCGTT-	TGCGTTT
promoter_DiT1_ZM_c30.388	cluster_1.55	0.0066697	TCCGTT--	TCTGTTTT
promoter_DiT1_ZM_c30.389	cluster_1.46	0.0023106	GACACT-	GAAACTG
promoter_DiT1_ZM_c30.389	cluster_1.70	0.0026932	#NAME?	TAGTGAC
promoter_DiT1_ZM_c30.389	cluster_1.84	0.0026932	AGTGTC-	AGTGACA
promoter_DiT1_ZM_c30.389	cluster_1.82	0.0073176	#NAME?	CACGTGTC
promoter_DiT1_ZM_c30.389	cluster_1.72	0.0088319	AGTGTC--	AGTGGCTG
promoter_DiT1_ZM_c30.390	cluster_1.38	0.0020628	#NAME?	TACTGTA
promoter_DiT1_ZM_c30.390	cluster_1.91	0.0030393	#NAME?	TTCTGTG
promoter_DiT1_ZM_c30.390	cluster_1.103	0.0099529	ACTGTG--	GCTGTGTT
promoter_DiT1_ZM_c30.391	cluster_1.23	0.0018949	TAACGA-	AAACGAA
promoter_DiT1_ZM_c30.391	cluster_1.105	0.0018949	#NAME?	AAAACGA
promoter_MEP1_ZM_c30.9	cluster_1.21	0.0014454	TATWTATA	TATTTATT
promoter_MEP1_ZM_c30.10	cluster_1.21	0.0022164	TWTWTTTT	TATTTATT
promoter_MEP1_ZM_c30.10	cluster_1.55	0.0023138	TWTWTTTT	TCTGTTTT
promoter_MEP1_ZM_c30.10	cluster_1.13	0.0037862	TWTWTTTT	TATATTAT
promoter_MEP1_ZM_c30.11	cluster_1.55	0.0014913	TTTNTTTT	TCTGTTTT
promoter_MEP1_ZM_c30.13	cluster_1.13	4.1686e-05	TATATWNT	TATATTAT
promoter_MEP1_ZM_c30.13	cluster_1.21	0.0022781	TATATWNT	TATTTATT
promoter_MEP1_ZM_c30.13	cluster_1.27	0.0022781	TATATWNT	AATATATT
promoter_MEP1_ZM_c30.13	cluster_1.43	0.0030594	TATATWNT	TATAATAT
promoter_MEP1_ZM_c30.18	cluster_1.77	0.0049735	TGTYYGGT	#NAME?
promoter_MEP1_ZM_c30.19	cluster_1.21	0.0019241	TAWAAAWA	AATAAATA
promoter_MEP1_ZM_c30.19	cluster_1.9	0.0026288	TWTTTWTA	TTTTCTTA
promoter_MEP1_ZM_c30.19	cluster_1.99	0.0069621	TWTTTWTA-	#NAME?
promoter_MEP1_ZM_c30.20	cluster_1.30	0.00031361	TATTTTTW	TATTATT-
promoter_MEP1_ZM_c30.20	cluster_1.68	0.0011037	TATTTTTW	#NAME?
promoter_MEP1_ZM_c30.20	cluster_1.21	0.0012203	TATTTTTW	TATTTATT
promoter_MEP1_ZM_c30.20	cluster_1.12	0.0029987	TATTTTTW	TAGTATTT
promoter_MEP1_ZM_c30.21	cluster_1.55	0.00078637	AAAASAAA	AAAACAGA
promoter_MEP1_ZM_c30.21	cluster_1.15	0.0075013	TTTSTTTT	TTTGGTT-
promoter_MEP1_ZM_c30.21	cluster_1.23	0.0075013	AAAASAAA	#NAME?
promoter_MEP1_ZM_c30.21	cluster_1.105	0.0075013	TTTSTTTT	#NAME?
promoter_MEP1_ZM_c30.23	cluster_1.73	0.0014064	AWATATR	ACATAT-
promoter_MEP1_ZM_c30.23	cluster_1.27	0.0050457	YATATWT-	AATATATT
promoter_MEP1_ZM_c30.28	cluster_1.77	0.00072132	TGTTTGGT	#NAME?
promoter_MEP1_ZM_c30.28	cluster_1.15	0.0041914	TGTTTGGT-	#NAME?
promoter_MEP1_ZM_c30.30	cluster_1.76	0.0061089	GGTGGTKG	#NAME?
promoter_MEP1_ZM_c30.31	cluster_1.9	0.0082591	#NAME?	TTTTCTTA
promoter_MEP1_ZM_c30.32	cluster_1.6	0.0006212	CTAGYTAG-	#NAME?
promoter_MEP1_ZM_c30.33	cluster_1.76	0.0080992	GGTGGTKG	#NAME?
promoter_MEP1_ZM_c30.35	cluster_1.103	0.0034584	#NAME?	GCTGTGTT-
promoter_MEP1_ZM_c30.35	cluster_1.55	0.0082017	TGTGTTK-	TCTGTTTT
promoter_MEP1_ZM_c30.39	cluster_1.43	0.0060918	#NAME?	ATATTATA
promoter_MEP1_ZM_c30.39	cluster_1.71	0.0060918	#NAME?	GAATAAAA
promoter_MEP1_ZM_c30.39	cluster_1.48	0.0086146	TTWTATA	TCTTAT-
promoter_MEP1_ZM_c30.39	cluster_1.57	0.0086146	TTWTATA	GTTTAT-
promoter_MEP1_ZM_c30.39	cluster_1.81	0.0086146	TTWTATA	#NAME?
promoter_MEP1_ZM_c30.44	cluster_1.13	0.00018291	TATATTW-	TATATTAT
promoter_MEP1_ZM_c30.44	cluster_1.27	0.0038892	WAATATA--	#NAME?
promoter_MEP1_ZM_c30.44	cluster_1.73	0.0072505	TATATTW	#NAME?
promoter_MEP1_ZM_c30.44	cluster_1.43	0.0081217	TATATTW-	TATAATAT
promoter_MEP1_ZM_c30.57	cluster_1.30	0.00017937	TWTTATTW	TATTATT-
promoter_MEP1_ZM_c30.57	cluster_1.71	0.00028839	TWTTATTW	TTTTATTC
promoter_MEP1_ZM_c30.57	cluster_1.68	0.00061453	WAATAAWA	TAATAAT-
promoter_MEP1_ZM_c30.57	cluster_1.12	0.0019724	TWTTATTW	TAGTATTT
promoter_MEP1_ZM_c30.57	cluster_1.9	0.0025585	TWTTATTW	TTTTCTTA
promoter_MEP1_ZM_c30.60	cluster_1.71	0.0066749	AAATARA-	GAATAAAA
promoter_MEP1_ZM_c30.60	cluster_1.92	0.0066749	#NAME?	ATTTAATT
promoter_MEP1_ZM_c30.60	cluster_1.21	0.0067184	#NAME?	TATTTATT-
promoter_MEP1_ZM_c30.60	cluster_1.55	0.0095223	TYTATTT-	TCTGTTTT
promoter_MEP1_ZM_c30.60	cluster_1.57	0.0097078	#NAME?	GTTTAT--
promoter_MEP1_ZM_c30.64	cluster_1.73	0.0042463	ACATGTN	ATATGT-
promoter_MEP1_ZM_c30.65	cluster_1.21	0.00081488	TWTNTAT-	TATTTATT
promoter_MEP1_ZM_c30.65	cluster_1.57	0.0058608	TWTNTAT	#NAME?
promoter_MEP1_ZM_c30.74	cluster_1.20	0.00061269	CTAWAATT	TTAAAATT
promoter_MEP1_ZM_c30.74	cluster_1.93	0.0061691	CTAWAATT	#NAME?
promoter_MEP1_ZM_c30.77	cluster_1.30	0.0059335	CTATANTT	#NAME?
promoter_MEP1_ZM_c30.77	cluster_1.45	0.0059335	AANTATAG	TATTATA-
promoter_MEP1_ZM_c30.77	cluster_1.90	0.0059335	CTATANTT	GTATAAT-
promoter_MEP1_ZM_c30.77	cluster_1.99	0.0059335	AANTATAG	#NAME?
promoter_MEP1_ZM_c30.77	cluster_1.47	0.0059727	CTATANTT-	#NAME?
promoter_MEP1_ZM_c30.78	cluster_1.104	0.0034584	#NAME?	CGTGTTT--
promoter_MEP1_ZM_c30.85	cluster_1.5	0.006244	TTTTTYCT	#NAME?
promoter_MEP1_ZM_c30.85	cluster_1.56	0.006244	TTTTTYCT	#NAME?
promoter_MEP1_ZM_c30.92	cluster_1.20	0.0020586	CTAAANTW	TTAAAATT
promoter_MEP1_ZM_c30.92	cluster_1.7	0.0089323	CTAAANTW	ATAAATT-
promoter_MEP1_ZM_c30.96	cluster_1.61	0.0060688	TRTGTGTG	#NAME?
promoter_MEP1_ZM_c30.98	cluster_1.19	6.2091e-06	NGCTAGCT	AGCTAGCT
promoter_MEP1_ZM_c30.98	cluster_1.6	0.00029404	#NAME?	TAGCTAGC-
promoter_MEP1_ZM_c30.99	cluster_1.43	0.00046659	TATAAAA-	TATAATAT
promoter_MEP1_ZM_c30.99	cluster_1.48	0.0016018	TTTTATA	TCTTAT-
promoter_MEP1_ZM_c30.99	cluster_1.45	0.0020573	TTTTATA	TATTATA
promoter_MEP1_ZM_c30.99	cluster_1.71	0.0047694	TTTTATA-	TTTTATTC
promoter_MEP1_ZM_c30.99	cluster_1.57	0.0063792	TTTTATA	GTTTAT-
promoter_MEP1_ZM_c30.100	cluster_1.82	0.00029404	NGACACGT-	#NAME?
promoter_MEP1_ZM_c30.100	cluster_1.39	0.0034343	NGACACGT	#NAME?
promoter_MEP1_ZM_c30.100	cluster_1.2	0.0034584	#NAME?	TACGTGT--
promoter_MEP1_ZM_c30.100	cluster_1.104	0.0077311	ACGTGTCN	#NAME?
promoter_MEP1_ZM_c30.104	cluster_1.51	0.0040771	RTWTGGAT	GTGTGGA-
promoter_MEP1_ZM_c30.104	cluster_1.15	0.0059496	RTWTGGAT	#NAME?
promoter_MEP1_ZM_c30.108	cluster_1.15	0.00016095	GTTYGGTT	#NAME?
promoter_MEP1_ZM_c30.108	cluster_1.77	0.0074086	GTTYGGTT	GTGTGGT-
promoter_MEP1_ZM_c30.108	cluster_1.76	0.0074563	GTTYGGTT-	#NAME?
promoter_MEP1_ZM_c30.108	cluster_1.23	0.0084617	GTTYGGTT	#NAME?
promoter_MEP1_ZM_c30.116	cluster_1.77	0.00031276	GTGTNGTG	GTGTGGT-
promoter_MEP1_ZM_c30.116	cluster_1.94	0.0092414	CACNACAC	CACGTCA-
promoter_MEP1_ZM_c30.123	cluster_1.43	5.7046e-05	ATATTGTW	ATATTATA
promoter_MEP1_ZM_c30.123	cluster_1.30	0.0007334	ATATTGTW	#NAME?
promoter_MEP1_ZM_c30.123	cluster_1.45	0.0009335	ATATTGTW	#NAME?
promoter_MEP1_ZM_c30.123	cluster_1.13	0.001356	#NAME?	TATATTAT-
promoter_MEP1_ZM_c30.123	cluster_1.37	0.0051469	ATATTGTW	#NAME?
promoter_MEP1_ZM_c30.128	cluster_1.9	0.0022253	TKYTTCTT-	#NAME?
promoter_MEP1_ZM_c30.131	cluster_1.21	0.0016751	TAKTTRGT	TATTTATT
promoter_MEP1_ZM_c30.141	cluster_1.15	0.0086526	GNTTGGAT	#NAME?
promoter_MEP1_ZM_c30.141	cluster_1.51	0.0086526	ATCCAANC	#NAME?
promoter_MEP1_ZM_c30.149	cluster_1.17	0.0095721	GAGNTGCT	#NAME?
promoter_MEP1_ZM_c30.173	cluster_1.76	0.0070279	CWTGGATG	#NAME?
promoter_MEP1_ZM_c30.174	cluster_1.13	0.0082828	TAKTTTA-	TATATTAT
promoter_MEP1_ZM_c30.174	cluster_1.20	0.0082828	#NAME?	TTAAAATT
promoter_MEP1_ZM_c30.174	cluster_1.43	0.0082828	TAAAMTA-	TATAATAT
promoter_MEP1_ZM_c30.176	cluster_1.21	0.0051248	TTTTTAT-	TATTTATT
promoter_MEP1_ZM_c30.176	cluster_1.71	0.0051592	TTTTTAT--	#NAME?
promoter_MEP1_ZM_c30.176	cluster_1.48	0.0069695	TTTTTAT	#NAME?
promoter_MEP1_ZM_c30.176	cluster_1.57	0.0069695	TTTTTAT	#NAME?
promoter_MEP1_ZM_c30.181	cluster_1.3	0.0011153	CGNGGACG	TGTGGACG
promoter_MEP1_ZM_c30.187	cluster_1.15	0.0018465	TTTGKTK	TTTGGTT
promoter_MEP1_ZM_c30.193	cluster_1.78	0.0053652	CTGCCTGC	CTGGCTG-
promoter_MEP1_ZM_c30.218	cluster_1.12	1.3171e-05	TAGTNTTT	TAGTATTT
promoter_MEP1_ZM_c30.218	cluster_1.44	0.0087565	TAGTNTTT	#NAME?
promoter_MEP1_ZM_c30.218	cluster_1.105	0.0087565	TAGTNTTT	TCGTTTT-
promoter_MEP1_ZM_c30.219	cluster_1.30	0.0096007	TACTANTA	TATTATT-
promoter_MEP1_ZM_c30.219	cluster_1.31	0.0096007	TANTAGTA	TAATACT-
promoter_MEP1_ZM_c30.219	cluster_1.68	0.0096007	TANTAGTA	TAATAAT-
promoter_MEP1_ZM_c30.219	cluster_1.93	0.0096007	TACTANTA	TAATATT-
promoter_MEP1_ZM_c30.229	cluster_1.9	0.0097145	TYTCCTTY	TTTTCTTA
promoter_MEP1_ZM_c30.238	cluster_1.15	0.0001142	TTTGGTTT	TTTGGTT-
promoter_MEP1_ZM_c30.238	cluster_1.23	0.0014432	TTTGGTTT	#NAME?
promoter_MEP1_ZM_c30.238	cluster_1.76	0.0057823	TTTGGTTT	#NAME?
promoter_MEP1_ZM_c30.258	cluster_1.25	0.00034649	ATAATTAT	#NAME?
promoter_MEP1_ZM_c30.258	cluster_1.68	0.00034649	ATAATTAT	ATTATTA-
promoter_MEP1_ZM_c30.258	cluster_1.47	0.0053801	ATAATTAT	ATAATTT-
promoter_MEP1_ZM_c30.259	cluster_1.74	0.0079912	#NAME?	TTATCTG--
promoter_MEP1_ZM_c30.261	cluster_1.73	0.00090416	AAATGTGT	ATATGT--
promoter_MEP1_ZM_c30.261	cluster_1.4	0.0053008	ACACATTT	ACAAATT-
promoter_MEP1_ZM_c30.261	cluster_1.40	0.0053008	ACACATTT	#NAME?
promoter_MEP1_ZM_c30.261	cluster_1.64	0.0058667	ACACATTT	ACACGTGT
promoter_MEP1_ZM_c30.272	cluster_1.13	0.0076423	#NAME?	TATATTAT
promoter_MEP1_ZM_c30.272	cluster_1.43	0.0076423	#NAME?	TATAATAT
promoter_MEP1_ZM_c30.273	cluster_1.9	0.00067148	TYTTCTTT	TTTTCTTA
promoter_MEP1_ZM_c30.273	cluster_1.101	0.0066288	TYTTCTTT	TTTTCGT-
promoter_MEP1_ZM_c30.273	cluster_1.5	0.006672	#NAME?	ATTTTCT--
promoter_MEP1_ZM_c30.279	cluster_1.5	0.001004	TNTTTTCT	#NAME?
promoter_MEP1_ZM_c30.279	cluster_1.22	0.0030607	AGAAAANA	-GAAAAT-
promoter_MEP1_ZM_c30.279	cluster_1.56	0.0098663	TNTTTTCT	#NAME?
promoter_MEP1_ZM_c30.282	cluster_1.66	0.0041069	CTCTCAAACN	-ACGCAAAC-
promoter_MEP1_ZM_c30.282	cluster_1.81	0.0057872	NGTTTGAGAG	---TTTAGA-
promoter_MEP1_ZM_c30.282	cluster_1.59	0.0095714	NGTTTGAGAG	-TTTTGTG--
promoter_MEP1_ZM_c30.283	cluster_1.70	0.0017845	CTATTGACCC	-TAGTGAC--
promoter_MEP1_ZM_c30.284	cluster_1.46	0.0011507	GAACAGTGTC	#NAME?
promoter_MEP1_ZM_c30.284	cluster_1.44	0.0087106	GACACTGTTC	#NAME?
promoter_MEP1_ZM_c30.285	cluster_1.46	0.0011783	GACAGTGTCC	--CAGTTTC-
promoter_MEP1_ZM_c30.287	cluster_1.86	0.0035789	GGGTGAATAG	#NAME?
promoter_MEP1_ZM_c30.289	cluster_1.70	0.001114	AACCAGTGAC	#NAME?
promoter_MEP1_ZM_c30.289	cluster_1.86	0.0027297	GTCACTGGTT	GTGAGTGG--
promoter_MEP1_ZM_c30.289	cluster_1.79	0.003703	GTCACTGGTT	#NAME?
promoter_MEP1_ZM_c30.289	cluster_1.33	0.0046559	GTCACTGGTT	-TCACGCGT-
promoter_MEP1_ZM_c30.289	cluster_1.84	0.0051246	AACCAGTGAC-	#NAME?
promoter_MEP1_ZM_c30.290	cluster_1.20	0.0014551	GGTTACAATC	#NAME?
promoter_MEP1_ZM_c30.290	cluster_1.26	0.0080387	GGTTACAATC	#NAME?
promoter_MEP1_ZM_c30.290	cluster_1.45	0.0092054	GATTGTAACC	TATTATA---
promoter_MEP1_ZM_c30.291	cluster_1.59	0.00934	CTTTGGGACC	TTTTGTG---
promoter_MEP1_ZM_c30.291	cluster_1.15	0.0095521	CTTTGGGACC	-TTTGGTT--
promoter_MEP1_ZM_c30.292	cluster_1.33	0.0037463	AACCTGTGAC	-ACGCGTGA-
promoter_MEP1_ZM_c30.292	cluster_1.35	0.006559	GTCACAGGTT	#NAME?
promoter_MEP1_ZM_c30.292	cluster_1.50	0.0093879	AACCTGTGAC	AACTTTT---
promoter_MEP1_ZM_c30.293	cluster_1.22	0.0060857	GGACAATGTC	-GAAAAT---
promoter_MEP1_ZM_c30.293	cluster_1.65	0.0069248	GGACAATGTC	---CAATTT-
promoter_MEP1_ZM_c30.293	cluster_1.88	0.0081178	GACATTGTCC	#NAME?
promoter_MEP1_ZM_c30.294	cluster_1.50	0.00058227	GTGAACCTTT	#NAME?
promoter_MEP1_ZM_c30.294	cluster_1.69	0.0062283	AAAGGTTCAC	--AGATTC--
promoter_MEP1_ZM_c30.294	cluster_1.24	0.0088534	GTGAACCTTT	--GAATATT-
promoter_MEP1_ZM_c30.295	cluster_1.46	0.0027847	GACACTGT	GAAACTG-
promoter_MEP1_ZM_c30.305	cluster_1.73	0.0074379	ACCTATTC	ACATAT--
promoter_MEP1_ZM_c30.305	cluster_1.1	0.0099276	ACCTATTC	ACGTAT--
promoter_MEP1_ZM_c30.306	cluster_1.35	0.0065338	TCCGATTA	-CAGATT-
promoter_MEP1_ZM_c30.307	cluster_1.75	0.002522	GTNTGAAC	GTGTGGAC
promoter_MEP1_ZM_c30.307	cluster_1.34	0.0025232	GTTCANAC	#NAME?
promoter_MEP1_ZM_c30.309	cluster_1.3	0.0055033	TGTGAACC	TGTGGACG
promoter_MEP1_ZM_c30.312	cluster_1.69	0.0081577	TCAGAGTC	#NAME?
promoter_MEP1_ZM_c30.312	cluster_1.35	0.008255	TCAGAGTC	-CAGATT-
promoter_MEP1_ZM_c30.313	cluster_1.103	0.0054668	ACTGTGTC	GCTGTGTT
promoter_MEP1_ZM_c30.314	cluster_1.35	0.0079328	ACCGATTC	-CAGATT-
promoter_MEP1_ZM_c30.314	cluster_1.69	0.0089398	GAATCGGT	GAATCT--
promoter_MEP1_ZM_c30.316	cluster_1.82	0.0058349	GACAGGTT	GACACGTG
promoter_MEP1_ZM_c30.316	cluster_1.35	0.0073751	GACAGGTT	#NAME?
promoter_MEP1_ZM_c30.317	cluster_1.62	0.0063177	GTCTCA--	#NAME?
promoter_MEP1_ZM_c30.318	cluster_1.72	0.0049474	GAGCCAAT	CAGCCACT
promoter_MEP1_ZM_c30.320	cluster_1.75	0.0068175	GTTGACAC	GTCCACAC
promoter_MEP1_ZM_c30.323	cluster_1.54	0.0023492	TGACTC-	TGACTGA
promoter_MEP1_ZM_c30.324	cluster_1.69	0.0015992	GAACCT	GAATCT
promoter_MEP1_ZM_c30.324	cluster_1.46	0.0024463	#NAME?	CAGTTTC
promoter_MEP1_ZM_c30.324	cluster_1.17	0.0025918	AGGTTC-	AGATTCT
promoter_MEP1_ZM_c30.324	cluster_1.106	0.0025918	#NAME?	TAGATTC
promoter_MEP1_ZM_c30.326	cluster_1.10	0.0070001	TATGGC--	TGTGGCTG
promoter_MEP1_ZM_c30.327	cluster_1.70	0.0018359	#NAME?	TAGTGAC
promoter_MEP1_ZM_c30.327	cluster_1.84	0.0018359	AGTAAC-	AGTGACA
promoter_MEP1_ZM_c30.328	cluster_1.96	0.0024584	GATAGG	GATACG
promoter_MEP1_ZM_c30.329	cluster_1.26	0.0021465	TTCGAT-	TTCAATT
promoter_MEP1_ZM_c30.329	cluster_1.83	0.0022902	TTCGAT-	TTCCATC
promoter_MEP1_ZM_c30.329	cluster_1.23	0.0035372	TTCGAT-	TTCGTTT
promoter_MEP1_ZM_c30.330	cluster_1.26	0.0016882	GTCAAT-	TTCAATT
promoter_MEP1_ZM_c30.330	cluster_1.70	0.002956	#NAME?	TAGTGAC
promoter_MEP1_ZM_c30.330	cluster_1.84	0.002956	#NAME?	TGTCACT
promoter_MEP1_ZM_c30.331	cluster_1.88	0.0040916	#NAME?	TTATCC-
promoter_MEP1_ZM_c30.333	cluster_1.104	5.5977e-05	CGTGTT-	CGTGTTT
promoter_MEP1_ZM_c30.333	cluster_1.107	5.5977e-05	#NAME?	CCGTGTT
promoter_MEP1_ZM_c30.333	cluster_1.103	0.0041113	#NAME?	GCTGTGTT
promoter_MEP1_ZM_c30.333	cluster_1.105	0.0052609	#NAME?	TCGTTTT
promoter_MEP1_ZM_c30.333	cluster_1.82	0.007197	AACACG--	GACACGTG
promoter_MEP1_ZM_c30.334	cluster_1.2	0.0025129	#NAME?	TACGTGT
promoter_MEP1_ZM_c30.334	cluster_1.64	0.0077668	#NAME?	ACACGTGT
promoter_MEP1_ZM_c30.334	cluster_1.82	0.0077668	-ACAGGT-	GACACGTG
promoter_MEP1_ZM_c30.335	cluster_1.34	0.002699	GTCTGA-	ATCTGAA
promoter_MEP1_ZM_c30.335	cluster_1.54	0.0031636	#NAME?	TGACTGA
promoter_MEP1_ZM_c30.337	cluster_1.40	0.0033288	AATCGT-	AAACGTG
promoter_MEP1_ZM_c30.337	cluster_1.58	0.0033288	AATCGT-	AAACGTA
promoter_MEP1_ZM_c30.337	cluster_1.97	0.0046246	#NAME?	CACGAGT
promoter_MEP1_ZM_c30.337	cluster_1.52	0.0047431	#NAME?	TATTCGT
promoter_MEP1_ZM_c30.338	cluster_1.35	0.002069	CAGAGT	CAGATT
promoter_MEP1_ZM_c30.338	cluster_1.100	0.0032588	ACTCTG-	ATTCTGT
promoter_MEP1_ZM_c30.338	cluster_1.85	0.0098007	-CAGAGT-	ACAGAATT
promoter_MEP1_ZM_c30.340	cluster_1.72	0.009094	#NAME?	CAGCCACT
promoter_MEP1_ZM_c30.341	cluster_1.70	0.0019971	TACTGA-	TAGTGAC
promoter_MEP1_ZM_c30.341	cluster_1.54	0.0021676	#NAME?	TGACTGA
promoter_MEP1_ZM_c30.341	cluster_1.38	0.0027339	TACTGA-	TACTGTA
promoter_MEP1_ZM_c30.342	cluster_1.37	0.0027875	#NAME?	TATTATC
promoter_MEP1_ZM_c30.343	cluster_1.38	0.00202	#NAME?	TACTGTA
promoter_MEP1_ZM_c30.343	cluster_1.91	0.0032224	#NAME?	TTCTGTG
promoter_MEP1_ZM_c30.344	cluster_1.48	0.0043795	CTCTTA-	#NAME?
promoter_MEP1_ZM_c30.345	cluster_1.67	0.0047237	TGCGAT-	TGCGTTT
promoter_MEP1_ZM_c30.346	cluster_1.97	0.0030105	ACTGGT-	ACTCGTG
promoter_MEP1_ZM_c30.346	cluster_1.79	0.0091303	-ACTGGT-	CACTCGTG
promoter_MEP1_ZM_c30.347	cluster_1.97	0.0040851	#NAME?	CACGAGT
promoter_MEP1_ZM_c30.347	cluster_1.52	0.0041945	#NAME?	TATTCGT
promoter_MEP1_ZM_c30.347	cluster_1.40	0.0043938	#NAME?	CACGTTT
promoter_MEP1_ZM_c30.347	cluster_1.58	0.0043938	#NAME?	TACGTTT
promoter_MEP1_ZM_c30.348	cluster_1.38	0.0022595	#NAME?	TACTGTA
promoter_MEP1_ZM_c30.348	cluster_1.91	0.0038225	#NAME?	TTCTGTG
promoter_MEP1_ZM_c30.349	cluster_1.11	0.0021841	#NAME?	CGTTCCA
promoter_MEP1_ZM_c30.349	cluster_1.3	0.0085578	#NAME?	TGTGGACG
promoter_MEP1_ZM_c30.350	cluster_1.53	0.0034339	AGTAGG-	AGTACGT
promoter_MEP1_ZM_c30.351	cluster_1.101	0.0038146	GTTTCG-	TTTTCGT
promoter_MEP1_ZM_c30.351	cluster_1.46	0.0069369	CGAAAC--	#NAME?
promoter_MEP1_ZM_c30.353	cluster_1.53	0.0035971	AGTAAG-	AGTACGT
promoter_MEP1_ZM_c30.354	cluster_1.46	0.0021457	#NAME?	CAGTTTC
promoter_MEP1_ZM_c30.355	cluster_1.34	0.002882	#NAME?	TTCAGAT
promoter_MEP1_ZM_c30.359	cluster_1.37	0.0024044	#NAME?	TATTATC
promoter_MEP1_ZM_c30.359	cluster_1.16	0.0024116	GATAAC-	GATAAAT
promoter_MEP1_ZM_c30.359	cluster_1.56	0.0024116	GTTATC-	TTTATCT
promoter_MEP1_ZM_c30.359	cluster_1.88	0.0042107	GTTATC-	#NAME?
promoter_MEP1_ZM_c30.359	cluster_1.74	0.0062892	GTTATC--	#NAME?
promoter_MEP1_ZM_c30.360	cluster_1.109	0.0025221	#NAME?	TTTCAGG
promoter_MEP1_ZM_c30.360	cluster_1.38	0.0027415	TACAGG-	TACAGTA
promoter_MEP1_ZM_c30.361	cluster_1.46	0.0018926	GATACT-	GAAACTG
promoter_MEP1_ZM_c30.361	cluster_1.17	0.0021758	#NAME?	AGATTCT
promoter_MEP1_ZM_c30.361	cluster_1.96	0.0024648	GATACT	GATACG
promoter_MEP1_ZM_c30.361	cluster_1.37	0.0025008	#NAME?	TATTATC
promoter_MEP1_ZM_c30.361	cluster_1.31	0.0033583	#NAME?	TAATACT
promoter_MEP1_ZM_c30.363	cluster_1.40	4.8656e-05	AAACGT-	AAACGTG
promoter_MEP1_ZM_c30.363	cluster_1.58	4.8656e-05	AAACGT-	AAACGTA
promoter_MEP1_ZM_c30.363	cluster_1.44	0.0012668	#NAME?	AAAAAGT
promoter_MEP1_ZM_c30.363	cluster_1.50	0.0012668	AAACGT-	AAAAGTT
promoter_MEP1_ZM_c30.363	cluster_1.23	0.0031442	AAACGT-	AAACGAA
promoter_MEP1_ZM_c30.365	cluster_1.35	0.001348	CCGATT	CAGATT
promoter_Mep3_ZM_c30.8	cluster_1.21	0.0023509	TATATWTA	AATAAATA
promoter_Mep3_ZM_c30.8	cluster_1.73	0.0042138	TATATWTA	-ATATGT-
promoter_Mep3_ZM_c30.9	cluster_1.55	0.00052948	TTTATTTT	TCTGTTTT
promoter_Mep3_ZM_c30.9	cluster_1.13	0.0023538	TTTATTTT	TATATTAT
promoter_Mep3_ZM_c30.9	cluster_1.49	0.0094139	TTTATTTT	TTAATTT-
promoter_Mep3_ZM_c30.9	cluster_1.25	0.0094139	TTTATTTT	#NAME?
promoter_Mep3_ZM_c30.9	cluster_1.56	0.0094139	TTTATTTT	TTTATCT-
promoter_Mep3_ZM_c30.10	cluster_1.21	0.0018605	TWTTTTTT	TATTTATT
promoter_Mep3_ZM_c30.10	cluster_1.55	0.0023513	TWTTTTTT	TCTGTTTT
promoter_Mep3_ZM_c30.10	cluster_1.13	0.0040837	TWTTTTTT	TATATTAT
promoter_Mep3_ZM_c30.13	cluster_1.13	0.00042194	TATATWW-	TATATTAT
promoter_Mep3_ZM_c30.13	cluster_1.73	0.0045702	TATATWW	#NAME?
promoter_Mep3_ZM_c30.13	cluster_1.27	0.0071895	#NAME?	AATATATT-
promoter_Mep3_ZM_c30.14	cluster_1.77	0.0068681	TGTTTGKT	#NAME?
promoter_Mep3_ZM_c30.14	cluster_1.15	0.0069127	TGTTTGKT-	#NAME?
promoter_Mep3_ZM_c30.22	cluster_1.93	0.00076515	AWAATAWT	#NAME?
promoter_Mep3_ZM_c30.22	cluster_1.25	0.00081254	AWTATTWT	#NAME?
promoter_Mep3_ZM_c30.22	cluster_1.68	0.00081254	AWAATAWT	#NAME?
promoter_Mep3_ZM_c30.22	cluster_1.27	0.0015582	AWTATTWT	AATATATT
promoter_Mep3_ZM_c30.22	cluster_1.13	0.0032126	AWTATTWT	TATATTAT
promoter_Mep3_ZM_c30.25	cluster_1.21	0.00041694	#NAME?	AATAAATA
promoter_Mep3_ZM_c30.25	cluster_1.73	0.0016396	TATKTRT	#NAME?
promoter_Mep3_ZM_c30.29	cluster_1.103	0.0014279	#NAME?	GCTGTGTT
promoter_Mep3_ZM_c30.41	cluster_1.71	0.002958	AAAAARAA	GAATAAAA
promoter_Mep3_ZM_c30.44	cluster_1.9	0.0078475	TCTTCNT-	TTTTCTTA
promoter_Mep3_ZM_c30.47	cluster_1.71	0.00017239	TTTTATW-	TTTTATTC
promoter_Mep3_ZM_c30.47	cluster_1.48	0.0042463	TTTTATW	TCTTAT-
promoter_Mep3_ZM_c30.47	cluster_1.57	0.0042463	TTTTATW	GTTTAT-
promoter_Mep3_ZM_c30.47	cluster_1.9	0.0077835	TTTTATW-	TTTTCTTA
promoter_Mep3_ZM_c30.47	cluster_1.21	0.0077835	#NAME?	TATTTATT
promoter_Mep3_ZM_c30.54	cluster_1.15	0.0034343	TTTAGTTT	TTTGGTT-
promoter_Mep3_ZM_c30.54	cluster_1.23	0.005061	TTTAGTTT	#NAME?
promoter_Mep3_ZM_c30.54	cluster_1.49	0.005061	TTTAGTTT	#NAME?
promoter_Mep3_ZM_c30.55	cluster_1.27	0.00016001	AWTATAT-	AATATATT
promoter_Mep3_ZM_c30.55	cluster_1.21	0.0073774	#NAME?	TATTTATT
promoter_Mep3_ZM_c30.55	cluster_1.13	0.0074249	ATATAWT--	#NAME?
promoter_Mep3_ZM_c30.55	cluster_1.43	0.0085001	#NAME?	TATAATAT
promoter_Mep3_ZM_c30.55	cluster_1.92	0.0085001	ATATAWT-	ATTTAATT
promoter_Mep3_ZM_c30.57	cluster_1.15	0.00089152	TTTRGTT	TTTGGTT
promoter_Mep3_ZM_c30.57	cluster_1.92	0.0089926	#NAME?	ATTTAATT
promoter_Mep3_ZM_c30.63	cluster_1.83	0.007713	#NAME?	TTCCATC--
promoter_Mep3_ZM_c30.79	cluster_1.3	0.00096987	CGNGGACG	TGTGGACG
promoter_Mep3_ZM_c30.91	cluster_1.73	5.7321e-05	CATATRT	#NAME?
promoter_Mep3_ZM_c30.91	cluster_1.1	0.008659	CATATRT	#NAME?
promoter_Mep3_ZM_c30.92	cluster_1.4	0.0057173	ACAAATCA	ACAAATT-
promoter_Mep3_ZM_c30.92	cluster_1.29	0.0057173	TGATTTGT	TAATTTG-
promoter_Mep3_ZM_c30.106	cluster_1.20	0.00011133	#NAME?	TTAAAATT
promoter_Mep3_ZM_c30.106	cluster_1.22	0.0042463	TAAAATT	GAAAAT-
promoter_Mep3_ZM_c30.106	cluster_1.65	0.0079661	#NAME?	CAATTT--
promoter_Mep3_ZM_c30.118	cluster_1.96	0.0048727	CGACACGA	-GATACG-
promoter_Mep3_ZM_c30.118	cluster_1.102	0.0048727	TCGTGTCG	TCGTAT--
promoter_Mep3_ZM_c30.121	cluster_1.88	0.0063689	CTTCTCC	#NAME?
promoter_Mep3_ZM_c30.130	cluster_1.2	0.0034343	TACATGTW	TACGTGT-
promoter_Mep3_ZM_c30.131	cluster_1.3	0.0073479	#NAME?	TGTGGACG
promoter_Mep3_ZM_c30.140	cluster_1.67	0.0051042	TGCGCTTG	TGCGTTT-
promoter_Mep3_ZM_c30.141	cluster_1.7	8.1896e-05	AATTTATA	AATTTAT-
promoter_Mep3_ZM_c30.141	cluster_1.99	0.0034584	AATTTATA-	#NAME?
promoter_Mep3_ZM_c30.141	cluster_1.4	0.0045406	AATTTATA	AATTTGT-
promoter_Mep3_ZM_c30.141	cluster_1.16	0.0045406	AATTTATA	#NAME?
promoter_Mep3_ZM_c30.141	cluster_1.47	0.0045406	AATTTATA	AAATTAT-
promoter_Mep3_ZM_c30.142	cluster_1.25	5.5926e-05	TTATTATR	TTATTAT-
promoter_Mep3_ZM_c30.142	cluster_1.45	0.00027795	TTATTATR	#NAME?
promoter_Mep3_ZM_c30.142	cluster_1.43	0.0012777	YATAATAA	TATAATAT
promoter_Mep3_ZM_c30.142	cluster_1.30	0.0014287	TTATTATR	#NAME?
promoter_Mep3_ZM_c30.142	cluster_1.37	0.0014287	TTATTATR	#NAME?
promoter_Mep3_ZM_c30.145	cluster_1.2	0.0055613	TTATGTGT	#NAME?
promoter_Mep3_ZM_c30.145	cluster_1.59	0.0055613	TTATGTGT	TTTTGTG-
promoter_Mep3_ZM_c30.145	cluster_1.74	0.0055613	TTATGTGT	TTATCTG-
promoter_Mep3_ZM_c30.145	cluster_1.91	0.0055613	TTATGTGT	TTCTGTG-
promoter_Mep3_ZM_c30.148	cluster_1.28	0.0012629	GTGTGTGN	GGGTGTGG
promoter_Mep3_ZM_c30.148	cluster_1.86	0.0012629	GTGTGTGN	GTGAGTGG
promoter_Mep3_ZM_c30.148	cluster_1.61	0.0034343	GTGTGTGN	GTGCGTG-
promoter_Mep3_ZM_c30.153	cluster_1.85	0.00012619	ACACAATTGG	ACAGAATT--
promoter_Mep3_ZM_c30.153	cluster_1.100	0.00075835	CCAATTGTGT	#NAME?
promoter_Mep3_ZM_c30.153	cluster_1.65	0.0039199	CCAATTGTGT	-CAATTT---
promoter_Mep3_ZM_c30.153	cluster_1.79	0.0054289	ACACAATTGG	-CACGAGTG-
promoter_Mep3_ZM_c30.153	cluster_1.5	0.0065224	CCAATTGTGT	#NAME?
promoter_Mep3_ZM_c30.154	cluster_1.3	0.0027834	TGGGGACTTG	TGTGGACG--
promoter_Mep3_ZM_c30.154	cluster_1.75	0.0090831	#NAME?	GTGTGGAC---
promoter_Mep3_ZM_c30.155	cluster_1.76	0.0075227	GACCCAACTA	CAACCAA---
promoter_Mep3_ZM_c30.155	cluster_1.15	0.0079688	TAGTTGGGTC	#NAME?
promoter_Mep3_ZM_c30.156	cluster_1.4	0.0071282	TACAAGTCGG	-ACAAATT--
promoter_Mep3_ZM_c30.156	cluster_1.50	0.0073304	CCGACTTGTA	--AACTTTT-
promoter_Mep3_ZM_c30.156	cluster_1.44	0.0097748	CCGACTTGTA	#NAME?
promoter_Mep3_ZM_c30.157	cluster_1.82	0.0044693	CTGACACCTT	#NAME?
promoter_Mep3_ZM_c30.158	cluster_1.75	0.0038029	GTTAGGAC	GTGTGGAC
promoter_Mep3_ZM_c30.158	cluster_1.8	0.0077422	GTTAGGAC	#NAME?
promoter_Mep3_ZM_c30.159	cluster_1.70	0.0028184	TAGGGACT	TAGTGAC-
promoter_Mep3_ZM_c30.165	cluster_1.109	0.0071016	CCTTTCAG-	#NAME?
promoter_Mep3_ZM_c30.166	cluster_1.38	0.0069706	CGTACTGT-	#NAME?
promoter_Mep3_ZM_c30.166	cluster_1.53	0.0081841	#NAME?	ACGTACT--
promoter_Mep3_ZM_c30.170	cluster_1.79	0.0054295	CACAATTG	CACGAGTG
promoter_Mep3_ZM_c30.170	cluster_1.65	0.0058909	CAATTGTG	CAATTT--
promoter_Mep3_ZM_c30.170	cluster_1.85	0.0086555	#NAME?	ACAGAATT-
promoter_Mep3_ZM_c30.174	cluster_1.81	0.0057264	GTTAGACC	TTTAGA--
promoter_Mep3_ZM_c30.175	cluster_1.35	0.0016418	CGGATT	CAGATT
promoter_Mep3_ZM_c30.178	cluster_1.8	0.0066904	GGACTAAC	GTACTA--
promoter_Mep3_ZM_c30.180	cluster_1.66	0.00029167	GTTTGCGA	GTTTGCGT
promoter_Mep3_ZM_c30.182	cluster_1.65	0.0041854	ACGATTTG	-CAATTT-
promoter_Mep3_ZM_c30.182	cluster_1.29	0.0093051	ACGATTTG	#NAME?
promoter_Mep3_ZM_c30.182	cluster_1.47	0.0095214	ACGATTTG	ATAATTT-
promoter_Mep3_ZM_c30.186	cluster_1.66	0.00020719	-TTTGCG-	GTTTGCGT
promoter_Mep3_ZM_c30.186	cluster_1.59	0.0010773	#NAME?	TTTTGTG
promoter_Mep3_ZM_c30.186	cluster_1.101	0.0037668	TTTGCG-	TTTTCGT
promoter_Mep3_ZM_c30.186	cluster_1.63	0.0041732	TTTGCG-	TTTACGT
promoter_Mep3_ZM_c30.193	cluster_1.54	0.0033582	TGACAG-	TGACTGA
promoter_Mep3_ZM_c30.193	cluster_1.84	0.0061932	CTGTCA--	#NAME?
promoter_Mep3_ZM_c30.195	cluster_1.3	0.0076747	-GTGAAC-	TGTGGACG
promoter_Mep3_ZM_c30.195	cluster_1.75	0.0076747	#NAME?	GTGTGGAC
promoter_Mep3_ZM_c30.196	cluster_1.34	0.0029147	#NAME?	TTCAGAT
promoter_Mep3_ZM_c30.198	cluster_1.18	0.0044903	#NAME?	TTATACG
promoter_Mep3_ZM_c30.198	cluster_1.3	0.0072747	#NAME?	TGTGGACG
promoter_Mep3_ZM_c30.208	cluster_1.96	0.0032284	CATACG	GATACG
promoter_Mep3_ZM_c30.208	cluster_1.18	0.0047582	#NAME?	TTATACG
promoter_Mep3_ZM_c30.208	cluster_1.1	0.0059764	CATACG-	#NAME?
promoter_Mep3_ZM_c30.208	cluster_1.102	0.0059764	#NAME?	TCGTAT-
promoter_Mep3_ZM_c30.208	cluster_1.41	0.0086677	#NAME?	CACGTAT-
promoter_Mep3_ZM_c30.212	cluster_1.53	0.0038092	AGTAGG-	AGTACGT
promoter_Mep3_ZM_c30.213	cluster_1.79	0.0087112	#NAME?	CACGAGTG
promoter_Mep3_ZM_c30.214	cluster_1.35	0.0014936	ACTCTG	AATCTG
promoter_Mep3_ZM_c30.214	cluster_1.100	0.0030116	ACTCTG-	ATTCTGT
promoter_Mep3_ZM_c30.214	cluster_1.85	0.0091334	-ACTCTG-	AATTCTGT
promoter_Mep3_ZM_c30.215	cluster_1.62	0.0037486	#NAME?	TCTCACG
promoter_Mep3_ZM_c30.216	cluster_1.38	0.0072326	#NAME?	TACTGTA-
promoter_Mep3_ZM_c30.217	cluster_1.67	4.9883e-05	TGCGTT-	TGCGTTT
promoter_Mep3_ZM_c30.217	cluster_1.23	0.002743	TGCGTT-	TTCGTTT
promoter_Mep3_ZM_c30.217	cluster_1.58	0.0034028	TGCGTT-	TACGTTT
promoter_Mep3_ZM_c30.217	cluster_1.61	0.0039844	#NAME?	GTGCGTG
promoter_Mep3_ZM_c30.217	cluster_1.103	0.00433	#NAME?	GCTGTGTT
promoter_Mep3_ZM_c30.218	cluster_1.36	0.0037343	#NAME?	ATATTCG
promoter_Mep3_ZM_c30.218	cluster_1.52	0.0037343	CATTCG-	TATTCGT
promoter_Mep3_ZM_c30.219	cluster_1.104	0.003156	CGAGTT-	CGTGTTT
promoter_Mep3_ZM_c30.219	cluster_1.107	0.003156	#NAME?	CCGTGTT
promoter_Mep3_ZM_c30.219	cluster_1.97	0.0067268	#NAME?	CACGAGT-
promoter_Mep3_ZM_c30.219	cluster_1.79	0.0096161	AACTCG--	CACTCGTG
promoter_Mep3_ZM_c30.220	cluster_1.65	0.0010498	CAATTG	CAATTT
promoter_Mep3_ZM_c30.220	cluster_1.26	0.00591	#NAME?	TTCAATT-
promoter_Mep3_ZM_c30.221	cluster_1.8	0.0014606	CAGTAC	TAGTAC
promoter_Mep3_ZM_c30.221	cluster_1.53	0.0063366	CAGTAC--	#NAME?
promoter_Mep3_ZM_c30.221	cluster_1.38	0.0065181	GTACTG--	#NAME?
promoter_Mep3_ZM_c30.223	cluster_1.70	0.0023217	#NAME?	TAGTGAC
promoter_Mep3_ZM_c30.223	cluster_1.84	0.0023217	#NAME?	TGTCACT
promoter_Mep3_ZM_c30.224	cluster_1.99	0.0081189	#NAME?	TTTATAG-
promoter_Mep3_ZM_c30.225	cluster_1.96	0.002737	GATAGG	GATACG
promoter_Mep3_ZM_c30.226	cluster_1.6	0.007305	#NAME?	TAGCTAGC
promoter_Mep3_ZM_c30.226	cluster_1.19	0.007305	-GCTAAC-	AGCTAGCT
promoter_Mep3_ZM_c30.226	cluster_1.66	0.0090889	GTTAGC--	GTTTGCGT
promoter_Mep3_ZM_c30.228	cluster_1.23	0.0026535	CTCGTT-	TTCGTTT
promoter_Mep3_ZM_c30.228	cluster_1.97	0.0031517	AACGAG-	CACGAGT
promoter_Mep3_ZM_c30.228	cluster_1.40	0.0043845	#NAME?	AAACGTG
promoter_Mep3_ZM_c30.228	cluster_1.105	0.0070923	CTCGTT--	#NAME?
promoter_Mep3_ZM_c30.228	cluster_1.79	0.0095126	#NAME?	CACTCGTG
promoter_NADP-ME_ZM_c30.5	cluster_1.64	0.00036608	NNSACGTSNN	-ACACGTGT-
promoter_NADP-ME_ZM_c30.5	cluster_1.94	0.00047058	NNSACGTSNN	--CACGTCA-
promoter_NADP-ME_ZM_c30.5	cluster_1.89	0.00068766	NNSACGTSNN	-TCACGT---
promoter_NADP-ME_ZM_c30.5	cluster_1.82	0.004065	NNSACGTSNN	GACACGTG--
promoter_NADP-ME_ZM_c30.5	cluster_1.2	0.0052775	NNSACGTSNN	-ACACGTA--
promoter_NADP-ME_ZM_c30.6	cluster_1.76	0.0052868	CAACNGNC	CAACCAA-
promoter_NADP-ME_ZM_c30.13	cluster_1.89	0.0001287	#NAME?	TCACGT
promoter_NADP-ME_ZM_c30.13	cluster_1.32	0.0013239	#NAME?	CGTACGTG
promoter_NADP-ME_ZM_c30.13	cluster_1.42	0.0013239	--ACGTG-	GTACGTGG
promoter_NADP-ME_ZM_c30.13	cluster_1.64	0.0013239	-CACGT--	ACACGTGT
promoter_NADP-ME_ZM_c30.13	cluster_1.80	0.0013239	CACGT---	CACGTACT
promoter_NADP-ME_ZM_c30.26	cluster_1.94	0.00033493	NNSACGTSNN	-TGACGTG--
promoter_NADP-ME_ZM_c30.26	cluster_1.64	0.00037768	NNSACGTSNN	-ACACGTGT-
promoter_NADP-ME_ZM_c30.26	cluster_1.89	0.00063479	NNSACGTSNN	-TCACGT---
promoter_NADP-ME_ZM_c30.26	cluster_1.82	0.0047293	NNSACGTSNN	GACACGTG--
promoter_NADP-ME_ZM_c30.26	cluster_1.2	0.0052017	NNSACGTSNN	--TACGTGT-
promoter_NADP-ME_ZM_c30.28	cluster_1.55	0.0054784	TTTWTTTT	TCTGTTTT
promoter_NADP-ME_ZM_c30.28	cluster_1.25	0.0074169	TTTWTTTT	#NAME?
promoter_NADP-ME_ZM_c30.28	cluster_1.49	0.0074169	TTTWTTTT	TTAATTT-
promoter_NADP-ME_ZM_c30.28	cluster_1.56	0.0074169	TTTWTTTT	TTTATCT-
promoter_NADP-ME_ZM_c30.29	cluster_1.73	0.0014104	ATATATAT	#NAME?
promoter_NADP-ME_ZM_c30.29	cluster_1.27	0.0081809	#NAME?	AATATATT-
promoter_NADP-ME_ZM_c30.33	cluster_1.9	0.0029924	TTTTNTTT	TTTTCTTA
promoter_NADP-ME_ZM_c30.33	cluster_1.71	0.0070448	TTTTNTTT	TTTTATTC
promoter_NADP-ME_ZM_c30.34	cluster_1.99	0.0015543	TWTATAS	TTTATAG
promoter_NADP-ME_ZM_c30.34	cluster_1.81	0.0098494	TWTATAS	TTTAGA-
promoter_NADP-ME_ZM_c30.34	cluster_1.57	0.0099275	#NAME?	GTTTAT--
promoter_NADP-ME_ZM_c30.39	cluster_1.15	9.0398e-05	GTTTGGTT	#NAME?
promoter_NADP-ME_ZM_c30.39	cluster_1.77	0.0048794	GTTTGGTT	GTGTGGT-
promoter_NADP-ME_ZM_c30.39	cluster_1.76	0.0049124	GTTTGGTT-	#NAME?
promoter_NADP-ME_ZM_c30.41	cluster_1.21	0.0012683	TATTTWTA	TATTTATT
promoter_NADP-ME_ZM_c30.41	cluster_1.30	0.0068853	TATTTWTA	TATTATT-
promoter_NADP-ME_ZM_c30.41	cluster_1.68	0.0068853	TAWAAATA	TAATAAT-
promoter_NADP-ME_ZM_c30.43	cluster_1.15	6.9907e-05	GTTTGGTT	#NAME?
promoter_NADP-ME_ZM_c30.43	cluster_1.77	0.0034343	GTTTGGTT	GTGTGGT-
promoter_NADP-ME_ZM_c30.43	cluster_1.76	0.0040726	GTTTGGTT-	#NAME?
promoter_NADP-ME_ZM_c30.46	cluster_1.68	5.5926e-05	TAATAATW	TAATAAT-
promoter_NADP-ME_ZM_c30.46	cluster_1.30	0.00013498	TAATAATW	#NAME?
promoter_NADP-ME_ZM_c30.46	cluster_1.31	0.0034343	TAATAATW	TAATACT-
promoter_NADP-ME_ZM_c30.46	cluster_1.93	0.0034343	TAATAATW	TAATATT-
promoter_NADP-ME_ZM_c30.46	cluster_1.25	0.0034584	WATTATTA-	#NAME?
promoter_NADP-ME_ZM_c30.47	cluster_1.20	0.0051774	CTAAAAT-	TTAAAATT
promoter_NADP-ME_ZM_c30.47	cluster_1.22	0.0070575	CTAAAAT	#NAME?
promoter_NADP-ME_ZM_c30.47	cluster_1.81	0.0071158	ATTTTAG-	#NAME?
promoter_NADP-ME_ZM_c30.51	cluster_1.43	0.0080826	#NAME?	ATATTATA
promoter_NADP-ME_ZM_c30.51	cluster_1.71	0.0080826	#NAME?	GAATAAAA
promoter_NADP-ME_ZM_c30.52	cluster_1.13	7.8787e-05	TATATTNT	TATATTAT
promoter_NADP-ME_ZM_c30.52	cluster_1.43	0.0048595	TATATTNT	TATAATAT
promoter_NADP-ME_ZM_c30.52	cluster_1.47	0.005297	TATATTNT	#NAME?
promoter_NADP-ME_ZM_c30.55	cluster_1.5	0.0060267	TTTTTTCY	#NAME?
promoter_NADP-ME_ZM_c30.55	cluster_1.56	0.0060267	TTTTTTCY	#NAME?
promoter_NADP-ME_ZM_c30.56	cluster_1.10	0.0091579	CCRCCAC-	CAGCCACA
promoter_NADP-ME_ZM_c30.56	cluster_1.72	0.0091579	CCRCCAC-	CAGCCACT
promoter_NADP-ME_ZM_c30.69	cluster_1.59	0.00019723	TTTTKGTG	#NAME?
promoter_NADP-ME_ZM_c30.69	cluster_1.101	0.0013836	TTTTKGTG	TTTTCGT-
promoter_NADP-ME_ZM_c30.69	cluster_1.15	0.0073196	TTTTKGTG	#NAME?
promoter_NADP-ME_ZM_c30.69	cluster_1.91	0.0085725	CACMAAAA	CACAGAA-
promoter_NADP-ME_ZM_c30.71	cluster_1.1	0.0095002	TRTACAT	#NAME?
promoter_NADP-ME_ZM_c30.72	cluster_1.19	1.8056e-06	AGCTAGCT	AGCTAGCT
promoter_NADP-ME_ZM_c30.72	cluster_1.6	0.00029404	#NAME?	TAGCTAGC-
promoter_NADP-ME_ZM_c30.75	cluster_1.92	0.0018954	ATTTNTTT	ATTTAATT
promoter_NADP-ME_ZM_c30.75	cluster_1.21	0.0019099	#NAME?	TATTTATT-
promoter_NADP-ME_ZM_c30.75	cluster_1.5	0.0076381	ATTTNTTT	ATTTTCT-
promoter_NADP-ME_ZM_c30.75	cluster_1.44	0.0076381	ATTTNTTT	ACTTTTT-
promoter_NADP-ME_ZM_c30.80	cluster_1.31	0.0063862	CTACYACT	#NAME?
promoter_NADP-ME_ZM_c30.98	cluster_1.10	0.0082356	#NAME?	TGTGGCTG-
promoter_NADP-ME_ZM_c30.98	cluster_1.72	0.0082356	CCAGMCA--	#NAME?
promoter_NADP-ME_ZM_c30.99	cluster_1.79	0.0058	#NAME?	CACTCGTG
promoter_NADP-ME_ZM_c30.108	cluster_1.57	0.008756	GTTKTTT	GTTTAT-
promoter_NADP-ME_ZM_c30.111	cluster_1.21	5.5926e-05	TATTTAT-	TATTTATT
promoter_NADP-ME_ZM_c30.111	cluster_1.57	0.0042463	TATTTAT	#NAME?
promoter_NADP-ME_ZM_c30.111	cluster_1.7	0.0090073	ATAAATA	ATAAATT
promoter_NADP-ME_ZM_c30.111	cluster_1.16	0.0090543	#NAME?	GATAAAT-
promoter_NADP-ME_ZM_c30.114	cluster_1.30	0.0001929	TATYATTT	TATTATT-
promoter_NADP-ME_ZM_c30.114	cluster_1.12	0.0009141	TATYATTT	TAGTATTT
promoter_NADP-ME_ZM_c30.114	cluster_1.47	0.0013825	TATYATTT	#NAME?
promoter_NADP-ME_ZM_c30.114	cluster_1.43	0.005478	TATYATTT	TATAATAT
promoter_NADP-ME_ZM_c30.114	cluster_1.37	0.0084372	TATYATTT	TATTATC-
promoter_NADP-ME_ZM_c30.116	cluster_1.9	0.0068858	#NAME?	TAAGAAAA
promoter_NADP-ME_ZM_c30.116	cluster_1.21	0.0091796	#NAME?	AATAAATA
promoter_NADP-ME_ZM_c30.116	cluster_1.71	0.0092372	TTTTYAT--	#NAME?
promoter_NADP-ME_ZM_c30.123	cluster_1.85	0.0034278	GAAGCCTGTG	-AATTCTGT-
promoter_NADP-ME_ZM_c30.124	cluster_1.101	0.00079516	CTCGAAAACG	-ACGAAAA--
promoter_NADP-ME_ZM_c30.124	cluster_1.66	0.0034198	CGTTTTCGAG	-GTTTGCGT-
promoter_NADP-ME_ZM_c30.124	cluster_1.105	0.0040856	#NAME?	TCGTTTT----
promoter_NADP-ME_ZM_c30.124	cluster_1.81	0.0046323	CTCGAAAACG	-TCTAAA---
promoter_NADP-ME_ZM_c30.124	cluster_1.22	0.0051592	CTCGAAAACG	---GAAAAT-
promoter_NADP-ME_ZM_c30.126	cluster_1.94	0.0013072	GTCTGTCGTG	#NAME?
promoter_NADP-ME_ZM_c30.126	cluster_1.55	0.0026329	GTCTGTCGTG	-TCTGTTTT-
promoter_NADP-ME_ZM_c30.126	cluster_1.79	0.0031242	GTCTGTCGTG	#NAME?
promoter_NADP-ME_ZM_c30.128	cluster_1.61	0.0010925	GTGCGTCGTG	GTGCGTG---
promoter_NADP-ME_ZM_c30.128	cluster_1.86	0.0020408	GTGCGTCGTG	GTGAGTGG--
promoter_NADP-ME_ZM_c30.128	cluster_1.42	0.0039542	GTGCGTCGTG	GTACGTGG--
promoter_NADP-ME_ZM_c30.128	cluster_1.77	0.0071286	GTGCGTCGTG	--GTGTGGT-
promoter_NADP-ME_ZM_c30.129	cluster_1.69	0.0088778	GAGTCTCTTG	GAATCT----
promoter_NADP-ME_ZM_c30.129	cluster_1.5	0.0096436	CAAGAGACTC	--AGAAAAT-
promoter_NADP-ME_ZM_c30.130	cluster_1.5	0.00053855	TTAGTTTCTA	--ATTTTCT-
promoter_NADP-ME_ZM_c30.130	cluster_1.49	0.00054906	TTAGTTTCTA	TTAATTT---
promoter_NADP-ME_ZM_c30.130	cluster_1.23	0.00056064	TAGAAACTAA	#NAME?
promoter_NADP-ME_ZM_c30.130	cluster_1.46	0.0017477	TAGAAACTAA	--GAAACTG-
promoter_NADP-ME_ZM_c30.130	cluster_1.106	0.0018084	TTAGTTTCTA	-TAGATTC--
promoter_NADP-ME_ZM_c30.131	cluster_1.66	0.00013719	CTCGCAAACG	-ACGCAAAC-
promoter_NADP-ME_ZM_c30.131	cluster_1.101	0.0083393	CGTTTGCGAG	--TTTTCGT-
promoter_NADP-ME_ZM_c30.133	cluster_1.66	9.5462e-06	CGTTTGCGTG	-GTTTGCGT-
promoter_NADP-ME_ZM_c30.133	cluster_1.101	0.00085045	CGTTTGCGTG	--TTTTCGT-
promoter_NADP-ME_ZM_c30.133	cluster_1.61	0.0011234	CGTTTGCGTG	#NAME?
promoter_NADP-ME_ZM_c30.133	cluster_1.63	0.0012584	CGTTTGCGTG	--TTTACGT-
promoter_NADP-ME_ZM_c30.133	cluster_1.59	0.0073266	CGTTTGCGTG	#NAME?
promoter_NADP-ME_ZM_c30.134	cluster_1.104	0.00084887	CCAAACACCC	--AAACACG-
promoter_NADP-ME_ZM_c30.134	cluster_1.86	0.0033665	GGGTGTTTGG	#NAME?
promoter_NADP-ME_ZM_c30.134	cluster_1.28	0.0039616	GGGTGTTTGG	#NAME?
promoter_NADP-ME_ZM_c30.134	cluster_1.76	0.0078477	GGGTGTTTGG	--TTGGTTG-
promoter_NADP-ME_ZM_c30.134	cluster_1.77	0.0084033	GGGTGTTTGG	GTGTGGT---
promoter_NADP-ME_ZM_c30.135	cluster_1.22	0.0049086	TGAAAACCCN	-GAAAAT---
promoter_NADP-ME_ZM_c30.135	cluster_1.105	0.0086006	NGGGTTTTCA	-TCGTTTT--
promoter_NADP-ME_ZM_c30.136	cluster_1.105	3.5773e-05	CGTCGTTTTG	--TCGTTTT-
promoter_NADP-ME_ZM_c30.136	cluster_1.23	0.00075522	CGTCGTTTTG	-TTCGTTT--
promoter_NADP-ME_ZM_c30.136	cluster_1.102	0.0089232	CGTCGTTTTG	--TCGTAT--
promoter_NADP-ME_ZM_c30.136	cluster_1.104	0.0099799	CGTCGTTTTG	CGTGTTT---
promoter_NADP-ME_ZM_c30.138	cluster_1.55	0.0025783	ACGACAGA	AAAACAGA
promoter_NADP-ME_ZM_c30.139	cluster_1.33	0.0069875	TGAAGCGT	TCACGCGT
promoter_NADP-ME_ZM_c30.141	cluster_1.22	0.0059508	CGAAAACG	-GAAAAT-
promoter_NADP-ME_ZM_c30.141	cluster_1.101	0.0067175	CGTTTTCG-	#NAME?
promoter_NADP-ME_ZM_c30.141	cluster_1.105	0.0068966	CGAAAACG-	#NAME?
promoter_NADP-ME_ZM_c30.142	cluster_1.11	0.0041062	TAGAACGG	TGGAACG-
promoter_NADP-ME_ZM_c30.144	cluster_1.48	0.0081084	CGGTAAGA	#NAME?
promoter_NADP-ME_ZM_c30.148	cluster_1.40	0.0012669	AAACGNGT	AAACGTG-
promoter_NADP-ME_ZM_c30.148	cluster_1.64	0.0018682	ACNCGTTT	ACACGTGT
promoter_NADP-ME_ZM_c30.148	cluster_1.104	0.0036659	AAACGNGT	AAACACG-
promoter_NADP-ME_ZM_c30.148	cluster_1.67	0.0057953	ACNCGTTT	#NAME?
promoter_NADP-ME_ZM_c30.148	cluster_1.33	0.006789	ACNCGTTT	ACGCGTGA
promoter_NADP-ME_ZM_c30.149	cluster_1.31	0.0021905	CTAAGACT	#NAME?
promoter_NADP-ME_ZM_c30.149	cluster_1.48	0.0091866	AGTCTTAG	#NAME?
promoter_NADP-ME_ZM_c30.150	cluster_1.36	0.0027649	CGAATG-	CGAATAT
promoter_NADP-ME_ZM_c30.150	cluster_1.52	0.0027649	#NAME?	ACGAATA
promoter_NADP-ME_ZM_c30.151	cluster_1.23	0.0020072	TTCGTTCG	TTCGTTT-
promoter_NADP-ME_ZM_c30.152	cluster_1.42	0.003943	GTACGGGA	GTACGTGG
promoter_NADP-ME_ZM_c30.153	cluster_1.46	0.0034455	CGAAACTA	#NAME?
promoter_NADP-ME_ZM_c30.153	cluster_1.106	0.004409	TAGTTTCG	TAGATTC-
promoter_NADP-ME_ZM_c30.153	cluster_1.22	0.0070042	CGAAACTA	-GAAAAT-
promoter_NADP-ME_ZM_c30.154	cluster_1.104	0.00018737	CGTGTTTG	CGTGTTT-
promoter_NADP-ME_ZM_c30.154	cluster_1.107	0.0076575	CAAACACG-	#NAME?
promoter_NADP-ME_ZM_c30.155	cluster_1.104	4.5143e-05	#NAME?	AAACACG
promoter_NADP-ME_ZM_c30.155	cluster_1.107	4.5143e-05	AACACG-	AACACGG
promoter_NADP-ME_ZM_c30.155	cluster_1.105	0.00293	#NAME?	TCGTTTT
promoter_NADP-ME_ZM_c30.155	cluster_1.103	0.0051587	AACACG--	AACACAGC
promoter_NADP-ME_ZM_c30.155	cluster_1.2	0.0069422	#NAME?	TACGTGT-
promoter_NADP-ME_ZM_c30.156	cluster_1.97	0.002451	CACGAT-	CACGAGT
promoter_NADP-ME_ZM_c30.156	cluster_1.40	0.0030596	CACGAT-	CACGTTT
promoter_NADP-ME_ZM_c30.156	cluster_1.79	0.0075949	#NAME?	CACTCGTG
promoter_NADP-ME_ZM_c30.157	cluster_1.105	5.4091e-05	#NAME?	TCGTTTT
promoter_NADP-ME_ZM_c30.157	cluster_1.44	0.0014965	#NAME?	ACTTTTT
promoter_NADP-ME_ZM_c30.157	cluster_1.55	0.0032155	#NAME?	TCTGTTTT
promoter_NADP-ME_ZM_c30.157	cluster_1.104	0.0042799	CGTTTT-	CGTGTTT
promoter_NADP-ME_ZM_c30.157	cluster_1.107	0.0042799	#NAME?	CCGTGTT
promoter_NADP-ME_ZM_c30.158	cluster_1.67	0.0043015	#NAME?	TGCGTTT
promoter_NADP-ME_ZM_c30.161	cluster_1.101	0.0027731	#NAME?	ACGAAAA
promoter_NADP-ME_ZM_c30.161	cluster_1.46	0.0067029	#NAME?	CAGTTTC-
promoter_NADP-ME_ZM_c30.162	cluster_1.89	0.0016922	TCCCGT	TCACGT
promoter_NADP-ME_ZM_c30.163	cluster_1.48	0.0015514	TCTTAC	TCTTAT
promoter_NADP-ME_ZM_c30.163	cluster_1.62	0.0029819	#NAME?	CGTGAGA
promoter_NADP-ME_ZM_c30.164	cluster_1.54	0.0025796	#NAME?	TCAGTCA
promoter_NADP-ME_ZM_c30.165	cluster_1.78	0.0035027	CAGGCT-	CTGGCTG
promoter_NADP-ME_ZM_c30.166	cluster_1.86	0.00018319	GTGAGT--	GTGAGTGG
promoter_NADP-ME_ZM_c30.166	cluster_1.61	0.0022352	GTGAGT-	GTGCGTG
promoter_NADP-ME_ZM_c30.166	cluster_1.62	0.0029836	#NAME?	CGTGAGA
promoter_NADP-ME_ZM_c30.167	cluster_1.11	0.0070768	#NAME?	TGGAACG-
promoter_NADP-ME_ZM_c30.168	cluster_1.38	0.0033258	#NAME?	TACTGTA
promoter_NADP-ME_ZM_c30.168	cluster_1.109	0.0037943	CCTGTA-	CCTGAAA
promoter_NADP-ME_ZM_c30.169	cluster_1.105	0.0022782	#NAME?	TCGTTTT
promoter_NADP-ME_ZM_c30.169	cluster_1.53	0.0033876	#NAME?	ACGTACT
promoter_NADP-ME_ZM_c30.169	cluster_1.11	0.0038519	#NAME?	TGGAACG
promoter_NADP-ME_ZM_c30.170	cluster_1.23	4.9128e-05	TTCGTT-	TTCGTTT
promoter_NADP-ME_ZM_c30.170	cluster_1.15	0.0012619	#NAME?	TTTGGTT
promoter_NADP-ME_ZM_c30.170	cluster_1.76	0.0012619	TTCGTT-	TTGGTTG
promoter_NADP-ME_ZM_c30.170	cluster_1.67	0.0047825	TTCGTT-	TGCGTTT
promoter_NADP-ME_ZM_c30.170	cluster_1.58	0.0049252	TTCGTT-	TACGTTT
promoter_NADP-ME_ZM_c30.171	cluster_1.102	2.6134e-05	TCGTAT	TCGTAT
promoter_NADP-ME_ZM_c30.171	cluster_1.1	0.0020366	ATACGA	ATACGT
promoter_NADP-ME_ZM_c30.171	cluster_1.48	0.0020574	TCGTAT	TCTTAT
promoter_NADP-ME_ZM_c30.171	cluster_1.23	0.0020581	#NAME?	TTCGTTT
promoter_NADP-ME_ZM_c30.171	cluster_1.105	0.0020581	TCGTAT-	TCGTTTT
promoter_NADP-ME_ZM_c30.172	cluster_1.57	0.0011773	GTCTAT	GTTTAT
promoter_NADP-ME_ZM_c30.174	cluster_1.66	0.0074038	-ATTGCG-	GTTTGCGT
promoter_NADP-ME_ZM_c30.175	cluster_1.40	0.0022785	#NAME?	CACGTTT
promoter_NADP-ME_ZM_c30.175	cluster_1.58	0.0022785	#NAME?	TACGTTT
promoter_NADP-ME_ZM_c30.175	cluster_1.97	0.0033185	#NAME?	CACGAGT
promoter_NADP-ME_ZM_c30.175	cluster_1.52	0.0036773	ACGATT-	ACGAATA
promoter_NADP-ME_ZM_c30.175	cluster_1.79	0.0099611	-ACGATT-	CACGAGTG
promoter_NADP-ME_ZM_c30.176	cluster_1.101	0.004011	ACGATA-	ACGAAAA
promoter_NADP-ME_ZM_c30.179	cluster_1.62	0.0064249	GTCTCA--	#NAME?
promoter_NADP-ME_ZM_c30.180	cluster_1.70	0.0021804	#NAME?	TAGTGAC
promoter_NADP-ME_ZM_c30.180	cluster_1.84	0.0021804	ACTGAC-	AGTGACA
promoter_NADP-ME_ZM_c30.180	cluster_1.86	0.0061304	#NAME?	CCACTCAC
promoter_NADP-ME_ZM_c30.180	cluster_1.54	0.0069134	#NAME?	TGACTGA-
promoter_NADP-ME_ZM_c30.181	cluster_1.17	0.0022184	#NAME?	AGATTCT
promoter_NADP-ME_ZM_c30.181	cluster_1.69	0.0044129	GGAATC-	#NAME?
promoter_NADP-ME_ZM_c30.181	cluster_1.106	0.0065653	#NAME?	TAGATTC-
promoter_NADP-ME_ZM_c30.183	cluster_1.66	0.0068169	-TTAGCG-	GTTTGCGT
promoter_NADP-ME_ZM_c30.184	cluster_1.69	0.0016592	GAGTCT	GAATCT
promoter_NADP-ME_ZM_c30.184	cluster_1.17	0.0024421	#NAME?	AGATTCT
promoter_NADP-ME_ZM_c30.184	cluster_1.106	0.0026806	#NAME?	TAGATTC
promoter_NADP-ME_ZM_c30.185	cluster_1.40	4.2665e-05	CACGTT-	CACGTTT
promoter_NADP-ME_ZM_c30.185	cluster_1.94	0.002668	#NAME?	TGACGTG
promoter_NADP-ME_ZM_c30.185	cluster_1.2	0.0027565	AACGTG-	TACGTGT
promoter_NADP-ME_ZM_c30.185	cluster_1.41	0.0027565	CACGTT-	CACGTAT
promoter_NADP-ME_ZM_c30.185	cluster_1.108	0.0027565	AACGTG-	TACGTGC
promoter_NADP-ME_ZM_c30.188	cluster_1.54	0.0029145	TGACTC-	TGACTGA
promoter_NADP-ME_ZM_c30.191	cluster_1.15	0.0011839	#NAME?	TTTGGTT
promoter_NADP-ME_ZM_c30.191	cluster_1.76	0.0011839	TCGGTT-	TTGGTTG
promoter_NADP-ME_ZM_c30.191	cluster_1.23	0.0024966	#NAME?	TTCGTTT
promoter_NADP-ME_ZM_c30.191	cluster_1.105	0.0024966	TCGGTT-	TCGTTTT
promoter_NADP-ME_ZM_c30.191	cluster_1.55	0.0071335	TCGGTT--	TCTGTTTT
promoter_NADP-ME_ZM_c30.192	cluster_1.102	0.0051486	GTCGTA-	#NAME?
promoter_PEP-CK_ZM_c30.4	cluster_1.68	2.918e-08	TAATRATTN	TAATAAT--
promoter_PEP-CK_ZM_c30.4	cluster_1.21	3.2247e-06	TAATRATTN	TATTTATT-
promoter_PEP-CK_ZM_c30.4	cluster_1.30	2.2815e-05	NAATYATTA	-TATTATT-
promoter_PEP-CK_ZM_c30.4	cluster_1.47	5.6785e-05	TAATRATTN	#NAME?
promoter_PEP-CK_ZM_c30.4	cluster_1.31	0.00038962	NAATYATTA	#NAME?
promoter_PEP-CK_ZM_c30.13	cluster_1.76	0.0052868	CAACNGNC	CAACCAA-
promoter_PEP-CK_ZM_c30.17	cluster_1.21	6.2888e-05	TATWTATN	TATTTATT
promoter_PEP-CK_ZM_c30.17	cluster_1.16	0.0030251	NATAWATA	GATAAAT-
promoter_PEP-CK_ZM_c30.17	cluster_1.27	0.0034791	TATWTATN	AATATATT
promoter_PEP-CK_ZM_c30.17	cluster_1.7	0.0085507	NATAWATA	#NAME?
promoter_PEP-CK_ZM_c30.18	cluster_1.21	0.0022416	TWTTTTTT	TATTTATT
promoter_PEP-CK_ZM_c30.18	cluster_1.55	0.0023966	TWTTTTTT	TCTGTTTT
promoter_PEP-CK_ZM_c30.18	cluster_1.13	0.0047822	TWTTTTTT	TATATTAT
promoter_PEP-CK_ZM_c30.20	cluster_1.92	0.0033635	WTTTNTTT	ATTTAATT
promoter_PEP-CK_ZM_c30.20	cluster_1.21	0.0033878	AAANAAAW-	#NAME?
promoter_PEP-CK_ZM_c30.20	cluster_1.71	0.0042349	WTTTNTTT	TTTTATTC
promoter_PEP-CK_ZM_c30.22	cluster_1.21	0.00010854	TATTTAT-	TATTTATT
promoter_PEP-CK_ZM_c30.22	cluster_1.57	0.0077256	TATTTAT	#NAME?
promoter_PEP-CK_ZM_c30.26	cluster_1.15	0.0034343	NTTTGTTT	#NAME?
promoter_PEP-CK_ZM_c30.26	cluster_1.23	0.0034343	NTTTGTTT	#NAME?
promoter_PEP-CK_ZM_c30.26	cluster_1.59	0.0088284	NTTTGTTT	TTTTGTG-
promoter_PEP-CK_ZM_c30.28	cluster_1.43	4.4852e-05	TATAWWAT	TATAATAT
promoter_PEP-CK_ZM_c30.28	cluster_1.13	4.9017e-05	TATAWWAT	TATATTAT
promoter_PEP-CK_ZM_c30.28	cluster_1.45	0.00076907	ATWWTATA	#NAME?
promoter_PEP-CK_ZM_c30.31	cluster_1.77	0.0071194	TGTTTGKT	#NAME?
promoter_PEP-CK_ZM_c30.31	cluster_1.15	0.0071654	TGTTTGKT-	#NAME?
promoter_PEP-CK_ZM_c30.33	cluster_1.56	0.0065299	TYTCTCTN	TTTATCT-
promoter_PEP-CK_ZM_c30.37	cluster_1.71	0.00018836	TTTTATW-	TTTTATTC
promoter_PEP-CK_ZM_c30.37	cluster_1.48	0.0042463	TTTTATW	TCTTAT-
promoter_PEP-CK_ZM_c30.37	cluster_1.57	0.0042463	TTTTATW	GTTTAT-
promoter_PEP-CK_ZM_c30.37	cluster_1.43	0.0075494	WATAAAA-	TATAATAT
promoter_PEP-CK_ZM_c30.37	cluster_1.9	0.0082946	TTTTATW-	TTTTCTTA
promoter_PEP-CK_ZM_c30.39	cluster_1.47	0.0034343	ATATTTTT	ATAATTT-
promoter_PEP-CK_ZM_c30.39	cluster_1.22	0.0046773	AAAAATAT	GAAAAT--
promoter_PEP-CK_ZM_c30.39	cluster_1.43	0.005712	AAAAATAT	TATAATAT
promoter_PEP-CK_ZM_c30.39	cluster_1.30	0.0057193	AAAAATAT	AATAATA-
promoter_PEP-CK_ZM_c30.46	cluster_1.43	0.00047056	TAAAATA-	TATAATAT
promoter_PEP-CK_ZM_c30.46	cluster_1.45	0.0020701	TATTTTA	TATTATA
promoter_PEP-CK_ZM_c30.46	cluster_1.13	0.0047548	#NAME?	ATAATATA
promoter_PEP-CK_ZM_c30.46	cluster_1.20	0.0047548	#NAME?	TTAAAATT
promoter_PEP-CK_ZM_c30.46	cluster_1.22	0.0063551	TAAAATA	GAAAAT-
promoter_PEP-CK_ZM_c30.48	cluster_1.3	0.0015028	CGTGGNCG	TGTGGACG
promoter_PEP-CK_ZM_c30.48	cluster_1.87	0.00831	CGNCCACG	#NAME?
promoter_PEP-CK_ZM_c30.48	cluster_1.39	0.0083627	CGNCCACG-	#NAME?
promoter_PEP-CK_ZM_c30.49	cluster_1.9	0.0063966	#NAME?	TTTTCTTA
promoter_PEP-CK_ZM_c30.57	cluster_1.73	0.00010577	TATATKT	#NAME?
promoter_PEP-CK_ZM_c30.57	cluster_1.13	0.007356	TATATKT-	TATATTAT
promoter_PEP-CK_ZM_c30.57	cluster_1.27	0.0074034	AMATATA--	#NAME?
promoter_PEP-CK_ZM_c30.60	cluster_1.73	0.00069561	ATATNTGT	ATATGT--
promoter_PEP-CK_ZM_c30.60	cluster_1.4	0.0072437	ATATNTGT	#NAME?
promoter_PEP-CK_ZM_c30.60	cluster_1.36	0.0072437	ACANATAT	#NAME?
promoter_PEP-CK_ZM_c30.60	cluster_1.52	0.0072437	ATATNTGT	#NAME?
promoter_PEP-CK_ZM_c30.62	cluster_1.55	0.0075228	#NAME?	TCTGTTTT
promoter_PEP-CK_ZM_c30.62	cluster_1.103	0.0083254	#NAME?	GCTGTGTT
promoter_PEP-CK_ZM_c30.70	cluster_1.26	0.0084379	TTCTATNT	TTCAATT-
promoter_PEP-CK_ZM_c30.72	cluster_1.13	0.0093692	#NAME?	TATATTAT
promoter_PEP-CK_ZM_c30.72	cluster_1.43	0.0093692	#NAME?	TATAATAT
promoter_PEP-CK_ZM_c30.77	cluster_1.59	0.0013814	TTTTRGTG	#NAME?
promoter_PEP-CK_ZM_c30.77	cluster_1.101	0.0013814	TTTTRGTG	TTTTCGT-
promoter_PEP-CK_ZM_c30.77	cluster_1.15	0.0082779	TTTTRGTG	#NAME?
promoter_PEP-CK_ZM_c30.78	cluster_1.10	0.008101	#NAME?	TGTGGCTG
promoter_PEP-CK_ZM_c30.78	cluster_1.72	0.008101	CCGCCRC-	CAGCCACT
promoter_PEP-CK_ZM_c30.85	cluster_1.16	0.0076663	ATATANAT	#NAME?
promoter_PEP-CK_ZM_c30.85	cluster_1.56	0.0076663	ATNTATAT	#NAME?
promoter_PEP-CK_ZM_c30.85	cluster_1.99	0.0076663	ATNTATAT	#NAME?
promoter_PEP-CK_ZM_c30.85	cluster_1.7	0.0077154	ATATANAT-	#NAME?
promoter_PEP-CK_ZM_c30.89	cluster_1.55	0.00058286	TCTATTTY	TCTGTTTT
promoter_PEP-CK_ZM_c30.90	cluster_1.61	0.0045028	TGTGTGTG	#NAME?
promoter_PEP-CK_ZM_c30.99	cluster_1.25	0.00018829	TTWTTATT	TTATTAT-
promoter_PEP-CK_ZM_c30.99	cluster_1.30	0.00018829	TTWTTATT	#NAME?
promoter_PEP-CK_ZM_c30.99	cluster_1.21	0.00079308	TTWTTATT	TATTTATT
promoter_PEP-CK_ZM_c30.99	cluster_1.71	0.0007996	TTWTTATT-	#NAME?
promoter_PEP-CK_ZM_c30.99	cluster_1.48	0.0044297	TTWTTATT	-TCTTAT-
promoter_PEP-CK_ZM_c30.100	cluster_1.25	0.0034343	WTTTTTAT	#NAME?
promoter_PEP-CK_ZM_c30.100	cluster_1.68	0.0078711	ATAAAAAW	#NAME?
promoter_PEP-CK_ZM_c30.121	cluster_1.88	0.0046324	CTTTTCCT	-TTATCC-
promoter_PEP-CK_ZM_c30.121	cluster_1.101	0.0058741	CTTTTCCT	#NAME?
promoter_PEP-CK_ZM_c30.125	cluster_1.59	0.0072118	CWTGTGTG	#NAME?
promoter_PEP-CK_ZM_c30.125	cluster_1.91	0.0072118	CWTGTGTG	#NAME?
promoter_PEP-CK_ZM_c30.137	cluster_1.4	0.0034343	AACAAAAT	#NAME?
promoter_PEP-CK_ZM_c30.137	cluster_1.5	0.0034343	ATTTTGTT	ATTTTCT-
promoter_PEP-CK_ZM_c30.137	cluster_1.15	0.0034343	ATTTTGTT	#NAME?
promoter_PEP-CK_ZM_c30.137	cluster_1.59	0.0034343	ATTTTGTT	#NAME?
promoter_PEP-CK_ZM_c30.137	cluster_1.100	0.0034343	ATTTTGTT	ATTCTGT-
promoter_PEP-CK_ZM_c30.147	cluster_1.32	0.0071765	#NAME?	CGTACGTG
promoter_PEP-CK_ZM_c30.147	cluster_1.42	0.0071765	GTAYATG-	GTACGTGG
promoter_PEP-CK_ZM_c30.147	cluster_1.80	0.0071765	CATRTAC-	CACGTACT
promoter_PEP-CK_ZM_c30.151	cluster_1.102	0.0098214	GTCGTGY	#NAME?
promoter_PEP-CK_ZM_c30.155	cluster_1.68	5.5926e-05	TAATAATW	TAATAAT-
promoter_PEP-CK_ZM_c30.155	cluster_1.30	0.00021406	WATTATTA	TATTATT-
promoter_PEP-CK_ZM_c30.155	cluster_1.31	0.0034343	TAATAATW	TAATACT-
promoter_PEP-CK_ZM_c30.155	cluster_1.93	0.0034343	TAATAATW	TAATATT-
promoter_PEP-CK_ZM_c30.155	cluster_1.25	0.0034584	WATTATTA-	#NAME?
promoter_PEP-CK_ZM_c30.174	cluster_1.28	0.00056909	#NAME?	GGGTGTGG-
promoter_PEP-CK_ZM_c30.174	cluster_1.51	0.0057834	CCCACACC	TCCACAC-
promoter_PEP-CK_ZM_c30.174	cluster_1.77	0.0057834	GGTGTGGG	#NAME?
promoter_PEP-CK_ZM_c30.188	cluster_1.48	0.00031627	TCWTATTT	TCTTAT--
promoter_PEP-CK_ZM_c30.188	cluster_1.102	0.001462	TCWTATTT	TCGTAT--
promoter_PEP-CK_ZM_c30.188	cluster_1.12	0.0023252	TCWTATTT	TAGTATTT
promoter_PEP-CK_ZM_c30.188	cluster_1.30	0.0070693	TCWTATTT	TATTATT-
promoter_PEP-CK_ZM_c30.191	cluster_1.55	0.0011243	AYTGTTTT	TCTGTTTT
promoter_PEP-CK_ZM_c30.191	cluster_1.105	0.0064582	AYTGTTTT	#NAME?
promoter_PEP-CK_ZM_c30.191	cluster_1.44	0.0099143	AYTGTTTT	ACTTTTT-
promoter_PEP-CK_ZM_c30.194	cluster_1.99	2.7403e-05	TTTATAGCCC	TTTATAG---
promoter_PEP-CK_ZM_c30.194	cluster_1.81	0.006697	TTTATAGCCC	TTTAGA----
promoter_PEP-CK_ZM_c30.196	cluster_1.72	0.0019485	TAACCACTGC	CAGCCACT--
promoter_PEP-CK_ZM_c30.196	cluster_1.103	0.0043613	TAACCACTGC	#NAME?
promoter_PEP-CK_ZM_c30.196	cluster_1.76	0.0093137	GCAGTGGTTA	#NAME?
promoter_PEP-CK_ZM_c30.197	cluster_1.81	0.0066707	GCTCTAGAGA	--TTTAGA--
promoter_PEP-CK_ZM_c30.199	cluster_1.33	0.0059176	GATCGCTTGA	#NAME?
promoter_PEP-CK_ZM_c30.199	cluster_1.76	0.0089729	TCAAGCGATC	-CAACCAA--
promoter_PEP-CK_ZM_c30.200	cluster_1.31	0.009999	TAACCCTATT	TAATACT---
promoter_PEP-CK_ZM_c30.201	cluster_1.99	0.00075548	TTTACAGCCC	TTTATAG---
promoter_PEP-CK_ZM_c30.201	cluster_1.81	0.0051595	TTTACAGCCC	TTTAGA----
promoter_PEP-CK_ZM_c30.201	cluster_1.83	0.0086474	TTTACAGCCC	-TTCCATC--
promoter_PEP-CK_ZM_c30.202	cluster_1.72	0.003754	CCAATGGCTA	#NAME?
promoter_PEP-CK_ZM_c30.204	cluster_1.103	0.0046991	GCAGTGGTAA	GCTGTGTT--
promoter_PEP-CK_ZM_c30.205	cluster_1.81	0.0074356	TCTAGAGC	TTTAGA--
promoter_PEP-CK_ZM_c30.206	cluster_1.10	0.009104	CTATGGCT-	#NAME?
promoter_PEP-CK_ZM_c30.209	cluster_1.88	0.00033322	GTTATCCC	-TTATCC-
promoter_PEP-CK_ZM_c30.215	cluster_1.79	0.0045374	AACCAGTG	CACGAGTG
promoter_PEP-CK_ZM_c30.216	cluster_1.80	0.004279	CAGGTCCT	CACGTACT
promoter_PEP-CK_ZM_c30.228	cluster_1.72	0.00023726	CAGTCACT	CAGCCACT
promoter_PEP-CK_ZM_c30.228	cluster_1.10	0.002759	AGTGACTG	TGTGGCTG
promoter_PEP-CK_ZM_c30.228	cluster_1.84	0.0032752	CAGTCACT	#NAME?
promoter_PEP-CK_ZM_c30.228	cluster_1.54	0.0068859	AGTGACTG-	#NAME?
promoter_PEP-CK_ZM_c30.228	cluster_1.70	0.0078707	#NAME?	TAGTGAC--
promoter_PEP-CK_ZM_c30.229	cluster_1.10	0.0069622	TATGGC--	TGTGGCTG
promoter_PEP-CK_ZM_c30.231	cluster_1.96	0.002153	GATACC	GATACG
promoter_PEP-CK_ZM_c30.232	cluster_1.84	0.0023972	AGTCAC-	TGTCACT
promoter_PEP-CK_ZM_c30.232	cluster_1.70	0.0029682	GTGACT-	GTCACTA
promoter_PEP-CK_ZM_c30.232	cluster_1.54	0.0060258	GTGACT--	#NAME?
promoter_PEP-CK_ZM_c30.232	cluster_1.10	0.0064401	-GTGACT-	TGTGGCTG
promoter_PEP-CK_ZM_c30.232	cluster_1.72	0.0064401	-GTGACT-	AGTGGCTG
promoter_PEP-CK_ZM_c30.235	cluster_1.70	0.0018573	#NAME?	GTCACTA
promoter_PEP-CK_ZM_c30.235	cluster_1.89	0.0022976	TCACGA	TCACGT
promoter_PEP-CK_ZM_c30.235	cluster_1.97	0.0063758	TCACGA--	#NAME?
promoter_PEP-CK_ZM_c30.235	cluster_1.62	0.0066986	#NAME?	TCTCACG-
promoter_PEP-CK_ZM_c30.236	cluster_1.88	0.0043154	#NAME?	TTATCC-
promoter_PEP-CK_ZM_c30.239	cluster_1.15	0.0015071	#NAME?	TTTGGTT
promoter_PEP-CK_ZM_c30.239	cluster_1.76	0.0015071	CTGGTT-	TTGGTTG
promoter_PEP-CK_ZM_c30.239	cluster_1.78	0.0028612	CTGGTT-	CTGGCTG
promoter_PEP-CK_ZM_c30.239	cluster_1.55	0.0085372	-CTGGTT-	TCTGTTTT
promoter_PEP-CK_ZM_c30.243	cluster_1.104	0.004028	CGAGTT-	CGTGTTT
promoter_PEP-CK_ZM_c30.243	cluster_1.107	0.004028	#NAME?	CCGTGTT
promoter_PEP-CK_ZM_c30.243	cluster_1.97	0.0070394	#NAME?	CACGAGT-
promoter_PEP-CK_ZM_c30.243	cluster_1.79	0.0080799	AACTCG--	CACTCGTG
promoter_PEP-CK_ZM_c30.244	cluster_1.101	0.0048139	#NAME?	TTTTCGT
promoter_PEP-CK_ZM_c30.245	cluster_1.53	0.0037237	AGTACC-	AGTACGT
promoter_PEP-CK_ZM_c30.245	cluster_1.8	0.0047079	#NAME?	TAGTAC-
promoter_PEP-CK_ZM_c30.248	cluster_1.40	0.0042403	AACCGT-	AAACGTG
promoter_PEP-CK_ZM_c30.248	cluster_1.58	0.0042403	AACCGT-	AAACGTA
promoter_PEP-CK_ZM_c30.249	cluster_1.105	0.0030384	#NAME?	TCGTTTT
promoter_PEP-CK_ZM_c30.250	cluster_1.86	0.0096709	-TGAGGG-	GTGAGTGG
promoter_PEP-CK_ZM_c30.254	cluster_1.69	0.0017118	GAACCT	GAATCT
promoter_PEP-CK_ZM_c30.254	cluster_1.46	0.0026287	GAACCT-	GAAACTG
promoter_PEP-CK_ZM_c30.254	cluster_1.17	0.0027583	AGGTTC-	AGATTCT
promoter_PEP-CK_ZM_c30.254	cluster_1.106	0.0027583	#NAME?	TAGATTC
promoter_PEP-CK_ZM_c30.255	cluster_1.1	0.0026211	ATACCT	ATACGT
promoter_PEP-CK_ZM_c30.255	cluster_1.41	0.0040744	#NAME?	CACGTAT
promoter_PEP-CK_ZM_c30.257	cluster_1.100	0.0026085	ATTCCG-	ATTCTGT
promoter_PEP-CK_ZM_c30.257	cluster_1.85	0.0080309	-CGGAAT-	ACAGAATT
promoter_PEP-CK_ZM_c30.260	cluster_1.53	0.0039041	AGTGCG-	AGTACGT
promoter_PEP-CK_ZM_c30.260	cluster_1.61	0.0069597	AGTGCG--	#NAME?
promoter_PEP-CK_ZM_c30.261	cluster_1.109	0.0020969	#NAME?	TTTCAGG
promoter_PEP-CK_ZM_c30.261	cluster_1.62	0.0027949	#NAME?	TCTCACG
promoter_PEP-CK_ZM_c30.261	cluster_1.63	0.003964	TTCACG-	TTTACGT
promoter_PEP-CK_ZM_c30.261	cluster_1.89	0.0050148	TTCACG-	#NAME?
promoter_PEP-CK_ZM_c30.262	cluster_1.34	0.0031254	#NAME?	TTCAGAT
promoter_PEP-CK_ZM_c30.263	cluster_1.14	0.0086035	#NAME?	TTTTAAGT
promoter_PEP-CK_ZM_c30.263	cluster_1.66	0.0087868	#NAME?	GTTTGCGT
promoter_PEP-CK_ZM_c30.263	cluster_1.86	0.0092196	TTGAGT--	GTGAGTGG
promoter_PEPC_ZM_c30.5	cluster_1.64	0.0012114	GCACGTGC	ACACGTGT
promoter_PEPC_ZM_c30.5	cluster_1.89	0.0019491	GCACGTGC	TCACGT--
promoter_PEPC_ZM_c30.5	cluster_1.42	0.0037415	GCACGTGC	GTACGTGG
promoter_PEPC_ZM_c30.5	cluster_1.82	0.0041801	#NAME?	GACACGTG-
promoter_PEPC_ZM_c30.5	cluster_1.108	0.0043829	GCACGTGC	#NAME?
promoter_PEPC_ZM_c30.7	cluster_1.27	0.001053	ANATATAT-	#NAME?
promoter_PEPC_ZM_c30.7	cluster_1.73	0.0013995	ATATATNT	#NAME?
promoter_PEPC_ZM_c30.7	cluster_1.7	0.0093622	ATATATNT	ATAAATT-
promoter_PEPC_ZM_c30.9	cluster_1.27	0.0047691	#NAME?	AATATATT-
promoter_PEPC_ZM_c30.9	cluster_1.30	0.0056194	WTATTTTT	#NAME?
promoter_PEPC_ZM_c30.10	cluster_1.71	0.00093285	TTTTTWTT-	#NAME?
promoter_PEPC_ZM_c30.10	cluster_1.21	0.0017005	TTTTTWTT	TATTTATT
promoter_PEPC_ZM_c30.10	cluster_1.92	0.0037527	TTTTTWTT	ATTTAATT
promoter_PEPC_ZM_c30.10	cluster_1.5	0.0051577	TTTTTWTT	ATTTTCT-
promoter_PEPC_ZM_c30.10	cluster_1.9	0.0055179	TTTTTWTT-	#NAME?
promoter_PEPC_ZM_c30.12	cluster_1.43	0.0067194	#NAME?	ATATTATA
promoter_PEPC_ZM_c30.12	cluster_1.71	0.0067194	#NAME?	GAATAAAA
promoter_PEPC_ZM_c30.12	cluster_1.13	0.009447	TATAWAA-	TATATTAT
promoter_PEPC_ZM_c30.12	cluster_1.48	0.0097096	TTWTATA	TCTTAT-
promoter_PEPC_ZM_c30.12	cluster_1.57	0.0097096	TTWTATA	GTTTAT-
promoter_PEPC_ZM_c30.15	cluster_1.15	9.3672e-05	GTTTGGTT	#NAME?
promoter_PEPC_ZM_c30.15	cluster_1.77	0.0050074	GTTTGGTT	GTGTGGT-
promoter_PEPC_ZM_c30.15	cluster_1.76	0.0050411	GTTTGGTT-	#NAME?
promoter_PEPC_ZM_c30.15	cluster_1.66	0.0060217	GTTTGGTT	GTTTGCGT
promoter_PEPC_ZM_c30.17	cluster_1.55	0.0018288	TTTNTTTT	TCTGTTTT
promoter_PEPC_ZM_c30.17	cluster_1.71	0.0051726	TTTNTTTT	TTTTATTC
promoter_PEPC_ZM_c30.19	cluster_1.21	0.0015848	TATTTWTA	TATTTATT
promoter_PEPC_ZM_c30.19	cluster_1.57	0.0031764	TATTTWTA	-GTTTAT-
promoter_PEPC_ZM_c30.19	cluster_1.99	0.008611	TATTTWTA-	#NAME?
promoter_PEPC_ZM_c30.22	cluster_1.55	0.00013462	TNTGTTTT	TCTGTTTT
promoter_PEPC_ZM_c30.22	cluster_1.15	0.0076671	TNTGTTTT	TTTGGTT-
promoter_PEPC_ZM_c30.22	cluster_1.23	0.0076671	TNTGTTTT	TTCGTTT-
promoter_PEPC_ZM_c30.29	cluster_1.64	0.0076077	ACAAGWG-	ACACGTGT
promoter_PEPC_ZM_c30.29	cluster_1.79	0.0076077	CWCTTGT-	CACTCGTG
promoter_PEPC_ZM_c30.29	cluster_1.82	0.0076077	#NAME?	GACACGTG
promoter_PEPC_ZM_c30.32	cluster_1.13	0.000222	TATATNA-	TATATTAT
promoter_PEPC_ZM_c30.32	cluster_1.43	0.0093298	TATATNA-	TATAATAT
promoter_PEPC_ZM_c30.32	cluster_1.27	0.0093881	#NAME?	AATATATT-
promoter_PEPC_ZM_c30.39	cluster_1.76	0.007004	NTGTTTGT	TTGGTTG-
promoter_PEPC_ZM_c30.52	cluster_1.13	0.00018334	#NAME?	TATATTAT
promoter_PEPC_ZM_c30.52	cluster_1.43	0.00018334	#NAME?	TATAATAT
promoter_PEPC_ZM_c30.52	cluster_1.25	0.00097956	WTATTAT	TTATTAT
promoter_PEPC_ZM_c30.52	cluster_1.48	0.0042463	WTATTAT	#NAME?
promoter_PEPC_ZM_c30.52	cluster_1.30	0.0090543	WTATTAT-	#NAME?
promoter_PEPC_ZM_c30.55	cluster_1.47	8.5201e-05	TATAATTT	#NAME?
promoter_PEPC_ZM_c30.55	cluster_1.43	0.00043044	TATAATTT	TATAATAT
promoter_PEPC_ZM_c30.55	cluster_1.7	0.0016068	TATAATTT	#NAME?
promoter_PEPC_ZM_c30.55	cluster_1.30	0.0046734	TATAATTT	TATTATT-
promoter_PEPC_ZM_c30.55	cluster_1.45	0.0046734	AAATTATA	#NAME?
promoter_PEPC_ZM_c30.57	cluster_1.13	0.008727	#NAME?	TATATTAT
promoter_PEPC_ZM_c30.57	cluster_1.43	0.008727	#NAME?	TATAATAT
promoter_PEPC_ZM_c30.58	cluster_1.81	0.00067196	ATTTTAGN	#NAME?
promoter_PEPC_ZM_c30.58	cluster_1.101	0.0092043	NCTAAAAT	ACGAAAA-
promoter_PEPC_ZM_c30.64	cluster_1.55	0.0059226	AAACTAGA	AAAACAGA
promoter_PEPC_ZM_c30.68	cluster_1.48	0.005983	TTCTTTT	#NAME?
promoter_PEPC_ZM_c30.69	cluster_1.105	0.0098703	TGKTTTTG	TCGTTTT-
promoter_PEPC_ZM_c30.71	cluster_1.26	0.00102	TTCANTTT	TTCAATT-
promoter_PEPC_ZM_c30.71	cluster_1.65	0.0031174	TTCANTTT	#NAME?
promoter_PEPC_ZM_c30.71	cluster_1.23	0.008559	AAANTGAA	#NAME?
promoter_PEPC_ZM_c30.71	cluster_1.49	0.008559	AAANTGAA	#NAME?
promoter_PEPC_ZM_c30.71	cluster_1.105	0.008559	AAANTGAA	AAAACGA-
promoter_PEPC_ZM_c30.81	cluster_1.12	0.0054864	TTMTATTT	TAGTATTT
promoter_PEPC_ZM_c30.81	cluster_1.71	0.0054864	TTMTATTT	TTTTATTC
promoter_PEPC_ZM_c30.81	cluster_1.93	0.007225	TTMTATTT	TAATATT-
promoter_PEPC_ZM_c30.81	cluster_1.26	0.0086951	TTMTATTT	TTCAATT-
promoter_PEPC_ZM_c30.85	cluster_1.59	0.0051675	TTGTGTGC	TTTTGTG-
promoter_PEPC_ZM_c30.85	cluster_1.91	0.0051675	TTGTGTGC	TTCTGTG-
promoter_PEPC_ZM_c30.93	cluster_1.36	0.0096769	NAAATATG	CGAATAT-
promoter_PEPC_ZM_c30.99	cluster_1.33	0.006219	GCACGSG-	TCACGCGT
promoter_PEPC_ZM_c30.103	cluster_1.2	0.0013885	#NAME?	TACGTGT
promoter_PEPC_ZM_c30.103	cluster_1.64	0.0045555	#NAME?	ACACGTGT
promoter_PEPC_ZM_c30.103	cluster_1.82	0.0045555	-ACAWGT-	GACACGTG
promoter_PEPC_ZM_c30.103	cluster_1.73	0.0060942	ACWTGT	ATATGT
promoter_PEPC_ZM_c30.104	cluster_1.12	0.0023665	TWGTTKTT	TAGTATTT
promoter_PEPC_ZM_c30.104	cluster_1.105	0.0031717	TWGTTKTT	TCGTTTT-
promoter_PEPC_ZM_c30.108	cluster_1.25	0.00013685	TNATTATT	TTATTAT-
promoter_PEPC_ZM_c30.108	cluster_1.30	0.00013685	TNATTATT	#NAME?
promoter_PEPC_ZM_c30.108	cluster_1.21	0.0015166	TNATTATT	TATTTATT
promoter_PEPC_ZM_c30.108	cluster_1.68	0.0034584	#NAME?	TAATAAT--
promoter_PEPC_ZM_c30.108	cluster_1.37	0.0065909	TNATTATT	#NAME?
promoter_PEPC_ZM_c30.109	cluster_1.49	0.001408	ATTAKTTT	#NAME?
promoter_PEPC_ZM_c30.109	cluster_1.25	0.0063721	ATTAKTTT	#NAME?
promoter_PEPC_ZM_c30.109	cluster_1.47	0.0063721	ATTAKTTT	ATAATTT-
promoter_PEPC_ZM_c30.109	cluster_1.68	0.0063721	AAAMTAAT	#NAME?
promoter_PEPC_ZM_c30.109	cluster_1.30	0.0064139	#NAME?	TATTATT--
promoter_PEPC_ZM_c30.131	cluster_1.15	0.0046551	TTTGYTT	TTTGGTT
promoter_PEPC_ZM_c30.131	cluster_1.9	0.0062843	#NAME?	TAAGAAAA
promoter_PEPC_ZM_c30.131	cluster_1.66	0.0062843	#NAME?	GTTTGCGT
promoter_PEPC_ZM_c30.132	cluster_1.6	5.5926e-05	#NAME?	TAGCTAGC
promoter_PEPC_ZM_c30.132	cluster_1.19	5.5926e-05	AGCTAGC-	AGCTAGCT
promoter_PEPC_ZM_c30.137	cluster_1.92	7.9402e-06	ATTTAAWT	ATTTAATT
promoter_PEPC_ZM_c30.137	cluster_1.14	0.0054748	ATTTAAWT	TTTTAAGT
promoter_PEPC_ZM_c30.137	cluster_1.26	0.0083009	AWTTAAAT	AATTGAA-
promoter_PEPC_ZM_c30.137	cluster_1.49	0.0083536	ATTTAAWT-	#NAME?
promoter_PEPC_ZM_c30.139	cluster_1.59	0.0088982	TTTGTRTG	#NAME?
promoter_PEPC_ZM_c30.139	cluster_1.91	0.0088982	TTTGTRTG	#NAME?
promoter_PEPC_ZM_c30.146	cluster_1.79	0.0031046	CNCACACTTG	#NAME?
promoter_PEPC_ZM_c30.146	cluster_1.82	0.0036643	CNCACACTTG	#NAME?
promoter_PEPC_ZM_c30.146	cluster_1.51	0.0047372	CNCACACTTG	TCCACAC---
promoter_PEPC_ZM_c30.146	cluster_1.77	0.0065432	CAAGTGTGNG	#NAME?
promoter_PEPC_ZM_c30.146	cluster_1.64	0.0091329	#NAME?	ACACGTGT---
promoter_PEPC_ZM_c30.149	cluster_1.79	0.0053657	TACTCTCTTG	#NAME?
promoter_PEPC_ZM_c30.149	cluster_1.5	0.0087125	TACTCTCTTG	-ATTTTCT--
promoter_PEPC_ZM_c30.149	cluster_1.37	0.0092664	CAAGAGAGTA	#NAME?
promoter_PEPC_ZM_c30.150	cluster_1.28	0.0040059	TGGGTATAGA	-GGGTGTGG-
promoter_PEPC_ZM_c30.150	cluster_1.81	0.0065258	TGGGTATAGA	#NAME?
promoter_PEPC_ZM_c30.150	cluster_1.99	0.0098857	TCTATACCCA	TTTATAG---
promoter_PEPC_ZM_c30.151	cluster_1.95	0.0055911	TCTCTCTNCA-	#NAME?
promoter_PEPC_ZM_c30.152	cluster_1.98	0.0088289	AAATCCCTCG	AAATTCT---
promoter_PEPC_ZM_c30.153	cluster_1.7	0.0099716	CGAGGAATTA	--ATAAATT-
promoter_PEPC_ZM_c30.154	cluster_1.79	0.00029764	TCCACTCTTG	#NAME?
promoter_PEPC_ZM_c30.154	cluster_1.51	0.0011448	TCCACTCTTG	TCCACAC---
promoter_PEPC_ZM_c30.154	cluster_1.97	0.0015412	TCCACTCTTG	#NAME?
promoter_PEPC_ZM_c30.154	cluster_1.86	0.00527	CAAGAGTGGA	-GTGAGTGG-
promoter_PEPC_ZM_c30.155	cluster_1.9	0.0014809	TAAGGTAAGT	TAAGAAAA--
promoter_PEPC_ZM_c30.155	cluster_1.56	0.0065599	ACTTACCTTA	-TTTATCT--
promoter_PEPC_ZM_c30.155	cluster_1.16	0.0065889	ACTTACCTTA	ATTTATC---
promoter_PEPC_ZM_c30.155	cluster_1.49	0.00716	ACTTACCTTA	--TTAATTT-
promoter_PEPC_ZM_c30.155	cluster_1.92	0.0093156	ACTTACCTTA	AATTAAAT--
promoter_PEPC_ZM_c30.159	cluster_1.12	0.001483	TGGGATTTAG	TAGTATTT--
promoter_PEPC_ZM_c30.159	cluster_1.7	0.0079537	CTAAATCCCA	ATAAATT---
promoter_PEPC_ZM_c30.159	cluster_1.98	0.0084328	CTAAATCCCA	--AAATTCT-
promoter_PEPC_ZM_c30.160	cluster_1.48	0.0087332	TCTCATCCCA	TCTTAT----
promoter_PEPC_ZM_c30.160	cluster_1.88	0.0094994	TCTCATCCCA	--TTATCC--
promoter_PEPC_ZM_c30.161	cluster_1.106	0.00090841	TAGAGTCGAA	TAGATTC---
promoter_PEPC_ZM_c30.161	cluster_1.69	0.0065374	TTCGACTCTA	---GAATCT-
promoter_PEPC_ZM_c30.161	cluster_1.26	0.0065471	TAGAGTCGAA	#NAME?
promoter_PEPC_ZM_c30.161	cluster_1.23	0.0082605	TTCGACTCTA	TTCGTTT---
promoter_PEPC_ZM_c30.161	cluster_1.71	0.0097633	TTCGACTCTA	TTTTATTC--
promoter_PEPC_ZM_c30.162	cluster_1.90	0.0008942	CGGGTAGAAT	#NAME?
promoter_PEPC_ZM_c30.164	cluster_1.102	0.0084154	GATGCGAA	-ATACGA-
promoter_PEPC_ZM_c30.164	cluster_1.96	0.0087905	GATGCGAA	GATACG--
promoter_PEPC_ZM_c30.177	cluster_1.90	0.0032841	GGTATACT	#NAME?
promoter_PEPC_ZM_c30.179	cluster_1.102	0.00046006	TTCGTATC	-TCGTAT-
promoter_PEPC_ZM_c30.179	cluster_1.96	0.00051272	GATACGAA	GATACG--
promoter_PEPC_ZM_c30.179	cluster_1.23	0.0025371	GATACGAA	#NAME?
promoter_PEPC_ZM_c30.179	cluster_1.48	0.0048133	TTCGTATC	-TCTTAT-
promoter_PEPC_ZM_c30.180	cluster_1.52	0.0039723	CTATCCNT	#NAME?
promoter_PEPC_ZM_c30.180	cluster_1.88	0.0084907	CTATCCNT	TTATCC--
promoter_PEPC_ZM_c30.182	cluster_1.88	0.0091922	TTTACCCG	-TTATCC-
promoter_PEPC_ZM_c30.183	cluster_1.19	0.0045906	ACCTACCT	AGCTAGCT
promoter_PEPC_ZM_c30.185	cluster_1.28	0.0030944	CAGTGTGG	GGGTGTGG
promoter_PEPC_ZM_c30.185	cluster_1.51	0.0068626	#NAME?	TCCACAC--
promoter_PEPC_ZM_c30.185	cluster_1.77	0.0068626	CAGTGTGG-	#NAME?
promoter_PEPC_ZM_c30.186	cluster_1.71	0.0066661	#NAME?	TTTTATTC
promoter_PEPC_ZM_c30.187	cluster_1.56	0.0013519	#NAME?	TTTATCT
promoter_PEPC_ZM_c30.187	cluster_1.74	0.0013519	GTATCT-	TTATCTG
promoter_PEPC_ZM_c30.187	cluster_1.69	0.0020384	GTATCT	GAATCT
promoter_PEPC_ZM_c30.187	cluster_1.17	0.0032366	#NAME?	AGAATCT
promoter_PEPC_ZM_c30.187	cluster_1.106	0.0032366	GTATCT-	GAATCTA
promoter_PEPC_ZM_c30.188	cluster_1.23	0.0026189	TTCGTA-	TTCGTTT
promoter_PEPC_ZM_c30.188	cluster_1.60	0.0028761	TTCGTA	TACGTA
promoter_PEPC_ZM_c30.188	cluster_1.9	0.00456	#NAME?	TTTTCTTA
promoter_PEPC_ZM_c30.188	cluster_1.102	0.0048309	TTCGTA-	#NAME?
promoter_PEPC_ZM_c30.188	cluster_1.52	0.0066732	#NAME?	TATTCGT-
promoter_PEPC_ZM_c30.189	cluster_1.31	0.0015391	GAATAC-	TAATACT
promoter_PEPC_ZM_c30.189	cluster_1.24	0.0035211	GAATAC-	GAATATT
promoter_PEPC_ZM_c30.189	cluster_1.36	0.0035211	#NAME?	CGAATAT
promoter_PEPC_ZM_c30.189	cluster_1.12	0.0042565	#NAME?	TAGTATTT
promoter_PEPC_ZM_c30.189	cluster_1.52	0.0069176	GTATTC--	#NAME?
promoter_PEPC_ZM_c30.193	cluster_1.102	0.0021575	ATGCGA	ATACGA
promoter_PEPC_ZM_c30.194	cluster_1.36	0.0034956	CGAATG-	CGAATAT
promoter_PEPC_ZM_c30.194	cluster_1.52	0.0034956	#NAME?	ACGAATA
promoter_PEPC_ZM_c30.199	cluster_1.99	0.0026164	#NAME?	TTTATAG
promoter_PEPC_ZM_c30.202	cluster_1.74	0.0026421	#NAME?	TTATCTG
[truncated: 858 more rows]

## Sheet: cluster_3
motif_1_id	motif_2_id	p_value	motif_1_cons	motif_2_cons
promoter_AlaAT_ZM_c30.31	cluster_3.5	1.2870e-04	-ACGTG	TACGTG
promoter_AlaAT_ZM_c30.31	cluster_3.9	1.2870e-04	ACGTG-	ACGTGT
promoter_AlaAT_ZM_c30.31	cluster_3.2	1.5005e-03	--CACGT	GACACGT
promoter_AlaAT_ZM_c30.99	cluster_3.4	1.4150e-03	ATTTTTTT	CGTTTTTT
promoter_AlaAT_ZM_c30.135	cluster_3.5	1.9110e-04	GTACATG	-TACGTG
promoter_AlaAT_ZM_c30.185	cluster_3.9	8.0498e-03	CACAACGTGG	----ACGTGT
promoter_AlaAT_ZM_c30.185	cluster_3.5	8.7281e-03	CACAACGTGG	---TACGTG-
promoter_AlaAT_ZM_c30.187	cluster_3.7	1.3200e-03	CGTGCGTTGC	CGTACGT---
promoter_AlaAT_ZM_c30.194	cluster_3.8	9.3418e-03	TGAGCCAACG	----CAAACG
promoter_AlaAT_ZM_c30.201	cluster_3.4	4.2976e-03	ACACAACG	AAAAAACG
promoter_AlaAT_ZM_c30.207	cluster_3.8	5.1832e-03	CGCAANCG	--CAAACG
promoter_AlaAT_ZM_c30.215	cluster_3.1	2.0577e-03	CGTGTA-	CGTGTGG
promoter_AlaAT_ZM_c30.215	cluster_3.3	2.0577e-03	-CGTGTA	GCGTGTG
promoter_AlaAT_ZM_c30.215	cluster_3.2	2.1630e-03	-CGTGTA	ACGTGTC
promoter_AlaAT_ZM_c30.215	cluster_3.9	4.0667e-03	-CGTGTA	ACGTGT-
promoter_AlaAT_ZM_c30.221	cluster_3.8	9.9522e-03	CGTCTGAC	CGTTTG--
promoter_AlaAT_ZM_c30.238	cluster_3.8	1.0084e-03	CGATTG	CGTTTG
promoter_AlaAT_ZM_c30.246	cluster_3.7	2.2433e-03	ACCTAC-	ACGTACG
promoter_AlaAT_ZM_c30.251	cluster_3.9	1.4132e-03	ACAGGT	ACACGT
promoter_AlaAT_ZM_c30.251	cluster_3.2	2.3145e-03	-ACAGGT	GACACGT
promoter_AlaAT_ZM_c30.254	cluster_3.8	1.4031e-03	CGCTTG	CGTTTG
promoter_AspAT_ZM_c30.15	cluster_3.5	2.7030e-03	NNSACGTGNN	--TACGTG--
promoter_AspAT_ZM_c30.16	cluster_3.9	1.3632e-03	NNCACGTGNN	---ACGTGT-
promoter_AspAT_ZM_c30.16	cluster_3.5	3.4216e-03	NNCACGTGNN	--TACGTG--
promoter_AspAT_ZM_c30.23	cluster_3.4	3.3457e-03	TTTWTTTT	CGTTTTTT
promoter_AspAT_ZM_c30.51	cluster_3.4	4.1406e-03	ANAAAACA	AAAAAACG
promoter_AspAT_ZM_c30.78	cluster_3.9	4.2463e-03	NACATGT	-ACGTGT
promoter_AspAT_ZM_c30.118	cluster_3.8	7.8085e-03	GGTTTGT	CGTTTG-
promoter_AspAT_ZM_c30.125	cluster_3.4	6.0794e-03	-TWTTTTT	CGTTTTTT
promoter_AspAT_ZM_c30.170	cluster_3.7	1.7902e-03	ACGTAGGACT	ACGTACG---
promoter_AspAT_ZM_c30.187	cluster_3.7	4.0610e-03	ACGTAGGA	ACGTACG-
promoter_AspAT_ZM_c30.189	cluster_3.2	3.6967e-03	GGAAACGT	-GACACGT
promoter_AspAT_ZM_c30.220	cluster_3.4	9.2730e-03	CGTTCT--	CGTTTTTT
promoter_AspAT_ZM_c30.220	cluster_3.6	9.2730e-03	-CGTTCT-	TCGTTTTT
promoter_AspAT_ZM_c30.232	cluster_3.8	5.5780e-03	-AAACGG	CAAACG-
promoter_AMK_ZM_c30.17	cluster_3.4	2.9082e-03	TGTTTKKT	CGTTTTTT
promoter_AMK_ZM_c30.114	cluster_3.4	6.3844e-03	TGKTTTT-	CGTTTTTT
promoter_AMK_ZM_c30.114	cluster_3.6	6.3844e-03	-TGKTTTT	TCGTTTTT
promoter_AMK_ZM_c30.172	cluster_3.1	4.2463e-03	CATGTG-	CGTGTGG
promoter_AMK_ZM_c30.172	cluster_3.3	4.2463e-03	-CATGTG	GCGTGTG
promoter_AMK_ZM_c30.239	cluster_3.4	1.0406e-03	CTTNTTTT	CGTTTTTT
promoter_AMK_ZM_c30.297	cluster_3.6	6.5424e-03	-ATAACGAGCC	AAAAACGA---
promoter_AMK_ZM_c30.298	cluster_3.9	7.1401e-03	GTGAACCTGT	----ACGTGT
promoter_AMK_ZM_c30.329	cluster_3.2	2.9996e-03	GGACATGT	-GACACGT
promoter_AMK_ZM_c30.329	cluster_3.9	9.3974e-03	ACATGTCC	ACGTGT--
promoter_AMK_ZM_c30.333	cluster_3.9	1.2742e-03	ACCTGT	ACGTGT
promoter_AMK_ZM_c30.333	cluster_3.2	2.1052e-03	-ACAGGT	GACACGT
promoter_AMK_ZM_c30.334	cluster_3.5	1.8697e-03	CACGTT	CACGTA
promoter_AMK_ZM_c30.334	cluster_3.9	4.5847e-03	AACGTG-	-ACGTGT
promoter_AMK_ZM_c30.334	cluster_3.2	6.7990e-03	--CACGTT	GACACGT-
promoter_AMK_ZM_c30.340	cluster_3.2	2.3569e-03	AACACG-	GACACGT
promoter_AMK_ZM_c30.340	cluster_3.1	3.0267e-03	CGTGTT-	CGTGTGG
promoter_AMK_ZM_c30.340	cluster_3.3	3.0267e-03	-CGTGTT	GCGTGTG
promoter_AMK_ZM_c30.340	cluster_3.9	5.1489e-03	-CGTGTT	ACGTGT-
promoter_AMK_ZM_c30.351	cluster_3.2	3.5942e-03	AACACG-	GACACGT
promoter_AMK_ZM_c30.351	cluster_3.1	3.6502e-03	CGTGTT-	CGTGTGG
promoter_AMK_ZM_c30.351	cluster_3.3	3.6502e-03	-CGTGTT	GCGTGTG
promoter_AMK_ZM_c30.351	cluster_3.9	4.8342e-03	-CGTGTT	ACGTGT-
promoter_CA_ZM_c30.7	cluster_3.4	9.7630e-03	TWTWTTTT	CGTTTTTT
promoter_CA_ZM_c30.7	cluster_3.6	9.7630e-03	TWTWTTTT	TCGTTTTT
promoter_CA_ZM_c30.34	cluster_3.3	6.4454e-03	CGCNCGCG	CACACGC-
promoter_CA_ZM_c30.60	cluster_3.1	6.7785e-03	GGYGTGGC	CGTGTGG-
promoter_CA_ZM_c30.63	cluster_3.5	1.6317e-03	CCACGTG	-TACGTG
promoter_CA_ZM_c30.63	cluster_3.9	4.2834e-03	CCACGTG-	--ACGTGT
promoter_CA_ZM_c30.139	cluster_3.6	1.7144e-03	TCGGGTTTCG	TCGTTTTT--
promoter_CA_ZM_c30.148	cluster_3.6	1.3966e-04	TCGGTTTTCG	TCGTTTTT--
promoter_CA_ZM_c30.148	cluster_3.4	1.8505e-03	TCGGTTTTCG	-CGTTTTTT-
promoter_CA_ZM_c30.152	cluster_3.8	8.4124e-03	GGTTTGCG	CGTTTG--
promoter_CA_ZM_c30.191	cluster_3.9	2.9314e-03	TCACGT	ACACGT
promoter_CA_ZM_c30.191	cluster_3.2	4.5140e-03	-TCACGT	GACACGT
promoter_CA_ZM_c30.191	cluster_3.5	6.0824e-03	TCACGT-	-CACGTA
promoter_CA_ZM_c30.202	cluster_3.8	2.8707e-03	CGATTG	CGTTTG
promoter_DiT1_ZM_c30.54	cluster_3.4	7.2777e-03	-TTWTTTT	CGTTTTTT
promoter_DiT1_ZM_c30.103	cluster_3.5	6.2844e-03	TAKKTGT	TACGTG-
promoter_DiT1_ZM_c30.103	cluster_3.9	6.2844e-03	TAKKTGT	-ACGTGT
promoter_DiT1_ZM_c30.106	cluster_3.8	8.8923e-03	GTGKTTG	-CGTTTG
promoter_DiT1_ZM_c30.141	cluster_3.8	4.4479e-03	CTWGTTTG	--CGTTTG
promoter_DiT1_ZM_c30.176	cluster_3.4	1.2605e-03	ANAAAACA	AAAAAACG
promoter_DiT1_ZM_c30.203	cluster_3.6	5.5653e-03	GAASACGA	AAAAACGA
promoter_DiT1_ZM_c30.214	cluster_3.3	3.4343e-03	TGCATGTG	-GCGTGTG
promoter_DiT1_ZM_c30.247	cluster_3.7	3.4584e-03	-GTACGTAS	CGTACGT--
promoter_DiT1_ZM_c30.284	cluster_3.4	5.4598e-04	TGTTTTTT	CGTTTTTT
promoter_DiT1_ZM_c30.316	cluster_3.8	2.7843e-04	GACCGTTTGA	---CGTTTG-
promoter_DiT1_ZM_c30.321	cluster_3.8	6.6650e-03	CAAATGGGTC	CAAACG----
promoter_DiT1_ZM_c30.324	cluster_3.5	9.3026e-03	GTCACCTATT	--CACGTA--
promoter_DiT1_ZM_c30.337	cluster_3.8	6.5706e-03	CGTTTCGA	CGTTTG--
promoter_DiT1_ZM_c30.375	cluster_3.9	3.0607e-03	ACGTTT	ACGTGT
promoter_DiT1_ZM_c30.375	cluster_3.2	4.6960e-03	-AAACGT	GACACGT
promoter_DiT1_ZM_c30.375	cluster_3.8	4.7202e-03	ACGTTT-	-CGTTTG
promoter_DiT1_ZM_c30.375	cluster_3.6	7.8388e-03	--AAACGT	AAAAACGA
promoter_DiT1_ZM_c30.380	cluster_3.6	8.4892e-03	TCGCTT--	TCGTTTTT
promoter_DiT1_ZM_c30.389	cluster_3.2	2.3514e-03	-AGTGTC	ACGTGTC
promoter_DiT1_ZM_c30.391	cluster_3.6	6.0280e-03	--TAACGA	AAAAACGA
promoter_MEP1_ZM_c30.64	cluster_3.9	4.2463e-03	ACATGTN	ACGTGT-
promoter_MEP1_ZM_c30.96	cluster_3.3	6.0688e-03	TRTGTGTG	-GCGTGTG
promoter_MEP1_ZM_c30.100	cluster_3.2	5.5926e-05	NGACACGT	-GACACGT
promoter_MEP1_ZM_c30.100	cluster_3.9	9.2549e-05	ACGTGTCN	ACGTGT--
promoter_MEP1_ZM_c30.130	cluster_3.3	9.0089e-04	GGCGGGYG	-GCGTGTG
promoter_MEP1_ZM_c30.211	cluster_3.4	8.3397e-04	TGTTTTTK	CGTTTTTT
promoter_MEP1_ZM_c30.218	cluster_3.6	9.5867e-04	TAGTNTTT	TCGTTTTT
promoter_MEP1_ZM_c30.292	cluster_3.9	7.4947e-03	AACCTGTGAC	-ACGTGT---
promoter_MEP1_ZM_c30.298	cluster_3.8	3.4518e-04	ACCGTTTG	--CGTTTG
promoter_MEP1_ZM_c30.316	cluster_3.2	3.0687e-03	GACAGGTT	GACACGT-
promoter_MEP1_ZM_c30.316	cluster_3.9	8.8237e-03	AACCTGTC	-ACGTGT-
promoter_MEP1_ZM_c30.333	cluster_3.2	2.3083e-03	AACACG-	GACACGT
promoter_MEP1_ZM_c30.333	cluster_3.1	2.8244e-03	CGTGTT-	CGTGTGG
promoter_MEP1_ZM_c30.333	cluster_3.3	2.8244e-03	-CGTGTT	GCGTGTG
promoter_MEP1_ZM_c30.333	cluster_3.9	5.1953e-03	-CGTGTT	ACGTGT-
promoter_MEP1_ZM_c30.334	cluster_3.9	1.5461e-03	ACCTGT	ACGTGT
promoter_MEP1_ZM_c30.334	cluster_3.2	2.5129e-03	-ACAGGT	GACACGT
promoter_MEP1_ZM_c30.363	cluster_3.9	3.5092e-03	AAACGT	ACACGT
promoter_MEP1_ZM_c30.363	cluster_3.8	4.9896e-03	ACGTTT-	-CGTTTG
promoter_MEP1_ZM_c30.363	cluster_3.2	5.3223e-03	-AAACGT	GACACGT
promoter_MEP1_ZM_c30.363	cluster_3.6	9.4923e-03	--AAACGT	AAAAACGA
promoter_Mep3_ZM_c30.10	cluster_3.4	9.1852e-03	AAAAAAWA	AAAAAACG
promoter_Mep3_ZM_c30.10	cluster_3.6	9.1852e-03	AAAAAAWA	AAAAACGA
promoter_Mep3_ZM_c30.41	cluster_3.6	8.8138e-03	TTYTTTTT	TCGTTTTT
promoter_Mep3_ZM_c30.118	cluster_3.1	5.2348e-03	TCGTGTCG	-CGTGTGG
promoter_Mep3_ZM_c30.118	cluster_3.2	5.2348e-03	CGACACGA	-GACACGT
promoter_Mep3_ZM_c30.148	cluster_3.3	3.4343e-03	GTGTGTGN	GCGTGTG-
promoter_Mep3_ZM_c30.156	cluster_3.9	7.3092e-03	CCGACTTGTA	---ACGTGT-
promoter_Mep3_ZM_c30.157	cluster_3.2	1.6572e-03	AAGGTGTCAG	-ACGTGTC--
promoter_Mep3_ZM_c30.208	cluster_3.8	2.1785e-03	CGTATG	CGTTTG
promoter_Mep3_ZM_c30.208	cluster_3.7	2.9182e-03	CGTATG-	CGTACGT
promoter_Mep3_ZM_c30.208	cluster_3.1	3.6063e-03	-CATACG	CCACACG
promoter_Mep3_ZM_c30.208	cluster_3.3	3.6063e-03	CATACG-	CACACGC
promoter_Mep3_ZM_c30.213	cluster_3.8	2.6943e-03	CGATTG	CGTTTG
promoter_Mep3_ZM_c30.215	cluster_3.8	1.4285e-03	CGTTAG	CGTTTG
promoter_NADP-ME_ZM_c30.5	cluster_3.9	1.3458e-03	NNSACGTSNN	-ACACGT---
promoter_NADP-ME_ZM_c30.5	cluster_3.5	6.8915e-03	NNSACGTSNN	--TACGTG--
promoter_NADP-ME_ZM_c30.13	cluster_3.5	1.2870e-04	-ACGTG	TACGTG
promoter_NADP-ME_ZM_c30.13	cluster_3.9	1.2870e-04	ACGTG-	ACGTGT
promoter_NADP-ME_ZM_c30.13	cluster_3.2	1.5005e-03	--CACGT	GACACGT
promoter_NADP-ME_ZM_c30.26	cluster_3.9	1.3700e-03	NNSACGTSNN	---ACGTGT-
promoter_NADP-ME_ZM_c30.26	cluster_3.5	7.8852e-03	NNSACGTSNN	--TACGTG--
promoter_NADP-ME_ZM_c30.92	cluster_3.8	4.2463e-03	KTGTTTG	-CGTTTG
promoter_NADP-ME_ZM_c30.108	cluster_3.4	1.2500e-04	-GTTKTTT	CGTTTTTT
promoter_NADP-ME_ZM_c30.108	cluster_3.6	6.2141e-03	--GTTKTTT	TCGTTTTT-
promoter_NADP-ME_ZM_c30.123	cluster_3.3	7.9422e-04	CACAGGCTTC	CACACGC---
promoter_NADP-ME_ZM_c30.124	cluster_3.4	1.3226e-03	CGTTTTCGAG	CGTTTTTT--
promoter_NADP-ME_ZM_c30.124	cluster_3.6	6.5533e-03	-CGTTTTCGAG	TCGTTTTT---
promoter_NADP-ME_ZM_c30.124	cluster_3.8	9.2215e-03	CGTTTTCGAG	CGTTTG----
promoter_NADP-ME_ZM_c30.130	cluster_3.6	1.1373e-03	TTAGTTTCTA	-TCGTTTTT-
promoter_NADP-ME_ZM_c30.131	cluster_3.8	3.0923e-04	CGTTTGCGAG	CGTTTG----
promoter_NADP-ME_ZM_c30.133	cluster_3.8	3.4094e-04	CGTTTGCGTG	CGTTTG----
promoter_NADP-ME_ZM_c30.133	cluster_3.5	8.5248e-03	CGTTTGCGTG	----TACGTG
promoter_NADP-ME_ZM_c30.134	cluster_3.8	8.2516e-03	GGGTGTTTGG	---CGTTTG-
promoter_NADP-ME_ZM_c30.136	cluster_3.6	1.8188e-04	CGTCGTTTTG	--TCGTTTTT
promoter_NADP-ME_ZM_c30.136	cluster_3.4	1.7171e-03	CGTCGTTTTG	CGTTTTTT--
promoter_NADP-ME_ZM_c30.141	cluster_3.4	2.1731e-03	CGAAAACG	AAAAAACG
promoter_NADP-ME_ZM_c30.141	cluster_3.6	7.3331e-03	CGAAAACG-	-AAAAACGA
promoter_NADP-ME_ZM_c30.148	cluster_3.9	3.3693e-03	ACNCGTTT	ACACGT--
promoter_NADP-ME_ZM_c30.151	cluster_3.8	7.3382e-03	TTCGTTCG	--CGTTTG
promoter_NADP-ME_ZM_c30.153	cluster_3.6	9.0763e-03	TAGTTTCG	TCGTTTTT
promoter_NADP-ME_ZM_c30.154	cluster_3.4	3.1089e-03	CGTGTTTG	CGTTTTTT
promoter_NADP-ME_ZM_c30.154	cluster_3.8	9.7785e-03	CGTGTTTG	--CGTTTG
promoter_NADP-ME_ZM_c30.155	cluster_3.2	2.8116e-03	AACACG-	GACACGT
promoter_NADP-ME_ZM_c30.155	cluster_3.1	2.8818e-03	CGTGTT-	CGTGTGG
promoter_NADP-ME_ZM_c30.155	cluster_3.3	2.8818e-03	-CGTGTT	GCGTGTG
promoter_NADP-ME_ZM_c30.155	cluster_3.9	4.6902e-03	-CGTGTT	ACGTGT-
promoter_NADP-ME_ZM_c30.155	cluster_3.4	8.9118e-03	CGTGTT--	CGTTTTTT
promoter_NADP-ME_ZM_c30.157	cluster_3.4	2.3437e-04	CGTTTT--	CGTTTTTT
promoter_NADP-ME_ZM_c30.157	cluster_3.6	2.3437e-04	-CGTTTT-	TCGTTTTT
promoter_NADP-ME_ZM_c30.157	cluster_3.8	2.9160e-03	CGTTTT	CGTTTG
promoter_NADP-ME_ZM_c30.158	cluster_3.3	4.5757e-03	GCGTCT-	GCGTGTG
promoter_NADP-ME_ZM_c30.169	cluster_3.4	7.1127e-03	CGTTCT--	CGTTTTTT
promoter_NADP-ME_ZM_c30.169	cluster_3.6	7.1127e-03	-CGTTCT-	TCGTTTTT
promoter_NADP-ME_ZM_c30.171	cluster_3.6	6.4928e-03	TCGTAT--	TCGTTTTT
promoter_NADP-ME_ZM_c30.185	cluster_3.5	1.7105e-03	AACGTG	TACGTG
promoter_NADP-ME_ZM_c30.185	cluster_3.9	4.4514e-03	AACGTG-	-ACGTGT
promoter_NADP-ME_ZM_c30.185	cluster_3.2	6.6177e-03	--CACGTT	GACACGT-
promoter_NADP-ME_ZM_c30.191	cluster_3.6	7.7215e-03	TCGGTT--	TCGTTTTT
promoter_PEP-CK_ZM_c30.18	cluster_3.4	9.4009e-03	TWTTTTTT	CGTTTTTT
promoter_PEP-CK_ZM_c30.18	cluster_3.6	9.4009e-03	TWTTTTTT	TCGTTTTT
promoter_PEP-CK_ZM_c30.90	cluster_3.3	4.5028e-03	TGTGTGTG	-GCGTGTG
promoter_PEP-CK_ZM_c30.151	cluster_3.9	9.8214e-03	GTCGTGY	-ACGTGT
promoter_PEP-CK_ZM_c30.174	cluster_3.1	5.7834e-03	GGTGTGGG	CGTGTGG-
promoter_PEP-CK_ZM_c30.188	cluster_3.6	2.3252e-03	TCWTATTT	TCGTTTTT
promoter_PEP-CK_ZM_c30.199	cluster_3.8	6.7340e-03	GATCGCTTGA	---CGTTTG-
promoter_PEP-CK_ZM_c30.226	cluster_3.8	8.6005e-03	CGTTAGGG	CGTTTG--
promoter_PEP-CK_ZM_c30.249	cluster_3.4	9.2062e-03	CGCTTT--	CGTTTTTT
promoter_PEP-CK_ZM_c30.249	cluster_3.6	9.2062e-03	-CGCTTT-	TCGTTTTT
promoter_PEPC_ZM_c30.5	cluster_3.9	3.1028e-03	GCACGTGC	ACACGT--
promoter_PEPC_ZM_c30.46	cluster_3.3	7.7515e-03	CGCNCGCC	CACACGC-
promoter_PEPC_ZM_c30.53	cluster_3.1	4.5951e-03	CWTGTGG	CGTGTGG
promoter_PEPC_ZM_c30.103	cluster_3.9	8.0866e-04	ACWTGT	ACGTGT
promoter_PEPC_ZM_c30.103	cluster_3.2	1.3885e-03	-ACAWGT	GACACGT
promoter_PEPC_ZM_c30.104	cluster_3.6	2.6362e-04	TWGTTKTT	TCGTTTTT
promoter_PEPC_ZM_c30.146	cluster_3.9	7.4559e-03	CAAGTGTGNG	-ACGTGT---
promoter_PEPC_ZM_c30.146	cluster_3.1	9.6453e-03	CAAGTGTGNG	--CGTGTGG-
promoter_PEPC_ZM_c30.146	cluster_3.3	9.9284e-03	CAAGTGTGNG	---GCGTGTG
promoter_PEPC_ZM_c30.185	cluster_3.1	3.1598e-03	CAGTGTGG	-CGTGTGG
promoter_PEPC_ZM_c30.214	cluster_3.5	3.2266e-03	TTNGTG	TACGTG
promoter_PEPC_ZM_c30.215	cluster_3.5	3.2527e-03	TACGTT	TACGTG
promoter_PEPC_ZM_c30.215	cluster_3.7	8.5609e-03	--TACGTT	CGTACGT-
promoter_PPDK-RP_ZM_c30.1	cluster_3.9	3.1028e-03	GCACGTGC	ACACGT--
promoter_PPDK-RP_ZM_c30.9	cluster_3.6	2.1940e-03	TNTTTTTT	TCGTTTTT
promoter_PPDK-RP_ZM_c30.9	cluster_3.4	6.0397e-03	TNTTTTTT	CGTTTTTT
promoter_PPDK-RP_ZM_c30.24	cluster_3.1	3.5757e-03	TGTGTKG	CGTGTGG
promoter_PPDK-RP_ZM_c30.30	cluster_3.9	2.7421e-03	ACATGT	ACGTGT
promoter_PPDK-RP_ZM_c30.30	cluster_3.2	4.2463e-03	-ACATGT	GACACGT
promoter_PPDK-RP_ZM_c30.48	cluster_3.8	4.2463e-03	TGTTTGR	CGTTTG-
promoter_PPDK-RP_ZM_c30.49	cluster_3.6	1.9572e-04	TCWTTTWT	TCGTTTTT
promoter_PPDK-RP_ZM_c30.49	cluster_3.4	9.3803e-03	TCWTTTWT-	-CGTTTTTT
promoter_PPDK-RP_ZM_c30.85	cluster_3.5	1.2065e-04	GTRCGTG	-TACGTG
promoter_PPDK-RP_ZM_c30.140	cluster_3.9	3.9499e-04	GACGTGTT	-ACGTGT-
promoter_PPDK-RP_ZM_c30.140	cluster_3.2	3.7818e-03	AACACGTC	GACACGT-
promoter_PPDK-RP_ZM_c30.160	cluster_3.2	3.0452e-03	AACACG-	GACACGT
promoter_PPDK-RP_ZM_c30.160	cluster_3.1	3.1329e-03	-AACACG	CCACACG
promoter_PPDK-RP_ZM_c30.160	cluster_3.3	3.1329e-03	AACACG-	CACACGC
promoter_PPDK-RP_ZM_c30.160	cluster_3.9	4.4845e-03	AACACG-	-ACACGT
promoter_PPDK-RP_ZM_c30.160	cluster_3.4	9.6415e-03	CGTGTT--	CGTTTTTT
promoter_PPDK-RP_ZM_c30.169	cluster_3.5	2.5887e-03	TACGTC	TACGTG
promoter_PPDK-RP_ZM_c30.169	cluster_3.7	7.3512e-03	--TACGTC	CGTACGT-
promoter_PPDK-RP_ZM_c30.182	cluster_3.5	1.7309e-03	CACGAA	CACGTA
promoter_PPDK-RP_ZM_c30.186	cluster_3.9	2.0779e-03	ACGTTT	ACGTGT
promoter_PPDK-RP_ZM_c30.186	cluster_3.2	3.2940e-03	-AAACGT	GACACGT
promoter_PPDK-RP_ZM_c30.186	cluster_3.8	4.8354e-03	ACGTTT-	-CGTTTG
promoter_PPDK-RP_ZM_c30.195	cluster_3.3	6.7522e-03	AGCGTG--	-GCGTGTG
promoter_PPDK_ZM_c30.7	cluster_3.4	1.3018e-03	CYATTTWTGK	CGTTTTTT--
promoter_PPDK_ZM_c30.14	cluster_3.4	9.5818e-03	ATTTTTTT	CGTTTTTT
promoter_PPDK_ZM_c30.30	cluster_3.8	7.9419e-03	-GTTTGGT	CGTTTG--
promoter_PPDK_ZM_c30.34	cluster_3.4	1.9321e-03	TGTTTKKT	CGTTTTTT
promoter_PPDK_ZM_c30.60	cluster_3.5	9.5926e-03	TASATGT	TACGTG-
promoter_PPDK_ZM_c30.60	cluster_3.9	9.5926e-03	TASATGT	-ACGTGT
promoter_PPDK_ZM_c30.76	cluster_3.5	1.7703e-04	GTGCGTG	-TACGTG
promoter_PPDK_ZM_c30.83	cluster_3.5	4.4266e-03	TAKGTGCT	TACGTG--
promoter_PPDK_ZM_c30.136	cluster_3.7	3.7444e-03	CGTAAG-	CGTACGT
promoter_PP_ZM_c30.12	cluster_3.1	3.0944e-04	CGTGCG-	CGTGTGG
promoter_PP_ZM_c30.12	cluster_3.3	3.0944e-04	-CGTGCG	GCGTGTG
promoter_PP_ZM_c30.12	cluster_3.7	7.7666e-03	CGTGCG-	CGTACGT
promoter_PP_ZM_c30.130	cluster_3.8	4.2834e-03	-GTTTGTW	CGTTTG--
promoter_PP_ZM_c30.130	cluster_3.4	6.0008e-03	-GTTTGTW	CGTTTTTT
promoter_PP_ZM_c30.141	cluster_3.2	1.0476e-03	CGACGCGTTT	-GACACGT--
promoter_PP_ZM_c30.141	cluster_3.9	6.0085e-03	AAACGCGTCG	--ACACGT--
promoter_PP_ZM_c30.143	cluster_3.2	1.1538e-03	GGATACGTTG	-GACACGT--
promoter_PP_ZM_c30.143	cluster_3.9	8.0301e-03	GGATACGTTG	--ACACGT--
promoter_PP_ZM_c30.143	cluster_3.5	8.3602e-03	GGATACGTTG	---TACGTG-
promoter_PP_ZM_c30.145	cluster_3.5	3.3100e-04	GTATACGTGC	---TACGTG-
promoter_PP_ZM_c30.145	cluster_3.9	5.6777e-03	GTATACGTGC	----ACGTGT
promoter_PP_ZM_c30.149	cluster_3.9	4.7186e-03	AAACGCGT	--ACACGT
promoter_PP_ZM_c30.155	cluster_3.8	9.5540e-03	AGCGTTTC	--CGTTTG
promoter_PP_ZM_c30.159	cluster_3.2	2.6990e-03	GACTCGTT	GACACGT-
promoter_PP_ZM_c30.159	cluster_3.9	8.5211e-03	AACGAGTC	-ACGTGT-
promoter_PP_ZM_c30.162	cluster_3.2	3.1494e-03	GACACGCT	GACACGT-
promoter_PP_ZM_c30.162	cluster_3.3	3.1679e-03	AGCGTGTC	-GCGTGTG
promoter_PP_ZM_c30.162	cluster_3.9	9.9172e-03	AGCGTGTC	-ACGTGT-
promoter_PP_ZM_c30.170	cluster_3.2	3.3672e-03	TGATACGT	-GACACGT
promoter_PP_ZM_c30.174	cluster_3.6	7.4281e-03	TCGATT--	TCGTTTTT
promoter_PP_ZM_c30.175	cluster_3.2	6.5537e-03	AGACAC--	-GACACGT
promoter_PP_ZM_c30.176	cluster_3.9	2.0998e-03	ACGTAT	ACGTGT
promoter_PP_ZM_c30.176	cluster_3.2	3.3257e-03	ACGTAT-	ACGTGTC
promoter_PP_ZM_c30.176	cluster_3.7	3.3380e-03	-ATACGT	CGTACGT
promoter_PP_ZM_c30.176	cluster_3.5	4.6131e-03	ATACGT-	-TACGTG
promoter_PP_ZM_c30.181	cluster_3.2	2.2111e-03	GATACG-	GACACGT
promoter_PP_ZM_c30.207	cluster_3.8	1.9087e-03	CGTTTC	CGTTTG
promoter_PP_ZM_c30.207	cluster_3.2	2.4642e-03	-CGTTTC	ACGTGTC
promoter_PP_ZM_c30.207	cluster_3.4	8.9938e-03	CGTTTC--	CGTTTTTT
promoter_PP_ZM_c30.207	cluster_3.6	8.9938e-03	-CGTTTC-	TCGTTTTT
promoter_PPT_ZM_c30.15	cluster_3.4	9.4127e-03	TWTWTTTT	CGTTTTTT
promoter_PPT_ZM_c30.15	cluster_3.6	9.4127e-03	TWTWTTTT	TCGTTTTT
promoter_PPT_ZM_c30.53	cluster_3.3	7.7902e-03	SCGCGTGC	GCGTGTG-
promoter_PPT_ZM_c30.79	cluster_3.9	1.0727e-03	CCANGTGT	--ACGTGT
promoter_PPT_ZM_c30.82	cluster_3.9	4.2463e-03	WACATGT	-ACGTGT
promoter_PPT_ZM_c30.137	cluster_3.4	7.1433e-04	-GTTTTTYT	CGTTTTTT-
promoter_PPT_ZM_c30.166	cluster_3.8	5.6316e-03	CGATCGTTTC	----CGTTTG
promoter_PPT_ZM_c30.166	cluster_3.6	6.9617e-03	CGATCGTTTC-	---TCGTTTTT
promoter_PPT_ZM_c30.170	cluster_3.2	1.7475e-03	CTGACACCTT	--GACACGT-
promoter_PPT_ZM_c30.209	cluster_3.7	3.6467e-03	CGTACT-	CGTACGT
promoter_PPT_ZM_c30.219	cluster_3.8	1.0612e-03	CGTTAG	CGTTTG
promoter_PPT_ZM_c30.224	cluster_3.8	2.0020e-03	CGATTG	CGTTTG
promoter_PPT_ZM_c30.226	cluster_3.4	4.5987e-03	--AATACG	AAAAAACG
promoter_PPT_ZM_c30.226	cluster_3.6	4.5987e-03	-AATACG-	AAAAACGA
promoter_PPT_ZM_c30.229	cluster_3.8	1.8311e-03	CGTATG	CGTTTG
promoter_PPT_ZM_c30.229	cluster_3.1	2.5464e-03	-CATACG	CCACACG
promoter_PPT_ZM_c30.229	cluster_3.3	2.5464e-03	CATACG-	CACACGC
promoter_PPT_ZM_c30.229	cluster_3.7	2.8191e-03	CATACG-	CGTACGT
promoter_PPT_ZM_c30.231	cluster_3.2	2.3893e-03	GTCACG-	GACACGT
promoter_TPT_ZM_c30.18	cluster_3.4	9.0670e-03	TWTTTTTT	CGTTTTTT
promoter_TPT_ZM_c30.18	cluster_3.6	9.0670e-03	TWTTTTTT	TCGTTTTT
promoter_TPT_ZM_c30.60	cluster_3.6	9.4764e-03	TTGTTSYT	TCGTTTTT
promoter_TPT_ZM_c30.99	cluster_3.4	8.5790e-03	--TNTTTTA	CGTTTTTT-
promoter_TPT_ZM_c30.116	cluster_3.3	5.7681e-03	TGTGTGTG	-GCGTGTG
promoter_TPT_ZM_c30.145	cluster_3.9	8.3761e-03	AYATGT	ACGTGT
promoter_TPT_ZM_c30.220	cluster_3.4	8.6704e-03	CGCTTT--	CGTTTTTT

## Sheet: cluster_4
motif_1_id	motif_2_id	p_value	motif_1_cons	motif_2_cons
promoter_AlaAT_ZM_c30.35	cluster_4.1	9.8156e-04	TATTTNTW	--TTTTTT
promoter_AlaAT_ZM_c30.36	cluster_4.1	2.5084e-04	TWTTTTTW	TTTTTT--
promoter_AlaAT_ZM_c30.40	cluster_4.1	5.9595e-04	TTTNTTTT	TTTTTT--
promoter_AlaAT_ZM_c30.60	cluster_4.1	6.0892e-04	ATTTNTTT	-TTTTTT-
promoter_AlaAT_ZM_c30.66	cluster_4.1	1.3447e-03	TTMTTTT	TTTTTT-
promoter_AlaAT_ZM_c30.82	cluster_4.1	4.5586e-03	AAMYAAA	AAAAAA-
promoter_AlaAT_ZM_c30.99	cluster_4.1	9.2549e-05	ATTTTTTT	--TTTTTT
promoter_AlaAT_ZM_c30.128	cluster_4.1	9.1328e-03	TWTGTTT	TTTTTT-
promoter_AlaAT_ZM_c30.132	cluster_4.1	1.3606e-03	TTTTTMT	TTTTTT-
promoter_AspAT_ZM_c30.23	cluster_4.1	2.7247e-04	TTTWTTTT	--TTTTTT
promoter_AspAT_ZM_c30.26	cluster_4.1	5.8449e-04	WTTTNTTT	-TTTTTT-
promoter_AspAT_ZM_c30.37	cluster_4.1	9.5479e-04	TATTTWTW	--TTTTTT
promoter_AspAT_ZM_c30.41	cluster_4.1	8.4047e-03	TTYTATA	TTTTTT-
promoter_AspAT_ZM_c30.46	cluster_4.1	4.2463e-03	MTATTTT	-TTTTTT
promoter_AspAT_ZM_c30.51	cluster_4.1	3.0930e-03	TGTTTTNT	--TTTTTT
promoter_AspAT_ZM_c30.74	cluster_4.1	7.6199e-04	TTTKWTGT	TTTTTT--
promoter_AspAT_ZM_c30.87	cluster_4.1	3.1704e-04	TNTTTTAT	TTTTTT--
promoter_AspAT_ZM_c30.125	cluster_4.1	5.6666e-05	TWTTTTT	TTTTTT-
promoter_AspAT_ZM_c30.132	cluster_4.1	3.6704e-04	TATTTTYT	--TTTTTT
promoter_AMK_ZM_c30.12	cluster_4.1	7.5568e-04	TATTTWTW	--TTTTTT
promoter_AMK_ZM_c30.15	cluster_4.1	4.4137e-04	WTTTNTTT	-TTTTTT-
promoter_AMK_ZM_c30.17	cluster_4.1	1.9570e-03	TGTTTKKT	--TTTTTT
promoter_AMK_ZM_c30.26	cluster_4.1	3.0583e-03	WTTTNTTT	-TTTTTT-
promoter_AMK_ZM_c30.43	cluster_4.1	1.7084e-03	ATNWTTTT	--TTTTTT
promoter_AMK_ZM_c30.79	cluster_4.1	8.9224e-04	TWTTTTAT	TTTTTT--
promoter_AMK_ZM_c30.114	cluster_4.1	9.1226e-03	TGKTTTT	TTTTTT-
promoter_AMK_ZM_c30.239	cluster_4.1	5.0750e-04	CTTNTTTT	-TTTTTT-
promoter_CA_ZM_c30.7	cluster_4.1	2.5066e-04	TWTWTTTT	--TTTTTT
promoter_CA_ZM_c30.8	cluster_4.1	4.4055e-04	TTTNTTTT	TTTTTT--
promoter_CA_ZM_c30.24	cluster_4.1	8.3974e-03	TTTSTTTT	TTTTTT--
promoter_CA_ZM_c30.31	cluster_4.1	3.2578e-04	ATTTTNTA	-TTTTTT-
promoter_CA_ZM_c30.52	cluster_4.1	5.9763e-04	ATKTTTTT	-TTTTTT-
promoter_CA_ZM_c30.82	cluster_4.1	1.4560e-04	TTTTWTT	TTTTTT-
promoter_DiT1_ZM_c30.27	cluster_4.1	3.6677e-04	TTTNTTTT	--TTTTTT
promoter_DiT1_ZM_c30.44	cluster_4.1	7.9074e-03	TTTTMTTT	TTTTTT--
promoter_DiT1_ZM_c30.48	cluster_4.1	3.4163e-03	TWTRTTT	TTTTTT-
promoter_DiT1_ZM_c30.50	cluster_4.1	7.0139e-03	TTTTATA	TTTTTT-
promoter_DiT1_ZM_c30.54	cluster_4.1	7.8951e-05	TTWTTTT	TTTTTT-
promoter_DiT1_ZM_c30.77	cluster_4.1	8.8521e-03	WAAATAT	AAAAAA-
promoter_DiT1_ZM_c30.83	cluster_4.1	9.8535e-03	CTTSTTYT	-TTTTTT-
promoter_DiT1_ZM_c30.121	cluster_4.1	4.2055e-04	TTTTYTMT	TTTTTT--
promoter_DiT1_ZM_c30.176	cluster_4.1	6.5402e-04	TGTTTTNT	--TTTTTT
promoter_DiT1_ZM_c30.284	cluster_4.1	2.1502e-04	TGTTTTTT	--TTTTTT
promoter_MEP1_ZM_c30.10	cluster_4.1	2.6363e-04	TWTWTTTT	--TTTTTT
promoter_MEP1_ZM_c30.11	cluster_4.1	4.2419e-04	AAAANAAA	AAAAAA--
promoter_MEP1_ZM_c30.19	cluster_4.1	1.7159e-03	TWTTTWTA	TTTTTT--
promoter_MEP1_ZM_c30.20	cluster_4.1	6.2656e-04	WAAAAATA	AAAAAA--
promoter_MEP1_ZM_c30.21	cluster_4.1	4.4310e-03	TTTSTTTT	TTTTTT--
promoter_MEP1_ZM_c30.31	cluster_4.1	1.9304e-04	TTTNTTT	TTTTTT-
promoter_MEP1_ZM_c30.39	cluster_4.1	8.6146e-03	TTWTATA	TTTTTT-
promoter_MEP1_ZM_c30.60	cluster_4.1	9.6313e-03	TYTATTT	TTTTTT-
promoter_MEP1_ZM_c30.85	cluster_4.1	2.5604e-04	TTTTTYCT	TTTTTT--
promoter_MEP1_ZM_c30.99	cluster_4.1	6.3792e-03	TTTTATA	TTTTTT-
promoter_MEP1_ZM_c30.176	cluster_4.1	6.9695e-03	ATAAAAA	-AAAAAA
promoter_MEP1_ZM_c30.211	cluster_4.1	3.7829e-04	TGTTTTTK	--TTTTTT
promoter_MEP1_ZM_c30.279	cluster_4.1	5.5765e-04	TNTTTTCT	TTTTTT--
promoter_Mep3_ZM_c30.9	cluster_4.1	4.6857e-03	TTTATTTT	--TTTTTT
promoter_Mep3_ZM_c30.10	cluster_4.1	2.2577e-04	TWTTTTTT	--TTTTTT
promoter_Mep3_ZM_c30.21	cluster_4.1	5.8434e-03	TTNTTTCT	TTTTTT--
promoter_Mep3_ZM_c30.41	cluster_4.1	5.5185e-04	TTYTTTTT	TTTTTT--
promoter_Mep3_ZM_c30.47	cluster_4.1	4.2463e-03	TTTTATW	TTTTTT-
promoter_NADP-ME_ZM_c30.28	cluster_4.1	4.2856e-04	TTTWTTTT	TTTTTT--
promoter_NADP-ME_ZM_c30.33	cluster_4.1	3.6207e-04	TTTTNTTT	-TTTTTT-
promoter_NADP-ME_ZM_c30.55	cluster_4.1	9.2549e-05	TTTTTTCY	TTTTTT--
promoter_NADP-ME_ZM_c30.75	cluster_4.1	3.6078e-04	ATTTNTTT	-TTTTTT-
promoter_NADP-ME_ZM_c30.108	cluster_4.1	5.8292e-05	GTTKTTT	-TTTTTT
promoter_NADP-ME_ZM_c30.157	cluster_4.1	9.8941e-03	CGTTTT	TTTTTT
promoter_PEP-CK_ZM_c30.18	cluster_4.1	2.2788e-04	TWTTTTTT	--TTTTTT
promoter_PEP-CK_ZM_c30.20	cluster_4.1	3.7478e-04	WTTTNTTT	-TTTTTT-
promoter_PEP-CK_ZM_c30.37	cluster_4.1	4.2463e-03	TTTTATW	TTTTTT-
promoter_PEP-CK_ZM_c30.46	cluster_4.1	6.3551e-03	TAAAATA	-AAAAAA
promoter_PEP-CK_ZM_c30.49	cluster_4.1	1.4292e-04	TTTYTTT	TTTTTT-
promoter_PEP-CK_ZM_c30.100	cluster_4.1	3.8593e-04	WTTTTTAT	TTTTTT--
promoter_PEPC_ZM_c30.10	cluster_4.1	3.3894e-04	TTTTTWTT	-TTTTTT-
promoter_PEPC_ZM_c30.12	cluster_4.1	9.7096e-03	TTWTATA	TTTTTT-
promoter_PEPC_ZM_c30.17	cluster_4.1	4.7048e-04	TTTNTTTT	TTTTTT--
promoter_PEPC_ZM_c30.68	cluster_4.1	4.0312e-04	TTCTTTT	TTTTTT-
promoter_PPDK-RP_ZM_c30.6	cluster_4.1	2.6688e-04	TTTTWTTT	--TTTTTT
promoter_PPDK-RP_ZM_c30.9	cluster_4.1	1.7631e-04	TNTTTTTT	--TTTTTT
promoter_PPDK-RP_ZM_c30.16	cluster_4.1	1.4465e-03	TTTGTTT	TTTTTT-
promoter_PPDK-RP_ZM_c30.49	cluster_4.1	9.1422e-04	AWAAAWGA	AAAAAA--
promoter_PPDK-RP_ZM_c30.68	cluster_4.1	9.3951e-03	TWTTATA	TTTTTT-
promoter_PPDK_ZM_c30.7	cluster_4.1	3.1101e-03	CYATTTWTGK	--TTTTTT--
promoter_PPDK_ZM_c30.14	cluster_4.1	2.3225e-04	ATTTTTTT	-TTTTTT-
promoter_PPDK_ZM_c30.15	cluster_4.1	4.2773e-04	TTTNTTTT	--TTTTTT
promoter_PPDK_ZM_c30.34	cluster_4.1	1.1473e-03	TGTTTKKT	--TTTTTT
promoter_PPDK_ZM_c30.45	cluster_4.1	1.8816e-04	ATTTTTTA	-TTTTTT-
promoter_PPDK_ZM_c30.50	cluster_4.1	6.3564e-03	ATATTTT	-TTTTTT
promoter_PPDK_ZM_c30.66	cluster_4.1	4.2463e-03	WTTTTAT	-TTTTTT
promoter_PP_ZM_c30.29	cluster_4.1	4.2140e-04	TTTYTTTT	TTTTTT--
promoter_PP_ZM_c30.30	cluster_4.1	5.3459e-04	TTTNTTTT	TTTTTT--
promoter_PP_ZM_c30.46	cluster_4.1	3.4242e-04	TTWTTTAT	TTTTTT--
promoter_PP_ZM_c30.50	cluster_4.1	2.9822e-04	ANAAAATA	AAAAAA--
promoter_PP_ZM_c30.57	cluster_4.1	1.4686e-04	TTTWTTT	TTTTTT-
promoter_PP_ZM_c30.80	cluster_4.1	8.6384e-03	TAKTTTA	TTTTTT-
promoter_PP_ZM_c30.130	cluster_4.1	8.4576e-03	GTTTGTW	-TTTTTT
promoter_PPT_ZM_c30.14	cluster_4.1	4.4444e-04	TTTWTTTT	TTTTTT--
promoter_PPT_ZM_c30.15	cluster_4.1	2.3332e-04	TWTWTTTT	--TTTTTT
promoter_PPT_ZM_c30.29	cluster_4.1	9.5752e-03	TTGTKTK	TTTTTT-
promoter_PPT_ZM_c30.31	cluster_4.1	8.9071e-04	ATWWTTTA	-TTTTTT-
promoter_PPT_ZM_c30.35	cluster_4.1	7.3315e-03	TTTATTT	TTTTTT-
promoter_PPT_ZM_c30.44	cluster_4.1	4.9287e-03	AAMYAAA	AAAAAA-
promoter_PPT_ZM_c30.130	cluster_4.1	7.5168e-03	TTTGTTG	TTTTTT-
promoter_PPT_ZM_c30.137	cluster_4.1	3.0446e-04	GTTTTTYT	-TTTTTT-
promoter_TPT_ZM_c30.16	cluster_4.1	4.7254e-04	WTTTNTTT	-TTTTTT-
promoter_TPT_ZM_c30.18	cluster_4.1	2.2310e-04	TWTTTTTT	--TTTTTT
promoter_TPT_ZM_c30.34	cluster_4.1	9.3182e-03	TTTRTKTT	TTTTTT--
promoter_TPT_ZM_c30.36	cluster_4.1	9.9395e-03	ATWTTAT	-TTTTTT
promoter_TPT_ZM_c30.39	cluster_4.1	2.9403e-04	ATKTTTTT	-TTTTTT-
promoter_TPT_ZM_c30.46	cluster_4.1	2.7488e-04	TTTNTTT	TTTTTT-

## Sheet: cluster_6
motif_1_id	motif_2_id	p_value	motif_1_cons	motif_2_cons
promoter_AlaAT_ZM_c30.31	cluster_6.2	7.0006e-03	-CACGT	GTACGT
promoter_AlaAT_ZM_c30.135	cluster_6.2	1.9110e-04	GTACATG	GTACGT-
promoter_AlaAT_ZM_c30.187	cluster_6.2	8.6498e-03	CGTGCGTTGC	-GTACGT---
promoter_AlaAT_ZM_c30.246	cluster_6.2	1.3658e-03	ACCTAC	ACGTAC
promoter_AspAT_ZM_c30.226	cluster_6.1	1.7833e-04	CCGTAT	-CGTAT
promoter_DiT1_ZM_c30.247	cluster_6.2	9.2549e-05	GTACGTAS	GTACGT--
promoter_Mep3_ZM_c30.199	cluster_6.1	9.3358e-03	CGCATT	CGTAT-
promoter_Mep3_ZM_c30.208	cluster_6.1	2.2522e-04	CGTATG	CGTAT-
promoter_NADP-ME_ZM_c30.13	cluster_6.2	7.0006e-03	-CACGT	GTACGT
promoter_NADP-ME_ZM_c30.171	cluster_6.1	2.1013e-04	TCGTAT	-CGTAT
promoter_PEP-CK_ZM_c30.188	cluster_6.1	9.3086e-03	TCWTATTT	-CGTAT--
promoter_PEPC_ZM_c30.179	cluster_6.1	3.3180e-03	TTCGTATC	--CGTAT-
promoter_PEPC_ZM_c30.215	cluster_6.2	5.8961e-03	-TACGTT	GTACGT-
promoter_PPDK-RP_ZM_c30.85	cluster_6.2	1.2065e-04	GTRCGTG	GTACGT-
promoter_PPDK-RP_ZM_c30.150	cluster_6.1	2.6015e-03	CTATACGC	--ATACG-
promoter_PPDK-RP_ZM_c30.169	cluster_6.2	4.9927e-03	-TACGTC	GTACGT-
promoter_PPDK-RP_ZM_c30.185	cluster_6.1	1.5476e-04	CGTATA	CGTAT-
promoter_PPDK-RP_ZM_c30.198	cluster_6.1	9.0990e-03	CCCTAT	-CGTAT
promoter_PPDK_ZM_c30.76	cluster_6.2	1.7703e-04	GTGCGTG	GTACGT-
promoter_PP_ZM_c30.143	cluster_6.2	9.5822e-03	GGATACGTTG	--GTACGT--
promoter_PP_ZM_c30.145	cluster_6.2	8.5232e-03	GTATACGTGC	--GTACGT--
promoter_PP_ZM_c30.148	cluster_6.1	2.7600e-03	AGCGTATC	--CGTAT-
promoter_PP_ZM_c30.158	cluster_6.1	3.0241e-03	TGCGTATC	--CGTAT-
promoter_PP_ZM_c30.170	cluster_6.1	3.1908e-03	ACGTATCA	-CGTAT--
promoter_PP_ZM_c30.176	cluster_6.1	1.6047e-04	ACGTAT	-CGTAT
promoter_PP_ZM_c30.176	cluster_6.2	2.1083e-03	ATACGT	GTACGT
promoter_PP_ZM_c30.179	cluster_6.1	8.9864e-03	GGTATC	CGTAT-
promoter_PP_ZM_c30.181	cluster_6.1	1.5117e-04	CGTATC	CGTAT-
promoter_PP_ZM_c30.207	cluster_6.1	9.7329e-03	CGTTTC	CGTAT-
promoter_PPT_ZM_c30.209	cluster_6.2	4.7563e-03	AGTACG-	-GTACGT
promoter_PPT_ZM_c30.226	cluster_6.1	2.0731e-04	CGTATT	CGTAT-
