# Supplementary material for: Systems analysis of cis-regulatory motifs in C4 photosynthesis genes using maize and rice leaf transcriptomic data during a process of de-etiolation
Source: J Exp Bot. 2016 Jul 19;67(17):5105–17. doi: 10.1093/jxb/erw275 (PMC5014158; doi:10.1093/jxb/erw275)
Supplement: Supplementary Data [file supp_erw275_supplementary_table_S9.xlsx]

## Sheet: promoter.ZM
Table S9. Comparison of identified motifs between k80 and k30 approaches. Motifs were aligned against each other using cisGenome (http://www.biostat.jhsph.edu/~hji/cisgenome) (Ji et al., 2006) by setting P-value cutoff to be 0.01.
motif_1_id	motif_2_id	p_value	motif_1_cons	motif_2_cons
promoter_AlaAT_ZM_c30.3	old_promoter_AlaAT_maize.57	1.9635e-04	-GNCNGTTG-	TGTCGGTTCG
promoter_AlaAT_ZM_c30.3	old_promoter_AlaAT_maize.93	1.8424e-03	CAACNGNC	--ACAGCC
promoter_AlaAT_ZM_c30.3	old_promoter_AlaAT_maize.68	5.9854e-03	-GNCNGTTG-	TGGCGAATGG
promoter_AlaAT_ZM_c30.3	old_promoter_AlaAT_maize.61	8.2162e-03	--GNCNGTTG	GTGGCGAATG
promoter_AlaAT_ZM_c30.3	old_promoter_AlaAT_maize.125	9.8665e-03	CAACNGNC	--ACATNC
promoter_AlaAT_ZM_c30.21	old_promoter_AlaAT_maize.19	2.9404e-04	TGGTCAAN	TGGTCAAN
promoter_AlaAT_ZM_c30.21	old_promoter_AlaAT_maize.115	5.4170e-03	NTTGACCA	--TGACNT
promoter_AlaAT_ZM_c30.31	old_promoter_AlaAT_maize.115	4.4853e-03	-CACGT	TGACNT
promoter_AlaAT_ZM_c30.31	old_promoter_AlaAT_maize.77	7.5591e-03	---CACGT	TCTGACGT
promoter_AlaAT_ZM_c30.34	old_promoter_AlaAT_maize.21	4.2269e-04	AWATATA-	ATRTATAT
promoter_AlaAT_ZM_c30.34	old_promoter_AlaAT_maize.124	6.6667e-03	TATATWT	-ATATNG
promoter_AlaAT_ZM_c30.34	old_promoter_AlaAT_maize.24	8.3957e-03	AWATATA-	AAAAATAW
promoter_AlaAT_ZM_c30.35	old_promoter_AlaAT_maize.22	4.2349e-05	TATTTNTW	TATTTTWT
promoter_AlaAT_ZM_c30.35	old_promoter_AlaAT_maize.24	7.6274e-04	WANAAATA-	-AAAAATAW
promoter_AlaAT_ZM_c30.35	old_promoter_AlaAT_maize.35	8.7195e-04	TATTTNTW	-NTTTTTT
promoter_AlaAT_ZM_c30.35	old_promoter_AlaAT_maize.50	2.2999e-03	WANAAATA	TACAAAT-
promoter_AlaAT_ZM_c30.35	old_promoter_AlaAT_maize.83	4.5944e-03	WANAAATA	AAGNCATA
promoter_AlaAT_ZM_c30.36	old_promoter_AlaAT_maize.22	1.0338e-04	TWTTTTTW	TATTTTWT
promoter_AlaAT_ZM_c30.36	old_promoter_AlaAT_maize.35	2.7410e-04	TWTTTTTW	-NTTTTTT
promoter_AlaAT_ZM_c30.36	old_promoter_AlaAT_maize.34	2.8953e-04	WAAAAAWA	GAAAAAAA
promoter_AlaAT_ZM_c30.36	old_promoter_AlaAT_maize.24	1.2219e-03	WAAAAAWA-	-AAAAATAW
promoter_AlaAT_ZM_c30.36	old_promoter_AlaAT_maize.40	4.7099e-03	WAAAAAWA	GAAAAAGW
promoter_AlaAT_ZM_c30.37	old_promoter_AlaAT_maize.29	3.1255e-04	CGNCGNCG	-GGCGSCG
promoter_AlaAT_ZM_c30.37	old_promoter_AlaAT_maize.8	3.1877e-04	CGNCGNCG	-GGCGGCG
promoter_AlaAT_ZM_c30.38	old_promoter_AlaAT_maize.28	9.8534e-03	CTCCTCC	CCNCTCC
promoter_AlaAT_ZM_c30.39	old_promoter_AlaAT_maize.27	5.7233e-03	-TCTCTCTC	YTCTCCCT-
promoter_AlaAT_ZM_c30.40	old_promoter_AlaAT_maize.35	1.3204e-03	AAAANAAA	AAAAAAN-
promoter_AlaAT_ZM_c30.40	old_promoter_AlaAT_maize.34	1.5749e-03	AAAANAAA	GAAAAAAA
promoter_AlaAT_ZM_c30.40	old_promoter_AlaAT_maize.22	2.1628e-03	AAAANAAA	AWAAAATA
promoter_AlaAT_ZM_c30.40	old_promoter_AlaAT_maize.24	3.7492e-03	TTTNTTTT	WTATTTTT
promoter_AlaAT_ZM_c30.40	old_promoter_AlaAT_maize.38	6.7632e-03	AAAANAAA	CAAACANA
promoter_AlaAT_ZM_c30.42	old_promoter_AlaAT_maize.30	4.4539e-03	YCYTCCTC	TCATCATC
promoter_AlaAT_ZM_c30.43	old_promoter_AlaAT_maize.21	8.2294e-03	TTNTATA-	ATRTATAT
promoter_AlaAT_ZM_c30.44	old_promoter_AlaAT_maize.8	4.7420e-04	CCNCCKCC	-CGCCGCC
promoter_AlaAT_ZM_c30.44	old_promoter_AlaAT_maize.29	1.0995e-03	GGMGGNGG	GGCGSCG-
promoter_AlaAT_ZM_c30.44	old_promoter_AlaAT_maize.28	2.1470e-03	GGMGGNGG	GGAGNGG-
promoter_AlaAT_ZM_c30.45	old_promoter_AlaAT_maize.52	2.7508e-06	GTTTGGTT	GTTTGGTT
promoter_AlaAT_ZM_c30.45	old_promoter_AlaAT_maize.62	9.4725e-03	AACCAAAC---	-ACCATACAGG
promoter_AlaAT_ZM_c30.46	old_promoter_AlaAT_maize.27	3.0530e-03	CNCYCTCT	YTCTCCCT
promoter_AlaAT_ZM_c30.49	old_promoter_AlaAT_maize.28	3.6303e-03	GGAGANGA	GGAGNGG-
promoter_AlaAT_ZM_c30.49	old_promoter_AlaAT_maize.30	7.4852e-03	TCNTCTCC	TCATCATC
promoter_AlaAT_ZM_c30.50	old_promoter_AlaAT_maize.88	6.0010e-03	GGTGGNG	GGTAGT-
promoter_AlaAT_ZM_c30.50	old_promoter_AlaAT_maize.61	6.4936e-03	----CNCCACC	CATTCGCCAC-
promoter_AlaAT_ZM_c30.52	old_promoter_AlaAT_maize.62	1.8826e-04	--TGTTTGGT	CCTGTATGGT
promoter_AlaAT_ZM_c30.52	old_promoter_AlaAT_maize.52	6.7410e-04	TGTTTGGT-	-GTTTGGTT
promoter_AlaAT_ZM_c30.52	old_promoter_AlaAT_maize.66	4.9470e-03	-ACCAAACA-	YGCGCAACAG
promoter_AlaAT_ZM_c30.53	old_promoter_AlaAT_maize.30	2.8952e-04	GARGANGA	GATGATGA
promoter_AlaAT_ZM_c30.53	old_promoter_AlaAT_maize.40	3.6105e-03	TCNTCYTC	WCTTTTTC
promoter_AlaAT_ZM_c30.53	old_promoter_AlaAT_maize.26	9.0737e-03	GARGANGA	-ACGASG-
promoter_AlaAT_ZM_c30.54	old_promoter_AlaAT_maize.67	1.1714e-04	-CAACACAA-	GSGACACAAG
promoter_AlaAT_ZM_c30.54	old_promoter_AlaAT_maize.92	7.4136e-03	CAACACAA	-GACACA-
promoter_AlaAT_ZM_c30.54	old_promoter_AlaAT_maize.54	8.6858e-03	TTGTGTTG--	CTGTCTTGCG
promoter_AlaAT_ZM_c30.54	old_promoter_AlaAT_maize.79	8.7743e-03	-TTGTGTTG	CTTGTGTC-
promoter_AlaAT_ZM_c30.56	old_promoter_AlaAT_maize.106	5.0122e-03	YCYTCTC	-CCTGTC
promoter_AlaAT_ZM_c30.58	old_promoter_AlaAT_maize.24	1.4142e-03	AYAAATA-	AAAAATAW
promoter_AlaAT_ZM_c30.58	old_promoter_AlaAT_maize.98	2.0574e-03	AYAAATA	-CGAATA
promoter_AlaAT_ZM_c30.58	old_promoter_AlaAT_maize.22	2.5370e-03	TATTTRT-	TATTTTWT
promoter_AlaAT_ZM_c30.58	old_promoter_AlaAT_maize.64	9.3680e-03	TATTTRT---	CATTGGTACT
promoter_AlaAT_ZM_c30.59	old_promoter_AlaAT_maize.24	6.8967e-04	-AAAATANA	AAAAATAW-
promoter_AlaAT_ZM_c30.59	old_promoter_AlaAT_maize.22	1.6852e-03	AAAATANA	AWAAAATA
promoter_AlaAT_ZM_c30.59	old_promoter_AlaAT_maize.31	2.1274e-03	TNTATTTT	TAWAATTT
promoter_AlaAT_ZM_c30.59	old_promoter_AlaAT_maize.62	4.5467e-03	--TNTATTTT	CCTGTATGGT
promoter_AlaAT_ZM_c30.59	old_promoter_AlaAT_maize.35	4.6183e-03	TNTATTTT	-NTTTTTT
promoter_AlaAT_ZM_c30.60	old_promoter_AlaAT_maize.35	6.0071e-04	ATTTNTTT	NTTTTTT-
promoter_AlaAT_ZM_c30.60	old_promoter_AlaAT_maize.34	1.6127e-03	-AAANAAAT	GAAAAAAA-
promoter_AlaAT_ZM_c30.60	old_promoter_AlaAT_maize.22	2.2131e-03	AAANAAAT-	-AWAAAATA
promoter_AlaAT_ZM_c30.60	old_promoter_AlaAT_maize.24	2.5431e-03	AAANAAAT	AAAAATAW
promoter_AlaAT_ZM_c30.60	old_promoter_AlaAT_maize.41	2.6388e-03	AAANAAAT	GAATAAAT
promoter_AlaAT_ZM_c30.62	old_promoter_AlaAT_maize.26	1.1406e-03	CACGACN	-ACGASG
promoter_AlaAT_ZM_c30.62	old_promoter_AlaAT_maize.54	1.8807e-03	--CACGACN-	CGCAAGACAG
promoter_AlaAT_ZM_c30.62	old_promoter_AlaAT_maize.14	3.5051e-03	--CACGACN-	GNCACGTCAS
promoter_AlaAT_ZM_c30.62	old_promoter_AlaAT_maize.103	6.1972e-03	NGTCGTG	TGTNCT-
promoter_AlaAT_ZM_c30.62	old_promoter_AlaAT_maize.115	7.3275e-03	NGTCGTG	TGACNT-
promoter_AlaAT_ZM_c30.64	old_promoter_AlaAT_maize.38	2.9845e-03	CAANAACA	CAAACANA
promoter_AlaAT_ZM_c30.64	old_promoter_AlaAT_maize.103	7.6227e-03	CAANAACA	--AGNACA
promoter_AlaAT_ZM_c30.64	old_promoter_AlaAT_maize.107	9.0386e-03	TGTTNTTG	--TTTCTG
promoter_AlaAT_ZM_c30.66	old_promoter_AlaAT_maize.24	6.4779e-04	TTMTTTT-	WTATTTTT
promoter_AlaAT_ZM_c30.66	old_promoter_AlaAT_maize.34	1.8285e-03	-AAAAKAA	GAAAAAAA
promoter_AlaAT_ZM_c30.66	old_promoter_AlaAT_maize.22	7.9213e-03	--AAAAKAA	AWAAAATA-
promoter_AlaAT_ZM_c30.66	old_promoter_AlaAT_maize.16	8.3462e-03	TTMTTTT	-CCTTTW
promoter_AlaAT_ZM_c30.69	old_promoter_AlaAT_maize.62	8.8230e-04	--CATGCATG	ACCATACAGG
promoter_AlaAT_ZM_c30.71	old_promoter_AlaAT_maize.67	4.7005e-04	-CAACACAA-	GSGACACAAG
promoter_AlaAT_ZM_c30.71	old_promoter_AlaAT_maize.54	2.9224e-03	TTGTGTTG--	CTGTCTTGCG
promoter_AlaAT_ZM_c30.71	old_promoter_AlaAT_maize.92	7.4136e-03	CAACACAA	-GACACA-
promoter_AlaAT_ZM_c30.72	old_promoter_AlaAT_maize.60	6.0901e-03	-TANAGATA-	ATGGCGATAG
promoter_AlaAT_ZM_c30.72	old_promoter_AlaAT_maize.70	6.6830e-03	TATCTNTA	TATCGCCA
promoter_AlaAT_ZM_c30.72	old_promoter_AlaAT_maize.55	9.0091e-03	TANAGATA---	-AGAGTTACCG
promoter_AlaAT_ZM_c30.76	old_promoter_AlaAT_maize.116	5.6850e-03	RTRTGTGT	-TATGNG-
promoter_AlaAT_ZM_c30.76	old_promoter_AlaAT_maize.92	7.1316e-03	ACACAYAY	-GACACA-
promoter_AlaAT_ZM_c30.76	old_promoter_AlaAT_maize.86	9.8472e-03	RTRTGTGT	CTGTATGG
promoter_AlaAT_ZM_c30.76	old_promoter_AlaAT_maize.125	9.9207e-03	ACACAYAY	--ACATNC
promoter_AlaAT_ZM_c30.77	old_promoter_AlaAT_maize.22	1.0417e-03	-TAAWATA	AWAAAATA
promoter_AlaAT_ZM_c30.77	old_promoter_AlaAT_maize.24	8.1879e-03	TAAWATA-	AAAAATAW
promoter_AlaAT_ZM_c30.78	old_promoter_AlaAT_maize.30	9.5529e-06	TCATCATC	TCATCATC
promoter_AlaAT_ZM_c30.78	old_promoter_AlaAT_maize.26	4.0624e-03	GATGATGA	-ACGASG-
promoter_AlaAT_ZM_c30.79	old_promoter_AlaAT_maize.14	2.9968e-05	GCCACGYC--	GNCACGTCAS
promoter_AlaAT_ZM_c30.80	old_promoter_AlaAT_maize.66	8.5238e-03	-TGYTGMTG-	CTGTTGCGCR
promoter_AlaAT_ZM_c30.81	old_promoter_AlaAT_maize.116	5.8185e-03	KTRTGTGT	-TATGNG-
promoter_AlaAT_ZM_c30.81	old_promoter_AlaAT_maize.92	7.0836e-03	ACACAYAM	-GACACA-
promoter_AlaAT_ZM_c30.81	old_promoter_AlaAT_maize.125	7.4141e-03	ACACAYAM	--ACATNC
promoter_AlaAT_ZM_c30.81	old_promoter_AlaAT_maize.67	7.4607e-03	-ACACAYAM-	GSGACACAAG
promoter_AlaAT_ZM_c30.81	old_promoter_AlaAT_maize.86	8.3969e-03	KTRTGTGT	CTGTATGG
promoter_AlaAT_ZM_c30.82	old_promoter_AlaAT_maize.52	6.6502e-04	-TTTRKTT	GTTTGGTT
promoter_AlaAT_ZM_c30.82	old_promoter_AlaAT_maize.38	2.4210e-03	-AAMYAAA	CAAACANA
promoter_AlaAT_ZM_c30.82	old_promoter_AlaAT_maize.34	4.6982e-03	-AAMYAAA	GAAAAAAA
promoter_AlaAT_ZM_c30.84	old_promoter_AlaAT_maize.28	5.5036e-03	NGGAGGAG	-GGAGNGG
promoter_AlaAT_ZM_c30.86	old_promoter_AlaAT_maize.22	3.2844e-04	AWATAATA	AWAAAATA
promoter_AlaAT_ZM_c30.86	old_promoter_AlaAT_maize.39	6.8150e-04	TATTATWT	TATTATKA
promoter_AlaAT_ZM_c30.86	old_promoter_AlaAT_maize.31	1.6838e-03	AWATAATA	AAATTWTA
promoter_AlaAT_ZM_c30.87	old_promoter_AlaAT_maize.21	2.1542e-03	ANATATGT	ATRTATAT
promoter_AlaAT_ZM_c30.87	old_promoter_AlaAT_maize.124	9.1790e-03	ACATATNT	--ATATNG
promoter_AlaAT_ZM_c30.89	old_promoter_AlaAT_maize.124	4.6634e-03	ATMTCTA	ATATNG-
promoter_AlaAT_ZM_c30.89	old_promoter_AlaAT_maize.21	7.9238e-03	ATMTCTA-	ATRTATAT
promoter_AlaAT_ZM_c30.90	old_promoter_AlaAT_maize.37	4.6231e-04	CGGCSAGG	-GKCGAGG
promoter_AlaAT_ZM_c30.96	old_promoter_AlaAT_maize.46	7.8889e-04	-TNTTGGTG	GTCTTGGT-
promoter_AlaAT_ZM_c30.99	old_promoter_AlaAT_maize.35	1.9738e-04	AAAAAAAT	AAAAAAN-
promoter_AlaAT_ZM_c30.99	old_promoter_AlaAT_maize.34	7.5588e-04	ATTTTTTT-	-TTTTTTTC
promoter_AlaAT_ZM_c30.99	old_promoter_AlaAT_maize.22	1.0593e-03	AAAAAAAT-	-AWAAAATA
promoter_AlaAT_ZM_c30.99	old_promoter_AlaAT_maize.24	1.2287e-03	ATTTTTTT	WTATTTTT
promoter_AlaAT_ZM_c30.108	old_promoter_AlaAT_maize.102	3.6451e-03	TAGTTAKT	-AGNTAC-
promoter_AlaAT_ZM_c30.108	old_promoter_AlaAT_maize.88	5.7382e-03	TAGTTAKT	--GGTAGT
promoter_AlaAT_ZM_c30.108	old_promoter_AlaAT_maize.97	7.4490e-03	TAGTTAKT	--GATAGT
promoter_AlaAT_ZM_c30.109	old_promoter_AlaAT_maize.25	3.3446e-03	AACAACAW	AMTAACAT
promoter_AlaAT_ZM_c30.109	old_promoter_AlaAT_maize.73	6.1911e-03	AACAACAW	CGCAACAG
promoter_AlaAT_ZM_c30.112	old_promoter_AlaAT_maize.28	2.6213e-04	GGGAKGGG	-GGAGNGG
promoter_AlaAT_ZM_c30.116	old_promoter_AlaAT_maize.26	9.3963e-05	ACGAGGAC	ACGASG--
promoter_AlaAT_ZM_c30.116	old_promoter_AlaAT_maize.46	7.9977e-03	ACGAGGAC	ACCAAGAC
promoter_AlaAT_ZM_c30.117	old_promoter_AlaAT_maize.21	2.4118e-03	CATGYATA-	-ATRTATAT
promoter_AlaAT_ZM_c30.117	old_promoter_AlaAT_maize.108	5.5263e-03	TATRCATG	TATRCC--
promoter_AlaAT_ZM_c30.117	old_promoter_AlaAT_maize.62	6.5867e-03	--TATRCATG	ACCATACAGG
promoter_AlaAT_ZM_c30.121	old_promoter_AlaAT_maize.21	1.8271e-03	-TGTATMTA	ATRTATAT-
promoter_AlaAT_ZM_c30.121	old_promoter_AlaAT_maize.2	7.3616e-03	TAKATACA-	-AGRTWCAT
promoter_AlaAT_ZM_c30.121	old_promoter_AlaAT_maize.102	7.7258e-03	TAKATACA	-AGNTAC-
promoter_AlaAT_ZM_c30.121	old_promoter_AlaAT_maize.96	9.9566e-03	TAKATACA	-AGCTAC-
promoter_AlaAT_ZM_c30.122	old_promoter_AlaAT_maize.90	1.7096e-03	TTGTACAT	TGGTAC--
promoter_AlaAT_ZM_c30.122	old_promoter_AlaAT_maize.2	5.5364e-03	TTGTACAT	AGRTWCAT
promoter_AlaAT_ZM_c30.122	old_promoter_AlaAT_maize.123	7.0192e-03	TTGTACAT	--GTACAG
promoter_AlaAT_ZM_c30.122	old_promoter_AlaAT_maize.103	8.5918e-03	ATGTACAA	-TGTNCT-
promoter_AlaAT_ZM_c30.122	old_promoter_AlaAT_maize.119	9.7234e-03	TTGTACAT	TWGAAC--
promoter_AlaAT_ZM_c30.126	old_promoter_AlaAT_maize.103	4.4604e-04	AGMACAA	AGNACA-
promoter_AlaAT_ZM_c30.126	old_promoter_AlaAT_maize.64	4.2267e-03	---TTGTKCT	CATTGGTACT
promoter_AlaAT_ZM_c30.128	old_promoter_AlaAT_maize.38	1.0190e-04	-AAACAWA	CAAACANA
promoter_AlaAT_ZM_c30.128	old_promoter_AlaAT_maize.92	7.4923e-03	AAACAWA	-GACACA
promoter_AlaAT_ZM_c30.128	old_promoter_AlaAT_maize.34	8.1311e-03	-AAACAWA	GAAAAAAA
promoter_AlaAT_ZM_c30.128	old_promoter_AlaAT_maize.52	8.7187e-03	-TWTGTTT	GTTTGGTT
promoter_AlaAT_ZM_c30.129	old_promoter_AlaAT_maize.54	1.8852e-03	-TTTCTTGK-	CTGTCTTGCG
promoter_AlaAT_ZM_c30.129	old_promoter_AlaAT_maize.107	8.7274e-03	TTTCTTGK	TTTCTG--
promoter_AlaAT_ZM_c30.130	old_promoter_AlaAT_maize.31	3.3614e-04	AAASTTTA	AAATTWTA
promoter_AlaAT_ZM_c30.130	old_promoter_AlaAT_maize.118	5.3139e-04	TAAASTTT	--AACTTT
promoter_AlaAT_ZM_c30.131	old_promoter_AlaAT_maize.30	5.2234e-04	NTCATCAT-	-TCATCATC
promoter_AlaAT_ZM_c30.131	old_promoter_AlaAT_maize.60	3.2087e-03	--NTCATCAT	CTATCGCCAT
promoter_AlaAT_ZM_c30.131	old_promoter_AlaAT_maize.121	8.4523e-03	ATGATGAN	--TATGAG
promoter_AlaAT_ZM_c30.132	old_promoter_AlaAT_maize.34	6.3871e-04	-AKAAAAA	GAAAAAAA
promoter_AlaAT_ZM_c30.132	old_promoter_AlaAT_maize.40	6.8465e-03	--TTTTTMT	WCTTTTTC-
promoter_AlaAT_ZM_c30.132	old_promoter_AlaAT_maize.107	7.4425e-03	-AKAAAAA	CAGAAA--
promoter_AlaAT_ZM_c30.132	old_promoter_AlaAT_maize.22	7.5693e-03	AKAAAAA-	AWAAAATA
promoter_AlaAT_ZM_c30.134	old_promoter_AlaAT_maize.16	1.4672e-03	AAARGGAA	WAAAGG--
promoter_AlaAT_ZM_c30.135	old_promoter_AlaAT_maize.123	2.5383e-03	GTACATG	GTACAG-
promoter_AlaAT_ZM_c30.135	old_promoter_AlaAT_maize.117	6.5135e-03	GTACATG	-TACMNG
promoter_AlaAT_ZM_c30.136	old_promoter_AlaAT_maize.8	4.0800e-03	GTGCYGCC	-CGCCGCC
promoter_AlaAT_ZM_c30.138	old_promoter_AlaAT_maize.61	6.3698e-03	GTGGTG----	GTGGCGAATG
promoter_AlaAT_ZM_c30.140	old_promoter_AlaAT_maize.63	9.5928e-03	TCYCCGTC--	TCCCAGTTTG
promoter_AlaAT_ZM_c30.140	old_promoter_AlaAT_maize.14	9.7840e-03	--GACGGRGA	STGACGTGNC
promoter_AlaAT_ZM_c30.141	old_promoter_AlaAT_maize.39	1.9426e-03	-AWTATTAT	TATTATKA-
promoter_AlaAT_ZM_c30.141	old_promoter_AlaAT_maize.59	5.9710e-03	--ATAATAWT	CGATAGTATG
promoter_AlaAT_ZM_c30.142	old_promoter_AlaAT_maize.2	3.5542e-03	-TGTWCAT	AGRTWCAT
promoter_AlaAT_ZM_c30.142	old_promoter_AlaAT_maize.123	4.8920e-03	TGTWCAT	-GTACAG
promoter_AlaAT_ZM_c30.142	old_promoter_AlaAT_maize.119	6.4266e-03	ATGWACA	TWGAAC-
promoter_AlaAT_ZM_c30.143	old_promoter_AlaAT_maize.113	1.7483e-03	AAATATG	-AGTATG
promoter_AlaAT_ZM_c30.143	old_promoter_AlaAT_maize.124	6.8972e-03	CATATTT	-ATATNG
promoter_AlaAT_ZM_c30.143	old_promoter_AlaAT_maize.24	9.8511e-03	--AAATATG	AAAAATAW-
promoter_AlaAT_ZM_c30.147	old_promoter_AlaAT_maize.85	5.8783e-03	TCTCTGGC	ANTCTGGA
promoter_AlaAT_ZM_c30.147	old_promoter_AlaAT_maize.54	8.8497e-03	-GCCAGAGA-	CGCAAGACAG
promoter_AlaAT_ZM_c30.147	old_promoter_AlaAT_maize.95	9.6177e-03	GCCAGAGA	TCCAGA--
promoter_AlaAT_ZM_c30.149	old_promoter_AlaAT_maize.40	1.1615e-03	TCTATTTC	WCTTTTTC
promoter_AlaAT_ZM_c30.149	old_promoter_AlaAT_maize.120	7.0367e-03	TCTATTTC	--TATGNC
promoter_AlaAT_ZM_c30.151	old_promoter_AlaAT_maize.106	3.5008e-03	TCATGKCC	-CCTGTC-
promoter_AlaAT_ZM_c30.152	old_promoter_AlaAT_maize.57	9.7093e-03	--AAACGAAA	CGAACCGACA
promoter_AlaAT_ZM_c30.155	old_promoter_AlaAT_maize.30	1.0477e-03	GAAGGTGA	GATGATGA
promoter_AlaAT_ZM_c30.158	old_promoter_AlaAT_maize.14	9.2519e-03	--GGCGCGCC	STGACGTGNC
promoter_AlaAT_ZM_c30.159	old_promoter_AlaAT_maize.26	4.2960e-03	GGCCTCG-	--CSTCGT
promoter_AlaAT_ZM_c30.162	old_promoter_AlaAT_maize.39	3.2954e-03	TWTTATGT	TATTATKA
promoter_AlaAT_ZM_c30.162	old_promoter_AlaAT_maize.107	4.6199e-03	ACATAAWA	-CAGAAA-
promoter_AlaAT_ZM_c30.162	old_promoter_AlaAT_maize.77	8.9793e-03	TWTTATGT	TCTGACGT
promoter_AlaAT_ZM_c30.168	old_promoter_AlaAT_maize.22	3.3567e-04	TATTGTWT	TATTTTWT
promoter_AlaAT_ZM_c30.168	old_promoter_AlaAT_maize.59	9.9137e-03	-AWACAATA-	CATACTATCG
promoter_AlaAT_ZM_c30.169	old_promoter_AlaAT_maize.37	4.9027e-04	GGTCGAGG	-GKCGAGG
promoter_AlaAT_ZM_c30.170	old_promoter_AlaAT_maize.38	2.6384e-03	CAMACCTA	CAAACANA
promoter_AlaAT_ZM_c30.170	old_promoter_AlaAT_maize.57	6.3461e-03	CAMACCTA--	CGAACCGACA
promoter_AlaAT_ZM_c30.172	old_promoter_AlaAT_maize.31	2.9495e-04	-AATTWTAG	AAATTWTA-
promoter_AlaAT_ZM_c30.172	old_promoter_AlaAT_maize.44	7.7795e-03	AATTWTAG	-TTTATAG
promoter_AlaAT_ZM_c30.172	old_promoter_AlaAT_maize.56	7.7936e-03	CTAWAATT--	CTAAATTCCG
promoter_AlaAT_ZM_c30.172	old_promoter_AlaAT_maize.118	8.8979e-03	AATTWTAG	AACTTT--
promoter_AlaAT_ZM_c30.177	old_promoter_AlaAT_maize.48	9.6415e-03	CAAATCAA	CAAATGAT
promoter_AlaAT_ZM_c30.179	old_promoter_AlaAT_maize.30	1.1374e-03	-CAYCATCT	TCATCATC-
promoter_AlaAT_ZM_c30.181	old_promoter_AlaAT_maize.20	8.6899e-03	SGTGGGCT-	--TGRGCTC
promoter_AlaAT_ZM_c30.185	old_promoter_AlaAT_maize.71	3.3265e-05	CCACGTTGTG	--ACRTTGCG
promoter_AlaAT_ZM_c30.185	old_promoter_AlaAT_maize.100	4.6929e-04	CACAACGTGG	--CAANRT--
promoter_AlaAT_ZM_c30.185	old_promoter_AlaAT_maize.104	4.8669e-04	CACAACGTGG	CACAAG----
promoter_AlaAT_ZM_c30.185	old_promoter_AlaAT_maize.109	5.1162e-04	CCACGTTGTG	----GTTGCR
promoter_AlaAT_ZM_c30.185	old_promoter_AlaAT_maize.73	1.0270e-03	CACAACGTGG	CGCAACAG--
promoter_AlaAT_ZM_c30.186	old_promoter_AlaAT_maize.23	5.9011e-04	CGGTGTACAC	-GGTCTAAA-
promoter_AlaAT_ZM_c30.186	old_promoter_AlaAT_maize.87	6.7456e-04	CGGTGTACAC	-AGTGTAAC-
promoter_AlaAT_ZM_c30.186	old_promoter_AlaAT_maize.123	7.5187e-04	CGGTGTACAC	----GTACAG
promoter_AlaAT_ZM_c30.186	old_promoter_AlaAT_maize.84	1.3851e-03	GTGTACACCG	--ACGAACCG
promoter_AlaAT_ZM_c30.186	old_promoter_AlaAT_maize.72	1.8771e-03	GTGTACACCG	--GTTACCRG
promoter_AlaAT_ZM_c30.187	old_promoter_AlaAT_maize.83	2.6105e-03	GCAACGCACG	--AAGNCATA
promoter_AlaAT_ZM_c30.187	old_promoter_AlaAT_maize.87	3.7223e-03	GCAACGCACG	GTTACACT--
promoter_AlaAT_ZM_c30.187	old_promoter_AlaAT_maize.79	4.4467e-03	GCAACGCACG	--GACACAAG
promoter_AlaAT_ZM_c30.187	old_promoter_AlaAT_maize.71	5.0238e-03	CGTGCGTTGC-	---ACRTTGCG
promoter_AlaAT_ZM_c30.187	old_promoter_AlaAT_maize.94	5.3889e-03	CGTGCGTTGC	---GCYTTA-
promoter_AlaAT_ZM_c30.188	old_promoter_AlaAT_maize.74	1.6281e-04	ACAGTGTCCG	--AATGTCGG
promoter_AlaAT_ZM_c30.188	old_promoter_AlaAT_maize.69	3.2879e-04	CGGACACTGT	CGGTAACT--
promoter_AlaAT_ZM_c30.188	old_promoter_AlaAT_maize.87	7.4398e-04	CGGACACTGT	GTTACACT--
promoter_AlaAT_ZM_c30.188	old_promoter_AlaAT_maize.103	1.1615e-03	ACAGTGTCCG	----TGTNCT
promoter_AlaAT_ZM_c30.188	old_promoter_AlaAT_maize.47	1.2821e-03	ACAGTGTCCG	ACATTGTT--
promoter_AlaAT_ZM_c30.189	old_promoter_AlaAT_maize.107	7.3308e-04	GAGTCTCTGA	---TTTCTG-
promoter_AlaAT_ZM_c30.189	old_promoter_AlaAT_maize.74	1.1503e-03	GAGTCTCTGA	-AATGTCGG-
promoter_AlaAT_ZM_c30.189	old_promoter_AlaAT_maize.72	1.6834e-03	GAGTCTCTGA	--GTTACCRG
promoter_AlaAT_ZM_c30.189	old_promoter_AlaAT_maize.69	2.1195e-03	TCAGAGACTC	-CGGTAACT-
promoter_AlaAT_ZM_c30.189	old_promoter_AlaAT_maize.86	2.1902e-03	TCAGAGACTC	CCATACAG--
promoter_AlaAT_ZM_c30.190	old_promoter_AlaAT_maize.72	2.1814e-04	CCTAGTCACC	-CYGGTAAC-
promoter_AlaAT_ZM_c30.190	old_promoter_AlaAT_maize.115	1.4742e-03	GGTGACTAGG	--TGACNT--
promoter_AlaAT_ZM_c30.190	old_promoter_AlaAT_maize.102	1.9020e-03	CCTAGTCACC	---AGNTAC-
promoter_AlaAT_ZM_c30.190	old_promoter_AlaAT_maize.69	3.1062e-03	-GGTGACTAGG	CGGTAACT---
promoter_AlaAT_ZM_c30.190	old_promoter_AlaAT_maize.79	3.6651e-03	GGTGACTAGG	-GACACAAG-
promoter_AlaAT_ZM_c30.191	old_promoter_AlaAT_maize.103	2.3190e-04	TTGAGTACAC	---AGNACA-
promoter_AlaAT_ZM_c30.191	old_promoter_AlaAT_maize.123	6.2023e-04	GTGTACTCAA	CTGTAC----
promoter_AlaAT_ZM_c30.191	old_promoter_AlaAT_maize.2	1.9176e-03	TTGAGTACAC	--AGRTWCAT
promoter_AlaAT_ZM_c30.191	old_promoter_AlaAT_maize.75	2.9914e-03	GTGTACTCAA	--GTACCAAT
promoter_AlaAT_ZM_c30.191	old_promoter_AlaAT_maize.78	3.8587e-03	TTGAGTACAC	TGGCGAAW--
promoter_AlaAT_ZM_c30.192	old_promoter_AlaAT_maize.77	8.6653e-04	CGACTCAGAG	-ACGTCAGA-
promoter_AlaAT_ZM_c30.192	old_promoter_AlaAT_maize.121	1.0832e-03	CTCTGAGTCG	-TATGAG---
promoter_AlaAT_ZM_c30.192	old_promoter_AlaAT_maize.73	1.3345e-03	CTCTGAGTCG	--CTGTTGCG
promoter_AlaAT_ZM_c30.192	old_promoter_AlaAT_maize.92	1.4525e-03	CGACTCAGAG	-GACACA---
promoter_AlaAT_ZM_c30.192	old_promoter_AlaAT_maize.86	1.8030e-03	CGACTCAGAG	CCATACAG--
promoter_AlaAT_ZM_c30.193	old_promoter_AlaAT_maize.93	4.4786e-04	CAACAGTCGC	--ACAGCC--
promoter_AlaAT_ZM_c30.193	old_promoter_AlaAT_maize.81	7.4262e-04	GCGACTGTTG	-CGAATGGC-
promoter_AlaAT_ZM_c30.193	old_promoter_AlaAT_maize.125	1.2914e-03	CAACAGTCGC	--ACATNC--
promoter_AlaAT_ZM_c30.193	old_promoter_AlaAT_maize.91	1.3998e-03	GCGACTGTTG	-CNAATG---
promoter_AlaAT_ZM_c30.193	old_promoter_AlaAT_maize.72	1.6273e-03	GCGACTGTTG	GTTACCRG--
promoter_AlaAT_ZM_c30.194	old_promoter_AlaAT_maize.20	1.6575e-03	TGAGCCAACG	-GAGCYCA--
promoter_AlaAT_ZM_c30.194	old_promoter_AlaAT_maize.69	2.6777e-03	TGAGCCAACG	--AGTTACCG
promoter_AlaAT_ZM_c30.194	old_promoter_AlaAT_maize.72	2.7152e-03	CGTTGGCTCA	-GTTACCRG-
promoter_AlaAT_ZM_c30.194	old_promoter_AlaAT_maize.75	3.5154e-03	TGAGCCAACG	-GTACCAAT-
promoter_AlaAT_ZM_c30.194	old_promoter_AlaAT_maize.91	4.0014e-03	TGAGCCAACG	----CNAATG
promoter_AlaAT_ZM_c30.195	old_promoter_AlaAT_maize.74	1.7798e-05	CCGACGTTGT	CCGACATT--
promoter_AlaAT_ZM_c30.195	old_promoter_AlaAT_maize.100	5.0185e-04	ACAACGTCGG	-CAANRT---
promoter_AlaAT_ZM_c30.195	old_promoter_AlaAT_maize.115	9.2506e-04	ACAACGTCGG	---ANGTCA-
promoter_AlaAT_ZM_c30.195	old_promoter_AlaAT_maize.124	1.5856e-03	ACAACGTCGG	---ATATNG-
promoter_AlaAT_ZM_c30.195	old_promoter_AlaAT_maize.77	1.6667e-03	-CCGACGTTGT	TCTGACGT---
promoter_AlaAT_ZM_c30.196	old_promoter_AlaAT_maize.110	3.8538e-04	GGATACTGTC	GGATAA----
promoter_AlaAT_ZM_c30.196	old_promoter_AlaAT_maize.87	5.5518e-04	GGATACTGTC	-GTTACACT-
promoter_AlaAT_ZM_c30.196	old_promoter_AlaAT_maize.106	5.8959e-04	GGATACTGTC	----CCTGTC
promoter_AlaAT_ZM_c30.196	old_promoter_AlaAT_maize.72	8.2349e-04	GGATACTGTC	-GTTACCRG-
promoter_AlaAT_ZM_c30.196	old_promoter_AlaAT_maize.97	1.1086e-03	GGATACTGTC	-GATAGT---
promoter_AlaAT_ZM_c30.197	old_promoter_AlaAT_maize.74	1.2640e-03	ACAGAGTCCG	--AATGTCGG
promoter_AlaAT_ZM_c30.197	old_promoter_AlaAT_maize.84	1.5499e-03	ACAGAGTCCG	--ACGAACCG
promoter_AlaAT_ZM_c30.197	old_promoter_AlaAT_maize.85	1.5623e-03	-ACAGAGTCCG	TCCAGANT---
promoter_AlaAT_ZM_c30.197	old_promoter_AlaAT_maize.71	1.9603e-03	ACAGAGTCCG	--ACRTTGCG
promoter_AlaAT_ZM_c30.197	old_promoter_AlaAT_maize.69	2.0664e-03	CGGACTCTGT	CGGTAACT--
promoter_AlaAT_ZM_c30.198	old_promoter_AlaAT_maize.103	4.0194e-04	GAGTACAC	-AGNACA-
promoter_AlaAT_ZM_c30.198	old_promoter_AlaAT_maize.123	1.5383e-03	GTGTACTC	CTGTAC--
promoter_AlaAT_ZM_c30.198	old_promoter_AlaAT_maize.65	2.1254e-03	--GTGTACTC	CAGTGTAACA
promoter_AlaAT_ZM_c30.198	old_promoter_AlaAT_maize.2	5.1406e-03	GAGTACAC	AGRTWCAT
promoter_AlaAT_ZM_c30.198	old_promoter_AlaAT_maize.20	8.4481e-03	GTGTACTC	-TGRGCTC
promoter_AlaAT_ZM_c30.199	old_promoter_AlaAT_maize.107	1.5943e-03	CAGAGACT	CAGAAA--
promoter_AlaAT_ZM_c30.199	old_promoter_AlaAT_maize.74	2.7319e-03	AGTCTCTG	AATGTCGG
promoter_AlaAT_ZM_c30.199	old_promoter_AlaAT_maize.69	4.9958e-03	AGTCTCTG	AGTTACCG
promoter_AlaAT_ZM_c30.199	old_promoter_AlaAT_maize.58	5.2120e-03	CAGAGACT--	CCGACATTGG
promoter_AlaAT_ZM_c30.199	old_promoter_AlaAT_maize.87	8.3122e-03	CAGAGACT	GTTACACT
promoter_AlaAT_ZM_c30.200	old_promoter_AlaAT_maize.57	5.8264e-03	-GACCGTTG-	TGTCGGTTCG
promoter_AlaAT_ZM_c30.200	old_promoter_AlaAT_maize.118	8.0090e-03	CAACGGTC	-AACTTT-
promoter_AlaAT_ZM_c30.200	old_promoter_AlaAT_maize.93	8.1969e-03	CAACGGTC	--ACAGCC
promoter_AlaAT_ZM_c30.200	old_promoter_AlaAT_maize.100	8.3718e-03	CAACGGTC	-CAANRT-
promoter_AlaAT_ZM_c30.200	old_promoter_AlaAT_maize.58	9.1206e-03	CAACGGTC--	CCAATGTCGG
promoter_AlaAT_ZM_c30.201	old_promoter_AlaAT_maize.104	8.1455e-04	ACACAACG	-CACAAG-
promoter_AlaAT_ZM_c30.201	old_promoter_AlaAT_maize.109	1.1682e-03	ACACAACG	-YGCAAC-
promoter_AlaAT_ZM_c30.201	old_promoter_AlaAT_maize.84	2.0028e-03	CGTTGTGT	CGGTTCGT
promoter_AlaAT_ZM_c30.201	old_promoter_AlaAT_maize.79	2.4105e-03	-ACACAACG	GACACAAG-
promoter_AlaAT_ZM_c30.201	old_promoter_AlaAT_maize.66	2.4977e-03	-ACACAACG-	YGCGCAACAG
promoter_AlaAT_ZM_c30.202	old_promoter_AlaAT_maize.85	7.6486e-04	ACTCACGA	ANTCTGGA
promoter_AlaAT_ZM_c30.202	old_promoter_AlaAT_maize.78	1.9968e-03	TCGTGAGT	TGGCGAAW
promoter_AlaAT_ZM_c30.202	old_promoter_AlaAT_maize.80	2.7103e-03	TCGTGAGT	TCCRGAAT
promoter_AlaAT_ZM_c30.202	old_promoter_AlaAT_maize.61	2.8204e-03	-TCGTGAGT-	GTGGCGAATG
promoter_AlaAT_ZM_c30.202	old_promoter_AlaAT_maize.68	2.9019e-03	TCGTGAGT--	TGGCGAATGG
promoter_AlaAT_ZM_c30.203	old_promoter_AlaAT_maize.69	3.0482e-04	AGTCACCC	AGTTACCG
promoter_AlaAT_ZM_c30.203	old_promoter_AlaAT_maize.55	6.7655e-04	GGGTGACT--	CGGTAACTCT
promoter_AlaAT_ZM_c30.203	old_promoter_AlaAT_maize.53	1.0010e-03	-AGTCACCC-	GAGTTACCGG
promoter_AlaAT_ZM_c30.203	old_promoter_AlaAT_maize.78	3.1309e-03	AGTCACCC	WTTCGCCA
promoter_AlaAT_ZM_c30.203	old_promoter_AlaAT_maize.61	3.2774e-03	-GGGTGACT-	GTGGCGAATG
promoter_AlaAT_ZM_c30.204	old_promoter_AlaAT_maize.71	8.4479e-05	CACAACGT	CGCAAYGT
promoter_AlaAT_ZM_c30.204	old_promoter_AlaAT_maize.104	9.9394e-04	CACAACGT	CACAAG--
promoter_AlaAT_ZM_c30.204	old_promoter_AlaAT_maize.100	1.1247e-03	CACAACGT	--CAANRT
promoter_AlaAT_ZM_c30.204	old_promoter_AlaAT_maize.109	1.1633e-03	CACAACGT	YGCAAC--
promoter_AlaAT_ZM_c30.204	old_promoter_AlaAT_maize.73	1.7539e-03	CACAACGT	CGCAACAG
promoter_AlaAT_ZM_c30.205	old_promoter_AlaAT_maize.92	1.7356e-03	TGTGAGTC	--TGTGTC
promoter_AlaAT_ZM_c30.205	old_promoter_AlaAT_maize.121	1.7484e-03	TGTGAGTC	TATGAG--
promoter_AlaAT_ZM_c30.205	old_promoter_AlaAT_maize.67	2.7398e-03	GACTCACA--	GSGACACAAG
promoter_AlaAT_ZM_c30.205	old_promoter_AlaAT_maize.116	3.1276e-03	TGTGAGTC	TATGNG--
promoter_AlaAT_ZM_c30.205	old_promoter_AlaAT_maize.57	3.1596e-03	TGTGAGTC--	TGTCGGTTCG
promoter_AlaAT_ZM_c30.206	old_promoter_AlaAT_maize.66	4.4874e-05	-GGTTGCGC-	CTGTTGCGCR
promoter_AlaAT_ZM_c30.206	old_promoter_AlaAT_maize.109	1.7507e-04	GCGCAACC	-YGCAAC-
promoter_AlaAT_ZM_c30.206	old_promoter_AlaAT_maize.89	2.3763e-03	GGTTGCGC	--TTGCGA
promoter_AlaAT_ZM_c30.206	old_promoter_AlaAT_maize.73	3.2557e-03	GCGCAACC-	-CGCAACAG
promoter_AlaAT_ZM_c30.206	old_promoter_AlaAT_maize.122	3.6569e-03	GCGCAACC	TCGCMA--
promoter_AlaAT_ZM_c30.207	old_promoter_AlaAT_maize.73	2.6692e-04	CGCAANCG	CGCAACAG
promoter_AlaAT_ZM_c30.207	old_promoter_AlaAT_maize.66	3.0740e-04	--CGCAANCG	YGCGCAACAG
promoter_AlaAT_ZM_c30.207	old_promoter_AlaAT_maize.109	1.0099e-03	CGCAANCG	YGCAAC--
promoter_AlaAT_ZM_c30.207	old_promoter_AlaAT_maize.71	1.1369e-03	CGNTTGCG	ACRTTGCG
promoter_AlaAT_ZM_c30.207	old_promoter_AlaAT_maize.81	1.3927e-03	CGCAANCG	GCCATTCG
promoter_AlaAT_ZM_c30.208	old_promoter_AlaAT_maize.63	2.8735e-03	-CGAAGTCT-	TCCCAGTTTG
promoter_AlaAT_ZM_c30.208	old_promoter_AlaAT_maize.58	3.1959e-03	-CGAAGTCT-	CCAATGTCGG
promoter_AlaAT_ZM_c30.208	old_promoter_AlaAT_maize.55	3.8669e-03	AGACTTCG--	AGAGTTACCG
promoter_AlaAT_ZM_c30.208	old_promoter_AlaAT_maize.115	4.9026e-03	CGAAGTCT	--ANGTCA
promoter_AlaAT_ZM_c30.208	old_promoter_AlaAT_maize.124	5.2161e-03	AGACTTCG	--ATATNG
promoter_AlaAT_ZM_c30.209	old_promoter_AlaAT_maize.121	1.8609e-03	ACTCAGAG	-CTCATA-
promoter_AlaAT_ZM_c30.209	old_promoter_AlaAT_maize.85	4.7973e-03	CTCTGAGT	TCCAGANT
promoter_AlaAT_ZM_c30.209	old_promoter_AlaAT_maize.82	4.9037e-03	ACTCAGAG	ATTCGGGG
promoter_AlaAT_ZM_c30.209	old_promoter_AlaAT_maize.126	5.5703e-03	CTCTGAGT	-TNGGGG-
promoter_AlaAT_ZM_c30.209	old_promoter_AlaAT_maize.116	6.5766e-03	CTCTGAGT	-TATGNG-
promoter_AlaAT_ZM_c30.210	old_promoter_AlaAT_maize.85	3.8310e-04	GTCAGAGT	TCCAGANT
promoter_AlaAT_ZM_c30.210	old_promoter_AlaAT_maize.87	1.2630e-03	GTCAGAGT	GTTACACT
promoter_AlaAT_ZM_c30.210	old_promoter_AlaAT_maize.65	2.8191e-03	-GTCAGAGT-	TGTTACACTG
promoter_AlaAT_ZM_c30.210	old_promoter_AlaAT_maize.120	4.4453e-03	GTCAGAGT	GNCATA--
promoter_AlaAT_ZM_c30.210	old_promoter_AlaAT_maize.95	6.4549e-03	GTCAGAGT	TCCAGA--
promoter_AlaAT_ZM_c30.211	old_promoter_AlaAT_maize.78	6.5890e-04	AGGCGACT	TGGCGAAW
promoter_AlaAT_ZM_c30.211	old_promoter_AlaAT_maize.68	7.8173e-04	AGGCGACT--	TGGCGAATGG
promoter_AlaAT_ZM_c30.211	old_promoter_AlaAT_maize.61	8.8942e-04	-AGTCGCCT-	CATTCGCCAC
promoter_AlaAT_ZM_c30.211	old_promoter_AlaAT_maize.122	2.2851e-03	AGGCGACT	TKGCGA--
promoter_AlaAT_ZM_c30.211	old_promoter_AlaAT_maize.69	2.8417e-03	AGTCGCCT	AGTTACCG
promoter_AlaAT_ZM_c30.212	old_promoter_AlaAT_maize.123	1.2994e-04	CGCTGTAC	--CTGTAC
promoter_AlaAT_ZM_c30.212	old_promoter_AlaAT_maize.65	8.0393e-04	CGCTGTAC--	CAGTGTAACA
promoter_AlaAT_ZM_c30.212	old_promoter_AlaAT_maize.93	9.7815e-04	GTACAGCG	--ACAGCC
promoter_AlaAT_ZM_c30.212	old_promoter_AlaAT_maize.125	3.1917e-03	GTACAGCG	--ACATNC
promoter_AlaAT_ZM_c30.212	old_promoter_AlaAT_maize.117	3.4157e-03	GTACAGCG	-TACMNG-
promoter_AlaAT_ZM_c30.213	old_promoter_AlaAT_maize.77	2.0464e-03	TACCACGT	TCTGACGT
promoter_AlaAT_ZM_c30.213	old_promoter_AlaAT_maize.71	2.1370e-03	ACGTGGTA	ACRTTGCG
promoter_AlaAT_ZM_c30.213	old_promoter_AlaAT_maize.83	3.5599e-03	TACCACGT	TATGNCTT
promoter_AlaAT_ZM_c30.213	old_promoter_AlaAT_maize.63	3.5780e-03	TACCACGT--	TCCCAGTTTG
promoter_AlaAT_ZM_c30.213	old_promoter_AlaAT_maize.14	4.0981e-03	---ACGTGGTA	STGACGTGNC-
promoter_AlaAT_ZM_c30.214	old_promoter_AlaAT_maize.85	1.5620e-04	TACAGACT	TCCAGANT
promoter_AlaAT_ZM_c30.214	old_promoter_AlaAT_maize.95	1.1521e-03	TACAGACT	TCCAGA--
promoter_AlaAT_ZM_c30.214	old_promoter_AlaAT_maize.93	1.3400e-03	TACAGACT	-ACAGCC-
promoter_AlaAT_ZM_c30.214	old_promoter_AlaAT_maize.113	1.4882e-03	AGTCTGTA	AGTATG--
promoter_AlaAT_ZM_c30.214	old_promoter_AlaAT_maize.80	1.7243e-03	TACAGACT	TCCRGAAT
promoter_AlaAT_ZM_c30.215	old_promoter_AlaAT_maize.117	1.3922e-03	CGTGTA	CNKGTA
promoter_AlaAT_ZM_c30.215	old_promoter_AlaAT_maize.87	1.4057e-03	--TACACG	GTTACACT
promoter_AlaAT_ZM_c30.215	old_promoter_AlaAT_maize.65	1.5312e-03	---TACACG-	TGTTACACTG
promoter_AlaAT_ZM_c30.215	old_promoter_AlaAT_maize.62	1.7103e-03	CGTGTA----	CCTGTATGGT
promoter_AlaAT_ZM_c30.215	old_promoter_AlaAT_maize.106	3.2470e-03	CGTGTA	CCTGTC
promoter_AlaAT_ZM_c30.216	old_promoter_AlaAT_maize.114	6.3858e-04	TGAGAC	TGGNAC
promoter_AlaAT_ZM_c30.216	old_promoter_AlaAT_maize.94	4.8524e-03	TGAGAC	TAARGC
promoter_AlaAT_ZM_c30.216	old_promoter_AlaAT_maize.92	7.6065e-03	GTCTCA	GACACA
promoter_AlaAT_ZM_c30.216	old_promoter_AlaAT_maize.90	7.7938e-03	GTCTCA	GTACCA
promoter_AlaAT_ZM_c30.216	old_promoter_AlaAT_maize.115	8.7859e-03	TGAGAC	TGACNT
promoter_AlaAT_ZM_c30.217	old_promoter_AlaAT_maize.84	1.6324e-04	GGTTTCGT	CGGTTCGT
promoter_AlaAT_ZM_c30.217	old_promoter_AlaAT_maize.66	1.1081e-03	-ACGAAACC-	YGCGCAACAG
promoter_AlaAT_ZM_c30.217	old_promoter_AlaAT_maize.109	1.4651e-03	ACGAAACC	-YGCAAC-
promoter_AlaAT_ZM_c30.217	old_promoter_AlaAT_maize.62	2.7698e-03	--GGTTTCGT	CCTGTATGGT
promoter_AlaAT_ZM_c30.217	old_promoter_AlaAT_maize.2	3.7562e-03	GGTTTCGT	AGRTWCAT
promoter_AlaAT_ZM_c30.218	old_promoter_AlaAT_maize.85	3.4239e-04	TACCGAGT	TCCAGANT
promoter_AlaAT_ZM_c30.218	old_promoter_AlaAT_maize.117	1.1147e-03	TACCGAGT	TACMNG--
promoter_AlaAT_ZM_c30.218	old_promoter_AlaAT_maize.80	1.1792e-03	TACCGAGT	TCCRGAAT
promoter_AlaAT_ZM_c30.218	old_promoter_AlaAT_maize.78	1.8014e-03	ACTCGGTA	WTTCGCCA
promoter_AlaAT_ZM_c30.218	old_promoter_AlaAT_maize.68	1.8941e-03	TACCGAGT--	TGGCGAATGG
promoter_AlaAT_ZM_c30.219	old_promoter_AlaAT_maize.52	4.0503e-04	GTTAGG--	GTTTGGTT
promoter_AlaAT_ZM_c30.219	old_promoter_AlaAT_maize.109	2.5573e-03	CCTAAC	YGCAAC
promoter_AlaAT_ZM_c30.219	old_promoter_AlaAT_maize.84	3.3859e-03	CCTAAC--	ACGAACCG
promoter_AlaAT_ZM_c30.219	old_promoter_AlaAT_maize.88	6.1903e-03	GTTAGG	GGTAGT
promoter_AlaAT_ZM_c30.219	old_promoter_AlaAT_maize.97	6.2722e-03	GTTAGG	GATAGT
promoter_AlaAT_ZM_c30.220	old_promoter_AlaAT_maize.61	1.6363e-03	--GGGCANTT	GTGGCGAATG
promoter_AlaAT_ZM_c30.220	old_promoter_AlaAT_maize.78	2.0496e-03	AANTGCCC	WTTCGCCA
promoter_AlaAT_ZM_c30.220	old_promoter_AlaAT_maize.68	2.6451e-03	-GGGCANTT-	TGGCGAATGG
promoter_AlaAT_ZM_c30.220	old_promoter_AlaAT_maize.69	2.7361e-03	AANTGCCC	AGTTACCG
promoter_AlaAT_ZM_c30.220	old_promoter_AlaAT_maize.93	2.7483e-03	AANTGCCC	-ACAGCC-
promoter_AlaAT_ZM_c30.221	old_promoter_AlaAT_maize.87	1.4654e-03	CGTCTGAC	AGTGTAAC
promoter_AlaAT_ZM_c30.221	old_promoter_AlaAT_maize.76	2.8205e-03	GTCAGACG	GTCTTGCG
promoter_AlaAT_ZM_c30.221	old_promoter_AlaAT_maize.79	3.1090e-03	GTCAGACG	GACACAAG
promoter_AlaAT_ZM_c30.221	old_promoter_AlaAT_maize.77	3.4232e-03	-CGTCTGAC	ACGTCAGA-
promoter_AlaAT_ZM_c30.221	old_promoter_AlaAT_maize.65	4.0775e-03	-GTCAGACG-	TGTTACACTG
promoter_AlaAT_ZM_c30.222	old_promoter_AlaAT_maize.84	4.9366e-03	CGCTGAGA	CGGTTCGT
promoter_AlaAT_ZM_c30.222	old_promoter_AlaAT_maize.63	5.8849e-03	TCTCAGCG--	TCCCAGTTTG
promoter_AlaAT_ZM_c30.222	old_promoter_AlaAT_maize.93	6.9759e-03	TCTCAGCG	--ACAGCC
promoter_AlaAT_ZM_c30.222	old_promoter_AlaAT_maize.121	7.4506e-03	CGCTGAGA	-TATGAG-
promoter_AlaAT_ZM_c30.222	old_promoter_AlaAT_maize.126	9.2159e-03	CGCTGAGA	CCCCNA--
promoter_AlaAT_ZM_c30.223	old_promoter_AlaAT_maize.66	9.0784e-05	-GCGCAA---	YGCGCAACAG
promoter_AlaAT_ZM_c30.223	old_promoter_AlaAT_maize.89	7.5996e-04	TTGCGC	TTGCGA
promoter_AlaAT_ZM_c30.223	old_promoter_AlaAT_maize.122	1.5339e-03	TTGCGC	TKGCGA
promoter_AlaAT_ZM_c30.223	old_promoter_AlaAT_maize.109	5.1185e-03	GCGCAA-	-YGCAAC
promoter_AlaAT_ZM_c30.223	old_promoter_AlaAT_maize.119	6.8161e-03	TTGCGC	TWGAAC
promoter_AlaAT_ZM_c30.224	old_promoter_AlaAT_maize.118	2.7499e-03	ACCGTT	AAAGTT
promoter_AlaAT_ZM_c30.224	old_promoter_AlaAT_maize.100	2.8717e-03	ACCGTT	AYNTTG
promoter_AlaAT_ZM_c30.224	old_promoter_AlaAT_maize.49	4.4073e-03	AACGGT-	NAAGGTA
promoter_AlaAT_ZM_c30.224	old_promoter_AlaAT_maize.12	4.9358e-03	AACGGT	-WGGGK
promoter_AlaAT_ZM_c30.225	old_promoter_AlaAT_maize.93	2.3757e-03	ACAACG	ACAGCC
promoter_AlaAT_ZM_c30.225	old_promoter_AlaAT_maize.125	2.6872e-03	ACAACG	ACATNC
promoter_AlaAT_ZM_c30.225	old_promoter_AlaAT_maize.26	3.9906e-03	ACAACG	ACGASG
promoter_AlaAT_ZM_c30.225	old_promoter_AlaAT_maize.124	4.7883e-03	ACAACG	ATATNG
promoter_AlaAT_ZM_c30.225	old_promoter_AlaAT_maize.71	5.0409e-03	-CGTTGT-	ACRTTGCG
promoter_AlaAT_ZM_c30.226	old_promoter_AlaAT_maize.123	1.3321e-05	CTGTAC	CTGTAC
promoter_AlaAT_ZM_c30.226	old_promoter_AlaAT_maize.62	2.9636e-03	---GTACAG-	ACCATACAGG
promoter_AlaAT_ZM_c30.226	old_promoter_AlaAT_maize.86	3.6500e-03	--GTACAG	CCATACAG
promoter_AlaAT_ZM_c30.226	old_promoter_AlaAT_maize.90	6.1979e-03	GTACAG	GTACCA
promoter_AlaAT_ZM_c30.226	old_promoter_AlaAT_maize.2	6.3886e-03	CTGTAC--	ATGWAYCT
promoter_AlaAT_ZM_c30.227	old_promoter_AlaAT_maize.121	4.6364e-04	TCTGAG	TATGAG
promoter_AlaAT_ZM_c30.227	old_promoter_AlaAT_maize.77	2.1842e-03	TCTGAG--	TCTGACGT
promoter_AlaAT_ZM_c30.227	old_promoter_AlaAT_maize.116	2.5435e-03	TCTGAG	TATGNG
promoter_AlaAT_ZM_c30.227	old_promoter_AlaAT_maize.126	2.6070e-03	CTCAGA	CCCCNA
promoter_AlaAT_ZM_c30.227	old_promoter_AlaAT_maize.95	4.5541e-03	CTCAGA	TCCAGA
promoter_AlaAT_ZM_c30.228	old_promoter_AlaAT_maize.125	2.1475e-04	ACATCG	ACATNC
promoter_AlaAT_ZM_c30.228	old_promoter_AlaAT_maize.124	2.2710e-04	ACATCG	ATATNG
promoter_AlaAT_ZM_c30.228	old_promoter_AlaAT_maize.58	2.0776e-03	-CGATGT---	CCAATGTCGG
promoter_AlaAT_ZM_c30.228	old_promoter_AlaAT_maize.93	2.3341e-03	ACATCG	ACAGCC
promoter_AlaAT_ZM_c30.228	old_promoter_AlaAT_maize.100	4.8558e-03	CGATGT	CAANRT
promoter_AlaAT_ZM_c30.229	old_promoter_AlaAT_maize.113	3.0000e-04	AGTCTG	AGTATG
promoter_AlaAT_ZM_c30.229	old_promoter_AlaAT_maize.85	9.4626e-04	--CAGACT	TCCAGANT
promoter_AlaAT_ZM_c30.229	old_promoter_AlaAT_maize.63	1.6021e-03	----AGTCTG	TCCCAGTTTG
promoter_AlaAT_ZM_c30.229	old_promoter_AlaAT_maize.59	2.8830e-03	----AGTCTG	CGATAGTATG
promoter_AlaAT_ZM_c30.229	old_promoter_AlaAT_maize.107	6.2770e-03	AGTCTG	TTTCTG
promoter_AlaAT_ZM_c30.230	old_promoter_AlaAT_maize.101	3.2805e-03	GAGTAC	NAGTAC
promoter_AlaAT_ZM_c30.230	old_promoter_AlaAT_maize.99	5.1266e-03	GTACTC	GTTCTA
promoter_AlaAT_ZM_c30.230	old_promoter_AlaAT_maize.123	5.8334e-03	GAGTAC	CTGTAC
promoter_AlaAT_ZM_c30.230	old_promoter_AlaAT_maize.119	8.5834e-03	GAGTAC	TWGAAC
promoter_AlaAT_ZM_c30.231	old_promoter_AlaAT_maize.92	6.6399e-04	GACTCA	GACACA
promoter_AlaAT_ZM_c30.231	old_promoter_AlaAT_maize.67	3.3148e-03	--GACTCA--	GSGACACAAG
promoter_AlaAT_ZM_c30.231	old_promoter_AlaAT_maize.79	3.9231e-03	GACTCA--	GACACAAG
promoter_AlaAT_ZM_c30.231	old_promoter_AlaAT_maize.94	5.5109e-03	GACTCA	GCYTTA
promoter_AlaAT_ZM_c30.232	old_promoter_AlaAT_maize.123	2.8642e-03	GTATAC	CTGTAC
promoter_AlaAT_ZM_c30.232	old_promoter_AlaAT_maize.110	4.2791e-03	GTATAC	GGATAA
promoter_AlaAT_ZM_c30.233	old_promoter_AlaAT_maize.57	3.0658e-03	--TCCGTT--	TGTCGGTTCG
promoter_AlaAT_ZM_c30.234	old_promoter_AlaAT_maize.83	4.9862e-03	AACGCA--	AAGNCATA
promoter_AlaAT_ZM_c30.234	old_promoter_AlaAT_maize.92	5.9417e-03	AACGCA	GACACA
promoter_AlaAT_ZM_c30.234	old_promoter_AlaAT_maize.38	8.5648e-03	--AACGCA	CAAACANA
promoter_AlaAT_ZM_c30.235	old_promoter_AlaAT_maize.102	2.1869e-03	AGGTAG	AGNTAC
promoter_AlaAT_ZM_c30.235	old_promoter_AlaAT_maize.88	3.7789e-03	AGGTAG-	-GGTAGT
promoter_AlaAT_ZM_c30.235	old_promoter_AlaAT_maize.96	3.8567e-03	AGGTAG	AGCTAC
promoter_AlaAT_ZM_c30.235	old_promoter_AlaAT_maize.27	5.5116e-03	--CTACCT	YTCTCCCT
promoter_AlaAT_ZM_c30.235	old_promoter_AlaAT_maize.49	7.3488e-03	--AGGTAG	NAAGGTA-
promoter_AlaAT_ZM_c30.236	old_promoter_AlaAT_maize.124	2.5330e-03	CGAAGT	CNATAT
promoter_AlaAT_ZM_c30.236	old_promoter_AlaAT_maize.100	3.2480e-03	CGAAGT	CAANRT
promoter_AlaAT_ZM_c30.236	old_promoter_AlaAT_maize.125	4.2790e-03	ACTTCG	ACATNC
promoter_AlaAT_ZM_c30.236	old_promoter_AlaAT_maize.115	7.6551e-03	CGAAGT	TGACNT
promoter_AlaAT_ZM_c30.236	old_promoter_AlaAT_maize.91	9.8080e-03	CGAAGT	CNAATG
promoter_AlaAT_ZM_c30.237	old_promoter_AlaAT_maize.51	5.0399e-04	-AGCCTA-	TAGMCTAG
promoter_AlaAT_ZM_c30.237	old_promoter_AlaAT_maize.20	3.4129e-03	TAGGCT-	TGRGCTC
promoter_AlaAT_ZM_c30.237	old_promoter_AlaAT_maize.108	9.4073e-03	TAGGCT	TATRCC
promoter_AlaAT_ZM_c30.238	old_promoter_AlaAT_maize.91	7.6160e-04	CGATTG	CNAATG
promoter_AlaAT_ZM_c30.238	old_promoter_AlaAT_maize.68	1.3440e-03	---CGATTG-	TGGCGAATGG
promoter_AlaAT_ZM_c30.238	old_promoter_AlaAT_maize.61	1.7631e-03	----CGATTG	GTGGCGAATG
promoter_AlaAT_ZM_c30.238	old_promoter_AlaAT_maize.60	2.3778e-03	CAATCG----	CTATCGCCAT
promoter_AlaAT_ZM_c30.238	old_promoter_AlaAT_maize.81	2.9713e-03	CGATTG--	CGAATGGC
promoter_AlaAT_ZM_c30.239	old_promoter_AlaAT_maize.123	4.5649e-04	GTGTAC	CTGTAC
promoter_AlaAT_ZM_c30.239	old_promoter_AlaAT_maize.65	1.5438e-03	--GTACAC--	TGTTACACTG
promoter_AlaAT_ZM_c30.239	old_promoter_AlaAT_maize.87	2.1266e-03	-GTACAC-	GTTACACT
promoter_AlaAT_ZM_c30.239	old_promoter_AlaAT_maize.67	5.2758e-03	-GTACAC---	GSGACACAAG
promoter_AlaAT_ZM_c30.239	old_promoter_AlaAT_maize.90	7.0456e-03	GTACAC	GTACCA
promoter_AlaAT_ZM_c30.240	old_promoter_AlaAT_maize.58	6.1001e-05	---ATGTCG-	CCAATGTCGG
promoter_AlaAT_ZM_c30.240	old_promoter_AlaAT_maize.74	1.3480e-04	-ATGTCG-	AATGTCGG
promoter_AlaAT_ZM_c30.240	old_promoter_AlaAT_maize.124	3.0809e-04	ATGTCG	ATATNG
promoter_AlaAT_ZM_c30.240	old_promoter_AlaAT_maize.115	1.0550e-03	ATGTCG	ANGTCA
promoter_AlaAT_ZM_c30.240	old_promoter_AlaAT_maize.60	2.4393e-03	ATGTCG----	ATGGCGATAG
promoter_AlaAT_ZM_c30.241	old_promoter_AlaAT_maize.20	3.3004e-03	TGGGCA-	TGRGCTC
promoter_AlaAT_ZM_c30.241	old_promoter_AlaAT_maize.66	3.7054e-03	TGCCCA----	YGCGCAACAG
promoter_AlaAT_ZM_c30.241	old_promoter_AlaAT_maize.12	4.8459e-03	TGGGCA	WGGGK-
promoter_AlaAT_ZM_c30.241	old_promoter_AlaAT_maize.122	8.1811e-03	TGGGCA	TKGCGA
promoter_AlaAT_ZM_c30.241	old_promoter_AlaAT_maize.103	8.2347e-03	TGCCCA	TGTNCT
promoter_AlaAT_ZM_c30.242	old_promoter_AlaAT_maize.102	7.7737e-04	AGTCAC	AGNTAC
promoter_AlaAT_ZM_c30.242	old_promoter_AlaAT_maize.69	3.1967e-03	AGTCAC--	AGTTACCG
promoter_AlaAT_ZM_c30.242	old_promoter_AlaAT_maize.55	3.3463e-03	--GTGACT--	CGGTAACTCT
promoter_AlaAT_ZM_c30.242	old_promoter_AlaAT_maize.53	4.2140e-03	-AGTCAC---	GAGTTACCGG
promoter_AlaAT_ZM_c30.242	old_promoter_AlaAT_maize.96	5.4517e-03	AGTCAC	AGCTAC
promoter_AlaAT_ZM_c30.243	old_promoter_AlaAT_maize.104	4.0613e-04	CACGAG	CACAAG
promoter_AlaAT_ZM_c30.243	old_promoter_AlaAT_maize.67	2.0827e-03	----CACGAG	GSGACACAAG
promoter_AlaAT_ZM_c30.243	old_promoter_AlaAT_maize.79	2.7232e-03	--CACGAG	GACACAAG
promoter_AlaAT_ZM_c30.243	old_promoter_AlaAT_maize.26	6.2938e-03	CACGAG-	-ACGASG
promoter_AlaAT_ZM_c30.243	old_promoter_AlaAT_maize.121	7.6406e-03	CACGAG	TATGAG
promoter_AlaAT_ZM_c30.244	old_promoter_AlaAT_maize.115	1.4710e-03	TGACCG	TGACNT
promoter_AlaAT_ZM_c30.244	old_promoter_AlaAT_maize.19	2.1772e-03	CGGTCA--	TGGTCAAN
promoter_AlaAT_ZM_c30.244	old_promoter_AlaAT_maize.55	3.1989e-03	----TGACCG	AGAGTTACCG
promoter_AlaAT_ZM_c30.244	old_promoter_AlaAT_maize.72	3.8244e-03	-CGGTCA-	CYGGTAAC
promoter_AlaAT_ZM_c30.244	old_promoter_AlaAT_maize.53	3.8344e-03	---TGACCG-	GAGTTACCGG
promoter_AlaAT_ZM_c30.245	old_promoter_AlaAT_maize.56	2.9074e-03	CGGGAT----	CGGAATTTAG
promoter_AlaAT_ZM_c30.245	old_promoter_AlaAT_maize.80	4.0064e-03	--CGGGAT	TCCRGAAT
promoter_AlaAT_ZM_c30.245	old_promoter_AlaAT_maize.124	6.2506e-03	ATCCCG	ATATNG
promoter_AlaAT_ZM_c30.246	old_promoter_AlaAT_maize.96	5.8130e-04	GTAGGT	GTAGCT
promoter_AlaAT_ZM_c30.246	old_promoter_AlaAT_maize.57	1.1881e-03	---ACCTAC-	CGAACCGACA
promoter_AlaAT_ZM_c30.246	old_promoter_AlaAT_maize.102	1.7789e-03	GTAGGT	GTANCT
promoter_AlaAT_ZM_c30.246	old_promoter_AlaAT_maize.125	1.8851e-03	ACCTAC	ACATNC
promoter_AlaAT_ZM_c30.246	old_promoter_AlaAT_maize.12	3.9518e-03	GTAGGT	-WGGGK
promoter_AlaAT_ZM_c30.247	old_promoter_AlaAT_maize.85	2.8816e-03	-CTCTGA-	ANTCTGGA
promoter_AlaAT_ZM_c30.247	old_promoter_AlaAT_maize.126	3.4050e-03	TCAGAG	TNGGGG
promoter_AlaAT_ZM_c30.248	old_promoter_AlaAT_maize.65	2.0717e-03	----ACACCG	TGTTACACTG
promoter_AlaAT_ZM_c30.248	old_promoter_AlaAT_maize.125	3.3235e-03	ACACCG	ACATNC
promoter_AlaAT_ZM_c30.248	old_promoter_AlaAT_maize.93	3.3633e-03	ACACCG	ACAGCC
promoter_AlaAT_ZM_c30.248	old_promoter_AlaAT_maize.124	5.3493e-03	ACACCG	ATATNG
promoter_AlaAT_ZM_c30.249	old_promoter_AlaAT_maize.93	1.5758e-03	ATTGCC	ACAGCC
promoter_AlaAT_ZM_c30.249	old_promoter_AlaAT_maize.60	1.6939e-03	--GGCAAT--	ATGGCGATAG
promoter_AlaAT_ZM_c30.249	old_promoter_AlaAT_maize.70	2.2522e-03	-GGCAAT-	TGGCGATA
promoter_AlaAT_ZM_c30.249	old_promoter_AlaAT_maize.109	2.2804e-03	GGCAAT	YGCAAC
promoter_AlaAT_ZM_c30.249	old_promoter_AlaAT_maize.108	3.6456e-03	ATTGCC	TATRCC
promoter_AlaAT_ZM_c30.251	old_promoter_AlaAT_maize.93	1.4660e-03	ACCTGT	GGCTGT
promoter_AlaAT_ZM_c30.251	old_promoter_AlaAT_maize.118	2.7843e-03	ACCTGT	AACTTT
promoter_AlaAT_ZM_c30.251	old_promoter_AlaAT_maize.100	3.2624e-03	ACCTGT	AYNTTG
promoter_AlaAT_ZM_c30.251	old_promoter_AlaAT_maize.106	3.4702e-03	ACCTGT-	-CCTGTC
promoter_AlaAT_ZM_c30.251	old_promoter_AlaAT_maize.49	5.1458e-03	ACAGGT-	NAAGGTA
promoter_AlaAT_ZM_c30.252	old_promoter_AlaAT_maize.84	2.4502e-03	--TTTCGT	CGGTTCGT
promoter_AlaAT_ZM_c30.252	old_promoter_AlaAT_maize.105	3.2147e-03	ACGAAA	GCGANA
promoter_AlaAT_ZM_c30.252	old_promoter_AlaAT_maize.52	4.0752e-03	-TTTCGT-	GTTTGGTT
promoter_AlaAT_ZM_c30.252	old_promoter_AlaAT_maize.103	5.5153e-03	ACGAAA	AGNACA
promoter_AlaAT_ZM_c30.252	old_promoter_AlaAT_maize.115	5.8924e-03	TTTCGT	TGACNT
promoter_AlaAT_ZM_c30.254	old_promoter_AlaAT_maize.100	4.1782e-03	CAAGCG	CAANRT
promoter_AlaAT_ZM_c30.255	old_promoter_AlaAT_maize.115	2.1561e-03	GAGTCA	ANGTCA
promoter_AlaAT_ZM_c30.255	old_promoter_AlaAT_maize.55	2.5787e-03	-GAGTCA---	AGAGTTACCG
promoter_AlaAT_ZM_c30.255	old_promoter_AlaAT_maize.53	3.1632e-03	GAGTCA----	GAGTTACCGG
promoter_AlaAT_ZM_c30.255	old_promoter_AlaAT_maize.92	8.5190e-03	GAGTCA	GACACA
promoter_AlaAT_ZM_c30.255	old_promoter_AlaAT_maize.83	9.4966e-03	GAGTCA--	AAGNCATA
promoter_AlaAT_ZM_c30.256	old_promoter_AlaAT_maize.78	2.8175e-03	--GCGACT	TGGCGAAW
promoter_AlaAT_ZM_c30.256	old_promoter_AlaAT_maize.68	3.1081e-03	--AGTCGC--	CCATTCGCCA
promoter_AlaAT_ZM_c30.256	old_promoter_AlaAT_maize.61	3.2408e-03	-AGTCGC---	CATTCGCCAC
promoter_AlaAT_ZM_c30.256	old_promoter_AlaAT_maize.105	3.7630e-03	GCGACT	GCGANA
promoter_AlaAT_ZM_c30.256	old_promoter_AlaAT_maize.67	4.5354e-03	GCGACT----	GSGACACAAG
promoter_AlaAT_ZM_c30.258	old_promoter_AlaAT_maize.110	1.5446e-03	TAGTCC	TTATCC
promoter_AlaAT_ZM_c30.258	old_promoter_AlaAT_maize.99	4.9880e-03	TAGTCC	TAGAAC
promoter_AlaAT_ZM_c30.258	old_promoter_AlaAT_maize.108	6.6750e-03	TAGTCC	TATRCC
promoter_AlaAT_ZM_c30.258	old_promoter_AlaAT_maize.98	8.7819e-03	GGACTA	CGAATA
promoter_AlaAT_ZM_c30.258	old_promoter_AlaAT_maize.90	8.8876e-03	GGACTA	GTACCA
promoter_AMK_ZM_c30.11	old_promoter_AMK_maize.6	3.7067e-03	-TATATATA	AAATATAT-
promoter_AMK_ZM_c30.12	old_promoter_AMK_maize.3	9.0496e-03	TATTTWTW	TKTTTTAT
promoter_AMK_ZM_c30.13	old_promoter_AMK_maize.21	1.0244e-03	-CGNCGNCG-	TCTACGACGC
promoter_AMK_ZM_c30.13	old_promoter_AMK_maize.63	1.6901e-03	CGNCGNCG	CGACGA--
promoter_AMK_ZM_c30.13	old_promoter_AMK_maize.11	2.5877e-03	CGNCGNCG	-GASGGCG
promoter_AMK_ZM_c30.13	old_promoter_AMK_maize.83	5.4488e-03	CGNCGNCG	CKACGA--
promoter_AMK_ZM_c30.15	old_promoter_AMK_maize.3	3.7633e-03	WTTTNTTT	TKTTTTAT
promoter_AMK_ZM_c30.15	old_promoter_AMK_maize.6	6.5398e-03	AAANAAAW	AAATATAT
promoter_AMK_ZM_c30.17	old_promoter_AMK_maize.3	2.7125e-03	AMMAAACA	ATAAAAMA
promoter_AMK_ZM_c30.20	old_promoter_AMK_maize.6	7.1833e-05	ANATATA-	AAATATAT
promoter_AMK_ZM_c30.20	old_promoter_AMK_maize.8	4.4722e-03	-ANATATA	AAMATATT
promoter_AMK_ZM_c30.20	old_promoter_AMK_maize.70	6.6710e-03	TATATNT	-ATNCNT
promoter_AMK_ZM_c30.21	old_promoter_AMK_maize.75	2.1763e-03	GGAGGAG	-GAGGAC
promoter_AMK_ZM_c30.21	old_promoter_AMK_maize.20	4.1499e-03	-GGAGGAG--	GSKRCGAGCT
promoter_AMK_ZM_c30.21	old_promoter_AMK_maize.55	5.1291e-03	CTCCTCC-	CGCGTCCT
promoter_AMK_ZM_c30.21	old_promoter_AMK_maize.26	5.7326e-03	-GGAGGAG--	GCGACGAGCT
promoter_AMK_ZM_c30.23	old_promoter_AMK_maize.76	1.3534e-03	TCNTCNTC	-CCTCTT-
promoter_AMK_ZM_c30.23	old_promoter_AMK_maize.75	1.6678e-03	TCNTCNTC	--GTCCTC
promoter_AMK_ZM_c30.23	old_promoter_AMK_maize.63	2.1584e-03	GANGANGA	--CGACGA
promoter_AMK_ZM_c30.23	old_promoter_AMK_maize.62	2.4132e-03	TCNTCNTC	TCTTCG--
promoter_AMK_ZM_c30.23	old_promoter_AMK_maize.32	6.0589e-03	GANGANGA	TACGACGC
promoter_AMK_ZM_c30.25	old_promoter_AMK_maize.76	9.9415e-04	TCNTCTYC	-CCTCTT-
promoter_AMK_ZM_c30.25	old_promoter_AMK_maize.43	6.8767e-03	TCNTCTYC-	-GMTCTNCG
promoter_AMK_ZM_c30.25	old_promoter_AMK_maize.47	8.8408e-03	GRAGANGA	GAAGCCGT
promoter_AMK_ZM_c30.26	old_promoter_AMK_maize.6	6.3293e-03	AAANAAAW	AAATATAT
promoter_AMK_ZM_c30.28	old_promoter_AMK_maize.3	7.9171e-03	-TATAWWA	ATAAAAMA
promoter_AMK_ZM_c30.28	old_promoter_AMK_maize.19	7.9762e-03	TATAWWA---	TACAATACGT
promoter_AMK_ZM_c30.32	old_promoter_AMK_maize.59	6.5217e-03	CTAGCTAG	CGAGCT--
promoter_AMK_ZM_c30.33	old_promoter_AMK_maize.6	2.3872e-04	AAAYATA-	AAATATAT
promoter_AMK_ZM_c30.33	old_promoter_AMK_maize.70	6.0599e-03	AAAYATA	ATNCNT-
promoter_AMK_ZM_c30.35	old_promoter_AMK_maize.47	9.7687e-03	GCNGCCG-	GAAGCCGT
promoter_AMK_ZM_c30.36	old_promoter_AMK_maize.23	5.7452e-03	CWCCAAAA--	CSCCAGACCC
promoter_AMK_ZM_c30.37	old_promoter_AMK_maize.83	6.2810e-04	CNACSAC	CKACGA-
promoter_AMK_ZM_c30.37	old_promoter_AMK_maize.21	6.3758e-04	-CNACSAC--	TCTACGACGC
promoter_AMK_ZM_c30.37	old_promoter_AMK_maize.63	7.4602e-04	CNACSAC	CGACGA-
promoter_AMK_ZM_c30.37	old_promoter_AMK_maize.10	7.5811e-04	-CNACSAC	ACAACAAC
promoter_AMK_ZM_c30.37	old_promoter_AMK_maize.71	8.4728e-03	GTSGTNG	-TGGGGG
promoter_AMK_ZM_c30.38	old_promoter_AMK_maize.83	6.0551e-04	CNACSAC	CKACGA-
promoter_AMK_ZM_c30.38	old_promoter_AMK_maize.21	6.0559e-04	-CNACSAC--	TCTACGACGC
promoter_AMK_ZM_c30.38	old_promoter_AMK_maize.63	7.2894e-04	CNACSAC	CGACGA-
promoter_AMK_ZM_c30.38	old_promoter_AMK_maize.10	7.5346e-04	-CNACSAC	ACAACAAC
promoter_AMK_ZM_c30.38	old_promoter_AMK_maize.71	8.6763e-03	CNACSAC	CCCCCA-
promoter_AMK_ZM_c30.39	old_promoter_AMK_maize.75	1.0065e-03	CYYCCTC	-GTCCTC
promoter_AMK_ZM_c30.39	old_promoter_AMK_maize.78	2.1177e-03	CYYCCTC	-TGCCTC
promoter_AMK_ZM_c30.39	old_promoter_AMK_maize.76	7.2244e-03	CYYCCTC	CCTCTT-
promoter_AMK_ZM_c30.43	old_promoter_AMK_maize.8	2.9384e-03	ATNWTTTT	AATATKTT
promoter_AMK_ZM_c30.43	old_promoter_AMK_maize.6	7.5093e-03	AAAAWNAT	AAATATAT
promoter_AMK_ZM_c30.49	old_promoter_AMK_maize.21	2.5832e-03	--GRCGRCG-	TCTACGACGC
promoter_AMK_ZM_c30.49	old_promoter_AMK_maize.11	2.8973e-03	GRCGRCG	GASGGCG
promoter_AMK_ZM_c30.49	old_promoter_AMK_maize.32	3.4583e-03	-CGYCGYC	GCGTCGTA
promoter_AMK_ZM_c30.49	old_promoter_AMK_maize.26	8.2188e-03	GRCGRCG----	-GCGACGAGCT
promoter_AMK_ZM_c30.49	old_promoter_AMK_maize.63	8.8783e-03	CGYCGYC	CGACGA-
promoter_AMK_ZM_c30.50	old_promoter_AMK_maize.61	5.7842e-03	TNTGTGT	TMTGCG-
promoter_AMK_ZM_c30.53	old_promoter_AMK_maize.26	5.4079e-03	GGCSRCG----	-GCGACGAGCT
promoter_AMK_ZM_c30.54	old_promoter_AMK_maize.65	2.7256e-03	GGGTACCC	--GTANCC
promoter_AMK_ZM_c30.61	old_promoter_AMK_maize.6	3.4380e-03	AAATAGA-	AAATATAT
promoter_AMK_ZM_c30.61	old_promoter_AMK_maize.90	9.7893e-03	TCTATTT	NCTATG-
promoter_AMK_ZM_c30.62	old_promoter_AMK_maize.32	3.0927e-03	GACGANGG	TACGACGC
promoter_AMK_ZM_c30.62	old_promoter_AMK_maize.21	4.7757e-03	--GACGANGG	TCTACGACGC
promoter_AMK_ZM_c30.62	old_promoter_AMK_maize.74	7.6491e-03	CCNTCGTC	ACTTCG--
promoter_AMK_ZM_c30.63	old_promoter_AMK_maize.10	1.6951e-04	ACAACAA-	ACAACAAC
promoter_AMK_ZM_c30.67	old_promoter_AMK_maize.10	4.4933e-04	ACAASAA-	ACAACAAC
promoter_AMK_ZM_c30.69	old_promoter_AMK_maize.75	1.6086e-03	CTCCWC	GTCCTC
promoter_AMK_ZM_c30.74	old_promoter_AMK_maize.74	6.4271e-03	CGAAGGTG	CGAAGT--
promoter_AMK_ZM_c30.74	old_promoter_AMK_maize.40	9.1666e-03	CACCTTCG	GATCTTCG
promoter_AMK_ZM_c30.76	old_promoter_AMK_maize.62	1.0302e-03	CCTTCGTC	TCTTCG--
promoter_AMK_ZM_c30.76	old_promoter_AMK_maize.74	1.8640e-03	GACGAAGG	--CGAAGT
promoter_AMK_ZM_c30.76	old_promoter_AMK_maize.32	5.6532e-03	CCTTCGTC	GCGTCGTA
promoter_AMK_ZM_c30.76	old_promoter_AMK_maize.21	7.4904e-03	--GACGAAGG	TCTACGACGC
promoter_AMK_ZM_c30.78	old_promoter_AMK_maize.20	2.5264e-04	--CTCGCCCN	AGCTCGYMSC
promoter_AMK_ZM_c30.78	old_promoter_AMK_maize.28	2.9808e-04	-NGGGCGAG-	TGGTGCGAGC
promoter_AMK_ZM_c30.78	old_promoter_AMK_maize.55	4.7265e-03	CTCGCCCN	CGCGTCCT
promoter_AMK_ZM_c30.78	old_promoter_AMK_maize.26	6.8734e-03	NGGGCGAG--	GCGACGAGCT
promoter_AMK_ZM_c30.79	old_promoter_AMK_maize.3	6.2325e-06	ATAAAAWA	ATAAAAMA
promoter_AMK_ZM_c30.79	old_promoter_AMK_maize.19	9.5629e-03	ATAAAAWA---	-TACAATACGT
promoter_AMK_ZM_c30.84	old_promoter_AMK_maize.59	2.3826e-04	CKWGCTC	CGAGCT-
promoter_AMK_ZM_c30.84	old_promoter_AMK_maize.88	4.6327e-03	GAGCWMG	GCGCAA-
promoter_AMK_ZM_c30.84	old_promoter_AMK_maize.75	9.6592e-03	CKWGCTC	-GTCCTC
promoter_AMK_ZM_c30.87	old_promoter_AMK_maize.79	6.9661e-03	ATANTTAG	--AATCAG
promoter_AMK_ZM_c30.89	old_promoter_AMK_maize.74	4.4976e-03	CGACCTCG	--ACTTCG
promoter_AMK_ZM_c30.89	old_promoter_AMK_maize.11	7.3849e-03	CGAGGTCG	-GASGGCG
promoter_AMK_ZM_c30.89	old_promoter_AMK_maize.59	7.9658e-03	CGACCTCG	CGAGCT--
promoter_AMK_ZM_c30.90	old_promoter_AMK_maize.85	3.4066e-03	AACCCTAA	--CCNTAA
promoter_AMK_ZM_c30.93	old_promoter_AMK_maize.55	3.9491e-03	CTCTTNCT	CGCGTCCT
promoter_AMK_ZM_c30.96	old_promoter_AMK_maize.67	9.4397e-03	TTTAGTT	-TTACNT
promoter_AMK_ZM_c30.103	old_promoter_AMK_maize.69	1.1956e-03	GAGNTGG	-AASTGG
promoter_AMK_ZM_c30.103	old_promoter_AMK_maize.59	1.6178e-03	CCANCTC	CGAGCT-
promoter_AMK_ZM_c30.106	old_promoter_AMK_maize.21	6.0540e-04	-CCTCGACG-	TCTACGACGC
promoter_AMK_ZM_c30.106	old_promoter_AMK_maize.91	1.8368e-03	CGTCGAGG	--TCGATG
promoter_AMK_ZM_c30.106	old_promoter_AMK_maize.26	4.9315e-03	-CGTCGAGG-	GCGACGAGCT
promoter_AMK_ZM_c30.106	old_promoter_AMK_maize.81	7.0553e-03	CCTCGACG	CTTMGA--
promoter_AMK_ZM_c30.106	old_promoter_AMK_maize.83	7.4550e-03	CGTCGAGG	CKACGA--
promoter_AMK_ZM_c30.111	old_promoter_AMK_maize.28	3.0606e-03	TGKTGTG---	TGGTGCGAGC
promoter_AMK_ZM_c30.111	old_promoter_AMK_maize.10	9.1537e-03	CACAMCA--	-ACAACAAC
promoter_AMK_ZM_c30.119	old_promoter_AMK_maize.85	3.9004e-03	AACCCTAR	--CCNTAA
promoter_AMK_ZM_c30.133	old_promoter_AMK_maize.63	7.7703e-04	CGACGKC	CGACGA-
promoter_AMK_ZM_c30.133	old_promoter_AMK_maize.83	4.3008e-03	CGACGKC	CKACGA-
promoter_AMK_ZM_c30.133	old_promoter_AMK_maize.74	4.5385e-03	CGACGKC	CGAAGT-
promoter_AMK_ZM_c30.133	old_promoter_AMK_maize.21	8.8578e-03	----CGACGKC	TCTACGACGC-
promoter_AMK_ZM_c30.134	old_promoter_AMK_maize.55	7.7086e-03	YTTGTTCT	CGCGTCCT
promoter_AMK_ZM_c30.134	old_promoter_AMK_maize.10	8.1022e-03	AGAACAAR	ACAACAAC
promoter_AMK_ZM_c30.138	old_promoter_AMK_maize.63	7.3706e-04	ACCGACSA	--CGACGA
promoter_AMK_ZM_c30.138	old_promoter_AMK_maize.83	2.9711e-03	ACCGACSA	--CKACGA
promoter_AMK_ZM_c30.140	old_promoter_AMK_maize.76	9.1446e-03	TTTCTYTT	--CCTCTT
promoter_AMK_ZM_c30.141	old_promoter_AMK_maize.17	3.4387e-04	TGTCGGNG--	TATCGGGGAC
promoter_AMK_ZM_c30.141	old_promoter_AMK_maize.30	4.8487e-04	TGTCGGNG	TATCGGGG
promoter_AMK_ZM_c30.141	old_promoter_AMK_maize.58	5.9239e-03	TGTCGGNG	KATCTGSG
promoter_AMK_ZM_c30.141	old_promoter_AMK_maize.91	9.0746e-03	TGTCGGNG	--TCGATG
promoter_AMK_ZM_c30.141	old_promoter_AMK_maize.71	9.9595e-03	TGTCGGNG	--TGGGGG
promoter_AMK_ZM_c30.160	old_promoter_AMK_maize.23	2.6325e-03	GTGTTTGA--	GGGTCTGGSG
promoter_AMK_ZM_c30.169	old_promoter_AMK_maize.18	2.0070e-04	-CGCCCGAC-	ACGCCAGACC
promoter_AMK_ZM_c30.169	old_promoter_AMK_maize.23	6.0098e-04	--GTCGGGCG	GGGTCTGGSG
promoter_AMK_ZM_c30.169	old_promoter_AMK_maize.72	8.4446e-03	GTCGGGCG	TTCGNG--
promoter_AMK_ZM_c30.170	old_promoter_AMK_maize.82	7.9543e-03	ATCTSATC	-TCNCAT-
promoter_AMK_ZM_c30.176	old_promoter_AMK_maize.71	3.1706e-03	CTKGTGG	-TGGGGG
promoter_AMK_ZM_c30.185	old_promoter_AMK_maize.3	8.3684e-03	AMTAAAA--	-ATAAAAMA
promoter_AMK_ZM_c30.198	old_promoter_AMK_maize.23	2.2465e-03	GTGTTTGA--	GGGTCTGGSG
promoter_AMK_ZM_c30.200	old_promoter_AMK_maize.90	9.5837e-03	AAATATGA	-NCTATG-
promoter_AMK_ZM_c30.213	old_promoter_AMK_maize.10	3.5244e-04	-CAACAAS	ACAACAAC
promoter_AMK_ZM_c30.214	old_promoter_AMK_maize.23	5.0168e-03	-GTTGTGKC-	GGGTCTGGSG
promoter_AMK_ZM_c30.214	old_promoter_AMK_maize.18	9.0094e-03	--GMCACAAC	ACGCCAGACC
promoter_AMK_ZM_c30.227	old_promoter_AMK_maize.8	4.4342e-04	-ACATAT-	AAMATATT
promoter_AMK_ZM_c30.227	old_promoter_AMK_maize.6	7.3764e-04	ACATAT--	AAATATAT
promoter_AMK_ZM_c30.227	old_promoter_AMK_maize.70	3.6605e-03	ACATAT	ANGNAT
promoter_AMK_ZM_c30.227	old_promoter_AMK_maize.34	9.1276e-03	--ATATGT	CAATACGT
promoter_AMK_ZM_c30.232	old_promoter_AMK_maize.62	3.2081e-03	CTTCTTCN	--TCTTCG
promoter_AMK_ZM_c30.232	old_promoter_AMK_maize.76	9.2716e-03	CTTCTTCN	CCTCTT--
promoter_AMK_ZM_c30.241	old_promoter_AMK_maize.3	5.8044e-03	TATGTYAT	TKTTTTAT
promoter_AMK_ZM_c30.245	old_promoter_AMK_maize.87	7.1003e-04	KGGCTTGG	--GCTTGG
promoter_AMK_ZM_c30.245	old_promoter_AMK_maize.23	2.5919e-03	KGGCTTGG--	GGGTCTGGSG
promoter_AMK_ZM_c30.259	old_promoter_AMK_maize.79	8.1437e-03	ANTTAGTT	AATCAG--
promoter_AMK_ZM_c30.282	old_promoter_AMK_maize.65	6.1399e-05	CTGGTAACCC	---GTANCC-
promoter_AMK_ZM_c30.282	old_promoter_AMK_maize.89	4.6515e-04	CTGGTAACCC	--TNTNAC--
promoter_AMK_ZM_c30.282	old_promoter_AMK_maize.49	5.1601e-04	CTGGTAACCC	--GGGAAACT
promoter_AMK_ZM_c30.282	old_promoter_AMK_maize.33	9.9301e-04	GGGTTACCAG	-GGCTATCG-
promoter_AMK_ZM_c30.282	old_promoter_AMK_maize.51	2.1740e-03	GGGTTACCAG	-AGGTACGA-
promoter_AMK_ZM_c30.283	old_promoter_AMK_maize.44	1.7997e-03	GAGTAGGTTC	GACGAGCT--
promoter_AMK_ZM_c30.283	old_promoter_AMK_maize.37	2.1914e-03	GAACCTACTC	-GACCCAGT-
promoter_AMK_ZM_c30.283	old_promoter_AMK_maize.75	2.3689e-03	GAGTAGGTTC	GAGGAC----
promoter_AMK_ZM_c30.283	old_promoter_AMK_maize.55	3.0320e-03	GAACCTACTC	-CGCGTCCT-
promoter_AMK_ZM_c30.283	old_promoter_AMK_maize.34	3.3749e-03	GAACCTACTC	--ACGTATTG
promoter_AMK_ZM_c30.284	old_promoter_AMK_maize.65	9.8144e-04	CTGTTAACCC	---GTANCC-
promoter_AMK_ZM_c30.284	old_promoter_AMK_maize.49	1.3727e-03	GGGTTAACAG	-GGGAAACT-
promoter_AMK_ZM_c30.284	old_promoter_AMK_maize.33	1.3890e-03	CTGTTAACCC	-CGATAGCC-
promoter_AMK_ZM_c30.284	old_promoter_AMK_maize.89	1.7822e-03	GGGTTAACAG	---GTNANA-
promoter_AMK_ZM_c30.284	old_promoter_AMK_maize.41	3.3980e-03	CTGTTAACCC	--GCGACCCA
promoter_AMK_ZM_c30.285	old_promoter_AMK_maize.68	9.1406e-05	ACTCTGAACC	ANTCTG----
promoter_AMK_ZM_c30.285	old_promoter_AMK_maize.90	5.3252e-04	ACTCTGAACC	NCTATG----
promoter_AMK_ZM_c30.285	old_promoter_AMK_maize.39	1.0247e-03	GGTTCAGAGT	--CGNAGAGT
promoter_AMK_ZM_c30.285	old_promoter_AMK_maize.60	1.0524e-03	ACTCTGAACC	----TGAATC
promoter_AMK_ZM_c30.285	old_promoter_AMK_maize.53	1.5633e-03	ACTCTGAACC	--TCAGTACT
promoter_AMK_ZM_c30.286	old_promoter_AMK_maize.39	5.1109e-04	CCCTCTAGGT	-ACTCTNCG-
promoter_AMK_ZM_c30.286	old_promoter_AMK_maize.43	5.1942e-04	CCCTCTAGGT	-GMTCTNCG-
promoter_AMK_ZM_c30.286	old_promoter_AMK_maize.76	8.2113e-04	CCCTCTAGGT	-CCTCTT---
promoter_AMK_ZM_c30.286	old_promoter_AMK_maize.81	1.4496e-03	ACCTAGAGGG	-CTTMGA---
promoter_AMK_ZM_c30.286	old_promoter_AMK_maize.58	2.4737e-03	CCCTCTAGGT	-KATCTGSG-
promoter_AMK_ZM_c30.287	old_promoter_AMK_maize.7	3.3000e-04	CGGTCACTTC	CGGACACW--
promoter_AMK_ZM_c30.287	old_promoter_AMK_maize.49	8.7321e-04	CGGTCACTTC	GGGAAACT--
promoter_AMK_ZM_c30.287	old_promoter_AMK_maize.65	1.1879e-03	CGGTCACTTC	-GGNTAC---
promoter_AMK_ZM_c30.287	old_promoter_AMK_maize.89	1.8713e-03	GAAGTGACCG	---GTNANA-
promoter_AMK_ZM_c30.287	old_promoter_AMK_maize.55	2.7385e-03	GAAGTGACCG	--CGCGTCCT
promoter_AMK_ZM_c30.288	old_promoter_AMK_maize.65	6.2035e-05	GTGTAACCCT	--GTANCC--
promoter_AMK_ZM_c30.288	old_promoter_AMK_maize.89	6.2095e-05	AGGGTTACAC	---GTNANA-
promoter_AMK_ZM_c30.288	old_promoter_AMK_maize.49	9.3779e-04	GTGTAACCCT	GGGAAACT--
promoter_AMK_ZM_c30.288	old_promoter_AMK_maize.41	1.0454e-03	AGGGTTACAC	TGGGTCGC--
promoter_AMK_ZM_c30.288	old_promoter_AMK_maize.67	1.8645e-03	GTGTAACCCT	ANGTAA----
promoter_AMK_ZM_c30.289	old_promoter_AMK_maize.49	1.1498e-04	CTGGTAAACC	--GGGAAACT
promoter_AMK_ZM_c30.289	old_promoter_AMK_maize.77	6.9870e-04	GGTTTACCAG	--TTTGCC--
promoter_AMK_ZM_c30.289	old_promoter_AMK_maize.65	1.0287e-03	CTGGTAAACC	---GTANCC-
promoter_AMK_ZM_c30.289	old_promoter_AMK_maize.89	1.4790e-03	CTGGTAAACC	--GTNANA--
promoter_AMK_ZM_c30.289	old_promoter_AMK_maize.67	2.1115e-03	CTGGTAAACC	-ANGTAA---
promoter_AMK_ZM_c30.290	old_promoter_AMK_maize.36	3.1195e-05	CAGACCCTTA	CAGACCCG--
promoter_AMK_ZM_c30.290	old_promoter_AMK_maize.35	3.4306e-05	TAAGGGTCTG	-ACGGGTCT-
promoter_AMK_ZM_c30.290	old_promoter_AMK_maize.66	4.2115e-04	CAGACCCTTA	--GACCCR--
promoter_AMK_ZM_c30.290	old_promoter_AMK_maize.84	1.1240e-03	TAAGGGTCTG	--TGGGTC--
promoter_AMK_ZM_c30.290	old_promoter_AMK_maize.41	1.7449e-03	CAGACCCTTA	GCGACCCA--
promoter_AMK_ZM_c30.291	old_promoter_AMK_maize.65	2.2186e-04	TAAGGGTACC	---GGNTAC-
promoter_AMK_ZM_c30.291	old_promoter_AMK_maize.49	3.6787e-04	GGTACCCTTA	GGGAAACT--
promoter_AMK_ZM_c30.291	old_promoter_AMK_maize.41	6.7274e-04	TAAGGGTACC	--TGGGTCGC
promoter_AMK_ZM_c30.291	old_promoter_AMK_maize.85	1.4571e-03	TAAGGGTACC	TTANGG----
promoter_AMK_ZM_c30.291	old_promoter_AMK_maize.89	1.9969e-03	TAAGGGTACC	----GTNANA
promoter_AMK_ZM_c30.292	old_promoter_AMK_maize.85	6.4240e-05	GGGACCTTAA	----CCNTAA
promoter_AMK_ZM_c30.292	old_promoter_AMK_maize.49	3.7990e-04	GGGACCTTAA	GGGAAACT--
promoter_AMK_ZM_c30.292	old_promoter_AMK_maize.41	1.7097e-03	TTAAGGTCCC	--TGGGTCGC
promoter_AMK_ZM_c30.292	old_promoter_AMK_maize.55	1.7840e-03	TTAAGGTCCC	--CGCGTCCT
promoter_AMK_ZM_c30.292	old_promoter_AMK_maize.56	1.8684e-03	TTAAGGTCCC	-TNAGTCCG-
promoter_AMK_ZM_c30.293	old_promoter_AMK_maize.49	9.6483e-04	GGGTCAATAG	GGGAAACT--
promoter_AMK_ZM_c30.293	old_promoter_AMK_maize.33	9.9903e-04	GGGTCAATAG	--GGCTATCG
promoter_AMK_ZM_c30.293	old_promoter_AMK_maize.88	1.7239e-03	GGGTCAATAG	-GCGCAA---
promoter_AMK_ZM_c30.293	old_promoter_AMK_maize.57	3.6995e-03	CTATTGACCC	-TACTTGCG-
promoter_AMK_ZM_c30.293	old_promoter_AMK_maize.78	3.7306e-03	CTATTGACCC	----TGCCTC
promoter_AMK_ZM_c30.294	old_promoter_AMK_maize.56	5.9903e-04	GGTTGACAGA	--CGGACTNA
promoter_AMK_ZM_c30.294	old_promoter_AMK_maize.46	1.2629e-03	GGTTGACAGA	--ACGCCAGA
promoter_AMK_ZM_c30.294	old_promoter_AMK_maize.87	1.7930e-03	GGTTGACAGA	GCTTGG----
promoter_AMK_ZM_c30.294	old_promoter_AMK_maize.89	2.0896e-03	TCTGTCAACC	--TNTNAC--
promoter_AMK_ZM_c30.294	old_promoter_AMK_maize.53	3.3377e-03	TCTGTCAACC	TCAGTACT--
promoter_AMK_ZM_c30.295	old_promoter_AMK_maize.49	6.7138e-04	GGAGTCTATC	--AGTTTCCC
promoter_AMK_ZM_c30.295	old_promoter_AMK_maize.33	9.5625e-04	GGAGTCTATC-	---GGCTATCG
promoter_AMK_ZM_c30.295	old_promoter_AMK_maize.90	1.7090e-03	GATAGACTCC	CATAGN----
promoter_AMK_ZM_c30.295	old_promoter_AMK_maize.56	2.1035e-03	GATAGACTCC	--CGGACTNA
promoter_AMK_ZM_c30.295	old_promoter_AMK_maize.45	2.1829e-03	GATAGACTCC	--CCGAATCG
promoter_AMK_ZM_c30.296	old_promoter_AMK_maize.56	3.9564e-04	CGTTGACTCA	--CGGACTNA
promoter_AMK_ZM_c30.296	old_promoter_AMK_maize.78	4.9955e-04	CGTTGACTCA	---TGCCTC-
promoter_AMK_ZM_c30.296	old_promoter_AMK_maize.84	6.3023e-04	TGAGTCAACG	TGGGTC----
promoter_AMK_ZM_c30.296	old_promoter_AMK_maize.60	1.2171e-03	CGTTGACTCA	---TGAATC-
promoter_AMK_ZM_c30.296	old_promoter_AMK_maize.41	1.3756e-03	TGAGTCAACG	TGGGTCGC--
promoter_AMK_ZM_c30.297	old_promoter_AMK_maize.55	1.5744e-04	ATAACGAGCC	AGGACGCG--
promoter_AMK_ZM_c30.297	old_promoter_AMK_maize.48	3.2209e-04	ATAACGAGCC	--KRCGAGCT
promoter_AMK_ZM_c30.297	old_promoter_AMK_maize.44	4.1764e-04	GGCTCGTTAT	AGCTCGTC--
promoter_AMK_ZM_c30.297	old_promoter_AMK_maize.59	1.1353e-03	ATAACGAGCC	----CGAGCT
promoter_AMK_ZM_c30.297	old_promoter_AMK_maize.32	2.6595e-03	GGCTCGTTAT	GCGTCGTA--
promoter_AMK_ZM_c30.298	old_promoter_AMK_maize.49	5.2009e-05	GTGAACCTGT	GGGAAACT--
promoter_AMK_ZM_c30.298	old_promoter_AMK_maize.37	1.5718e-04	ACAGGTTCAC	ACTGGGTC--
promoter_AMK_ZM_c30.298	old_promoter_AMK_maize.47	1.5865e-04	GTGAACCTGT	--GAAGCCGT
promoter_AMK_ZM_c30.298	old_promoter_AMK_maize.60	8.0165e-04	GTGAACCTGT	-TGAATC---
promoter_AMK_ZM_c30.298	old_promoter_AMK_maize.68	1.1484e-03	GTGAACCTGT	---ANTCTG-
promoter_AMK_ZM_c30.299	old_promoter_AMK_maize.65	5.4244e-04	AGGTATCC	--GTANCC
promoter_AMK_ZM_c30.299	old_promoter_AMK_maize.70	6.4202e-04	GGATACCT	--ATNCNT
promoter_AMK_ZM_c30.299	old_promoter_AMK_maize.49	1.2059e-03	GGATACCT	GGGAAACT
promoter_AMK_ZM_c30.299	old_promoter_AMK_maize.33	1.5831e-03	GGATACCT	GGCTATCG
promoter_AMK_ZM_c30.299	old_promoter_AMK_maize.51	2.0099e-03	GGATACCT	TCGTACCT
promoter_AMK_ZM_c30.300	old_promoter_AMK_maize.60	1.2200e-03	GGAATCTC	TGAATC--
promoter_AMK_ZM_c30.300	old_promoter_AMK_maize.49	1.8938e-03	-GGAATCTC	GGGAAACT-
promoter_AMK_ZM_c30.300	old_promoter_AMK_maize.86	3.1421e-03	GAGATTCC	CRGATT--
promoter_AMK_ZM_c30.300	old_promoter_AMK_maize.68	3.4242e-03	GAGATTCC	CAGANT--
promoter_AMK_ZM_c30.300	old_promoter_AMK_maize.45	8.2993e-03	GGAATCTC	CGATTCGG
promoter_AMK_ZM_c30.301	old_promoter_AMK_maize.20	1.5364e-03	GTTAAGAG--	GSKRCGAGCT
promoter_AMK_ZM_c30.301	old_promoter_AMK_maize.85	2.4628e-03	CTCTTAAC	-CCNTAA-
promoter_AMK_ZM_c30.301	old_promoter_AMK_maize.28	3.3871e-03	-GTTAAGAG-	TGGTGCGAGC
promoter_AMK_ZM_c30.301	old_promoter_AMK_maize.89	8.3465e-03	CTCTTAAC	--TNTNAC
promoter_AMK_ZM_c30.301	old_promoter_AMK_maize.26	9.8260e-03	--CTCTTAAC	AGCTCGTCGC
promoter_AMK_ZM_c30.302	old_promoter_AMK_maize.65	1.2884e-04	TGTAACCC	-GTANCC-
promoter_AMK_ZM_c30.302	old_promoter_AMK_maize.89	1.6815e-04	GGGTTACA	--GTNANA
promoter_AMK_ZM_c30.302	old_promoter_AMK_maize.49	4.1081e-03	GGGTTACA	GGGAAACT
promoter_AMK_ZM_c30.302	old_promoter_AMK_maize.41	8.1051e-03	TGTAACCC-	-GCGACCCA
promoter_AMK_ZM_c30.302	old_promoter_AMK_maize.51	8.7987e-03	TGTAACCC	TCGTACCT
promoter_AMK_ZM_c30.303	old_promoter_AMK_maize.89	5.7649e-03	TGTCAACG	TNTNAC--
promoter_AMK_ZM_c30.303	old_promoter_AMK_maize.58	6.9194e-03	TGTCAACG	KATCTGSG
promoter_AMK_ZM_c30.303	old_promoter_AMK_maize.91	7.6494e-03	TGTCAACG	--TCGATG
promoter_AMK_ZM_c30.303	old_promoter_AMK_maize.81	9.3221e-03	CGTTGACA	CTTMGA--
promoter_AMK_ZM_c30.303	old_promoter_AMK_maize.75	9.3368e-03	TGTCAACG	-GTCCTC-
promoter_AMK_ZM_c30.304	old_promoter_AMK_maize.75	4.8380e-03	GAGTCTAC	--GTCCTC
promoter_AMK_ZM_c30.304	old_promoter_AMK_maize.68	4.8534e-03	GTAGACTC	-CAGANT-
promoter_AMK_ZM_c30.304	old_promoter_AMK_maize.65	7.0886e-03	GTAGACTC	GTANCC--
promoter_AMK_ZM_c30.304	old_promoter_AMK_maize.23	7.4322e-03	--GTAGACTC	CSCCAGACCC
promoter_AMK_ZM_c30.304	old_promoter_AMK_maize.78	9.1211e-03	GTAGACTC	--TGCCTC
promoter_AMK_ZM_c30.305	old_promoter_AMK_maize.60	1.6769e-03	TGTGAACC	--TGAATC
promoter_AMK_ZM_c30.305	old_promoter_AMK_maize.89	6.7211e-03	GGTTCACA	GTNANA--
promoter_AMK_ZM_c30.305	old_promoter_AMK_maize.49	6.9112e-03	TGTGAACC-	-GGGAAACT
promoter_AMK_ZM_c30.305	old_promoter_AMK_maize.75	9.4745e-03	GGTTCACA	-GTCCTC-
promoter_AMK_ZM_c30.306	old_promoter_AMK_maize.89	8.8711e-04	GGTCACAT	-GTNANA-
promoter_AMK_ZM_c30.306	old_promoter_AMK_maize.82	1.0280e-03	GGTCACAT	--TCNCAT
promoter_AMK_ZM_c30.306	old_promoter_AMK_maize.65	1.8245e-03	ATGTGACC	--GTANCC
promoter_AMK_ZM_c30.306	old_promoter_AMK_maize.67	4.4665e-03	ATGTGACC	ANGTAA--
promoter_AMK_ZM_c30.306	old_promoter_AMK_maize.28	6.1815e-03	--ATGTGACC	TGGTGCGAGC
promoter_AMK_ZM_c30.307	old_promoter_AMK_maize.43	1.2029e-03	CCTCTAGG	GMTCTNCG
promoter_AMK_ZM_c30.307	old_promoter_AMK_maize.39	1.2588e-03	CCTAGAGG	CGNAGAGT
promoter_AMK_ZM_c30.307	old_promoter_AMK_maize.76	1.8046e-03	CCTCTAGG	CCTCTT--
promoter_AMK_ZM_c30.307	old_promoter_AMK_maize.81	3.0456e-03	CCTCTAGG	--TCKAAG
promoter_AMK_ZM_c30.307	old_promoter_AMK_maize.58	6.2171e-03	CCTCTAGG	KATCTGSG
promoter_AMK_ZM_c30.308	old_promoter_AMK_maize.25	8.2746e-04	GGACCTTA--	GGACCGAATC
promoter_AMK_ZM_c30.308	old_promoter_AMK_maize.75	4.9957e-03	TAAGGTCC	-GAGGAC-
promoter_AMK_ZM_c30.308	old_promoter_AMK_maize.56	5.2843e-03	GGACCTTA	CGGACTNA
promoter_AMK_ZM_c30.308	old_promoter_AMK_maize.66	6.7819e-03	GGACCTTA	-GACCCR-
promoter_AMK_ZM_c30.308	old_promoter_AMK_maize.53	7.1563e-03	TAAGGTCC	TCAGTACT
promoter_AMK_ZM_c30.309	old_promoter_AMK_maize.66	8.7863e-04	TGACCCTA	-GACCCR-
promoter_AMK_ZM_c30.309	old_promoter_AMK_maize.84	2.1856e-03	TAGGGTCA	-TGGGTC-
promoter_AMK_ZM_c30.309	old_promoter_AMK_maize.35	2.6238e-03	TAGGGTCA	ACGGGTCT
promoter_AMK_ZM_c30.309	old_promoter_AMK_maize.52	6.0164e-03	TGACCCTA	TGCCTCGA
promoter_AMK_ZM_c30.309	old_promoter_AMK_maize.25	7.0914e-03	--TAGGGTCA	GATTCGGTCC
promoter_AMK_ZM_c30.310	old_promoter_AMK_maize.78	2.8793e-04	TGACTC	TGCCTC
promoter_AMK_ZM_c30.310	old_promoter_AMK_maize.60	4.3352e-04	TGACTC	TGAATC
promoter_AMK_ZM_c30.310	old_promoter_AMK_maize.29	3.2085e-03	----TGACTC	GTACTGATTC
promoter_AMK_ZM_c30.310	old_promoter_AMK_maize.84	4.0707e-03	TGACTC	TGGGTC
promoter_AMK_ZM_c30.310	old_promoter_AMK_maize.52	4.0841e-03	TGACTC--	TGCCTCGA
promoter_AMK_ZM_c30.311	old_promoter_AMK_maize.17	8.0274e-04	--TCTGAGAC	TATCGGGGAC
promoter_AMK_ZM_c30.311	old_promoter_AMK_maize.21	9.9166e-04	TCTGAGAC--	TCTACGACGC
promoter_AMK_ZM_c30.311	old_promoter_AMK_maize.81	2.7225e-03	GTCTCAGA	--CTTMGA
promoter_AMK_ZM_c30.311	old_promoter_AMK_maize.37	3.0440e-03	TCTGAGAC	ACTGGGTC
promoter_AMK_ZM_c30.311	old_promoter_AMK_maize.82	3.2397e-03	TCTGAGAC	-ATGNGA-
promoter_AMK_ZM_c30.312	old_promoter_AMK_maize.49	3.0152e-04	GGTAAACC	GGGAAACT
promoter_AMK_ZM_c30.312	old_promoter_AMK_maize.77	1.4137e-03	GGTTTACC	--TTTGCC
promoter_AMK_ZM_c30.312	old_promoter_AMK_maize.65	1.8119e-03	GGTAAACC	-GTANCC-
promoter_AMK_ZM_c30.312	old_promoter_AMK_maize.23	2.4616e-03	-GGTAAACC-	CSCCAGACCC
promoter_AMK_ZM_c30.312	old_promoter_AMK_maize.89	3.6300e-03	GGTAAACC	GTNANA--
promoter_AMK_ZM_c30.313	old_promoter_AMK_maize.33	1.6166e-03	-GATAGG-	CGATAGCC
promoter_AMK_ZM_c30.313	old_promoter_AMK_maize.87	3.7686e-03	GATAGG	GCTTGG
promoter_AMK_ZM_c30.313	old_promoter_AMK_maize.90	3.9145e-03	CCTATC	NCTATG
promoter_AMK_ZM_c30.313	old_promoter_AMK_maize.64	4.2791e-03	-GATAGG	MGANAG-
promoter_AMK_ZM_c30.313	old_promoter_AMK_maize.76	4.8660e-03	CCTATC	CCTCTT
promoter_AMK_ZM_c30.314	old_promoter_AMK_maize.75	4.1151e-03	GTCAAC	GTCCTC
promoter_AMK_ZM_c30.314	old_promoter_AMK_maize.77	6.1815e-03	GTTGAC	TTTGCC
promoter_AMK_ZM_c30.314	old_promoter_AMK_maize.65	9.3789e-03	GTTGAC	GGNTAC
promoter_AMK_ZM_c30.315	old_promoter_AMK_maize.49	1.1376e-03	--GAACCT	GGGAAACT
promoter_AMK_ZM_c30.315	old_promoter_AMK_maize.51	2.2064e-03	AGGTTC--	AGGTACGA
promoter_AMK_ZM_c30.315	old_promoter_AMK_maize.66	3.4206e-03	GAACCT	GACCCR
promoter_AMK_ZM_c30.315	old_promoter_AMK_maize.16	3.7381e-03	----GAACCT	GATCGTACCT
promoter_AMK_ZM_c30.315	old_promoter_AMK_maize.84	7.8956e-03	AGGTTC	TGGGTC
promoter_AMK_ZM_c30.316	old_promoter_AMK_maize.33	1.9165e-03	CCCTATCA	GGCTATCG
promoter_AMK_ZM_c30.316	old_promoter_AMK_maize.45	2.5529e-03	CCCTATCA	CCGAATCG
promoter_AMK_ZM_c30.316	old_promoter_AMK_maize.85	2.8955e-03	CCCTATCA	CCNTAA--
promoter_AMK_ZM_c30.316	old_promoter_AMK_maize.80	2.9284e-03	TGATAGGG	--ATCNGG
promoter_AMK_ZM_c30.316	old_promoter_AMK_maize.90	6.9510e-03	TGATAGGG	-CATAGN-
promoter_AMK_ZM_c30.317	old_promoter_AMK_maize.25	5.9861e-04	GGTCAGAA--	GGACCGAATC
promoter_AMK_ZM_c30.317	old_promoter_AMK_maize.89	1.7104e-03	GGTCAGAA	-GTNANA-
promoter_AMK_ZM_c30.317	old_promoter_AMK_maize.28	2.7367e-03	-GGTCAGAA-	TGGTGCGAGC
promoter_AMK_ZM_c30.317	old_promoter_AMK_maize.23	5.7660e-03	-TTCTGACC-	CSCCAGACCC
promoter_AMK_ZM_c30.317	old_promoter_AMK_maize.65	6.5677e-03	TTCTGACC	--GTANCC
promoter_AMK_ZM_c30.318	old_promoter_AMK_maize.89	1.4921e-03	GTTACTCC	GTNANA--
promoter_AMK_ZM_c30.318	old_promoter_AMK_maize.88	3.9059e-03	GGAGTAAC	-GCGCAA-
promoter_AMK_ZM_c30.318	old_promoter_AMK_maize.75	5.3651e-03	GTTACTCC	-GTCCTC-
promoter_AMK_ZM_c30.318	old_promoter_AMK_maize.67	5.6408e-03	GGAGTAAC	-ANGTAA-
promoter_AMK_ZM_c30.318	old_promoter_AMK_maize.41	7.4377e-03	GTTACTCC	GCGACCCA
promoter_AMK_ZM_c30.319	old_promoter_AMK_maize.49	1.9342e-03	--TATCCC	AGTTTCCC
promoter_AMK_ZM_c30.319	old_promoter_AMK_maize.86	5.3464e-03	GGGATA	CRGATT
promoter_AMK_ZM_c30.319	old_promoter_AMK_maize.89	5.8077e-03	GGGATA	GTNANA
promoter_AMK_ZM_c30.319	old_promoter_AMK_maize.77	7.0367e-03	TATCCC	TTTGCC
promoter_AMK_ZM_c30.319	old_promoter_AMK_maize.61	7.4131e-03	GGGATA	CGCAKA
promoter_AMK_ZM_c30.320	old_promoter_AMK_maize.67	4.0177e-04	GAGGTAAC	-ANGTAA-
promoter_AMK_ZM_c30.320	old_promoter_AMK_maize.78	6.8338e-04	GAGGTAAC	GAGGCA--
promoter_AMK_ZM_c30.320	old_promoter_AMK_maize.89	1.2950e-03	GTTACCTC	GTNANA--
promoter_AMK_ZM_c30.320	old_promoter_AMK_maize.65	1.5323e-03	GTTACCTC	GTANCC--
promoter_AMK_ZM_c30.320	old_promoter_AMK_maize.75	4.1747e-03	GAGGTAAC	GAGGAC--
promoter_AMK_ZM_c30.321	old_promoter_AMK_maize.89	2.8375e-04	GTCACA	GTNANA
promoter_AMK_ZM_c30.321	old_promoter_AMK_maize.84	4.7886e-03	GTCACA	GACCCA
promoter_AMK_ZM_c30.321	old_promoter_AMK_maize.65	7.6510e-03	GTCACA	GTANCC
promoter_AMK_ZM_c30.321	old_promoter_AMK_maize.77	9.4629e-03	TGTGAC	TTTGCC
promoter_AMK_ZM_c30.322	old_promoter_AMK_maize.85	1.3146e-03	TCCTTACN	-CCNTAA-
promoter_AMK_ZM_c30.322	old_promoter_AMK_maize.38	4.8734e-03	NGTAAGGA	CGTAATGA
promoter_AMK_ZM_c30.322	old_promoter_AMK_maize.24	5.7020e-03	NGTAAGGA--	CGTAATGAAT
promoter_AMK_ZM_c30.323	old_promoter_AMK_maize.77	1.5356e-03	NGTTTACC	--TTTGCC
promoter_AMK_ZM_c30.323	old_promoter_AMK_maize.65	1.7175e-03	GGTAAACN	-GTANCC-
promoter_AMK_ZM_c30.323	old_promoter_AMK_maize.49	2.0885e-03	GGTAAACN	GGGAAACT
promoter_AMK_ZM_c30.323	old_promoter_AMK_maize.89	4.9921e-03	GGTAAACN	GTNANA--
promoter_AMK_ZM_c30.324	old_promoter_AMK_maize.26	3.8176e-03	--AACGAG--	GCGACGAGCT
promoter_AMK_ZM_c30.324	old_promoter_AMK_maize.44	3.8230e-03	AACGAG--	GACGAGCT
promoter_AMK_ZM_c30.324	old_promoter_AMK_maize.48	5.0649e-03	AACGAG--	KRCGAGCT
promoter_AMK_ZM_c30.324	old_promoter_AMK_maize.79	5.1249e-03	AACGAG	AATCAG
promoter_AMK_ZM_c30.324	old_promoter_AMK_maize.20	5.2493e-03	--AACGAG--	GSKRCGAGCT
promoter_AMK_ZM_c30.325	old_promoter_AMK_maize.78	1.1178e-03	TGACTCAC	TGCCTC--
promoter_AMK_ZM_c30.325	old_promoter_AMK_maize.84	1.4149e-03	GTGAGTCA	-TGGGTC-
promoter_AMK_ZM_c30.325	old_promoter_AMK_maize.60	1.6643e-03	TGACTCAC	TGAATC--
promoter_AMK_ZM_c30.325	old_promoter_AMK_maize.41	1.9895e-03	TGACTCAC	TGGGTCGC
promoter_AMK_ZM_c30.325	old_promoter_AMK_maize.52	3.9451e-03	TGACTCAC	TGCCTCGA
promoter_AMK_ZM_c30.327	old_promoter_AMK_maize.75	8.1192e-03	GAACCTCA	-GTCCTC-
promoter_AMK_ZM_c30.327	old_promoter_AMK_maize.66	8.4085e-03	GAACCTCA	GACCCR--
promoter_AMK_ZM_c30.327	old_promoter_AMK_maize.25	9.0622e-03	--TGAGGTTC	GATTCGGTCC
promoter_AMK_ZM_c30.328	old_promoter_AMK_maize.89	2.6912e-03	GTCTCA	GTNANA
promoter_AMK_ZM_c30.328	old_promoter_AMK_maize.84	3.7007e-03	TGAGAC	TGGGTC
promoter_AMK_ZM_c30.328	old_promoter_AMK_maize.60	6.5460e-03	GTCTCA	GATTCA
promoter_AMK_ZM_c30.329	old_promoter_AMK_maize.35	6.7668e-03	GGACATGT	AGACCCGT
promoter_AMK_ZM_c30.329	old_promoter_AMK_maize.55	7.6190e-03	ACATGTCC-	-CGCGTCCT
promoter_AMK_ZM_c30.329	old_promoter_AMK_maize.33	9.3904e-03	GGACATGT	GGCTATCG
promoter_AMK_ZM_c30.330	old_promoter_AMK_maize.76	3.3047e-03	AGTAGG	AAGAGG
promoter_AMK_ZM_c30.330	old_promoter_AMK_maize.90	6.1190e-03	AGTAGG	NCTATG
promoter_AMK_ZM_c30.331	old_promoter_AMK_maize.19	1.2455e-03	-ACGATA---	TACAATACGT
promoter_AMK_ZM_c30.331	old_promoter_AMK_maize.42	1.3377e-03	ACGATA--	ACAATACG
promoter_AMK_ZM_c30.331	old_promoter_AMK_maize.90	2.2848e-03	ACGATA	NCTATG
promoter_AMK_ZM_c30.331	old_promoter_AMK_maize.16	3.9131e-03	TATCGT----	GATCGTACCT
promoter_AMK_ZM_c30.331	old_promoter_AMK_maize.30	4.7896e-03	TATCGT--	TATCGGGG
promoter_AMK_ZM_c30.332	old_promoter_AMK_maize.23	2.8393e-03	----AGACTC	CSCCAGACCC
promoter_AMK_ZM_c30.332	old_promoter_AMK_maize.35	3.0594e-03	AGACTC--	AGACCCGT
promoter_AMK_ZM_c30.332	old_promoter_AMK_maize.22	3.8063e-03	----GAGTCT	AGACGGGTCT
promoter_AMK_ZM_c30.332	old_promoter_AMK_maize.36	3.9585e-03	-AGACTC-	CAGACCCG
promoter_AMK_ZM_c30.332	old_promoter_AMK_maize.60	4.2454e-03	AGACTC	TGAATC
promoter_AMK_ZM_c30.333	old_promoter_AMK_maize.22	3.0437e-03	--ACCTGT--	AGACCCGTCT
promoter_AMK_ZM_c30.333	old_promoter_AMK_maize.35	3.3087e-03	--ACCTGT	AGACCCGT
promoter_AMK_ZM_c30.333	old_promoter_AMK_maize.70	7.3770e-03	ACCTGT	ANGNAT
promoter_AMK_ZM_c30.333	old_promoter_AMK_maize.69	9.2282e-03	ACCTGT	AASTGG
promoter_AMK_ZM_c30.334	old_promoter_AMK_maize.68	5.9938e-03	AACGTG	ANTCTG
promoter_AMK_ZM_c30.334	old_promoter_AMK_maize.69	7.6844e-03	CACGTT	CCASTT
promoter_AMK_ZM_c30.335	old_promoter_AMK_maize.67	6.9329e-04	ACGTCA	ANGTAA
promoter_AMK_ZM_c30.335	old_promoter_AMK_maize.46	3.9823e-03	ACGTCA--	ACGCCAGA
promoter_AMK_ZM_c30.335	old_promoter_AMK_maize.74	4.0968e-03	TGACGT	CGAAGT
promoter_AMK_ZM_c30.335	old_promoter_AMK_maize.18	5.0282e-03	ACGTCA----	ACGCCAGACC
promoter_AMK_ZM_c30.336	old_promoter_AMK_maize.89	4.0314e-03	GTTAAC	GTNANA
promoter_AMK_ZM_c30.336	old_promoter_AMK_maize.65	7.4587e-03	GTTAAC	GTANCC
promoter_AMK_ZM_c30.337	old_promoter_AMK_maize.23	2.8931e-03	--TCAGAC--	CSCCAGACCC
promoter_AMK_ZM_c30.337	old_promoter_AMK_maize.56	3.5874e-03	TCAGAC--	TNAGTCCG
promoter_AMK_ZM_c30.337	old_promoter_AMK_maize.18	4.0012e-03	-GTCTGA---	GGTCTGGCGT
promoter_AMK_ZM_c30.338	old_promoter_AMK_maize.81	6.2471e-04	CTCAGA	CTTMGA
promoter_AMK_ZM_c30.338	old_promoter_AMK_maize.61	1.8925e-03	TCTGAG	TMTGCG
promoter_AMK_ZM_c30.338	old_promoter_AMK_maize.58	2.5826e-03	--TCTGAG	KATCTGSG
promoter_AMK_ZM_c30.338	old_promoter_AMK_maize.62	3.0758e-03	TCTGAG	TCTTCG
promoter_AMK_ZM_c30.338	old_promoter_AMK_maize.89	5.6244e-03	CTCAGA	GTNANA
promoter_AMK_ZM_c30.340	old_promoter_AMK_maize.66	1.5179e-03	AACACG	GACCCR
promoter_AMK_ZM_c30.340	old_promoter_AMK_maize.76	3.1972e-03	AACACG	AAGAGG
promoter_AMK_ZM_c30.340	old_promoter_AMK_maize.34	4.5840e-03	-AACACG-	CAATACGT
promoter_AMK_ZM_c30.340	old_promoter_AMK_maize.42	5.0364e-03	--AACACG	ACAATACG
promoter_AMK_ZM_c30.340	old_promoter_AMK_maize.19	6.7229e-03	---AACACG-	TACAATACGT
promoter_AMK_ZM_c30.341	old_promoter_AMK_maize.49	1.7677e-03	--GATACT	GGGAAACT
promoter_AMK_ZM_c30.341	old_promoter_AMK_maize.54	3.8966e-03	AGTATC--	AGCATCGA
promoter_AMK_ZM_c30.341	old_promoter_AMK_maize.60	4.1810e-03	AGTATC	TGAATC
promoter_AMK_ZM_c30.341	old_promoter_AMK_maize.89	5.6946e-03	GATACT	GTNANA
promoter_AMK_ZM_c30.341	old_promoter_AMK_maize.90	6.0752e-03	GATACT	CATAGN
promoter_AMK_ZM_c30.342	old_promoter_AMK_maize.23	1.6382e-03	-GCCATA---	CSCCAGACCC
promoter_AMK_ZM_c30.342	old_promoter_AMK_maize.46	2.4770e-03	TATGGC--	TCTGGCGT
promoter_AMK_ZM_c30.342	old_promoter_AMK_maize.18	2.7444e-03	--GCCATA--	ACGCCAGACC
promoter_AMK_ZM_c30.342	old_promoter_AMK_maize.61	2.9967e-03	GCCATA	CGCAKA
promoter_AMK_ZM_c30.342	old_promoter_AMK_maize.77	7.8871e-03	TATGGC	TTTGCC
promoter_AMK_ZM_c30.343	old_promoter_AMK_maize.76	3.7186e-03	TAAGAG-	-AAGAGG
promoter_AMK_ZM_c30.343	old_promoter_AMK_maize.43	5.1334e-03	-CTCTTA-	GMTCTNCG
promoter_AMK_ZM_c30.344	old_promoter_AMK_maize.65	5.8085e-04	GTTTAC	GGNTAC
promoter_AMK_ZM_c30.344	old_promoter_AMK_maize.49	1.9285e-03	-GTTTAC-	AGTTTCCC
promoter_AMK_ZM_c30.345	old_promoter_AMK_maize.87	2.9516e-03	GTTAGG	GCTTGG
promoter_AMK_ZM_c30.345	old_promoter_AMK_maize.89	3.1402e-03	GTTAGG	GTNANA
promoter_AMK_ZM_c30.345	old_promoter_AMK_maize.85	3.3655e-03	CCTAAC	CCNTAA
promoter_AMK_ZM_c30.346	old_promoter_AMK_maize.85	5.7210e-03	GCCTTA-	-CCNTAA
promoter_AMK_ZM_c30.347	old_promoter_AMK_maize.18	4.0239e-03	-GTCTAG---	GGTCTGGCGT
promoter_AMK_ZM_c30.347	old_promoter_AMK_maize.23	5.0667e-03	--CTAGAC--	CSCCAGACCC
promoter_AMK_ZM_c30.347	old_promoter_AMK_maize.72	8.6025e-03	GTCTAG	TTCGNG
promoter_AMK_ZM_c30.348	old_promoter_AMK_maize.86	1.9164e-03	ACGATT	CRGATT
promoter_AMK_ZM_c30.348	old_promoter_AMK_maize.70	2.5897e-03	AATCGT	ATNCNT
promoter_AMK_ZM_c30.348	old_promoter_AMK_maize.90	2.8624e-03	ACGATT	NCTATG
promoter_AMK_ZM_c30.348	old_promoter_AMK_maize.16	4.6165e-03	AATCGT----	GATCGTACCT
promoter_AMK_ZM_c30.348	old_promoter_AMK_maize.79	5.1189e-03	AATCGT	AATCAG
promoter_AMK_ZM_c30.349	old_promoter_AMK_maize.89	2.8706e-03	GGTCCA	GTNANA
promoter_AMK_ZM_c30.349	old_promoter_AMK_maize.84	3.6410e-03	TGGACC	TGGGTC
promoter_AMK_ZM_c30.349	old_promoter_AMK_maize.60	4.4804e-03	TGGACC	TGAATC
promoter_AMK_ZM_c30.350	old_promoter_AMK_maize.29	7.6850e-05	---TCAGTA-	GAATCAGTAC
promoter_AMK_ZM_c30.350	old_promoter_AMK_maize.53	1.5066e-04	TCAGTA--	TCAGTACT
promoter_AMK_ZM_c30.350	old_promoter_AMK_maize.56	9.9485e-04	--TACTGA	CGGACTNA
promoter_AMK_ZM_c30.350	old_promoter_AMK_maize.24	2.5843e-03	--TACTGA--	CGTAATGAAT
promoter_AMK_ZM_c30.350	old_promoter_AMK_maize.38	2.7593e-03	--TACTGA	CGTAATGA
promoter_AMK_ZM_c30.351	old_promoter_AMK_maize.66	2.5394e-03	AACACG	GACCCR
promoter_AMK_ZM_c30.351	old_promoter_AMK_maize.76	3.7761e-03	CGTGTT	CCTCTT
promoter_AMK_ZM_c30.351	old_promoter_AMK_maize.34	5.2084e-03	-AACACG-	CAATACGT
promoter_AMK_ZM_c30.351	old_promoter_AMK_maize.42	6.0100e-03	--AACACG	ACAATACG
promoter_AMK_ZM_c30.351	old_promoter_AMK_maize.19	7.7560e-03	---AACACG-	TACAATACGT
promoter_AMK_ZM_c30.352	old_promoter_AMK_maize.85	6.9555e-04	CCCTAT	CCNTAA
promoter_AMK_ZM_c30.352	old_promoter_AMK_maize.80	1.3094e-03	CCCTAT	CCNGAT
promoter_AMK_ZM_c30.352	old_promoter_AMK_maize.17	4.6066e-03	-ATAGGG---	TATCGGGGAC
promoter_AMK_ZM_c30.352	old_promoter_AMK_maize.30	5.3965e-03	-ATAGGG-	TATCGGGG
promoter_AMK_ZM_c30.352	old_promoter_AMK_maize.70	8.8065e-03	ATAGGG	ATNCNT
promoter_AMK_ZM_c30.353	old_promoter_AMK_maize.65	4.0021e-03	-TAACCC	GTANCC-
promoter_AMK_ZM_c30.354	old_promoter_AMK_maize.66	4.0024e-03	GACTCT	GACCCR
promoter_AMK_ZM_c30.354	old_promoter_AMK_maize.60	5.0974e-03	AGAGTC	TGAATC
promoter_AMK_ZM_c30.354	old_promoter_AMK_maize.68	6.3835e-03	GACTCT-	-ANTCTG
promoter_AMK_ZM_c30.354	old_promoter_AMK_maize.84	8.4074e-03	AGAGTC	TGGGTC
promoter_AMK_ZM_c30.354	old_promoter_AMK_maize.45	8.5745e-03	AGAGTC--	CGATTCGG
promoter_AMK_ZM_c30.355	old_promoter_AMK_maize.82	4.9282e-03	GCCAAT	TCNCAT
promoter_AMK_ZM_c30.355	old_promoter_AMK_maize.77	5.3355e-03	ATTGGC	TTTGCC
promoter_AMK_ZM_c30.356	old_promoter_AMK_maize.59	6.1486e-04	CGAGAT	CGAGCT
promoter_AMK_ZM_c30.356	old_promoter_AMK_maize.80	1.6038e-03	CGAGAT	CCNGAT
promoter_AMK_ZM_c30.356	old_promoter_AMK_maize.48	2.9424e-03	--CGAGAT	KRCGAGCT
promoter_AMK_ZM_c30.356	old_promoter_AMK_maize.44	3.4766e-03	--CGAGAT	GACGAGCT
promoter_AMK_ZM_c30.356	old_promoter_AMK_maize.26	4.0401e-03	----CGAGAT	GCGACGAGCT
promoter_AMK_ZM_c30.357	old_promoter_AMK_maize.75	4.7257e-03	GTTCAC	GTCCTC
promoter_AMK_ZM_c30.357	old_promoter_AMK_maize.65	8.5279e-03	GTGAAC	GTANCC
promoter_AMK_ZM_c30.358	old_promoter_AMK_maize.37	2.0116e-03	ACTGGT--	ACTGGGTC
promoter_AMK_ZM_c30.358	old_promoter_AMK_maize.22	2.4255e-03	--ACCAGT--	AGACCCGTCT
promoter_AMK_ZM_c30.358	old_promoter_AMK_maize.35	2.4934e-03	--ACCAGT	AGACCCGT
promoter_AMK_ZM_c30.358	old_promoter_AMK_maize.29	3.9989e-03	--ACCAGT--	GAATCAGTAC
promoter_AMK_ZM_c30.358	old_promoter_AMK_maize.69	4.6265e-03	-ACTGGT	AASTGG-
promoter_AMK_ZM_c30.359	old_promoter_AMK_maize.89	5.8975e-04	GTTACT	GTNANA
promoter_AMK_ZM_c30.359	old_promoter_AMK_maize.65	4.2558e-03	-GTTACT	GGNTAC-
promoter_AMK_ZM_c30.360	old_promoter_AMK_maize.28	3.3538e-03	---TGNGAT-	TGGTGCGAGC
promoter_AMK_ZM_c30.360	old_promoter_AMK_maize.16	4.8122e-03	-ATCNCA---	GATCGTACCT
promoter_AMK_ZM_c30.360	old_promoter_AMK_maize.82	5.2312e-03	ATCNCA-	-TCNCAT
promoter_AMK_ZM_c30.360	old_promoter_AMK_maize.72	6.3611e-03	TGNGAT	CNCGAA
promoter_AMK_ZM_c30.360	old_promoter_AMK_maize.80	8.5688e-03	ATCNCA	ATCNGG
promoter_AMK_ZM_c30.361	old_promoter_AMK_maize.55	1.9427e-03	--GGTCCT	CGCGTCCT
promoter_AMK_ZM_c30.361	old_promoter_AMK_maize.75	4.0613e-03	GGTCCT-	-GTCCTC
promoter_AMK_ZM_c30.362	old_promoter_AMK_maize.21	1.4155e-03	--TACGAA--	TCTACGACGC
promoter_AMK_ZM_c30.362	old_promoter_AMK_maize.32	2.5887e-03	TACGAA--	TACGACGC
promoter_AMK_ZM_c30.362	old_promoter_AMK_maize.16	4.8041e-03	---TACGAA-	AGGTACGATC
promoter_AMK_ZM_c30.362	old_promoter_AMK_maize.72	4.9057e-03	TTCGTA	TTCGNG
promoter_AMK_ZM_c30.362	old_promoter_AMK_maize.83	6.8721e-03	-TACGAA	CKACGA-
promoter_AMK_ZM_c30.363	old_promoter_AMK_maize.76	3.4915e-03	-CTCTTA	CCTCTT-
promoter_AMK_ZM_c30.363	old_promoter_AMK_maize.43	5.3828e-03	-CTCTTA-	GMTCTNCG
promoter_AMK_ZM_c30.363	old_promoter_AMK_maize.61	9.1491e-03	TAAGAG	TMTGCG
promoter_AMK_ZM_c30.365	old_promoter_AMK_maize.84	3.0338e-04	TGAGTC	TGGGTC
promoter_AMK_ZM_c30.365	old_promoter_AMK_maize.60	4.4984e-04	TGAGTC	TGAATC
promoter_AMK_ZM_c30.365	old_promoter_AMK_maize.37	1.1325e-03	GACTCA--	GACCCAGT
promoter_AMK_ZM_c30.365	old_promoter_AMK_maize.56	1.4098e-03	TGAGTC--	TNAGTCCG
promoter_AMK_ZM_c30.365	old_promoter_AMK_maize.66	2.0385e-03	TGAGTC	YGGGTC
promoter_AMK_ZM_c30.367	old_promoter_AMK_maize.70	7.4803e-04	ATAGGT	ATNCNT
promoter_AMK_ZM_c30.367	old_promoter_AMK_maize.34	2.9428e-03	--ATAGGT	CAATACGT
promoter_AMK_ZM_c30.367	old_promoter_AMK_maize.19	3.8575e-03	ACCTAT----	ACGTATTGTA
promoter_AMK_ZM_c30.367	old_promoter_AMK_maize.82	8.9549e-03	ATAGGT	ATGNGA
promoter_AMK_ZM_c30.367	old_promoter_AMK_maize.67	9.1614e-03	ACCTAT	ANGTAA
promoter_AspAT_ZM_c30.4	old_promoter_AspAT_maize.2	1.8056e-06	GNCNGTTG	GNCNGTTG
promoter_AspAT_ZM_c30.4	old_promoter_AspAT_maize.26	7.0725e-03	GNCNGTTG	NTNNNT--
promoter_AspAT_ZM_c30.22	old_promoter_AspAT_maize.13	2.2183e-03	TATWTATA	TATTTTTT
promoter_AspAT_ZM_c30.22	old_promoter_AspAT_maize.11	2.2272e-03	TATAWATA-	-AKAAATAT
promoter_AspAT_ZM_c30.22	old_promoter_AspAT_maize.6	4.0058e-03	TATAWATA	CATATAT-
promoter_AspAT_ZM_c30.23	old_promoter_AspAT_maize.13	3.1272e-04	TTTWTTTT	TATTTTTT
promoter_AspAT_ZM_c30.23	old_promoter_AspAT_maize.15	3.2423e-03	-TTTWTTTT-	CNMATNNTTN
promoter_AspAT_ZM_c30.23	old_promoter_AspAT_maize.14	5.4077e-03	TTTWTTTT	CANNNTNN
promoter_AspAT_ZM_c30.26	old_promoter_AspAT_maize.13	2.1810e-03	-WTTTNTTT	TATTTTTT-
promoter_AspAT_ZM_c30.26	old_promoter_AspAT_maize.15	2.4561e-03	-WTTTNTTT-	CNMATNNTTN
promoter_AspAT_ZM_c30.26	old_promoter_AspAT_maize.14	5.1762e-03	WTTTNTTT	CANNNTNN
promoter_AspAT_ZM_c30.27	old_promoter_AspAT_maize.15	9.5684e-03	-TCCTCNYC-	CNMATNNTTN
promoter_AspAT_ZM_c30.33	old_promoter_AspAT_maize.23	5.2514e-03	AGAKAKA	NNAGNT-
promoter_AspAT_ZM_c30.33	old_promoter_AspAT_maize.16	6.3269e-03	AGAKAKA	AAAGAG-
promoter_AspAT_ZM_c30.34	old_promoter_AspAT_maize.6	4.3301e-03	MATATAW	CATATAT
promoter_AspAT_ZM_c30.34	old_promoter_AspAT_maize.15	8.2533e-03	-WTATATK--	CNMATNNTTN
promoter_AspAT_ZM_c30.37	old_promoter_AspAT_maize.13	1.4311e-05	TATTTWTW	TATTTTTT
promoter_AspAT_ZM_c30.37	old_promoter_AspAT_maize.11	8.6942e-04	-TATTTWTW	ATATTTMT-
promoter_AspAT_ZM_c30.37	old_promoter_AspAT_maize.14	1.7748e-03	TATTTWTW	CANNNTNN
promoter_AspAT_ZM_c30.37	old_promoter_AspAT_maize.15	3.8820e-03	-TATTTWTW-	CNMATNNTTN
promoter_AspAT_ZM_c30.38	old_promoter_AspAT_maize.28	5.8430e-04	GAKGATG	-ANNATG
promoter_AspAT_ZM_c30.38	old_promoter_AspAT_maize.32	1.1348e-03	CATCMTC	CWTNNT-
promoter_AspAT_ZM_c30.39	old_promoter_AspAT_maize.32	5.3065e-03	CTTCTYC	CWTNNT-
promoter_AspAT_ZM_c30.39	old_promoter_AspAT_maize.16	6.3577e-03	CTTCTYC	CTCTTT-
promoter_AspAT_ZM_c30.46	old_promoter_AspAT_maize.19	1.8735e-03	MTATTTT	ATANTT-
promoter_AspAT_ZM_c30.46	old_promoter_AspAT_maize.11	2.8743e-03	-AAAATAK	AKAAATAT
promoter_AspAT_ZM_c30.46	old_promoter_AspAT_maize.13	4.1927e-03	MTATTTT--	-TATTTTTT
promoter_AspAT_ZM_c30.46	old_promoter_AspAT_maize.17	4.3851e-03	MTATTTT	-TACTNT
promoter_AspAT_ZM_c30.46	old_promoter_AspAT_maize.14	4.7284e-03	-MTATTTT	CANNNTNN
promoter_AspAT_ZM_c30.48	old_promoter_AspAT_maize.32	9.3562e-03	CCNCCTC	CWTNNT-
promoter_AspAT_ZM_c30.51	old_promoter_AspAT_maize.13	5.0270e-03	TGTTTTNT	TATTTTTT
promoter_AspAT_ZM_c30.53	old_promoter_AspAT_maize.26	9.3192e-03	GTTGTNG	NTNNNT-
promoter_AspAT_ZM_c30.55	old_promoter_AspAT_maize.15	7.5006e-03	-AAATTNTA-	CNMATNNTTN
promoter_AspAT_ZM_c30.56	old_promoter_AspAT_maize.16	4.9702e-03	CTCNTGC	CTCTTT-
promoter_AspAT_ZM_c30.58	old_promoter_AspAT_maize.16	7.0316e-03	CYTCTCT	-CTCTTT
promoter_AspAT_ZM_c30.59	old_promoter_AspAT_maize.23	4.9712e-03	ACAYATA	NNAGNT-
promoter_AspAT_ZM_c30.60	old_promoter_AspAT_maize.2	2.4441e-04	CAACCACC	CAACNGNC
promoter_AspAT_ZM_c30.69	old_promoter_AspAT_maize.25	8.7518e-03	GTKTKGT	-TGATNT
promoter_AspAT_ZM_c30.69	old_promoter_AspAT_maize.27	9.8170e-03	GTKTKGT	-NCTNNT
promoter_AspAT_ZM_c30.70	old_promoter_AspAT_maize.25	5.4179e-03	TTGYTCT	-TGATNT
promoter_AspAT_ZM_c30.73	old_promoter_AspAT_maize.32	5.0013e-04	CTTYCTC	CWTNNT-
promoter_AspAT_ZM_c30.74	old_promoter_AspAT_maize.25	3.3813e-03	TTTKWTGT	--TGATNT
promoter_AspAT_ZM_c30.75	old_promoter_AspAT_maize.19	7.0923e-03	AYAATTTA	ATANTT--
promoter_AspAT_ZM_c30.78	old_promoter_AspAT_maize.15	9.9060e-03	-ACATGTN--	CNMATNNTTN
promoter_AspAT_ZM_c30.81	old_promoter_AspAT_maize.25	2.0627e-03	ATATYAT	ANATCA-
promoter_AspAT_ZM_c30.82	old_promoter_AspAT_maize.19	1.9822e-03	TAKATTT	-ATANTT
promoter_AspAT_ZM_c30.82	old_promoter_AspAT_maize.11	6.2837e-03	--AAATMTA	AKAAATAT-
promoter_AspAT_ZM_c30.82	old_promoter_AspAT_maize.13	7.4772e-03	TAKATTT-	TATTTTTT
promoter_AspAT_ZM_c30.87	old_promoter_AspAT_maize.13	2.2513e-03	ATAAAANA	AAAAAATA
promoter_AspAT_ZM_c30.104	old_promoter_AspAT_maize.15	1.7470e-04	NTCATTTT--	CNMATNNTTN
promoter_AspAT_ZM_c30.106	old_promoter_AspAT_maize.28	2.1360e-03	TCATCWTC	-CATNNT-
promoter_AspAT_ZM_c30.106	old_promoter_AspAT_maize.15	2.8656e-03	-TCATCWTC-	CNMATNNTTN
promoter_AspAT_ZM_c30.109	old_promoter_AspAT_maize.15	2.7858e-03	-TCWTCTTC-	CNMATNNTTN
promoter_AspAT_ZM_c30.109	old_promoter_AspAT_maize.32	8.1181e-03	GAAGAWGA	-ANNAWG-
promoter_AspAT_ZM_c30.109	old_promoter_AspAT_maize.28	8.9008e-03	GAAGAWGA	-ANNATG-
promoter_AspAT_ZM_c30.125	old_promoter_AspAT_maize.13	3.4227e-04	TWTTTTT-	TATTTTTT
promoter_AspAT_ZM_c30.125	old_promoter_AspAT_maize.15	4.2570e-03	-AAAAAWA--	NAANNATKNG
promoter_AspAT_ZM_c30.125	old_promoter_AspAT_maize.11	4.8731e-03	AAAAAWA-	AKAAATAT
promoter_AspAT_ZM_c30.125	old_promoter_AspAT_maize.17	6.5510e-03	TWTTTTT	TACTNT-
promoter_AspAT_ZM_c30.132	old_promoter_AspAT_maize.13	9.4692e-06	TATTTTYT	TATTTTTT
promoter_AspAT_ZM_c30.132	old_promoter_AspAT_maize.14	2.0842e-03	TATTTTYT	CANNNTNN
promoter_AspAT_ZM_c30.132	old_promoter_AspAT_maize.15	4.9341e-03	-TATTTTYT-	CNMATNNTTN
promoter_AspAT_ZM_c30.134	old_promoter_AspAT_maize.25	8.6023e-04	TTKATGT	-TGATNT
promoter_AspAT_ZM_c30.140	old_promoter_AspAT_maize.16	5.7775e-03	AAATAGA	AAAGAG-
promoter_AspAT_ZM_c30.140	old_promoter_AspAT_maize.18	5.9964e-03	AAATAGA	AAATGG-
promoter_AspAT_ZM_c30.140	old_promoter_AspAT_maize.27	7.4110e-03	TCTATTT	NCTNNT-
promoter_AspAT_ZM_c30.141	old_promoter_AspAT_maize.6	7.8504e-03	TRCTATAT	-CATATAT
promoter_AspAT_ZM_c30.162	old_promoter_AspAT_maize.15	6.0085e-03	CTCCTCK---	CNMATNNTTN
promoter_AspAT_ZM_c30.166	old_promoter_AspAT_maize.14	3.0332e-04	CCTTAGTTCC	CANNNTNN--
promoter_AspAT_ZM_c30.166	old_promoter_AspAT_maize.19	9.7950e-04	CCTTAGTTCC	--ATANTT--
promoter_AspAT_ZM_c30.166	old_promoter_AspAT_maize.26	1.1795e-03	CCTTAGTTCC	--NTNNNT--
promoter_AspAT_ZM_c30.166	old_promoter_AspAT_maize.32	1.5263e-03	CCTTAGTTCC	-CWTNNT---
promoter_AspAT_ZM_c30.166	old_promoter_AspAT_maize.17	1.7895e-03	GGAACTAAGG	-ANAGTA---
promoter_AspAT_ZM_c30.167	old_promoter_AspAT_maize.14	1.2476e-03	AACTCCGTAG	CANNNTNN--
promoter_AspAT_ZM_c30.167	old_promoter_AspAT_maize.26	2.1224e-03	CTACGGAGTT	----NTNNNT
promoter_AspAT_ZM_c30.167	old_promoter_AspAT_maize.2	2.2000e-03	CTACGGAGTT	CAACNGNC--
promoter_AspAT_ZM_c30.167	old_promoter_AspAT_maize.16	2.3524e-03	AACTCCGTAG	--CTCTTT--
promoter_AspAT_ZM_c30.167	old_promoter_AspAT_maize.23	2.9190e-03	CTACGGAGTT	--NNAGNT--
promoter_AspAT_ZM_c30.168	old_promoter_AspAT_maize.14	3.5129e-03	TAGTCCCTAG	CANNNTNN--
promoter_AspAT_ZM_c30.168	old_promoter_AspAT_maize.26	4.4300e-03	TAGTCCCTAG	--NTNNNT--
promoter_AspAT_ZM_c30.168	old_promoter_AspAT_maize.2	5.4452e-03	TAGTCCCTAG	--GNCNGTTG
promoter_AspAT_ZM_c30.168	old_promoter_AspAT_maize.32	6.0270e-03	TAGTCCCTAG	--CWTNNT--
promoter_AspAT_ZM_c30.168	old_promoter_AspAT_maize.29	7.9075e-03	TAGTCCCTAG	TTGNCT----
promoter_AspAT_ZM_c30.169	old_promoter_AspAT_maize.14	1.4076e-03	GGAGGACCTT	--NNANNNTG
promoter_AspAT_ZM_c30.169	old_promoter_AspAT_maize.32	2.2586e-03	AAGGTCCTCC	--CWTNNT--
promoter_AspAT_ZM_c30.169	old_promoter_AspAT_maize.31	3.0893e-03	AAGGTCCTCC	NANNNT----
promoter_AspAT_ZM_c30.169	old_promoter_AspAT_maize.27	3.5667e-03	AAGGTCCTCC	--NCTNNT--
promoter_AspAT_ZM_c30.169	old_promoter_AspAT_maize.17	4.2112e-03	GGAGGACCTT	----TACTNT
promoter_AspAT_ZM_c30.170	old_promoter_AspAT_maize.26	1.7492e-03	AGTCCTACGT	----NTNNNT
promoter_AspAT_ZM_c30.170	old_promoter_AspAT_maize.32	2.2000e-03	AGTCCTACGT	----CWTNNT
promoter_AspAT_ZM_c30.170	old_promoter_AspAT_maize.14	2.8508e-03	AGTCCTACGT	CANNNTNN--
promoter_AspAT_ZM_c30.170	old_promoter_AspAT_maize.28	3.0575e-03	ACGTAGGACT	ANNATG----
promoter_AspAT_ZM_c30.170	old_promoter_AspAT_maize.31	3.6879e-03	ACGTAGGACT	----NANNNT
promoter_AspAT_ZM_c30.171	old_promoter_AspAT_maize.31	2.5796e-03	AAGGGCCTCA	NANNNT----
promoter_AspAT_ZM_c30.171	old_promoter_AspAT_maize.25	3.3771e-03	TGAGGCCCTT	TGATNT----
promoter_AspAT_ZM_c30.171	old_promoter_AspAT_maize.27	3.5786e-03	TGAGGCCCTT	----NCTNNT
promoter_AspAT_ZM_c30.171	old_promoter_AspAT_maize.14	3.9030e-03	TGAGGCCCTT	--CANNNTNN
promoter_AspAT_ZM_c30.171	old_promoter_AspAT_maize.16	6.9283e-03	TGAGGCCCTT	----CTCTTT
promoter_AspAT_ZM_c30.172	old_promoter_AspAT_maize.25	5.0926e-04	TTACTGACGT	----TGATNT
promoter_AspAT_ZM_c30.172	old_promoter_AspAT_maize.17	1.8232e-03	TTACTGACGT	-TACTNT---
promoter_AspAT_ZM_c30.172	old_promoter_AspAT_maize.14	2.5088e-03	ACGTCAGTAA	-CANNNTNN-
promoter_AspAT_ZM_c30.172	old_promoter_AspAT_maize.23	2.6189e-03	TTTTACTGACGT	----NNAGNT--
promoter_AspAT_ZM_c30.172	old_promoter_AspAT_maize.26	2.8578e-03	ACGTCAGTAA	--NTNNNT--
promoter_AspAT_ZM_c30.173	old_promoter_AspAT_maize.29	1.6828e-03	CTTGTCAGTG	-TTGNCT---
promoter_AspAT_ZM_c30.173	old_promoter_AspAT_maize.26	2.2284e-03	CTTGTCAGTG	---NTNNNT-
promoter_AspAT_ZM_c30.173	old_promoter_AspAT_maize.14	2.6453e-03	CACTGACAAG	--NNANNNTG
promoter_AspAT_ZM_c30.173	old_promoter_AspAT_maize.23	3.4263e-03	CACTGACAAG	-NNAGNT---
promoter_AspAT_ZM_c30.173	old_promoter_AspAT_maize.17	5.7655e-03	CACTGACAAG	TACTNT----
promoter_AspAT_ZM_c30.174	old_promoter_AspAT_maize.14	1.7199e-03	CAGGTCGAAA	CANNNTNN--
promoter_AspAT_ZM_c30.174	old_promoter_AspAT_maize.32	3.1145e-03	TTTCGACCTG	---CWTNNT-
promoter_AspAT_ZM_c30.174	old_promoter_AspAT_maize.29	4.8197e-03	TTTCGACCTG	--TTGNCT--
promoter_AspAT_ZM_c30.174	old_promoter_AspAT_maize.28	5.5006e-03	TTTCGACCTG	---CATNNT-
promoter_AspAT_ZM_c30.174	old_promoter_AspAT_maize.31	5.6350e-03	CAGGTCGAAA	NANNNT----
promoter_AspAT_ZM_c30.175	old_promoter_AspAT_maize.18	4.7731e-04	GGGTCCACTT	----CCATTT
promoter_AspAT_ZM_c30.175	old_promoter_AspAT_maize.27	5.1218e-03	GGGTCCACTT	---NCTNNT-
promoter_AspAT_ZM_c30.175	old_promoter_AspAT_maize.28	5.3016e-03	AAGTGGACCC	ANNATG----
promoter_AspAT_ZM_c30.175	old_promoter_AspAT_maize.26	7.1690e-03	AAGTGGACCC	--NTNNNT--
promoter_AspAT_ZM_c30.175	old_promoter_AspAT_maize.14	7.2249e-03	GGGTCCACTT	--CANNNTNN
promoter_AspAT_ZM_c30.176	old_promoter_AspAT_maize.27	1.3817e-03	GAGGTCCCTT	----NCTNNT
promoter_AspAT_ZM_c30.176	old_promoter_AspAT_maize.14	1.5226e-03	AAGGGACCTC	NNANNNTG--
promoter_AspAT_ZM_c30.176	old_promoter_AspAT_maize.26	2.5814e-03	GAGGTCCCTT	---NTNNNT-
promoter_AspAT_ZM_c30.176	old_promoter_AspAT_maize.31	3.0614e-03	AAGGGACCTC	NANNNT----
promoter_AspAT_ZM_c30.176	old_promoter_AspAT_maize.17	3.2935e-03	GAGGTCCCTT	----TACTNT
promoter_AspAT_ZM_c30.177	old_promoter_AspAT_maize.32	5.2521e-04	TAGCTTCNGT	---CWTNNT-
promoter_AspAT_ZM_c30.177	old_promoter_AspAT_maize.14	1.1320e-03	ACNGAAGCTA	--NNANNNTG
promoter_AspAT_ZM_c30.177	old_promoter_AspAT_maize.23	2.4104e-03	ACNGAAGCTA	NNAGNT----
promoter_AspAT_ZM_c30.177	old_promoter_AspAT_maize.31	2.5667e-03	ACNGAAGCTA	---NANNNT-
promoter_AspAT_ZM_c30.177	old_promoter_AspAT_maize.26	3.2684e-03	ACNGAAGCTA	---NTNNNT-
promoter_AspAT_ZM_c30.178	old_promoter_AspAT_maize.14	5.4334e-04	AAGTAGTCCC	NNANNNTG--
promoter_AspAT_ZM_c30.178	old_promoter_AspAT_maize.19	1.0831e-03	GGGACTACTT	----ATANTT
promoter_AspAT_ZM_c30.178	old_promoter_AspAT_maize.26	1.1502e-03	AAGTAGTCCC	--NTNNNT--
promoter_AspAT_ZM_c30.178	old_promoter_AspAT_maize.27	1.6841e-03	GGGACTACTT	---NCTNNT-
promoter_AspAT_ZM_c30.178	old_promoter_AspAT_maize.16	2.3007e-03	GGGACTACTT	----CTCTTT
promoter_AspAT_ZM_c30.179	old_promoter_AspAT_maize.14	1.6432e-03	AATGGCCTCT	CANNNTNN--
promoter_AspAT_ZM_c30.179	old_promoter_AspAT_maize.29	2.0559e-03	AATGGCCTCT	-TTGNCT---
promoter_AspAT_ZM_c30.179	old_promoter_AspAT_maize.31	3.4646e-03	AGAGGCCATT	-NANNNT---
promoter_AspAT_ZM_c30.179	old_promoter_AspAT_maize.23	5.7486e-03	AGAGAGGCCATT	--NNAGNT----
promoter_AspAT_ZM_c30.179	old_promoter_AspAT_maize.26	6.2129e-03	AATGGCCTCT	-NTNNNT---
promoter_AspAT_ZM_c30.180	old_promoter_AspAT_maize.14	7.4091e-04	CAAGTCGGAA	NNANNNTG--
promoter_AspAT_ZM_c30.180	old_promoter_AspAT_maize.17	1.9207e-03	TTCCGACTTG	----TACTNT
promoter_AspAT_ZM_c30.180	old_promoter_AspAT_maize.31	2.2515e-03	CAAGTCGGAA	-NANNNT---
promoter_AspAT_ZM_c30.180	old_promoter_AspAT_maize.26	2.9402e-03	CAAGTCGGAA	---NTNNNT-
promoter_AspAT_ZM_c30.180	old_promoter_AspAT_maize.18	3.1777e-03	CAAGTCGGAA	-AAATGG---
promoter_AspAT_ZM_c30.181	old_promoter_AspAT_maize.29	4.0681e-04	ATTGCCTCTC	-TTGNCT---
promoter_AspAT_ZM_c30.181	old_promoter_AspAT_maize.8	7.2365e-04	GAGAGGCAAT	GAGAGGG---
promoter_AspAT_ZM_c30.181	old_promoter_AspAT_maize.26	3.0177e-03	ATTGCCTCTC	NTNNNT----
promoter_AspAT_ZM_c30.181	old_promoter_AspAT_maize.32	4.4037e-03	ATTGCCTCTC	-CWTNNT---
promoter_AspAT_ZM_c30.181	old_promoter_AspAT_maize.14	4.6159e-03	ATTGCCTCTC	CANNNTNN--
promoter_AspAT_ZM_c30.182	old_promoter_AspAT_maize.18	2.0474e-03	GTTTCCACGT	----CCATTT
promoter_AspAT_ZM_c30.182	old_promoter_AspAT_maize.27	2.4492e-03	GTTTCCACGT	----NCTNNT
promoter_AspAT_ZM_c30.182	old_promoter_AspAT_maize.28	3.2021e-03	GTTTCCACGT	----CATNNT
promoter_AspAT_ZM_c30.182	old_promoter_AspAT_maize.32	3.6205e-03	GTTTCCACGT	-CWTNNT---
promoter_AspAT_ZM_c30.182	old_promoter_AspAT_maize.26	5.9529e-03	GTTTCCACGT	----NTNNNT
promoter_AspAT_ZM_c30.183	old_promoter_AspAT_maize.29	3.4187e-03	CTGACTAA	TTGNCT--
promoter_AspAT_ZM_c30.183	old_promoter_AspAT_maize.15	6.7706e-03	CTGACTAA--	CNMATNNTTN
promoter_AspAT_ZM_c30.183	old_promoter_AspAT_maize.32	7.4933e-03	TTAGTCAG	--ANNAWG
promoter_AspAT_ZM_c30.183	old_promoter_AspAT_maize.19	8.3263e-03	TTAGTCAG	ATANTT--
promoter_AspAT_ZM_c30.184	old_promoter_AspAT_maize.15	9.7782e-04	CTCAGTAG--	CNMATNNTTN
promoter_AspAT_ZM_c30.184	old_promoter_AspAT_maize.17	3.0166e-03	CTACTGAG	-TACTNT-
promoter_AspAT_ZM_c30.184	old_promoter_AspAT_maize.23	5.5794e-03	CTACTGAG	--NNAGNT
promoter_AspAT_ZM_c30.184	old_promoter_AspAT_maize.16	5.9312e-03	CTCAGTAG	CTCTTT--
promoter_AspAT_ZM_c30.184	old_promoter_AspAT_maize.2	6.1878e-03	CTCAGTAG	GNCNGTTG
promoter_AspAT_ZM_c30.185	old_promoter_AspAT_maize.17	3.8914e-03	TACTGACG	TACTNT--
promoter_AspAT_ZM_c30.185	old_promoter_AspAT_maize.14	6.2035e-03	CGTCAGTA	CANNNTNN
promoter_AspAT_ZM_c30.185	old_promoter_AspAT_maize.23	6.3492e-03	TACTGACG	-NNAGNT-
promoter_AspAT_ZM_c30.185	old_promoter_AspAT_maize.26	7.0990e-03	CGTCAGTA	-NTNNNT-
promoter_AspAT_ZM_c30.185	old_promoter_AspAT_maize.15	9.4631e-03	-CGTCAGTA-	NAANNATKNG
promoter_AspAT_ZM_c30.186	old_promoter_AspAT_maize.16	5.4460e-03	ACTCCGTA	-CTCTTT-
promoter_AspAT_ZM_c30.186	old_promoter_AspAT_maize.32	6.9998e-03	ACTCCGTA	-CWTNNT-
promoter_AspAT_ZM_c30.186	old_promoter_AspAT_maize.15	7.8105e-03	-ACTCCGTA-	CNMATNNTTN
promoter_AspAT_ZM_c30.186	old_promoter_AspAT_maize.23	7.9214e-03	TACGGAGT	-NNAGNT-
promoter_AspAT_ZM_c30.187	old_promoter_AspAT_maize.15	6.7367e-04	-ACGTAGGA-	NAANNATKNG
promoter_AspAT_ZM_c30.187	old_promoter_AspAT_maize.26	4.2100e-03	TCCTACGT	--NTNNNT
promoter_AspAT_ZM_c30.187	old_promoter_AspAT_maize.32	4.2574e-03	ACGTAGGA	ANNAWG--
promoter_AspAT_ZM_c30.187	old_promoter_AspAT_maize.28	6.3531e-03	TCCTACGT	--CATNNT
promoter_AspAT_ZM_c30.188	old_promoter_AspAT_maize.15	2.0965e-03	GGCCTTAT--	CNMATNNTTN
promoter_AspAT_ZM_c30.188	old_promoter_AspAT_maize.31	3.8814e-03	ATAAGGCC	--NANNNT
promoter_AspAT_ZM_c30.188	old_promoter_AspAT_maize.27	4.8245e-03	GGCCTTAT	--NCTNNT
promoter_AspAT_ZM_c30.188	old_promoter_AspAT_maize.18	6.0998e-03	GGCCTTAT	--CCATTT
promoter_AspAT_ZM_c30.188	old_promoter_AspAT_maize.14	6.4931e-03	GGCCTTAT	CANNNTNN
promoter_AspAT_ZM_c30.189	old_promoter_AspAT_maize.15	6.2386e-04	-ACGTTTCC-	CNMATNNTTN
promoter_AspAT_ZM_c30.189	old_promoter_AspAT_maize.14	3.2178e-03	ACGTTTCC	CANNNTNN
promoter_AspAT_ZM_c30.189	old_promoter_AspAT_maize.18	3.7496e-03	GGAAACGT	--AAATGG
promoter_AspAT_ZM_c30.189	old_promoter_AspAT_maize.23	5.3211e-03	GGAAACGT	--NNAGNT
promoter_AspAT_ZM_c30.189	old_promoter_AspAT_maize.31	5.3270e-03	GGAAACGT	--NANNNT
promoter_AspAT_ZM_c30.190	old_promoter_AspAT_maize.32	6.7731e-03	AGGTCCTC	-CWTNNT-
promoter_AspAT_ZM_c30.190	old_promoter_AspAT_maize.15	8.5093e-03	-GAGGACCT-	NAANNATKNG
promoter_AspAT_ZM_c30.191	old_promoter_AspAT_maize.15	5.7787e-03	TTCGACCT--	CNMATNNTTN
promoter_AspAT_ZM_c30.191	old_promoter_AspAT_maize.32	5.8275e-03	AGGTCGAA	ANNAWG--
promoter_AspAT_ZM_c30.192	old_promoter_AspAT_maize.15	4.9488e-04	CTAAGTCT--	CNMATNNTTN
promoter_AspAT_ZM_c30.192	old_promoter_AspAT_maize.31	1.2753e-03	CTAAGTCT	--NANNNT
promoter_AspAT_ZM_c30.192	old_promoter_AspAT_maize.19	2.9926e-03	AGACTTAG	ATANTT--
promoter_AspAT_ZM_c30.192	old_promoter_AspAT_maize.14	4.0252e-03	CTAAGTCT	CANNNTNN
promoter_AspAT_ZM_c30.192	old_promoter_AspAT_maize.17	5.8765e-03	AGACTTAG	-TACTNT-
promoter_AspAT_ZM_c30.193	old_promoter_AspAT_maize.18	1.3220e-03	AGCCACTT	--CCATTT
promoter_AspAT_ZM_c30.193	old_promoter_AspAT_maize.29	1.6948e-03	AAGTGGCT	--TTGNCT
promoter_AspAT_ZM_c30.193	old_promoter_AspAT_maize.26	3.5002e-03	AAGTGGCT	--NTNNNT
promoter_AspAT_ZM_c30.193	old_promoter_AspAT_maize.15	4.2310e-03	AGCCACTT--	CNMATNNTTN
promoter_AspAT_ZM_c30.193	old_promoter_AspAT_maize.31	8.2381e-03	AAGTGGCT	--NANNNT
promoter_AspAT_ZM_c30.194	old_promoter_AspAT_maize.29	4.0653e-03	CTTGTCAG	-TTGNCT-
promoter_AspAT_ZM_c30.194	old_promoter_AspAT_maize.15	5.8502e-03	CTTGTCAG--	CNMATNNTTN
promoter_AspAT_ZM_c30.194	old_promoter_AspAT_maize.14	8.5592e-03	CTGACAAG	NNANNNTG
promoter_AspAT_ZM_c30.195	old_promoter_AspAT_maize.26	2.5072e-03	GGTAAGTC	-NTNNNT-
promoter_AspAT_ZM_c30.195	old_promoter_AspAT_maize.32	4.0613e-03	GGTAAGTC	ANNAWG--
promoter_AspAT_ZM_c30.195	old_promoter_AspAT_maize.17	4.2912e-03	GACTTACC	TACTNT--
promoter_AspAT_ZM_c30.195	old_promoter_AspAT_maize.14	5.3769e-03	GACTTACC	CANNNTNN
promoter_AspAT_ZM_c30.195	old_promoter_AspAT_maize.15	9.4674e-03	-GACTTACC-	CNMATNNTTN
promoter_AspAT_ZM_c30.196	old_promoter_AspAT_maize.25	3.7819e-03	AGTTCAGC	ANATCA--
promoter_AspAT_ZM_c30.197	old_promoter_AspAT_maize.29	1.1089e-03	ATTGCCTC	-TTGNCT-
promoter_AspAT_ZM_c30.197	old_promoter_AspAT_maize.26	9.0900e-03	ATTGCCTC	NTNNNT--
promoter_AspAT_ZM_c30.198	old_promoter_AspAT_maize.31	2.4688e-03	TAGGTTCC	NANNNT--
promoter_AspAT_ZM_c30.198	old_promoter_AspAT_maize.29	3.7555e-03	GGAACCTA	--AGNCAA
promoter_AspAT_ZM_c30.198	old_promoter_AspAT_maize.14	4.0401e-03	GGAACCTA	NNANNNTG
promoter_AspAT_ZM_c30.198	old_promoter_AspAT_maize.17	6.1439e-03	TAGGTTCC	TACTNT--
promoter_AspAT_ZM_c30.198	old_promoter_AspAT_maize.15	6.2720e-03	-TAGGTTCC-	CNMATNNTTN
promoter_AspAT_ZM_c30.199	old_promoter_AspAT_maize.15	2.8641e-03	GTTATCCG--	CNMATNNTTN
promoter_AspAT_ZM_c30.199	old_promoter_AspAT_maize.29	7.9205e-03	GTTATCCG	-TTGNCT-
promoter_AspAT_ZM_c30.199	old_promoter_AspAT_maize.32	8.4785e-03	GTTATCCG	--CWTNNT
promoter_AspAT_ZM_c30.199	old_promoter_AspAT_maize.26	9.2969e-03	GTTATCCG	NTNNNT--
promoter_AspAT_ZM_c30.200	old_promoter_AspAT_maize.18	1.3198e-03	AAGTGGCC	AAATGG--
promoter_AspAT_ZM_c30.200	old_promoter_AspAT_maize.15	4.6612e-03	GGCCACTT--	CNMATNNTTN
promoter_AspAT_ZM_c30.200	old_promoter_AspAT_maize.29	6.1875e-03	AAGTGGCC	--TTGNCT
promoter_AspAT_ZM_c30.201	old_promoter_AspAT_maize.26	1.7696e-03	CTTAGGTC	-NTNNNT-
promoter_AspAT_ZM_c30.201	old_promoter_AspAT_maize.15	2.2449e-03	CTTAGGTC--	CNMATNNTTN
promoter_AspAT_ZM_c30.201	old_promoter_AspAT_maize.14	4.7150e-03	CTTAGGTC	CANNNTNN
promoter_AspAT_ZM_c30.201	old_promoter_AspAT_maize.29	4.8906e-03	CTTAGGTC	-TTGNCT-
promoter_AspAT_ZM_c30.201	old_promoter_AspAT_maize.19	9.5756e-03	CTTAGGTC	-ATANTT-
promoter_AspAT_ZM_c30.202	old_promoter_AspAT_maize.15	2.6426e-03	TTGGTCGT--	CNMATNNTTN
promoter_AspAT_ZM_c30.202	old_promoter_AspAT_maize.29	3.1627e-03	ACGACCAA	--AGNCAA
promoter_AspAT_ZM_c30.202	old_promoter_AspAT_maize.27	3.8246e-03	TTGGTCGT	--NCTNNT
promoter_AspAT_ZM_c30.202	old_promoter_AspAT_maize.26	7.9270e-03	TTGGTCGT	--NTNNNT
promoter_AspAT_ZM_c30.202	old_promoter_AspAT_maize.25	9.2104e-03	TTGGTCGT	-TGATNT-
promoter_AspAT_ZM_c30.203	old_promoter_AspAT_maize.15	7.3775e-04	-CGAAATCG-	NAANNATKNG
promoter_AspAT_ZM_c30.203	old_promoter_AspAT_maize.18	1.2341e-03	CGATTTCG	CCATTT--
promoter_AspAT_ZM_c30.203	old_promoter_AspAT_maize.14	1.5914e-03	CGATTTCG	CANNNTNN
promoter_AspAT_ZM_c30.203	old_promoter_AspAT_maize.25	3.1780e-03	CGATTTCG	TGATNT--
promoter_AspAT_ZM_c30.203	old_promoter_AspAT_maize.16	6.3473e-03	CGAAATCG	--AAAGAG
promoter_AspAT_ZM_c30.204	old_promoter_AspAT_maize.26	3.8682e-03	AGTAGTCC	-NTNNNT-
promoter_AspAT_ZM_c30.204	old_promoter_AspAT_maize.27	4.6470e-03	GGACTACT	--NCTNNT
promoter_AspAT_ZM_c30.204	old_promoter_AspAT_maize.19	5.2827e-03	AGTAGTCC	-ATANTT-
promoter_AspAT_ZM_c30.204	old_promoter_AspAT_maize.15	8.4611e-03	GGACTACT--	CNMATNNTTN
promoter_AspAT_ZM_c30.205	old_promoter_AspAT_maize.15	1.7660e-03	CGGATTAC--	CNMATNNTTN
promoter_AspAT_ZM_c30.205	old_promoter_AspAT_maize.14	3.4687e-03	GTAATCCG	NNANNNTG
promoter_AspAT_ZM_c30.205	old_promoter_AspAT_maize.25	7.8104e-03	GTAATCCG	-TGATNT-
promoter_AspAT_ZM_c30.205	old_promoter_AspAT_maize.26	9.6996e-03	GTAATCCG	NTNNNT--
promoter_AspAT_ZM_c30.206	old_promoter_AspAT_maize.18	4.6588e-03	CGACTT	CCATTT
promoter_AspAT_ZM_c30.206	old_promoter_AspAT_maize.31	5.1911e-03	AAGTCG	NANNNT
promoter_AspAT_ZM_c30.206	old_promoter_AspAT_maize.28	7.9663e-03	CGACTT	CATNNT
promoter_AspAT_ZM_c30.207	old_promoter_AspAT_maize.17	5.6124e-03	GGACTTCC	-TACTNT-
promoter_AspAT_ZM_c30.207	old_promoter_AspAT_maize.31	5.8619e-03	GGAAGTCC	--NANNNT
promoter_AspAT_ZM_c30.207	old_promoter_AspAT_maize.15	6.0609e-03	-GGACTTCC-	CNMATNNTTN
promoter_AspAT_ZM_c30.207	old_promoter_AspAT_maize.14	8.7260e-03	GGACTTCC	CANNNTNN
promoter_AspAT_ZM_c30.207	old_promoter_AspAT_maize.26	9.5561e-03	GGAAGTCC	NTNNNT--
promoter_AspAT_ZM_c30.208	old_promoter_AspAT_maize.32	2.3513e-03	CTTACC	CWTNNT
promoter_AspAT_ZM_c30.209	old_promoter_AspAT_maize.17	1.3763e-03	TACTGA	TACTNT
promoter_AspAT_ZM_c30.210	old_promoter_AspAT_maize.29	2.8097e-03	TTCGCA	TTGNCT
promoter_AspAT_ZM_c30.212	old_promoter_AspAT_maize.26	7.4206e-03	GTTATC	NTNNNT
promoter_AspAT_ZM_c30.215	old_promoter_AspAT_maize.17	4.9791e-03	-ACTTTC	TACTNT-
promoter_AspAT_ZM_c30.215	old_promoter_AspAT_maize.26	7.6388e-03	GAAAGT	NTNNNT
promoter_AspAT_ZM_c30.216	old_promoter_AspAT_maize.27	1.1491e-03	TCGCAT	NCTNNT
promoter_AspAT_ZM_c30.216	old_promoter_AspAT_maize.31	7.7664e-03	TCGCAT	NANNNT
promoter_AspAT_ZM_c30.216	old_promoter_AspAT_maize.29	8.3565e-03	TCGCAT	TTGNCT
promoter_AspAT_ZM_c30.218	old_promoter_AspAT_maize.29	1.6033e-03	CTGACT	TTGNCT
promoter_AspAT_ZM_c30.218	old_promoter_AspAT_maize.32	3.2444e-03	CTGACT	CWTNNT
promoter_AspAT_ZM_c30.218	old_promoter_AspAT_maize.31	9.6679e-03	CTGACT	NANNNT
promoter_AspAT_ZM_c30.219	old_promoter_AspAT_maize.31	1.3540e-03	AACGTT	NANNNT
promoter_AspAT_ZM_c30.219	old_promoter_AspAT_maize.17	2.6762e-03	AACGTT	ANAGTA
promoter_AspAT_ZM_c30.219	old_promoter_AspAT_maize.23	4.0994e-03	A-ACGTT	-NNAGNT
promoter_AspAT_ZM_c30.219	old_promoter_AspAT_maize.19	5.1345e-03	AACGTT	ATANTT
promoter_AspAT_ZM_c30.219	old_promoter_AspAT_maize.16	5.3709e-03	AACGTT	CTCTTT
promoter_AspAT_ZM_c30.220	old_promoter_AspAT_maize.32	8.3511e-04	CGTTCT	CWTNNT
promoter_AspAT_ZM_c30.220	old_promoter_AspAT_maize.28	3.3428e-03	CGTTCT	CATNNT
promoter_AspAT_ZM_c30.220	old_promoter_AspAT_maize.25	7.8100e-03	AGAACG	ANATCA
promoter_AspAT_ZM_c30.220	old_promoter_AspAT_maize.15	8.0920e-03	--AGAACG--	NAANNATKNG
promoter_AspAT_ZM_c30.222	old_promoter_AspAT_maize.27	4.4955e-03	TCTACC	NCTNNT
promoter_AspAT_ZM_c30.223	old_promoter_AspAT_maize.17	4.5158e-03	TACCTC	TACTNT
promoter_AspAT_ZM_c30.226	old_promoter_AspAT_maize.18	2.5656e-03	ATACGG	AAATGG
promoter_AspAT_ZM_c30.226	old_promoter_AspAT_maize.19	7.9022e-03	ATACGG	ATANTT
promoter_AspAT_ZM_c30.227	old_promoter_AspAT_maize.25	6.6266e-03	CGAAGT	TGATNT
promoter_AspAT_ZM_c30.228	old_promoter_AspAT_maize.26	6.8996e-03	GTCAAT	NTNNNT
promoter_AspAT_ZM_c30.229	old_promoter_AspAT_maize.23	2.5273e-03	ACACTGCT	--NNAGNT
promoter_AspAT_ZM_c30.229	old_promoter_AspAT_maize.27	2.8072e-03	ACTGCT	NCTNNT
promoter_AspAT_ZM_c30.229	old_promoter_AspAT_maize.31	3.6106e-03	ACTGCT	NANNNT
promoter_AspAT_ZM_c30.229	old_promoter_AspAT_maize.26	4.7747e-03	ACTGCT	NTNNNT
promoter_AspAT_ZM_c30.229	old_promoter_AspAT_maize.32	7.4689e-03	AGCAGT	ANNAWG
promoter_AspAT_ZM_c30.231	old_promoter_AspAT_maize.15	7.4501e-03	---ATTTCG-	CNMATNNTTN
promoter_AspAT_ZM_c30.231	old_promoter_AspAT_maize.23	8.0589e-03	CGAAAT	NNAGNT
promoter_AspAT_ZM_c30.231	old_promoter_AspAT_maize.11	8.5503e-03	CGAAAT--	AKAAATAT
promoter_AspAT_ZM_c30.232	old_promoter_AspAT_maize.18	1.2878e-04	AAACGG	AAATGG
promoter_AspAT_ZM_c30.232	old_promoter_AspAT_maize.16	1.2300e-03	CCGTTT	CTCTTT
promoter_AspAT_ZM_c30.232	old_promoter_AspAT_maize.15	5.6362e-03	-CCGTTT---	CNMATNNTTN
promoter_AspAT_ZM_c30.232	old_promoter_AspAT_maize.14	7.6161e-03	CCGTTT--	CANNNTNN
promoter_AspAT_ZM_c30.232	old_promoter_AspAT_maize.17	7.9095e-03	AAACGG	ANAGTA
promoter_AspAT_ZM_c30.233	old_promoter_AspAT_maize.26	5.9027e-03	ATTGGG	NTNNNT
promoter_AspAT_ZM_c30.233	old_promoter_AspAT_maize.15	9.7840e-03	CCCAAT----	CNMATNNTTN
promoter_AspAT_ZM_c30.234	old_promoter_AspAT_maize.32	6.0258e-03	GTCCCT	CWTNNT
promoter_AspAT_ZM_c30.234	old_promoter_AspAT_maize.26	6.0495e-03	GTCCCT	NTNNNT
promoter_AspAT_ZM_c30.235	old_promoter_AspAT_maize.19	1.1754e-03	CTACTT	ATANTT
promoter_AspAT_ZM_c30.235	old_promoter_AspAT_maize.16	2.4711e-03	CTACTT	CTCTTT
promoter_AspAT_ZM_c30.235	old_promoter_AspAT_maize.32	3.2430e-03	CTACTT	CWTNNT
promoter_AspAT_ZM_c30.235	old_promoter_AspAT_maize.18	3.4771e-03	CTACTT	CCATTT
promoter_AspAT_ZM_c30.235	old_promoter_AspAT_maize.26	4.3603e-03	CTACTT	NTNNNT
promoter_AspAT_ZM_c30.237	old_promoter_AspAT_maize.23	7.1628e-03	CGAAAT	NNAGNT
promoter_AspAT_ZM_c30.237	old_promoter_AspAT_maize.15	8.4085e-03	---ATTTCG-	CNMATNNTTN
promoter_AspAT_ZM_c30.237	old_promoter_AspAT_maize.11	9.3421e-03	CGAAAT--	AKAAATAT
promoter_AspAT_ZM_c30.238	old_promoter_AspAT_maize.18	2.6394e-04	CCACTT	CCATTT
promoter_AspAT_ZM_c30.238	old_promoter_AspAT_maize.28	6.5833e-03	CCACTT	CATNNT
promoter_AspAT_ZM_c30.238	old_promoter_AspAT_maize.27	7.0749e-03	CCACTT	NCTNNT
promoter_AspAT_ZM_c30.238	old_promoter_AspAT_maize.19	8.8393e-03	CCACTT	ATANTT
promoter_AspAT_ZM_c30.240	old_promoter_AspAT_maize.17	8.3202e-03	TCCTGA	TACTNT
promoter_AspAT_ZM_c30.244	old_promoter_AspAT_maize.25	7.8561e-03	TGGTCG	TGATNT
promoter_AspAT_ZM_c30.244	old_promoter_AspAT_maize.29	9.9083e-03	TGGTCG	TTGNCT
promoter_AspAT_ZM_c30.245	old_promoter_AspAT_maize.26	6.3205e-03	GTGGTA	NTNNNT
promoter_AspAT_ZM_c30.246	old_promoter_AspAT_maize.25	4.0431e-03	CGTTGT	TGATNT
promoter_AspAT_ZM_c30.246	old_promoter_AspAT_maize.28	4.0798e-03	ACAACG	ANNATG
promoter_AspAT_ZM_c30.246	old_promoter_AspAT_maize.32	8.0958e-03	CGTTGT	CWTNNT
promoter_AspAT_ZM_c30.246	old_promoter_AspAT_maize.15	8.3288e-03	--CGTTGT--	CNMATNNTTN
promoter_AspAT_ZM_c30.246	old_promoter_AspAT_maize.27	9.8672e-03	CGTTGT	NCTNNT
promoter_CA_ZM_c30.6	old_promoter_CA_maize.5	1.4030e-03	-TATWTWTA	WTATATAT-
promoter_CA_ZM_c30.6	old_promoter_CA_maize.21	8.4659e-03	TATWTWTA-	-ATATTTTA
promoter_CA_ZM_c30.7	old_promoter_CA_maize.7	5.4712e-05	TWTWTTTT	TTNTTTTT
promoter_CA_ZM_c30.7	old_promoter_CA_maize.4	1.8271e-03	AAAAWAWA	AGAAAANA
promoter_CA_ZM_c30.7	old_promoter_CA_maize.21	6.1830e-03	TWTWTTTT-	-ATATTTTA
promoter_CA_ZM_c30.8	old_promoter_CA_maize.7	3.3265e-05	TTTNTTTT	TTNTTTTT
promoter_CA_ZM_c30.8	old_promoter_CA_maize.31	7.1327e-03	-TTTNTTTT	GTTTGTNT-
promoter_CA_ZM_c30.9	old_promoter_CA_maize.5	2.5385e-04	-TATATWW	ATATATAW
promoter_CA_ZM_c30.9	old_promoter_CA_maize.21	7.4591e-03	-TATATWW	ATATTTTA
promoter_CA_ZM_c30.10	old_promoter_CA_maize.34	5.5746e-03	YGGTGGTG	CGGAGGAG
promoter_CA_ZM_c30.10	old_promoter_CA_maize.26	6.5217e-03	CACCACCR-	--CCACCGY
promoter_CA_ZM_c30.11	old_promoter_CA_maize.30	3.9614e-05	CGCCGYCG	CGCCGTCG
promoter_CA_ZM_c30.11	old_promoter_CA_maize.107	1.2105e-03	CGRCGGCG	-GGCGNC-
promoter_CA_ZM_c30.11	old_promoter_CA_maize.83	1.2405e-03	CGCCGYCG	--CCGGCG
promoter_CA_ZM_c30.11	old_promoter_CA_maize.6	1.2500e-03	CGRCGGCG-	-GGCGGCGG
promoter_CA_ZM_c30.11	old_promoter_CA_maize.13	5.5942e-03	CGRCGGCG	CGTCGGAG
promoter_CA_ZM_c30.12	old_promoter_CA_maize.17	7.8536e-03	RGAGRGAG	ARAGGGAA
promoter_CA_ZM_c30.12	old_promoter_CA_maize.8	8.3785e-03	RGAGRGAG	GGNGAGGG
promoter_CA_ZM_c30.13	old_promoter_CA_maize.30	3.7107e-05	CGRCGRCG	CGACGGCG
promoter_CA_ZM_c30.13	old_promoter_CA_maize.107	1.2672e-03	CGYCGYCG	-GNCGCC-
promoter_CA_ZM_c30.13	old_promoter_CA_maize.6	1.3154e-03	-CGYCGYCG	CCGCCGCC-
promoter_CA_ZM_c30.13	old_promoter_CA_maize.83	1.7529e-03	CGRCGRCG	CGCCGG--
promoter_CA_ZM_c30.13	old_promoter_CA_maize.11	4.8729e-03	CGYCGYCG	CGTCCTCG
promoter_CA_ZM_c30.14	old_promoter_CA_maize.31	7.2221e-04	GTTTGGTT	GTTTGTNT
promoter_CA_ZM_c30.14	old_promoter_CA_maize.16	5.9740e-03	-GTTTGGTT	GGTTCGGK-
promoter_CA_ZM_c30.14	old_promoter_CA_maize.22	9.1453e-03	AACCAAAC	CACCAMA-
promoter_CA_ZM_c30.15	old_promoter_CA_maize.20	1.5780e-04	-GGAGRRG	AGGAGRGG
promoter_CA_ZM_c30.15	old_promoter_CA_maize.34	1.0860e-03	-GGAGRRG	CGGAGGAG
promoter_CA_ZM_c30.15	old_promoter_CA_maize.8	1.3196e-03	GGAGRRG-	GGNGAGGG
promoter_CA_ZM_c30.15	old_promoter_CA_maize.93	6.5711e-03	GGAGRRG	-GACAGG
promoter_CA_ZM_c30.16	old_promoter_CA_maize.34	2.3575e-04	CWCCTCC-	CTCCTCCG
promoter_CA_ZM_c30.16	old_promoter_CA_maize.20	4.3566e-03	-GGAGGWG	AGGAGRGG
promoter_CA_ZM_c30.16	old_promoter_CA_maize.100	5.0792e-03	CWCCTCC	-TCCGCC
promoter_CA_ZM_c30.17	old_promoter_CA_maize.22	1.9075e-04	CAMCAMAA	CACCAMA-
promoter_CA_ZM_c30.17	old_promoter_CA_maize.47	4.0846e-03	CAMCAMAA--	TACCAGAACG
promoter_CA_ZM_c30.17	old_promoter_CA_maize.38	5.8418e-03	TTKTGKTG	TSTTGTT-
promoter_CA_ZM_c30.18	old_promoter_CA_maize.5	1.5460e-03	-TATTTRT	WTATATAT
promoter_CA_ZM_c30.18	old_promoter_CA_maize.7	6.0186e-03	-TATTTRT	TTNTTTTT
promoter_CA_ZM_c30.19	old_promoter_CA_maize.8	2.5413e-03	GNGGWGG-	GGNGAGGG
promoter_CA_ZM_c30.19	old_promoter_CA_maize.91	3.0907e-03	GNGGWGG	-CGGMGA
promoter_CA_ZM_c30.19	old_promoter_CA_maize.37	3.6218e-03	-CCWCCNC	TCCGCCTC
promoter_CA_ZM_c30.19	old_promoter_CA_maize.6	5.4538e-03	-GNGGWGG	GGCGGCGG
promoter_CA_ZM_c30.19	old_promoter_CA_maize.26	7.6753e-03	GNGGWGG	RCGGTGG
promoter_CA_ZM_c30.20	old_promoter_CA_maize.108	8.5267e-03	CTCTCTC	CTAGCT-
promoter_CA_ZM_c30.21	old_promoter_CA_maize.78	1.5438e-04	GCGCGCGC	-CGCGCG-
promoter_CA_ZM_c30.21	old_promoter_CA_maize.18	4.4386e-04	GCGCGCGC	GCGCKCGT
promoter_CA_ZM_c30.21	old_promoter_CA_maize.51	1.1659e-03	-GCGCGCGC-	TGCGCGTGTA
promoter_CA_ZM_c30.22	old_promoter_CA_maize.25	2.6462e-05	TCWTCYTC	TCTTCTTC
promoter_CA_ZM_c30.22	old_promoter_CA_maize.24	4.7577e-05	TCWTCYTC	TCATCTTC
promoter_CA_ZM_c30.24	old_promoter_CA_maize.7	5.9347e-04	TTTSTTTT	TTNTTTTT
promoter_CA_ZM_c30.24	old_promoter_CA_maize.31	2.8448e-03	-TTTSTTTT	GTTTGTNT-
promoter_CA_ZM_c30.24	old_promoter_CA_maize.17	6.4140e-03	AAAASAAA	ARAGGGAA
promoter_CA_ZM_c30.25	old_promoter_CA_maize.31	4.8597e-04	-TTTGTTTT	GTTTGTNT-
promoter_CA_ZM_c30.25	old_promoter_CA_maize.7	1.3991e-03	TTTGTTTT	TTNTTTTT
promoter_CA_ZM_c30.27	old_promoter_CA_maize.95	2.8887e-04	GRCGAGG	-ACGAGG
promoter_CA_ZM_c30.27	old_promoter_CA_maize.8	7.4552e-04	GRCGAGG-	GGNGAGGG
promoter_CA_ZM_c30.27	old_promoter_CA_maize.107	3.6238e-03	GRCGAGG	GGCGNC-
promoter_CA_ZM_c30.27	old_promoter_CA_maize.80	6.4404e-03	CCTCGYC	TGNCGC-
promoter_CA_ZM_c30.30	old_promoter_CA_maize.25	3.5850e-05	GAAGARRA	GAAGAAGA
promoter_CA_ZM_c30.30	old_promoter_CA_maize.24	4.5088e-04	TYYTCTTC	TCATCTTC
promoter_CA_ZM_c30.31	old_promoter_CA_maize.21	1.3164e-03	ATTTTNTA	ATATTTTA
promoter_CA_ZM_c30.31	old_promoter_CA_maize.4	5.4553e-03	TANAAAAT-	-AGAAAANA
promoter_CA_ZM_c30.33	old_promoter_CA_maize.108	8.0684e-05	GAGCKAG	-AGCTAG
promoter_CA_ZM_c30.33	old_promoter_CA_maize.74	2.0013e-03	CTMGCTC	CTAGCG-
promoter_CA_ZM_c30.33	old_promoter_CA_maize.36	3.4679e-03	GAGCKAG--	-AGCKAGCG
promoter_CA_ZM_c30.34	old_promoter_CA_maize.78	7.2811e-04	CGCGNGCG	CGCGCG--
promoter_CA_ZM_c30.34	old_promoter_CA_maize.51	2.2479e-03	--CGCGNGCG	TGCGCGTGTA
promoter_CA_ZM_c30.34	old_promoter_CA_maize.36	4.4331e-03	CGCNCGCG	CGCTMGCT
promoter_CA_ZM_c30.34	old_promoter_CA_maize.73	4.7121e-03	CGCNCGCG	--AACGCG
promoter_CA_ZM_c30.34	old_promoter_CA_maize.77	4.8215e-03	CGCNCGCG	--CACGCA
promoter_CA_ZM_c30.36	old_promoter_CA_maize.19	3.7201e-03	-CTRCTNCT	GCTGCTGC-
promoter_CA_ZM_c30.36	old_promoter_CA_maize.61	6.5436e-03	CTRCTNCT	CTGCCGWT
promoter_CA_ZM_c30.36	old_promoter_CA_maize.20	7.7286e-03	AGNAGYAG	AGGAGRGG
promoter_CA_ZM_c30.36	old_promoter_CA_maize.32	9.5319e-03	CTRCTNCT	CTAAYACT
promoter_CA_ZM_c30.37	old_promoter_CA_maize.97	2.6849e-03	WTGTGTK	-TCTGTG
promoter_CA_ZM_c30.37	old_promoter_CA_maize.77	4.9096e-03	WTGTGTK	-TGCGTG
promoter_CA_ZM_c30.37	old_promoter_CA_maize.85	5.0082e-03	WTGTGTK	-TGTGCG
promoter_CA_ZM_c30.38	old_promoter_CA_maize.8	1.4302e-03	--CTCGYC	CCCTCNCC
promoter_CA_ZM_c30.38	old_promoter_CA_maize.95	9.0052e-03	GRCGAG-	-ACGAGG
promoter_CA_ZM_c30.39	old_promoter_CA_maize.50	1.2625e-03	CGCKCSGC--	CGCGATGCTA
promoter_CA_ZM_c30.39	old_promoter_CA_maize.78	1.3859e-03	GCSGMGCG	--CGCGCG
promoter_CA_ZM_c30.39	old_promoter_CA_maize.101	2.6196e-03	GCSGMGCG	-CAGAGC-
promoter_CA_ZM_c30.39	old_promoter_CA_maize.91	4.7149e-03	GCSGMGCG	-CGGMGA-
promoter_CA_ZM_c30.39	old_promoter_CA_maize.105	9.2362e-03	GCSGMGCG	--CCAGCG
promoter_CA_ZM_c30.40	old_promoter_CA_maize.5	4.2561e-03	MTATAAAA	ATATATAW
promoter_CA_ZM_c30.41	old_promoter_CA_maize.77	3.9989e-03	ATGSATG	-TGCGTG
promoter_CA_ZM_c30.42	old_promoter_CA_maize.19	1.2742e-05	NCAGCAGC	GCAGCAGC
promoter_CA_ZM_c30.42	old_promoter_CA_maize.49	1.8455e-04	-GCTGCTGN-	GGATGCTGTA
promoter_CA_ZM_c30.42	old_promoter_CA_maize.84	5.4688e-03	NCAGCAGC	--GGCAGC
promoter_CA_ZM_c30.44	old_promoter_CA_maize.29	5.0611e-03	GTGGYTG-	GTGNGTGC
promoter_CA_ZM_c30.47	old_promoter_CA_maize.34	1.4910e-03	CTNCTCC-	CTCCTCCG
promoter_CA_ZM_c30.47	old_promoter_CA_maize.25	4.1359e-03	-CTNCTCC	TCTTCTTC
promoter_CA_ZM_c30.47	old_promoter_CA_maize.20	6.3568e-03	-GGAGNAG	AGGAGRGG
promoter_CA_ZM_c30.48	old_promoter_CA_maize.21	3.4394e-03	AWTATTWT-	-ATATTTTA
promoter_CA_ZM_c30.48	old_promoter_CA_maize.7	7.3583e-03	-AWAATAWT	AAAAANAA-
promoter_CA_ZM_c30.49	old_promoter_CA_maize.84	9.8869e-05	SGCYGCC	-GCTGCC
promoter_CA_ZM_c30.49	old_promoter_CA_maize.109	5.9963e-04	GGCRGCS	GGCAKC-
promoter_CA_ZM_c30.49	old_promoter_CA_maize.6	7.3833e-04	GGCRGCS-	GGCGGCGG
promoter_CA_ZM_c30.49	old_promoter_CA_maize.107	1.0877e-03	GGCRGCS	GGCGNC-
promoter_CA_ZM_c30.49	old_promoter_CA_maize.100	2.6335e-03	GGCRGCS	GGCGGA-
promoter_CA_ZM_c30.50	old_promoter_CA_maize.21	1.4539e-03	CATATNTT-	-ATATTTTA
promoter_CA_ZM_c30.51	old_promoter_CA_maize.15	9.7590e-03	ACAARTCA	ACAYATTA
promoter_CA_ZM_c30.52	old_promoter_CA_maize.7	7.6288e-04	ATKTTTTT	TTNTTTTT
promoter_CA_ZM_c30.53	old_promoter_CA_maize.83	7.2729e-04	CGCCSGCC	CGCCGG--
promoter_CA_ZM_c30.53	old_promoter_CA_maize.100	6.6376e-03	CGCCSGCC	--TCCGCC
promoter_CA_ZM_c30.53	old_promoter_CA_maize.105	6.6497e-03	GGCSGGCG	--CCAGCG
promoter_CA_ZM_c30.54	old_promoter_CA_maize.4	6.7725e-03	AGAAGAAA	AGAAAANA
promoter_CA_ZM_c30.56	old_promoter_CA_maize.29	2.1580e-03	GGTGGGTG-	-GTGNGTGC
promoter_CA_ZM_c30.57	old_promoter_CA_maize.95	4.3244e-03	GACGAWGG	-ACGAGG-
promoter_CA_ZM_c30.60	old_promoter_CA_maize.94	3.2047e-04	GCCACRCC	GCCACA--
promoter_CA_ZM_c30.60	old_promoter_CA_maize.72	9.8514e-03	GCCACRCC-	-CCACACGG
promoter_CA_ZM_c30.61	old_promoter_CA_maize.73	7.0398e-03	GANCGAG	-AACGCG
promoter_CA_ZM_c30.63	old_promoter_CA_maize.89	1.6416e-03	CCACGTG	-TRCGTG
promoter_CA_ZM_c30.63	old_promoter_CA_maize.95	2.5295e-03	CACGTGG	-ACGAGG
promoter_CA_ZM_c30.63	old_promoter_CA_maize.70	4.9084e-03	CACGTGG-	YACGNCGC
promoter_CA_ZM_c30.64	old_promoter_CA_maize.86	9.0554e-03	GAKGGAG	-ACGGAA
promoter_CA_ZM_c30.65	old_promoter_CA_maize.48	3.0314e-03	GAGCTCS---	GAGATCGCTA
promoter_CA_ZM_c30.65	old_promoter_CA_maize.108	4.4553e-03	GAGCTCS	-AGCTAG
promoter_CA_ZM_c30.66	old_promoter_CA_maize.16	6.7973e-04	GGSTCGGG	GGTTCGGK
promoter_CA_ZM_c30.66	old_promoter_CA_maize.8	8.4179e-03	GGSTCGGG	GGNGAGGG
promoter_CA_ZM_c30.68	old_promoter_CA_maize.5	1.6244e-04	TTATAT--	WTATATAT
promoter_CA_ZM_c30.70	old_promoter_CA_maize.32	1.8146e-03	CTACTACK	CTAAYACT
promoter_CA_ZM_c30.71	old_promoter_CA_maize.24	4.3655e-04	TCWTCATC	TCATCTTC
promoter_CA_ZM_c30.71	old_promoter_CA_maize.25	6.9639e-04	GATGAWGA	GAAGAAGA
promoter_CA_ZM_c30.71	old_promoter_CA_maize.39	1.5514e-03	GATGAWGA-	-ATGATGAA
promoter_CA_ZM_c30.71	old_promoter_CA_maize.49	6.3721e-03	-GATGAWGA-	GGATGCTGTA
promoter_CA_ZM_c30.72	old_promoter_CA_maize.25	2.4662e-03	GGANGAAG-	-GAAGAAGA
promoter_CA_ZM_c30.74	old_promoter_CA_maize.42	8.8233e-03	--CATGTANA	GACCCGTACA
promoter_CA_ZM_c30.75	old_promoter_CA_maize.108	3.1936e-04	TAGCTAGC	-AGCTAG-
promoter_CA_ZM_c30.75	old_promoter_CA_maize.36	7.2213e-04	TAGCTAGC-	-AGCKAGCG
promoter_CA_ZM_c30.75	old_promoter_CA_maize.48	5.9777e-03	--GCTAGCTA	GAGATCGCTA
promoter_CA_ZM_c30.75	old_promoter_CA_maize.74	7.3112e-03	GCTAGCTA	-CTAGCG-
promoter_CA_ZM_c30.78	old_promoter_CA_maize.30	1.7796e-03	CCAYGGCG	CGACGGCG
promoter_CA_ZM_c30.78	old_promoter_CA_maize.50	6.9510e-03	CGCCRTGG--	CGCGATGCTA
promoter_CA_ZM_c30.78	old_promoter_CA_maize.65	9.1400e-03	CGCCRTGG	CCCAGTGG
promoter_CA_ZM_c30.78	old_promoter_CA_maize.64	9.7255e-03	-CCAYGGCG	TNCACGGC-
promoter_CA_ZM_c30.79	old_promoter_CA_maize.108	5.1761e-04	CTASCTCT	CTAGCT--
promoter_CA_ZM_c30.82	old_promoter_CA_maize.7	7.4825e-04	TTTTWTT-	TTNTTTTT
promoter_CA_ZM_c30.84	old_promoter_CA_maize.83	7.9780e-04	CTTCGGCG	--CCGGCG
promoter_CA_ZM_c30.84	old_promoter_CA_maize.53	1.0567e-03	CGCCGAAG	CGCCGTAT
promoter_CA_ZM_c30.84	old_promoter_CA_maize.13	2.0847e-03	CTTCGGCG	CTCCGACG
promoter_CA_ZM_c30.84	old_promoter_CA_maize.75	2.1711e-03	CGCCGAAG	-GCCGTA-
promoter_CA_ZM_c30.84	old_promoter_CA_maize.30	7.8775e-03	CGCCGAAG	CGCCGTCG
promoter_CA_ZM_c30.90	old_promoter_CA_maize.5	2.5562e-03	TTATCTAT	WTATATAT
promoter_CA_ZM_c30.94	old_promoter_CA_maize.61	7.0588e-03	CWGCAGAG	CTGCCGWT
promoter_CA_ZM_c30.97	old_promoter_CA_maize.72	5.9998e-03	-CATGTGR	CCGTGTGG
promoter_CA_ZM_c30.98	old_promoter_CA_maize.11	7.9273e-03	CGGACTCG	CGTCCTCG
promoter_CA_ZM_c30.99	old_promoter_CA_maize.29	4.4625e-03	GNCGGTGC	GTGNGTGC
promoter_CA_ZM_c30.99	old_promoter_CA_maize.26	7.2269e-03	GNCGGTGC	-RCGGTGG
promoter_CA_ZM_c30.99	old_promoter_CA_maize.45	8.5278e-03	-GNCGGTGC-	GGCCGTTACA
promoter_CA_ZM_c30.99	old_promoter_CA_maize.97	9.3908e-03	GNCGGTGC	-TCTGTG-
promoter_CA_ZM_c30.100	old_promoter_CA_maize.24	1.5282e-04	TCATCATC	TCATCTTC
promoter_CA_ZM_c30.100	old_promoter_CA_maize.39	7.2631e-04	GATGATGA-	-ATGATGAA
promoter_CA_ZM_c30.100	old_promoter_CA_maize.49	5.2849e-03	-GATGATGA-	GGATGCTGTA
promoter_CA_ZM_c30.100	old_promoter_CA_maize.25	9.1332e-03	GATGATGA	GAAGAAGA
promoter_CA_ZM_c30.103	old_promoter_CA_maize.88	4.2939e-03	CCRAGKCC	CCCAGT--
promoter_CA_ZM_c30.103	old_promoter_CA_maize.87	7.5422e-03	GGMCTYGG	--ACTGGG
promoter_CA_ZM_c30.104	old_promoter_CA_maize.24	1.5452e-03	TCATGTSC	TCATCTTC
promoter_CA_ZM_c30.104	old_promoter_CA_maize.93	6.2393e-03	GSACATGA	-GACAGG-
promoter_CA_ZM_c30.107	old_promoter_CA_maize.95	4.9689e-03	GCCCGAGG	--ACGAGG
promoter_CA_ZM_c30.108	old_promoter_CA_maize.75	2.4404e-03	AGCCGAAG	-GCCGTA-
promoter_CA_ZM_c30.109	old_promoter_CA_maize.101	4.7859e-03	KCTCTAG	GCTCTG-
promoter_CA_ZM_c30.109	old_promoter_CA_maize.74	6.2692e-03	KCTCTAG	-CGCTAG
promoter_CA_ZM_c30.111	old_promoter_CA_maize.38	3.5184e-04	AAACAMCA	-AACAASA
promoter_CA_ZM_c30.112	old_promoter_CA_maize.105	4.4084e-04	CGCCAGCG	--CCAGCG
promoter_CA_ZM_c30.112	old_promoter_CA_maize.74	5.6680e-03	CGCCAGCG	CGCTAG--
promoter_CA_ZM_c30.112	old_promoter_CA_maize.84	8.0483e-03	CGCTGGCG	-GCTGCC-
promoter_CA_ZM_c30.112	old_promoter_CA_maize.36	8.3940e-03	CGCTGGCG	CGCTMGCT
promoter_CA_ZM_c30.116	old_promoter_CA_maize.91	2.8392e-03	CGGCGRTG	CGGMGA--
promoter_CA_ZM_c30.116	old_promoter_CA_maize.83	4.6956e-03	CAYCGCCG	--CCGGCG
promoter_CA_ZM_c30.119	old_promoter_CA_maize.6	1.0567e-04	-GCGRCGG	GGCGGCGG
promoter_CA_ZM_c30.119	old_promoter_CA_maize.83	3.4471e-04	GCGRCGG	-CGCCGG
promoter_CA_ZM_c30.119	old_promoter_CA_maize.80	1.6176e-03	GCGRCGG	GCGNCA-
promoter_CA_ZM_c30.119	old_promoter_CA_maize.70	1.8294e-03	GCGRCGG-	GCGNCGTR
promoter_CA_ZM_c30.119	old_promoter_CA_maize.37	2.8773e-03	GCGRCGG-	GAGGCGGA
promoter_CA_ZM_c30.120	old_promoter_CA_maize.49	1.1455e-04	GGAYGCCG--	GGATGCTGTA
promoter_CA_ZM_c30.120	old_promoter_CA_maize.109	8.4234e-04	CGGCRTCC	-GGCAKC-
promoter_CA_ZM_c30.120	old_promoter_CA_maize.107	1.2210e-03	GGAYGCCG	-GNCGCC-
promoter_CA_ZM_c30.121	old_promoter_CA_maize.57	8.9412e-03	KCGTCATG	GCGTTACG
promoter_CA_ZM_c30.126	old_promoter_CA_maize.63	1.0002e-03	-GCGCGSA	MGCGCGTA
promoter_CA_ZM_c30.126	old_promoter_CA_maize.92	1.5250e-03	TSCGCGC	TGCGCR-
promoter_CA_ZM_c30.126	old_promoter_CA_maize.100	1.7619e-03	TSCGCGC	TCCGCC-
promoter_CA_ZM_c30.126	old_promoter_CA_maize.51	2.0448e-03	TSCGCGC---	TGCGCGTGTA
promoter_CA_ZM_c30.126	old_promoter_CA_maize.28	2.4356e-03	-GCGCGSA	AGCGCGTA
promoter_CA_ZM_c30.129	old_promoter_CA_maize.48	3.4494e-03	TAGAGATR--	TAGCGATCTC
promoter_CA_ZM_c30.133	old_promoter_CA_maize.54	1.0016e-03	TAAGGGTCCC	TAACGGCC--
promoter_CA_ZM_c30.133	old_promoter_CA_maize.58	1.5056e-03	TAAGGGTCCC	--AGCGTTAC
promoter_CA_ZM_c30.133	old_promoter_CA_maize.41	3.2332e-03	TAAGGGTCCC	-TATGSTCC-
promoter_CA_ZM_c30.133	old_promoter_CA_maize.99	3.8568e-03	GGGACCCTTA	----CSGTTA
promoter_CA_ZM_c30.133	old_promoter_CA_maize.9	5.3788e-03	GGGACCCTTA	--YACCCCT-
promoter_CA_ZM_c30.134	old_promoter_CA_maize.72	7.3527e-03	TTAGTTGGGA	-CCGTGTGG-
promoter_CA_ZM_c30.134	old_promoter_CA_maize.88	8.9431e-03	TCCCAACTAA	-CCCAGT---
promoter_CA_ZM_c30.134	old_promoter_CA_maize.23	9.5509e-03	TCCCAACTAA	---AAATTAA
promoter_CA_ZM_c30.134	old_promoter_CA_maize.16	9.9051e-03	TTAGTTGGGA	--GGTTCGGK
promoter_CA_ZM_c30.135	old_promoter_CA_maize.62	6.2170e-04	ATACCCCCAA	ATGCCCGC--
promoter_CA_ZM_c30.135	old_promoter_CA_maize.9	1.5923e-03	ATACCCCCAA	-YACCCCT--
promoter_CA_ZM_c30.135	old_promoter_CA_maize.68	2.5140e-03	ATACCCCCAA	--ACGCGARA
promoter_CA_ZM_c30.135	old_promoter_CA_maize.63	3.6328e-03	TTGGGGGTAT	-MGCGCGTA-
promoter_CA_ZM_c30.135	old_promoter_CA_maize.59	4.3098e-03	ATACCCCCAA	CTACCCGG--
promoter_CA_ZM_c30.136	old_promoter_CA_maize.59	3.5548e-04	CAAGGGTAGC	-CCGGGTAG-
promoter_CA_ZM_c30.136	old_promoter_CA_maize.61	4.2096e-04	GCTACCCTTG	-CTGCCGWT-
promoter_CA_ZM_c30.136	old_promoter_CA_maize.84	1.0057e-03	GCTACCCTTG	GCTGCC----
promoter_CA_ZM_c30.136	old_promoter_CA_maize.69	1.0821e-03	GCTACCCTTG	--WACGCGTG
promoter_CA_ZM_c30.136	old_promoter_CA_maize.9	1.4997e-03	GCTACCCTTG	--YACCCCT-
promoter_CA_ZM_c30.137	old_promoter_CA_maize.70	1.4913e-03	TGGGGACTTG	--GCGNCGTR
promoter_CA_ZM_c30.137	old_promoter_CA_maize.91	5.4555e-03	TGGGGACTTG	CGGMGA----
promoter_CA_ZM_c30.137	old_promoter_CA_maize.93	5.5655e-03	TGGGGACTTG	----GACAGG
promoter_CA_ZM_c30.137	old_promoter_CA_maize.107	6.6485e-03	TGGGGACTTG	-GGCGNC---
promoter_CA_ZM_c30.137	old_promoter_CA_maize.62	7.2609e-03	TGGGGACTTG	-GCGGGCAT-
promoter_CA_ZM_c30.138	old_promoter_CA_maize.72	7.5956e-04	TTGGGTGGAA	CCGTGTGG--
promoter_CA_ZM_c30.138	old_promoter_CA_maize.22	1.2002e-03	TTCCACCCAA	---CACCAMA
promoter_CA_ZM_c30.138	old_promoter_CA_maize.77	1.3345e-03	TTGGGTGGAA	-TGCGTG---
promoter_CA_ZM_c30.138	old_promoter_CA_maize.100	1.8764e-03	TTCCACCCAA	-TCCGCC---
promoter_CA_ZM_c30.138	old_promoter_CA_maize.97	3.1834e-03	TTCCACCCAA	---CACAGA-
promoter_CA_ZM_c30.139	old_promoter_CA_maize.57	3.5505e-04	CGAAACCCGA	CGTAACGC--
promoter_CA_ZM_c30.139	old_promoter_CA_maize.58	1.4495e-03	CGAAACCCGA	-GTAACGCT-
promoter_CA_ZM_c30.139	old_promoter_CA_maize.106	1.7347e-03	CGAAACCCGA	-GAAACG---
promoter_CA_ZM_c30.139	old_promoter_CA_maize.96	1.8428e-03	TCGGGTTTCG	--GCGTTT--
promoter_CA_ZM_c30.139	old_promoter_CA_maize.73	3.0548e-03	CGAAACCCGA	---AACGCG-
promoter_CA_ZM_c30.140	old_promoter_CA_maize.9	5.2575e-05	TAGGGGTACG	-AGGGGTR--
promoter_CA_ZM_c30.140	old_promoter_CA_maize.58	2.7615e-04	TAGGGGTACG	-AGCGTTAC-
promoter_CA_ZM_c30.140	old_promoter_CA_maize.57	5.5177e-04	TAGGGGTACG	--GCGTTACG
promoter_CA_ZM_c30.140	old_promoter_CA_maize.79	7.3887e-04	TAGGGGTACG	----TGTACG
promoter_CA_ZM_c30.140	old_promoter_CA_maize.76	1.4987e-03	TAGGGGTACG	----TGTACG
promoter_CA_ZM_c30.141	old_promoter_CA_maize.85	7.9398e-05	TAGGTGTGCG	----TGTGCG
promoter_CA_ZM_c30.141	old_promoter_CA_maize.72	3.4087e-04	TAGGTGTGCG	-CCGTGTGG-
promoter_CA_ZM_c30.141	old_promoter_CA_maize.76	3.9135e-04	TAGGTGTGCG	----TGTACG
promoter_CA_ZM_c30.141	old_promoter_CA_maize.79	5.2509e-04	CGCACACCTA	CGTACA----
promoter_CA_ZM_c30.141	old_promoter_CA_maize.69	7.5915e-04	TAGGTGTGCG	WACGCGTG--
promoter_CA_ZM_c30.142	old_promoter_CA_maize.32	2.9999e-04	ACAGTGGTAG	--AGTRTTAG
promoter_CA_ZM_c30.142	old_promoter_CA_maize.10	8.8830e-04	ACAGTGGTAG	-CAWTGGCA-
promoter_CA_ZM_c30.142	old_promoter_CA_maize.61	1.0782e-03	CTACCACTGT	CTGCCGWT--
promoter_CA_ZM_c30.142	old_promoter_CA_maize.9	1.1615e-03	ACAGTGGTAG	--AGGGGTR-
promoter_CA_ZM_c30.142	old_promoter_CA_maize.58	1.5384e-03	CTACCACTGT	GTAACGCT--
promoter_CA_ZM_c30.143	old_promoter_CA_maize.62	8.6352e-04	TCGGGAATTC	GCGGGCAT--
promoter_CA_ZM_c30.143	old_promoter_CA_maize.68	1.8782e-03	TCGGGAATTC	ACGCGARA--
promoter_CA_ZM_c30.143	old_promoter_CA_maize.102	4.3251e-03	TCGGGAATTC	-CAGGAY---
promoter_CA_ZM_c30.143	old_promoter_CA_maize.86	4.8996e-03	TCGGGAATTC	-ACGGAA---
promoter_CA_ZM_c30.143	old_promoter_CA_maize.90	4.9380e-03	GAATTCCCGA	---TACRCG-
promoter_CA_ZM_c30.144	old_promoter_CA_maize.16	3.1778e-04	CTGGTTGGGG	--GGTTCGGK
promoter_CA_ZM_c30.144	old_promoter_CA_maize.72	1.0211e-03	CTGGTTGGGG	CCGTGTGG--
promoter_CA_ZM_c30.144	old_promoter_CA_maize.59	2.8550e-03	CCCCAACCAG	--CTACCCGG
promoter_CA_ZM_c30.144	old_promoter_CA_maize.103	4.9820e-03	CTGGTTGGGG	CCGGAT----
promoter_CA_ZM_c30.144	old_promoter_CA_maize.102	7.2938e-03	CTGGTTGGGG	CAGGAY----
promoter_CA_ZM_c30.145	old_promoter_CA_maize.55	2.4368e-03	TTGGGTACTG	--CGTTACAG
promoter_CA_ZM_c30.145	old_promoter_CA_maize.102	3.8231e-03	CAGTACCCAA	CAGGAY----
promoter_CA_ZM_c30.145	old_promoter_CA_maize.59	4.5207e-03	CAGTACCCAA	--CTACCCGG
promoter_CA_ZM_c30.145	old_promoter_CA_maize.29	4.6376e-03	TTGGGTACTG	GTGNGTGC--
promoter_CA_ZM_c30.145	old_promoter_CA_maize.101	5.0424e-03	TTGGGTACTG	----GCTCTG
promoter_CA_ZM_c30.146	old_promoter_CA_maize.9	4.3712e-05	GCACCCCTTA	-YACCCCT--
promoter_CA_ZM_c30.146	old_promoter_CA_maize.58	1.3002e-03	TAAGGGGTGC	--AGCGTTAC
promoter_CA_ZM_c30.146	old_promoter_CA_maize.72	1.5050e-03	TAAGGGGTGC	--CCGTGTGG
promoter_CA_ZM_c30.146	old_promoter_CA_maize.69	1.7002e-03	TAAGGGGTGC	-WACGCGTG-
promoter_CA_ZM_c30.146	old_promoter_CA_maize.63	2.6728e-03	GCACCCCTTA	--MGCGCGTA
promoter_CA_ZM_c30.147	old_promoter_CA_maize.100	1.2791e-03	AATCCTCCCA	--TCCGCC--
promoter_CA_ZM_c30.147	old_promoter_CA_maize.102	1.9018e-03	AATCCTCCCA	-RTCCTG---
promoter_CA_ZM_c30.147	old_promoter_CA_maize.34	2.4595e-03	AATCCTCCCA	-CTCCTCCG-
promoter_CA_ZM_c30.147	old_promoter_CA_maize.62	2.8181e-03	TGGGAGGATT	-GCGGGCAT-
promoter_CA_ZM_c30.147	old_promoter_CA_maize.67	3.1373e-03	TGGGAGGATT	CCGGCGGA--
promoter_CA_ZM_c30.148	old_promoter_CA_maize.99	9.5037e-04	TCGGTTTTCG	-CSGTTA---
promoter_CA_ZM_c30.148	old_promoter_CA_maize.7	2.1908e-03	CGAAAACCGA	--AAAAANAA
promoter_CA_ZM_c30.148	old_promoter_CA_maize.4	2.4104e-03	CGAAAACCGA	AGAAAANA--
promoter_CA_ZM_c30.148	old_promoter_CA_maize.57	3.5149e-03	CGAAAACCGA	CGTAACGC--
promoter_CA_ZM_c30.148	old_promoter_CA_maize.72	8.5496e-03	CGAAAACCGA	-CCACACGG-
promoter_CA_ZM_c30.149	old_promoter_CA_maize.58	1.7447e-03	AAGGTTCCCA	AGCGTTAC--
promoter_CA_ZM_c30.149	old_promoter_CA_maize.86	6.8314e-03	AAGGTTCCCA	----TTCCGT
promoter_CA_ZM_c30.149	old_promoter_CA_maize.99	7.6153e-03	AAGGTTCCCA	-CSGTTA---
promoter_CA_ZM_c30.149	old_promoter_CA_maize.109	8.8357e-03	AAGGTTCCCA	--GMTGCC--
promoter_CA_ZM_c30.149	old_promoter_CA_maize.106	8.9533e-03	TGGGAACCTT	---GAAACG-
promoter_CA_ZM_c30.150	old_promoter_CA_maize.16	4.4914e-03	AGTTGGGT	GGTTCGGK
promoter_CA_ZM_c30.151	old_promoter_CA_maize.102	7.0554e-03	GTCCTAAC	RTCCTG--
promoter_CA_ZM_c30.152	old_promoter_CA_maize.85	2.8796e-03	GGTTTGCG	--TGTGCG
promoter_CA_ZM_c30.152	old_promoter_CA_maize.16	3.8957e-03	GGTTTGCG	GGTTCGGK
promoter_CA_ZM_c30.152	old_promoter_CA_maize.57	8.2936e-03	CGCAAACC	CGTAACGC
promoter_CA_ZM_c30.152	old_promoter_CA_maize.97	8.5153e-03	GGTTTGCG	--TCTGTG
promoter_CA_ZM_c30.153	old_promoter_CA_maize.74	2.6517e-03	TNGATAGT	-CGCTAG-
promoter_CA_ZM_c30.153	old_promoter_CA_maize.108	5.3746e-03	ACTATCNA	-CTAGCT-
promoter_CA_ZM_c30.154	old_promoter_CA_maize.48	7.0205e-03	-AACTATCC-	TAGCGATCTC
promoter_CA_ZM_c30.155	old_promoter_CA_maize.97	1.4073e-03	CTNACANA	--CACAGA
promoter_CA_ZM_c30.155	old_promoter_CA_maize.93	1.9959e-03	TNTGTNAG	CCTGTC--
promoter_CA_ZM_c30.155	old_promoter_CA_maize.99	2.7500e-03	TNTGTNAG	-CSGTTA-
promoter_CA_ZM_c30.155	old_promoter_CA_maize.61	4.3918e-03	TNTGTNAG	AWCGGCAG
promoter_CA_ZM_c30.155	old_promoter_CA_maize.94	5.3192e-03	CTNACANA	--GCCACA
promoter_CA_ZM_c30.156	old_promoter_CA_maize.42	6.1870e-03	--CCTATACC	GACCCGTACA
promoter_CA_ZM_c30.156	old_promoter_CA_maize.45	7.6951e-03	--CCTATACC	GGCCGTTACA
promoter_CA_ZM_c30.157	old_promoter_CA_maize.89	4.3975e-03	CACCTATG	CACGYA--
promoter_CA_ZM_c30.157	old_promoter_CA_maize.56	7.7380e-03	CATAGGTG	CACACGGG
promoter_CA_ZM_c30.157	old_promoter_CA_maize.97	9.9203e-03	CACCTATG	CACAGA--
promoter_CA_ZM_c30.158	old_promoter_CA_maize.90	7.5532e-03	TCTAGANG	--TACRCG
promoter_CA_ZM_c30.158	old_promoter_CA_maize.74	9.6888e-03	CNTCTAGA	-CGCTAG-
promoter_CA_ZM_c30.159	old_promoter_CA_maize.85	7.2897e-03	CTGACANN	CGCACA--
promoter_CA_ZM_c30.159	old_promoter_CA_maize.76	8.3276e-03	NNTGTCAG	--TGTACG
promoter_CA_ZM_c30.159	old_promoter_CA_maize.79	9.2782e-03	CTGACANN	CGTACA--
promoter_CA_ZM_c30.160	old_promoter_CA_maize.70	9.9629e-04	GNGANTTT	GCGNCGTR
promoter_CA_ZM_c30.160	old_promoter_CA_maize.43	1.0516e-03	GNGANTTT--	GCGGATTTAC
promoter_CA_ZM_c30.160	old_promoter_CA_maize.80	2.7361e-03	AAANTCNC	--TGNCGC
promoter_CA_ZM_c30.160	old_promoter_CA_maize.51	3.9169e-03	-GNGANTTT-	TGCGCGTGTA
promoter_CA_ZM_c30.160	old_promoter_CA_maize.96	5.2160e-03	GNGANTTT	GCGTTT--
promoter_CA_ZM_c30.161	old_promoter_CA_maize.99	2.6790e-03	CNGATAGT	CSGTTA--
promoter_CA_ZM_c30.161	old_promoter_CA_maize.74	3.2736e-03	CNGATAGT	-CGCTAG-
promoter_CA_ZM_c30.161	old_promoter_CA_maize.108	6.5825e-03	ACTATCNG	-CTAGCT-
promoter_CA_ZM_c30.161	old_promoter_CA_maize.50	6.8488e-03	-ACTATCNG-	TAGCATCGCG
promoter_CA_ZM_c30.161	old_promoter_CA_maize.81	8.4282e-03	CNGATAGT	GCGTTA--
promoter_CA_ZM_c30.162	old_promoter_CA_maize.9	4.0311e-03	ATACCACT	-YACCCCT
promoter_CA_ZM_c30.162	old_promoter_CA_maize.58	4.4438e-03	AGTGGTAT	AGCGTTAC
promoter_CA_ZM_c30.162	old_promoter_CA_maize.32	4.6283e-03	ATACCACT	CTAAYACT
promoter_CA_ZM_c30.162	old_promoter_CA_maize.48	6.1294e-03	-AGTGGTAT-	TAGCGATCTC
promoter_CA_ZM_c30.162	old_promoter_CA_maize.46	8.5521e-03	-AGTGGTAT-	GAGCGTTACA
promoter_CA_ZM_c30.163	old_promoter_CA_maize.85	9.7115e-04	CGCAAA	CGCACA
promoter_CA_ZM_c30.163	old_promoter_CA_maize.97	3.7181e-03	TTTGCG	TCTGTG
promoter_CA_ZM_c30.163	old_promoter_CA_maize.76	6.7754e-03	TTTGCG	TGTACG
promoter_CA_ZM_c30.163	old_promoter_CA_maize.79	8.3511e-03	CGCAAA	CGTACA
promoter_CA_ZM_c30.163	old_promoter_CA_maize.68	9.1775e-03	-TTTGCG-	TYTCGCGT
promoter_CA_ZM_c30.164	old_promoter_CA_maize.48	2.4000e-03	--GTTAGCGA	GAGATCGCTA
promoter_CA_ZM_c30.164	old_promoter_CA_maize.68	2.5183e-03	TCGCTAAC	ACGCGARA
promoter_CA_ZM_c30.164	old_promoter_CA_maize.74	2.7447e-03	GTTAGCGA	-CTAGCG-
promoter_CA_ZM_c30.165	old_promoter_CA_maize.49	9.9807e-04	GNNTACTG--	GGATGCTGTA
promoter_CA_ZM_c30.165	old_promoter_CA_maize.102	7.5497e-03	CAGTANNC	CAGGAY--
promoter_CA_ZM_c30.166	old_promoter_CA_maize.42	9.2781e-03	-ATTCGTCC-	GACCCGTACA
promoter_CA_ZM_c30.167	old_promoter_CA_maize.43	6.2972e-03	--GGCTTATC	GCGGATTTAC
promoter_CA_ZM_c30.167	old_promoter_CA_maize.49	9.9199e-03	GGCTTATC--	GGATGCTGTA
promoter_CA_ZM_c30.168	old_promoter_CA_maize.106	3.1361e-03	CCGAAACC	--GAAACG
promoter_CA_ZM_c30.168	old_promoter_CA_maize.49	3.3935e-03	--CCGAAACC	TACAGCATCC
promoter_CA_ZM_c30.168	old_promoter_CA_maize.16	4.9192e-03	GGTTTCGG	GGTTCGGK
promoter_CA_ZM_c30.168	old_promoter_CA_maize.55	5.3300e-03	CCGAAACC	CTGTAACG
promoter_CA_ZM_c30.168	old_promoter_CA_maize.47	8.6120e-03	GGTTTCGG--	CGTTCTGGTA
promoter_CA_ZM_c30.169	old_promoter_CA_maize.106	2.6072e-03	CCNAAACT	--GAAACG
promoter_CA_ZM_c30.169	old_promoter_CA_maize.55	6.5691e-03	AGTTTNGG	CGTTACAG
promoter_CA_ZM_c30.169	old_promoter_CA_maize.47	7.4981e-03	--CCNAAACT	TACCAGAACG
promoter_CA_ZM_c30.170	old_promoter_CA_maize.74	3.5895e-03	CTCTAGCN	CGCTAG--
promoter_CA_ZM_c30.171	old_promoter_CA_maize.43	1.6000e-03	-CNGAGTTA-	GCGGATTTAC
promoter_CA_ZM_c30.171	old_promoter_CA_maize.72	1.7811e-03	CNGAGTTA	CCGTGTGG
promoter_CA_ZM_c30.171	old_promoter_CA_maize.88	2.1931e-03	CNGAGTTA	CCCAGT--
promoter_CA_ZM_c30.171	old_promoter_CA_maize.81	2.3779e-03	CNGAGTTA	--GCGTTA
promoter_CA_ZM_c30.171	old_promoter_CA_maize.46	2.4359e-03	CNGAGTTA--	GAGCGTTACA
promoter_CA_ZM_c30.173	old_promoter_CA_maize.16	1.0325e-03	GGTTCGCA	GGTTCGGK
promoter_CA_ZM_c30.173	old_promoter_CA_maize.92	1.8871e-03	TGCGAACC	TGCGCR--
promoter_CA_ZM_c30.173	old_promoter_CA_maize.48	6.1812e-03	-GGTTCGCA-	GAGATCGCTA
promoter_CA_ZM_c30.173	old_promoter_CA_maize.50	6.3513e-03	--GGTTCGCA	TAGCATCGCG
promoter_CA_ZM_c30.174	old_promoter_CA_maize.58	3.7546e-03	GGAATCCT	GTAACGCT
promoter_CA_ZM_c30.174	old_promoter_CA_maize.50	4.3287e-03	-GGAATCCT-	CGCGATGCTA
promoter_CA_ZM_c30.174	old_promoter_CA_maize.109	4.7405e-03	GGAATCCT	GGCAKC--
promoter_CA_ZM_c30.174	old_promoter_CA_maize.46	8.3193e-03	-AGGATTCC-	GAGCGTTACA
promoter_CA_ZM_c30.175	old_promoter_CA_maize.43	7.3341e-05	---AATCCG-	GTAAATCCGC
promoter_CA_ZM_c30.175	old_promoter_CA_maize.103	3.3968e-03	-CGGATT	CCGGAT-
promoter_CA_ZM_c30.175	old_promoter_CA_maize.91	4.2084e-03	CGGATT	CGGMGA
promoter_CA_ZM_c30.175	old_promoter_CA_maize.99	5.1011e-03	CGGATT	CSGTTA
promoter_CA_ZM_c30.177	old_promoter_CA_maize.89	6.3012e-03	TTCGAG	TRCGTG
promoter_CA_ZM_c30.177	old_promoter_CA_maize.68	7.0084e-03	-CTCGAA-	ACGCGARA
promoter_CA_ZM_c30.178	old_promoter_CA_maize.68	8.7261e-03	--GTGAAC	ACGCGARA
promoter_CA_ZM_c30.179	old_promoter_CA_maize.59	3.3826e-03	CTAACC--	CTACCCGG
promoter_CA_ZM_c30.179	old_promoter_CA_maize.99	4.9294e-03	CTAACC-	-TAACSG
promoter_CA_ZM_c30.179	old_promoter_CA_maize.108	5.2146e-03	CTAACC	CTAGCT
promoter_CA_ZM_c30.179	old_promoter_CA_maize.74	5.3244e-03	GGTTAG	CGCTAG
promoter_CA_ZM_c30.179	old_promoter_CA_maize.16	6.1117e-03	GGTTAG--	GGTTCGGK
promoter_CA_ZM_c30.180	old_promoter_CA_maize.42	1.8695e-03	----AGGGTC	TGTACGGGTC
promoter_CA_ZM_c30.181	old_promoter_CA_maize.84	5.2818e-03	GCTTAC	GCTGCC
promoter_CA_ZM_c30.182	old_promoter_CA_maize.50	2.1797e-03	--CTATGC--	CGCGATGCTA
promoter_CA_ZM_c30.183	old_promoter_CA_maize.92	7.4267e-04	TGCGAA	TGCGCR
promoter_CA_ZM_c30.183	old_promoter_CA_maize.68	6.2952e-03	-TGCGAA-	ACGCGARA
promoter_CA_ZM_c30.183	old_promoter_CA_maize.10	6.3164e-03	--TTCGCA	CAWTGGCA
promoter_CA_ZM_c30.184	old_promoter_CA_maize.99	9.9071e-04	TGACAG	TAACSG
promoter_CA_ZM_c30.184	old_promoter_CA_maize.55	9.9775e-04	--TGACAG	CGTTACAG
promoter_CA_ZM_c30.184	old_promoter_CA_maize.93	3.0103e-03	TGACAG-	-GACAGG
promoter_CA_ZM_c30.185	old_promoter_CA_maize.106	4.0371e-03	GAACCC	GAAACG
promoter_CA_ZM_c30.185	old_promoter_CA_maize.99	6.3639e-03	GAACCC	TAACSG
promoter_CA_ZM_c30.185	old_promoter_CA_maize.107	6.7238e-03	GAACCC	GNCGCC
promoter_CA_ZM_c30.185	old_promoter_CA_maize.81	8.3199e-03	GAACCC	TAACGC
promoter_CA_ZM_c30.185	old_promoter_CA_maize.96	8.4047e-03	GGGTTC	GCGTTT
promoter_CA_ZM_c30.187	old_promoter_CA_maize.95	6.2589e-03	ACGAAT	ACGAGG
promoter_CA_ZM_c30.187	old_promoter_CA_maize.86	7.6901e-03	ACGAAT	ACGGAA
promoter_CA_ZM_c30.188	old_promoter_CA_maize.22	3.2621e-03	TACCAC-	CACCAMA
promoter_CA_ZM_c30.188	old_promoter_CA_maize.47	3.6812e-03	----GTGGTA	CGTTCTGGTA
promoter_CA_ZM_c30.188	old_promoter_CA_maize.9	5.3042e-03	TACCAC-	YACCCCT
promoter_CA_ZM_c30.188	old_promoter_CA_maize.81	9.4891e-03	GTGGTA	GCGTTA
promoter_CA_ZM_c30.189	old_promoter_CA_maize.98	7.8275e-04	ATTGCG	ACTGCG
promoter_CA_ZM_c30.189	old_promoter_CA_maize.50	3.2117e-03	CGCAAT----	CGCGATGCTA
promoter_CA_ZM_c30.189	old_promoter_CA_maize.87	5.3533e-03	CGCAAT	CCCAGT
promoter_CA_ZM_c30.189	old_promoter_CA_maize.74	8.0005e-03	CGCAAT	CGCTAG
promoter_CA_ZM_c30.189	old_promoter_CA_maize.85	9.3788e-03	ATTGCG	TGTGCG
promoter_CA_ZM_c30.190	old_promoter_CA_maize.96	7.1353e-03	GACTTT	GCGTTT
promoter_CA_ZM_c30.191	old_promoter_CA_maize.68	1.5379e-03	ACGTGA--	ACGCGARA
promoter_CA_ZM_c30.191	old_promoter_CA_maize.95	2.4813e-03	ACGTGA	ACGAGG
promoter_CA_ZM_c30.191	old_promoter_CA_maize.86	4.7553e-03	TCACGT	TTCCGT
promoter_CA_ZM_c30.191	old_promoter_CA_maize.89	5.2440e-03	-ACGTGA	TRCGTG-
promoter_CA_ZM_c30.191	old_promoter_CA_maize.81	7.2481e-03	TCACGT	TAACGC
promoter_CA_ZM_c30.192	old_promoter_CA_maize.100	5.8649e-03	ATCGGA	GGCGGA
promoter_CA_ZM_c30.192	old_promoter_CA_maize.61	5.9690e-03	--TCCGAT	CTGCCGWT
promoter_CA_ZM_c30.192	old_promoter_CA_maize.13	7.0533e-03	-ATCGGA-	CGTCGGAG
promoter_CA_ZM_c30.193	old_promoter_CA_maize.82	9.4517e-04	AGCGGT	AGCGCT
promoter_CA_ZM_c30.193	old_promoter_CA_maize.9	1.0867e-03	-ACCGCT	YACCCCT
promoter_CA_ZM_c30.193	old_promoter_CA_maize.48	1.9834e-03	---ACCGCT-	GAGATCGCTA
promoter_CA_ZM_c30.193	old_promoter_CA_maize.46	3.3726e-03	-AGCGGT---	GAGCGTTACA
promoter_CA_ZM_c30.193	old_promoter_CA_maize.100	3.5594e-03	ACCGCT	TCCGCC
promoter_CA_ZM_c30.194	old_promoter_CA_maize.81	7.0526e-03	GAGTAA	GCGTTA
promoter_CA_ZM_c30.195	old_promoter_CA_maize.9	3.9545e-05	-ACCCCT	YACCCCT
promoter_CA_ZM_c30.195	old_promoter_CA_maize.42	2.9222e-03	-ACCCCT---	GACCCGTACA
promoter_CA_ZM_c30.196	old_promoter_CA_maize.102	1.6403e-05	CAGGAT	CAGGAY
promoter_CA_ZM_c30.196	old_promoter_CA_maize.103	8.8492e-05	CAGGAT	CCGGAT
promoter_CA_ZM_c30.196	old_promoter_CA_maize.49	1.3397e-03	--CAGGAT--	TACAGCATCC
promoter_CA_ZM_c30.197	old_promoter_CA_maize.25	3.2316e-03	--TACTTC	TCTTCTTC
promoter_CA_ZM_c30.198	old_promoter_CA_maize.13	3.7757e-03	-GTGGGA-	CGTCGGAG
promoter_CA_ZM_c30.198	old_promoter_CA_maize.100	7.8776e-03	TCCCAC	TCCGCC
promoter_CA_ZM_c30.199	old_promoter_CA_maize.77	6.6132e-04	TGCGTT	TGCGTG
promoter_CA_ZM_c30.199	old_promoter_CA_maize.73	1.1829e-03	AACGCA	AACGCG
promoter_CA_ZM_c30.199	old_promoter_CA_maize.58	3.3293e-03	TGCGTT--	AGCGTTAC
promoter_CA_ZM_c30.199	old_promoter_CA_maize.46	3.3723e-03	-TGCGTT---	GAGCGTTACA
promoter_CA_ZM_c30.199	old_promoter_CA_maize.89	3.5717e-03	TGCGTT	TRCGTG
promoter_CA_ZM_c30.200	old_promoter_CA_maize.16	1.7802e-04	GGTTCG--	GGTTCGGK
promoter_CA_ZM_c30.200	old_promoter_CA_maize.79	4.6657e-03	GGTTCG	TGTACG
promoter_CA_ZM_c30.200	old_promoter_CA_maize.76	6.5308e-03	GGTTCG	TGTACG
promoter_CA_ZM_c30.200	old_promoter_CA_maize.85	6.9748e-03	CGAACC	CGCACA
promoter_CA_ZM_c30.201	old_promoter_CA_maize.49	3.6415e-03	----GCTATA	GGATGCTGTA
promoter_CA_ZM_c30.201	old_promoter_CA_maize.101	5.4154e-03	TATAGC	CAGAGC
promoter_CA_ZM_c30.201	old_promoter_CA_maize.80	6.9228e-03	GCTATA	GCGNCA
promoter_CA_ZM_c30.202	old_promoter_CA_maize.106	3.8501e-03	CAATCG	GAAACG
promoter_CA_ZM_c30.202	old_promoter_CA_maize.99	4.1789e-03	CGATTG	CSGTTA
promoter_CA_ZM_c30.202	old_promoter_CA_maize.105	5.8184e-03	CGATTG	CGCTGG
promoter_CA_ZM_c30.202	old_promoter_CA_maize.10	6.3289e-03	--CGATTG	TGCCAWTG
promoter_CA_ZM_c30.202	old_promoter_CA_maize.74	8.4311e-03	CGATTG	CGCTAG
promoter_CA_ZM_c30.204	old_promoter_CA_maize.73	1.1020e-03	AACGAG	AACGCG
promoter_CA_ZM_c30.204	old_promoter_CA_maize.38	2.3978e-03	AACGAG-	AACAASA
promoter_CA_ZM_c30.204	old_promoter_CA_maize.95	3.7808e-03	AACGAG-	-ACGAGG
promoter_CA_ZM_c30.204	old_promoter_CA_maize.12	4.5743e-03	--AACGAG	AAAARGAG
promoter_CA_ZM_c30.204	old_promoter_CA_maize.108	4.6004e-03	CTCGTT	CTAGCT
promoter_CA_ZM_c30.205	old_promoter_CA_maize.108	3.2209e-03	TCTAGC-	-CTAGCT
promoter_CA_ZM_c30.205	old_promoter_CA_maize.74	3.3762e-03	-GCTAGA	CGCTAG-
promoter_CA_ZM_c30.205	old_promoter_CA_maize.80	7.3809e-03	GCTAGA	GCGNCA
promoter_CA_ZM_c30.206	old_promoter_CA_maize.95	3.9877e-03	AGTAGG	ACGAGG
promoter_CA_ZM_c30.206	old_promoter_CA_maize.87	5.8201e-03	CCTACT	CCCAGT
promoter_CA_ZM_c30.206	old_promoter_CA_maize.79	6.1612e-03	CCTACT	CGTACA
promoter_CA_ZM_c30.206	old_promoter_CA_maize.88	7.3532e-03	CCTACT	CCCAGT
promoter_CA_ZM_c30.207	old_promoter_CA_maize.27	3.4049e-04	AGGACC--	AGGAMCGG
promoter_CA_ZM_c30.207	old_promoter_CA_maize.11	2.1363e-03	GGTCCT--	CGTCCTCG
promoter_CA_ZM_c30.208	old_promoter_CA_maize.95	8.4122e-03	ACGATT	ACGAGG
promoter_CA_ZM_c30.209	old_promoter_CA_maize.55	1.8350e-03	CTGTAC--	CTGTAACG
promoter_CA_ZM_c30.209	old_promoter_CA_maize.42	3.4970e-03	---CTGTAC-	GACCCGTACA
promoter_CA_ZM_c30.209	old_promoter_CA_maize.76	3.6546e-03	CTGTAC-	-TGTACG
promoter_CA_ZM_c30.209	old_promoter_CA_maize.79	4.0670e-03	-GTACAG	CGTACA-
promoter_CA_ZM_c30.209	old_promoter_CA_maize.99	5.7719e-03	CTGTAC	CSGTTA
promoter_MEP1_ZM_c30.9	old_promoter_MEP1_maize.8	7.5388e-06	TATAWATA	TATAWAWA
promoter_MEP1_ZM_c30.9	old_promoter_MEP1_maize.17	6.7919e-04	TATWTATA-	-ATMTATAW
promoter_MEP1_ZM_c30.10	old_promoter_MEP1_maize.9	7.8785e-06	AAAAWAWA	AAAANAAA
promoter_MEP1_ZM_c30.10	old_promoter_MEP1_maize.50	3.8597e-05	--TWTWTTTT	NNTTTTTNTT
promoter_MEP1_ZM_c30.10	old_promoter_MEP1_maize.11	3.9616e-04	TWTWTTTT	NATATTTT
promoter_MEP1_ZM_c30.10	old_promoter_MEP1_maize.27	9.2842e-04	AAAAWAWA	AAAKAAAA
promoter_MEP1_ZM_c30.11	old_promoter_MEP1_maize.9	2.0923e-06	TTTNTTTT	TTTNTTTT
promoter_MEP1_ZM_c30.11	old_promoter_MEP1_maize.50	3.1969e-05	--TTTNTTTT	NNTTTTTNTT
promoter_MEP1_ZM_c30.11	old_promoter_MEP1_maize.27	6.0297e-04	TTTNTTTT	TTTTMTTT
promoter_MEP1_ZM_c30.11	old_promoter_MEP1_maize.11	5.9579e-03	TTTNTTTT	NATATTTT
promoter_MEP1_ZM_c30.11	old_promoter_MEP1_maize.29	7.9139e-03	-TTTNTTTT	GTTTGGTT-
promoter_MEP1_ZM_c30.12	old_promoter_MEP1_maize.7	2.1432e-04	CGRCGNC-	CGMCGNCG
promoter_MEP1_ZM_c30.12	old_promoter_MEP1_maize.36	3.3512e-03	GNCGYCG	GCCGCCG
promoter_MEP1_ZM_c30.13	old_promoter_MEP1_maize.11	4.2813e-05	ANWATATA	AAAATATN
promoter_MEP1_ZM_c30.13	old_promoter_MEP1_maize.38	2.5399e-04	TATATWNT	-ATATANT
promoter_MEP1_ZM_c30.13	old_promoter_MEP1_maize.62	2.4747e-03	TATATWNT	--NATNNT
promoter_MEP1_ZM_c30.13	old_promoter_MEP1_maize.17	2.6748e-03	-TATATWNT	ATMTATAW-
promoter_MEP1_ZM_c30.13	old_promoter_MEP1_maize.8	2.6838e-03	TATATWNT	TATAWAWA
promoter_MEP1_ZM_c30.15	old_promoter_MEP1_maize.12	5.9243e-03	GGAGNAG	GRNGGAG
promoter_MEP1_ZM_c30.16	old_promoter_MEP1_maize.15	5.7709e-04	TCTYYCTC	TCTCTMT-
promoter_MEP1_ZM_c30.16	old_promoter_MEP1_maize.33	1.7061e-03	TCTYYCTC	TCTTCTTC
promoter_MEP1_ZM_c30.16	old_promoter_MEP1_maize.12	3.3283e-03	GAGRRAGA	GRNGGAG-
promoter_MEP1_ZM_c30.17	old_promoter_MEP1_maize.15	5.3291e-04	YCTCTCTC	TCTCTMT-
promoter_MEP1_ZM_c30.17	old_promoter_MEP1_maize.12	9.0666e-03	GAGAGAGR	GRNGGAG-
promoter_MEP1_ZM_c30.18	old_promoter_MEP1_maize.29	6.5505e-03	TGTYYGGT-	-GTTTGGTT
promoter_MEP1_ZM_c30.19	old_promoter_MEP1_maize.8	2.0007e-05	TWTTTWTA	TWTWTATA
promoter_MEP1_ZM_c30.19	old_promoter_MEP1_maize.50	3.7453e-04	--TWTTTWTA	NNTTTTTNTT
promoter_MEP1_ZM_c30.19	old_promoter_MEP1_maize.9	6.7240e-03	TWTTTWTA	TTTNTTTT
promoter_MEP1_ZM_c30.19	old_promoter_MEP1_maize.26	6.9620e-03	-TAWAAAWA	MTATAAA--
promoter_MEP1_ZM_c30.20	old_promoter_MEP1_maize.50	5.0069e-04	--TATTTTTW	NNTTTTTNTT
promoter_MEP1_ZM_c30.20	old_promoter_MEP1_maize.9	3.3492e-03	TATTTTTW	TTTNTTTT
promoter_MEP1_ZM_c30.20	old_promoter_MEP1_maize.27	4.0786e-03	WAAAAATA	AAAKAAAA
promoter_MEP1_ZM_c30.20	old_promoter_MEP1_maize.11	5.8282e-03	WAAAAATA	AAAATATN
promoter_MEP1_ZM_c30.20	old_promoter_MEP1_maize.8	9.3761e-03	WAAAAATA	TATAWAWA
promoter_MEP1_ZM_c30.21	old_promoter_MEP1_maize.9	5.4729e-06	TTTSTTTT	TTTNTTTT
promoter_MEP1_ZM_c30.21	old_promoter_MEP1_maize.50	1.4422e-04	--TTTSTTTT	NNTTTTTNTT
promoter_MEP1_ZM_c30.21	old_promoter_MEP1_maize.27	1.6341e-03	AAAASAAA-	-AAAKAAAA
promoter_MEP1_ZM_c30.21	old_promoter_MEP1_maize.29	4.6039e-03	-TTTSTTTT	GTTTGGTT-
promoter_MEP1_ZM_c30.21	old_promoter_MEP1_maize.52	7.6978e-03	TTTSTTTT	-CTGTTT-
promoter_MEP1_ZM_c30.22	old_promoter_MEP1_maize.33	8.9143e-06	TCKTCNTC	TCTTCTTC
promoter_MEP1_ZM_c30.22	old_promoter_MEP1_maize.45	1.5349e-03	TCKTCNTC	TCWTCT--
promoter_MEP1_ZM_c30.23	old_promoter_MEP1_maize.11	3.7238e-04	YATATWT-	NATATTTT
promoter_MEP1_ZM_c30.23	old_promoter_MEP1_maize.17	2.9981e-03	-YATATWT	WTATAKAT
promoter_MEP1_ZM_c30.23	old_promoter_MEP1_maize.27	5.0885e-03	AWATATR-	AAAKAAAA
promoter_MEP1_ZM_c30.23	old_promoter_MEP1_maize.8	6.5559e-03	YATATWT-	TWTWTATA
promoter_MEP1_ZM_c30.25	old_promoter_MEP1_maize.7	2.3352e-04	-GNCGYCG	CGNCGKCG
promoter_MEP1_ZM_c30.25	old_promoter_MEP1_maize.36	3.5069e-03	GNCGYCG	GCCGCCG
promoter_MEP1_ZM_c30.28	old_promoter_MEP1_maize.29	5.7767e-04	-ACCAAACA	AACCAAAC-
promoter_MEP1_ZM_c30.29	old_promoter_MEP1_maize.45	5.7704e-03	-CNTCTCC	TCWTCT--
promoter_MEP1_ZM_c30.31	old_promoter_MEP1_maize.9	7.5841e-05	TTTNTTT-	TTTNTTTT
promoter_MEP1_ZM_c30.31	old_promoter_MEP1_maize.50	1.8321e-04	--TTTNTTT-	NNTTTTTNTT
promoter_MEP1_ZM_c30.31	old_promoter_MEP1_maize.27	3.0110e-04	-TTTNTTT	TTTTMTTT
promoter_MEP1_ZM_c30.31	old_promoter_MEP1_maize.29	1.8934e-03	-TTTNTTT	GTTTGGTT
promoter_MEP1_ZM_c30.31	old_promoter_MEP1_maize.52	2.8066e-03	TTTNTTT	-CTGTTT
promoter_MEP1_ZM_c30.34	old_promoter_MEP1_maize.50	1.5292e-03	--TKTKTGT-	NNTTTTTNTT
promoter_MEP1_ZM_c30.34	old_promoter_MEP1_maize.56	2.1302e-03	TKTKTGT	-CTGTKT
promoter_MEP1_ZM_c30.34	old_promoter_MEP1_maize.57	3.1231e-03	TKTKTGT	-GNNTNT
promoter_MEP1_ZM_c30.34	old_promoter_MEP1_maize.14	8.0587e-03	ACAMAMA	ANACACA
promoter_MEP1_ZM_c30.34	old_promoter_MEP1_maize.52	8.8906e-03	TKTKTGT	-CTGTTT
promoter_MEP1_ZM_c30.35	old_promoter_MEP1_maize.14	2.2556e-03	TGTGTTK	TGTGTNT
promoter_MEP1_ZM_c30.35	old_promoter_MEP1_maize.52	3.3545e-03	TGTGTTK	-CTGTTT
promoter_MEP1_ZM_c30.36	old_promoter_MEP1_maize.24	5.1518e-05	GNCGAGG	GRCGAG-
promoter_MEP1_ZM_c30.36	old_promoter_MEP1_maize.7	3.6420e-03	CCTCGNC-	CGNCGKCG
promoter_MEP1_ZM_c30.37	old_promoter_MEP1_maize.25	1.0374e-05	GCNGCWGC	GCNGCTGC
promoter_MEP1_ZM_c30.37	old_promoter_MEP1_maize.36	3.0689e-03	GCWGCNGC	GCCGCCG-
promoter_MEP1_ZM_c30.38	old_promoter_MEP1_maize.24	2.3126e-03	GASGWGG	GRCGAG-
promoter_MEP1_ZM_c30.39	old_promoter_MEP1_maize.8	2.0059e-04	TATAWAA-	TATAWAWA
promoter_MEP1_ZM_c30.39	old_promoter_MEP1_maize.17	2.0815e-03	-TATAWAA	ATMTATAW
promoter_MEP1_ZM_c30.39	old_promoter_MEP1_maize.50	6.9192e-03	---TTWTATA	NNTTTTTNTT
promoter_MEP1_ZM_c30.39	old_promoter_MEP1_maize.27	7.5931e-03	-TATAWAA	AAAKAAAA
promoter_MEP1_ZM_c30.41	old_promoter_MEP1_maize.45	8.2639e-04	TCTCYTCT	--TCWTCT
promoter_MEP1_ZM_c30.42	old_promoter_MEP1_maize.33	1.3720e-05	GAWGAWGA	GAAGAAGA
promoter_MEP1_ZM_c30.42	old_promoter_MEP1_maize.45	4.7766e-04	TCWTCWTC	TCWTCT--
promoter_MEP1_ZM_c30.43	old_promoter_MEP1_maize.60	3.3830e-03	TGTNGTG	TNNNNT-
promoter_MEP1_ZM_c30.43	old_promoter_MEP1_maize.62	5.2671e-03	TGTNGTG	NATNNT-
promoter_MEP1_ZM_c30.43	old_promoter_MEP1_maize.22	5.4298e-03	--TGTNGTG	GTTGTTGT-
promoter_MEP1_ZM_c30.44	old_promoter_MEP1_maize.11	2.4670e-04	TATATTW-	NATATTTT
promoter_MEP1_ZM_c30.44	old_promoter_MEP1_maize.27	2.6123e-03	WAATATA-	AAAKAAAA
promoter_MEP1_ZM_c30.44	old_promoter_MEP1_maize.17	2.7030e-03	-TATATTW	ATMTATAW
promoter_MEP1_ZM_c30.44	old_promoter_MEP1_maize.8	2.7578e-03	TATATTW-	TATAWAWA
promoter_MEP1_ZM_c30.49	old_promoter_MEP1_maize.33	5.0433e-04	CCTTCNTC	TCTTCTTC
promoter_MEP1_ZM_c30.49	old_promoter_MEP1_maize.12	9.1416e-03	GANGAAGG	GRNGGAG-
promoter_MEP1_ZM_c30.50	old_promoter_MEP1_maize.12	2.6942e-03	GNTGGAG	GRNGGAG
promoter_MEP1_ZM_c30.51	old_promoter_MEP1_maize.24	9.3306e-03	GGCCGMGG	-GRCGAG-
promoter_MEP1_ZM_c30.53	old_promoter_MEP1_maize.50	3.5714e-03	--TKTTGKTG	NNTTTTTNTT
promoter_MEP1_ZM_c30.53	old_promoter_MEP1_maize.22	4.0454e-03	TKTTGKTG-	-GTTGTTGT
promoter_MEP1_ZM_c30.54	old_promoter_MEP1_maize.44	1.4937e-03	CGNTGGCG	-GATGGCA
promoter_MEP1_ZM_c30.54	old_promoter_MEP1_maize.7	1.7454e-03	CGCCANCG	CGMCGNCG
promoter_MEP1_ZM_c30.56	old_promoter_MEP1_maize.12	2.6933e-03	GNTGGAG	GRNGGAG
promoter_MEP1_ZM_c30.57	old_promoter_MEP1_maize.27	1.4526e-04	TWTTATTW	TTTTMTTT
promoter_MEP1_ZM_c30.57	old_promoter_MEP1_maize.50	4.5989e-04	--TWTTATTW	NNTTTTTNTT
promoter_MEP1_ZM_c30.57	old_promoter_MEP1_maize.9	5.0446e-03	WAATAAWA	AAAANAAA
promoter_MEP1_ZM_c30.58	old_promoter_MEP1_maize.12	5.7870e-03	GAGNGAG	GRNGGAG
promoter_MEP1_ZM_c30.60	old_promoter_MEP1_maize.27	3.5537e-04	-TYTATTT	TTTTMTTT
promoter_MEP1_ZM_c30.60	old_promoter_MEP1_maize.9	7.0894e-04	TYTATTT-	TTTNTTTT
promoter_MEP1_ZM_c30.60	old_promoter_MEP1_maize.50	1.8706e-03	---TYTATTT	NNTTTTTNTT
promoter_MEP1_ZM_c30.60	old_promoter_MEP1_maize.52	4.5631e-03	TYTATTT	-CTGTTT
promoter_MEP1_ZM_c30.60	old_promoter_MEP1_maize.11	6.2913e-03	TYTATTT-	NATATTTT
promoter_MEP1_ZM_c30.65	old_promoter_MEP1_maize.8	1.7107e-04	-ATANAWA	TATAWAWA
promoter_MEP1_ZM_c30.65	old_promoter_MEP1_maize.50	1.3777e-03	-ATANAWA--	AANAAAAANN
promoter_MEP1_ZM_c30.65	old_promoter_MEP1_maize.17	6.6854e-03	ATANAWA-	WTATAKAT
promoter_MEP1_ZM_c30.65	old_promoter_MEP1_maize.27	8.0007e-03	-TWTNTAT	TTTTMTTT
promoter_MEP1_ZM_c30.65	old_promoter_MEP1_maize.9	8.2838e-03	-ATANAWA	AAAANAAA
promoter_MEP1_ZM_c30.70	old_promoter_MEP1_maize.22	9.8080e-05	-TTGTTGT	GTTGTTGT
promoter_MEP1_ZM_c30.70	old_promoter_MEP1_maize.60	5.5024e-03	TTGTTGT	-TNNNNT
promoter_MEP1_ZM_c30.70	old_promoter_MEP1_maize.62	7.9417e-03	TTGTTGT	-NATNNT
promoter_MEP1_ZM_c30.77	old_promoter_MEP1_maize.38	3.6385e-03	AANTATAG	-ANTATAT
promoter_MEP1_ZM_c30.77	old_promoter_MEP1_maize.62	8.3103e-03	CTATANTT	-NATNNT-
promoter_MEP1_ZM_c30.78	old_promoter_MEP1_maize.14	7.8556e-03	YCAAACAC-	--ANACACA
promoter_MEP1_ZM_c30.78	old_promoter_MEP1_maize.52	7.9046e-03	GTGTTTGR	CTGTTT--
promoter_MEP1_ZM_c30.85	old_promoter_MEP1_maize.50	4.5596e-04	AGRAAAAA--	AANAAAAANN
promoter_MEP1_ZM_c30.85	old_promoter_MEP1_maize.9	1.8108e-03	TTTTTYCT	TTTNTTTT
promoter_MEP1_ZM_c30.85	old_promoter_MEP1_maize.37	9.3433e-03	TTTTTYCT	--TTSTCT
promoter_MEP1_ZM_c30.87	old_promoter_MEP1_maize.33	3.9624e-03	CCTTCGTC	TCTTCTTC
promoter_MEP1_ZM_c30.87	old_promoter_MEP1_maize.46	4.8356e-03	CCTTCGTC	-CNCCGTC
promoter_MEP1_ZM_c30.90	old_promoter_MEP1_maize.49	4.2863e-04	-GTNGTAG	AGTAGTAG
promoter_MEP1_ZM_c30.90	old_promoter_MEP1_maize.22	4.9967e-03	GTNGTAG-	GTTGTTGT
promoter_MEP1_ZM_c30.91	old_promoter_MEP1_maize.25	5.9465e-04	GCTGCTS-	GCNGCTGC
promoter_MEP1_ZM_c30.94	old_promoter_MEP1_maize.33	3.9961e-04	NTCTTCTT-	-TCTTCTTC
promoter_MEP1_ZM_c30.94	old_promoter_MEP1_maize.45	4.5136e-04	NTCTTCTT	-TCWTCT-
promoter_MEP1_ZM_c30.94	old_promoter_MEP1_maize.50	3.3207e-03	--NTCTTCTT	NNTTTTTNTT
promoter_MEP1_ZM_c30.96	old_promoter_MEP1_maize.14	5.3756e-04	CACACAYA	-ANACACA
promoter_MEP1_ZM_c30.96	old_promoter_MEP1_maize.56	5.1555e-03	TRTGTGTG	-CTGTKT-
promoter_MEP1_ZM_c30.99	old_promoter_MEP1_maize.8	7.7387e-04	TATAAAA-	TATAWAWA
promoter_MEP1_ZM_c30.99	old_promoter_MEP1_maize.50	6.2405e-03	---TTTTATA	NNTTTTTNTT
promoter_MEP1_ZM_c30.104	old_promoter_MEP1_maize.29	2.7262e-03	ATCCAWAY	AACCAAAC
promoter_MEP1_ZM_c30.104	old_promoter_MEP1_maize.17	7.0418e-03	ATCCAWAY	ATMTATAW
promoter_MEP1_ZM_c30.108	old_promoter_MEP1_maize.29	1.1289e-05	GTTYGGTT	GTTTGGTT
promoter_MEP1_ZM_c30.123	old_promoter_MEP1_maize.11	1.3697e-03	-ATATTGTW	NATATTTT-
promoter_MEP1_ZM_c30.123	old_promoter_MEP1_maize.38	4.6615e-03	ATATTGTW	ATATANT-
promoter_MEP1_ZM_c30.123	old_promoter_MEP1_maize.62	5.2648e-03	ATATTGTW	-NATNNT-
promoter_MEP1_ZM_c30.123	old_promoter_MEP1_maize.50	7.3830e-03	--ATATTGTW	NNTTTTTNTT
promoter_MEP1_ZM_c30.128	old_promoter_MEP1_maize.50	5.3285e-04	--TKYTTCTT	NNTTTTTNTT
promoter_MEP1_ZM_c30.128	old_promoter_MEP1_maize.33	2.9384e-03	TKYTTCTT-	-TCTTCTTC
promoter_MEP1_ZM_c30.128	old_promoter_MEP1_maize.45	5.0907e-03	AAGAARMA	-AGAWGA-
promoter_MEP1_ZM_c30.128	old_promoter_MEP1_maize.9	5.7426e-03	AAGAARMA	AAAANAAA
promoter_MEP1_ZM_c30.128	old_promoter_MEP1_maize.27	9.3702e-03	-AAGAARMA	AAAKAAAA-
promoter_MEP1_ZM_c30.141	old_promoter_MEP1_maize.29	1.4117e-03	ATCCAANC	AACCAAAC
promoter_MEP1_ZM_c30.144	old_promoter_MEP1_maize.33	7.2457e-04	CCTTCWTC	TCTTCTTC
promoter_MEP1_ZM_c30.152	old_promoter_MEP1_maize.25	2.0363e-04	GCTGCTG-	GCNGCTGC
promoter_MEP1_ZM_c30.157	old_promoter_MEP1_maize.24	4.2763e-03	GRCGATG	GRCGAG-
promoter_MEP1_ZM_c30.163	old_promoter_MEP1_maize.25	1.4754e-03	GCTCCTGC	GCNGCTGC
promoter_MEP1_ZM_c30.163	old_promoter_MEP1_maize.12	3.1297e-03	GCAGGAGC	GRNGGAG-
promoter_MEP1_ZM_c30.164	old_promoter_MEP1_maize.45	4.9277e-03	ACANGAG	AGAWGA-
promoter_MEP1_ZM_c30.175	old_promoter_MEP1_maize.15	5.5779e-03	TCYMTTTC	TCTCTMT-
promoter_MEP1_ZM_c30.175	old_promoter_MEP1_maize.52	6.2258e-03	TCYMTTTC	-CTGTTT-
promoter_MEP1_ZM_c30.176	old_promoter_MEP1_maize.8	2.1368e-04	TTTTTAT-	TWTWTATA
promoter_MEP1_ZM_c30.176	old_promoter_MEP1_maize.50	8.5068e-04	--TTTTTAT-	NNTTTTTNTT
promoter_MEP1_ZM_c30.176	old_promoter_MEP1_maize.26	3.2866e-03	ATAAAAA	MTATAAA
promoter_MEP1_ZM_c30.176	old_promoter_MEP1_maize.9	4.5483e-03	TTTTTAT-	TTTNTTTT
promoter_MEP1_ZM_c30.176	old_promoter_MEP1_maize.27	7.6780e-03	--ATAAAAA	AAAKAAAA-
promoter_MEP1_ZM_c30.181	old_promoter_MEP1_maize.7	1.9495e-03	CGTCCNCG	CGNCGKCG
promoter_MEP1_ZM_c30.187	old_promoter_MEP1_maize.29	1.4807e-04	MAMCAAA-	AACCAAAC
promoter_MEP1_ZM_c30.187	old_promoter_MEP1_maize.50	1.5453e-03	---TTTGKTK	NNTTTTTNTT
promoter_MEP1_ZM_c30.187	old_promoter_MEP1_maize.9	1.9964e-03	TTTGKTK-	TTTNTTTT
promoter_MEP1_ZM_c30.187	old_promoter_MEP1_maize.52	2.4896e-03	TTTGKTK	-CTGTTT
promoter_MEP1_ZM_c30.187	old_promoter_MEP1_maize.27	9.2212e-03	MAMCAAA-	AAAKAAAA
promoter_MEP1_ZM_c30.211	old_promoter_MEP1_maize.50	5.5356e-04	--TGTTTTTK	NNTTTTTNTT
promoter_MEP1_ZM_c30.211	old_promoter_MEP1_maize.9	2.3669e-03	TGTTTTTK	TTTNTTTT
promoter_MEP1_ZM_c30.211	old_promoter_MEP1_maize.14	7.8056e-03	TGTTTTTK	TGTGTNT-
promoter_MEP1_ZM_c30.218	old_promoter_MEP1_maize.50	5.6703e-03	--TAGTNTTT	NNTTTTTNTT
promoter_MEP1_ZM_c30.219	old_promoter_MEP1_maize.49	2.9524e-03	TANTAGTA-	-AGTAGTAG
promoter_MEP1_ZM_c30.229	old_promoter_MEP1_maize.50	5.3084e-03	--TYTCCTTY	NNTTTTTNTT
promoter_MEP1_ZM_c30.229	old_promoter_MEP1_maize.33	5.5263e-03	TYTCCTTY	TCTTCTTC
promoter_MEP1_ZM_c30.229	old_promoter_MEP1_maize.27	5.6532e-03	TYTCCTTY	TTTTMTTT
promoter_MEP1_ZM_c30.229	old_promoter_MEP1_maize.9	6.2388e-03	RAAGGARA	AAAANAAA
promoter_MEP1_ZM_c30.229	old_promoter_MEP1_maize.12	7.3750e-03	RAAGGARA	GRNGGAG-
promoter_MEP1_ZM_c30.231	old_promoter_MEP1_maize.15	7.6315e-03	TCTCAATC	TCTCTMT-
promoter_MEP1_ZM_c30.238	old_promoter_MEP1_maize.9	6.4475e-04	TTTGGTTT	TTTNTTTT
promoter_MEP1_ZM_c30.238	old_promoter_MEP1_maize.29	8.6501e-04	-TTTGGTTT	GTTTGGTT-
promoter_MEP1_ZM_c30.238	old_promoter_MEP1_maize.50	1.5945e-03	--TTTGGTTT	NNTTTTTNTT
promoter_MEP1_ZM_c30.238	old_promoter_MEP1_maize.27	4.0293e-03	TTTGGTTT	TTTTMTTT
promoter_MEP1_ZM_c30.243	old_promoter_MEP1_maize.24	7.1638e-03	GCCGAGTG	GRCGAG--
promoter_MEP1_ZM_c30.259	old_promoter_MEP1_maize.15	1.4660e-03	TMTCTGTT	TCTCTMT-
promoter_MEP1_ZM_c30.261	old_promoter_MEP1_maize.28	6.9796e-03	AAATGTGT	-CATGTNT
promoter_MEP1_ZM_c30.266	old_promoter_MEP1_maize.7	9.2332e-04	CGRKGTCG	CGNCGKCG
promoter_MEP1_ZM_c30.271	old_promoter_MEP1_maize.25	2.0178e-03	CCTGCTGS	GCNGCTGC
promoter_MEP1_ZM_c30.273	old_promoter_MEP1_maize.27	4.6898e-05	TYTTCTTT	TTTTMTTT
promoter_MEP1_ZM_c30.273	old_promoter_MEP1_maize.50	6.1946e-04	--TYTTCTTT	NNTTTTTNTT
promoter_MEP1_ZM_c30.273	old_promoter_MEP1_maize.33	1.4243e-03	AAAGAARA	GAAGAAGA
promoter_MEP1_ZM_c30.273	old_promoter_MEP1_maize.9	1.9416e-03	TYTTCTTT	TTTNTTTT
promoter_MEP1_ZM_c30.273	old_promoter_MEP1_maize.45	2.1623e-03	AAAGAARA	--AGAWGA
promoter_MEP1_ZM_c30.277	old_promoter_MEP1_maize.60	9.6641e-03	TGTGATGT	--TNNNNT
promoter_MEP1_ZM_c30.279	old_promoter_MEP1_maize.50	7.0988e-04	--TNTTTTCT	NNTTTTTNTT
promoter_MEP1_ZM_c30.279	old_promoter_MEP1_maize.9	3.0909e-03	AGAAAANA	AAAANAAA
promoter_MEP1_ZM_c30.279	old_promoter_MEP1_maize.37	4.4496e-03	TNTTTTCT	--TTSTCT
promoter_MEP1_ZM_c30.282	old_promoter_MEP1_maize.57	5.2559e-03	NGTTTGAGAG	-GNNTNT---
promoter_MEP1_ZM_c30.282	old_promoter_MEP1_maize.60	8.2997e-03	NGTTTGAGAG	---TNNNNT-
promoter_MEP1_ZM_c30.283	old_promoter_MEP1_maize.62	9.2471e-04	CTATTGACCC	-NATNNT---
promoter_MEP1_ZM_c30.283	old_promoter_MEP1_maize.52	2.7364e-03	GGGTCAATAG	----AAACAG
promoter_MEP1_ZM_c30.283	old_promoter_MEP1_maize.56	5.5413e-03	CTATTGACCC	CTGTKT----
promoter_MEP1_ZM_c30.283	old_promoter_MEP1_maize.57	5.9512e-03	GGGTCAATAG	GNNTNT----
promoter_MEP1_ZM_c30.283	old_promoter_MEP1_maize.64	9.3396e-03	GGGTCAATAG	---NNNNNT-
promoter_MEP1_ZM_c30.284	old_promoter_MEP1_maize.52	4.2705e-04	GACACTGTTC	----CTGTTT
promoter_MEP1_ZM_c30.284	old_promoter_MEP1_maize.56	7.9885e-04	GAACAGTGTC	---CTGTKT-
promoter_MEP1_ZM_c30.284	old_promoter_MEP1_maize.64	1.8281e-03	GACACTGTTC	-NNNNNT---
promoter_MEP1_ZM_c30.284	old_promoter_MEP1_maize.57	2.3021e-03	GAACAGTGTC	---GNNTNT-
promoter_MEP1_ZM_c30.284	old_promoter_MEP1_maize.62	3.5272e-03	GACACTGTTC	--NATNNT--
promoter_MEP1_ZM_c30.285	old_promoter_MEP1_maize.56	6.5434e-04	GACAGTGTCC	--CTGTKT--
promoter_MEP1_ZM_c30.285	old_promoter_MEP1_maize.46	1.6236e-03	GACAGTGTCC	GACGGNG---
promoter_MEP1_ZM_c30.285	old_promoter_MEP1_maize.64	1.9804e-03	GGACACTGTC	--NNNNNT--
promoter_MEP1_ZM_c30.285	old_promoter_MEP1_maize.57	1.9977e-03	GACAGTGTCC	--GNNTNT--
promoter_MEP1_ZM_c30.285	old_promoter_MEP1_maize.52	2.9612e-03	GACAGTGTCC	--CTGTTT--
promoter_MEP1_ZM_c30.286	old_promoter_MEP1_maize.57	5.8069e-03	CTTGTAACCC	----ANANNC
promoter_MEP1_ZM_c30.287	old_promoter_MEP1_maize.57	2.6625e-03	CTATTCACCC	----ANANNC
promoter_MEP1_ZM_c30.287	old_promoter_MEP1_maize.52	4.3955e-03	GGGTGAATAG	----AAACAG
promoter_MEP1_ZM_c30.287	old_promoter_MEP1_maize.62	5.2854e-03	CTATTCACCC	-NATNNT---
promoter_MEP1_ZM_c30.287	old_promoter_MEP1_maize.56	6.4829e-03	CTATTCACCC	CTGTKT----
promoter_MEP1_ZM_c30.287	old_promoter_MEP1_maize.60	8.0311e-03	CTATTCACCC	----ANNNNA
promoter_MEP1_ZM_c30.288	old_promoter_MEP1_maize.60	2.9343e-03	CCATTGGGAC	----TNNNNT
promoter_MEP1_ZM_c30.288	old_promoter_MEP1_maize.62	4.4189e-03	CCATTGGGAC	-NATNNT---
promoter_MEP1_ZM_c30.288	old_promoter_MEP1_maize.64	5.4520e-03	GTCCCAATGG	--NNNNNT--
promoter_MEP1_ZM_c30.289	old_promoter_MEP1_maize.52	3.6822e-04	GTCACTGGTT	----CTGTTT
promoter_MEP1_ZM_c30.289	old_promoter_MEP1_maize.64	1.4176e-03	AACCAGTGAC	-NNNNNT---
promoter_MEP1_ZM_c30.289	old_promoter_MEP1_maize.56	1.5729e-03	GTCACTGGTT	----CTGTKT
promoter_MEP1_ZM_c30.289	old_promoter_MEP1_maize.41	1.8423e-03	GTCACTGGTT	STCGCTG---
promoter_MEP1_ZM_c30.289	old_promoter_MEP1_maize.62	6.0234e-03	GTCACTGGTT	---NATNNT-
promoter_MEP1_ZM_c30.290	old_promoter_MEP1_maize.62	7.0583e-04	GATTGTAACC	NATNNT----
promoter_MEP1_ZM_c30.290	old_promoter_MEP1_maize.57	1.1682e-03	GATTGTAACC	GNNTNT----
promoter_MEP1_ZM_c30.290	old_promoter_MEP1_maize.64	3.2516e-03	GGTTACAATC	----NNNNNT
promoter_MEP1_ZM_c30.291	old_promoter_MEP1_maize.60	2.5613e-03	CTTTGGGACC	---TNNNNT-
promoter_MEP1_ZM_c30.291	old_promoter_MEP1_maize.56	3.3759e-03	CTTTGGGACC	CTGTKT----
promoter_MEP1_ZM_c30.291	old_promoter_MEP1_maize.62	7.4362e-03	CTTTGGGACC	-NATNNT---
promoter_MEP1_ZM_c30.292	old_promoter_MEP1_maize.56	5.6237e-04	AACCTGTGAC	---CTGTKT-
promoter_MEP1_ZM_c30.292	old_promoter_MEP1_maize.64	5.9645e-04	GTCACAGGTT	---NNNNNT-
promoter_MEP1_ZM_c30.292	old_promoter_MEP1_maize.57	2.2732e-03	AACCTGTGAC	-GNNTNT---
promoter_MEP1_ZM_c30.292	old_promoter_MEP1_maize.52	2.6336e-03	AACCTGTGAC	AAACAG----
promoter_MEP1_ZM_c30.292	old_promoter_MEP1_maize.60	7.9078e-03	AACCTGTGAC	ANNNNA----
promoter_MEP1_ZM_c30.293	old_promoter_MEP1_maize.62	8.4782e-04	GACATTGTCC	--NATNNT--
promoter_MEP1_ZM_c30.293	old_promoter_MEP1_maize.64	2.6173e-03	GACATTGTCC	-NNNNNT---
promoter_MEP1_ZM_c30.293	old_promoter_MEP1_maize.11	2.7920e-03	GACATTGTCC	NATATTTT--
promoter_MEP1_ZM_c30.293	old_promoter_MEP1_maize.56	3.7202e-03	GACATTGTCC	--CTGTKT--
[truncated: 2,636 more rows]

## Sheet: 5UTR.ZM
motif_1_id	motif_2_id	p_value	motif_1_cons	motif_2_cons
5UTR_AlaAT_ZM_c30.6	old_5UTR_AlaAT_maize.10	1.7140e-03	CGCCGSCG	CGCCGC--
5UTR_AlaAT_ZM_c30.9	old_5UTR_AlaAT_maize.43	2.2039e-03	TATATA--	TTTATAAG
5UTR_AlaAT_ZM_c30.15	old_5UTR_AlaAT_maize.20	2.0255e-04	GAGAGAGA--	GAGAKWGWAC
5UTR_AlaAT_ZM_c30.17	old_5UTR_AlaAT_maize.10	4.7376e-04	CCRCCGC	-CGCCGC
5UTR_AlaAT_ZM_c30.21	old_5UTR_AlaAT_maize.20	3.7074e-04	-YTCTCTCT-	GTWCWMTCTC
5UTR_AlaAT_ZM_c30.23	old_5UTR_AlaAT_maize.17	6.8719e-04	--GGWGGM--	TAGGAGGCGC
5UTR_AlaAT_ZM_c30.23	old_5UTR_AlaAT_maize.18	7.4927e-03	--GGWGGM--	ATGGAGGGCC
5UTR_AlaAT_ZM_c30.33	old_5UTR_AlaAT_maize.44	6.1043e-03	RGGGCGACGA	GAGGGSCC--
5UTR_AlaAT_ZM_c30.33	old_5UTR_AlaAT_maize.63	6.3731e-03	TCGTCGCCCY	---TGGCNC-
5UTR_AlaAT_ZM_c30.33	old_5UTR_AlaAT_maize.38	6.5556e-03	RGGGCGACGA	-GKACAACG-
5UTR_AlaAT_ZM_c30.33	old_5UTR_AlaAT_maize.10	7.2800e-03	TCGTCGCCCY	-CGCCGC---
5UTR_AlaAT_ZM_c30.33	old_5UTR_AlaAT_maize.32	7.9947e-03	RGGGCGACGA	AAGGTTAC--
5UTR_AlaAT_ZM_c30.34	old_5UTR_AlaAT_maize.44	1.8612e-03	GAGGGTTT	GAGGGSCC
5UTR_AlaAT_ZM_c30.34	old_5UTR_AlaAT_maize.16	2.1130e-03	-GAGGGTTT-	GGAAGGTTAC
5UTR_AlaAT_ZM_c30.34	old_5UTR_AlaAT_maize.15	2.6337e-03	GAGGGTTT--	GAAGGTTACC
5UTR_AlaAT_ZM_c30.34	old_5UTR_AlaAT_maize.14	2.9613e-03	--AAACCCTC	GCCATGCCTC
5UTR_AlaAT_ZM_c30.34	old_5UTR_AlaAT_maize.20	9.0682e-03	GAGGGTTT--	GAGAKWGWAC
5UTR_AlaAT_ZM_c30.35	old_5UTR_AlaAT_maize.14	3.4106e-05	GAGGCGNG--	GAGGCATGGC
5UTR_AlaAT_ZM_c30.35	old_5UTR_AlaAT_maize.10	1.2119e-03	GAGGCGNG	GCGGCG--
5UTR_AlaAT_ZM_c30.35	old_5UTR_AlaAT_maize.44	2.6730e-03	GAGGCGNG	GAGGGSCC
5UTR_AlaAT_ZM_c30.35	old_5UTR_AlaAT_maize.17	3.8513e-03	---GAGGCGNG	TAGGAGGCGC-
5UTR_AlaAT_ZM_c30.35	old_5UTR_AlaAT_maize.63	7.0636e-03	GAGGCGNG	-TGGCNC-
5UTR_AlaAT_ZM_c30.39	old_5UTR_AlaAT_maize.49	1.5515e-03	AANCCCTA	--GCCNTG
5UTR_AlaAT_ZM_c30.39	old_5UTR_AlaAT_maize.44	2.5161e-03	TAGGGNTT	GAGGGSCC
5UTR_AlaAT_ZM_c30.39	old_5UTR_AlaAT_maize.19	4.7011e-03	-AANCCCTA-	GAACGCCCAG
5UTR_AlaAT_ZM_c30.43	old_5UTR_AlaAT_maize.63	4.9642e-03	CGGGCKNG	-GNGCCA-
5UTR_AlaAT_ZM_c30.45	old_5UTR_AlaAT_maize.29	1.7643e-03	GGGTTT--	RGGTTTCG
5UTR_AlaAT_ZM_c30.45	old_5UTR_AlaAT_maize.57	7.0842e-03	GGGTTT	AGGNTA
5UTR_AlaAT_ZM_c30.46	old_5UTR_AlaAT_maize.55	2.4549e-03	CTAGGG	CTMAGG
5UTR_AlaAT_ZM_c30.46	old_5UTR_AlaAT_maize.54	3.3271e-03	CTAGGG	CTTAGG
5UTR_AlaAT_ZM_c30.46	old_5UTR_AlaAT_maize.25	3.5486e-03	-CCCTAG-	GCCCTGGG
5UTR_AlaAT_ZM_c30.46	old_5UTR_AlaAT_maize.28	8.4267e-03	-CCCTAG-	ACCTTAGG
5UTR_AlaAT_ZM_c30.46	old_5UTR_AlaAT_maize.61	8.4926e-03	CCCTAG	CSNNNG
5UTR_AlaAT_ZM_c30.48	old_5UTR_AlaAT_maize.19	3.3319e-03	--GGGCGA--	CTGGGCGTTC
5UTR_AlaAT_ZM_c30.48	old_5UTR_AlaAT_maize.63	3.4855e-03	GGGCGA	GNGCCA
5UTR_AlaAT_ZM_c30.48	old_5UTR_AlaAT_maize.59	7.1437e-03	GGGCGA	TAGMGA
5UTR_AlaAT_ZM_c30.50	old_5UTR_AlaAT_maize.14	1.9009e-03	--GGCGNG--	GAGGCATGGC
5UTR_AlaAT_ZM_c30.50	old_5UTR_AlaAT_maize.19	5.7022e-03	---GGCGNG-	CTGGGCGTTC
5UTR_AlaAT_ZM_c30.50	old_5UTR_AlaAT_maize.49	6.7165e-03	CNCGCC	CANGGC
5UTR_AlaAT_ZM_c30.51	old_5UTR_AlaAT_maize.14	8.6581e-04	GAGGCC----	GAGGCATGGC
5UTR_AlaAT_ZM_c30.51	old_5UTR_AlaAT_maize.17	9.6923e-04	---GAGGCC-	TAGGAGGCGC
5UTR_AlaAT_ZM_c30.51	old_5UTR_AlaAT_maize.44	1.0520e-03	GAGGCC--	GAGGGSCC
5UTR_AlaAT_ZM_c30.51	old_5UTR_AlaAT_maize.18	2.7176e-03	---GAGGCC-	ATGGAGGGCC
5UTR_AlaAT_ZM_c30.51	old_5UTR_AlaAT_maize.10	3.2141e-03	GGCCTC	CGCCGC
5UTR_AlaAT_ZM_c30.52	old_5UTR_AlaAT_maize.66	6.0811e-03	CGGGCT	NGRANA
5UTR_AlaAT_ZM_c30.53	old_5UTR_AlaAT_maize.18	3.4880e-03	--GGCGGG--	ATGGAGGGCC
5UTR_AlaAT_ZM_c30.54	old_5UTR_AlaAT_maize.10	6.9285e-04	CGTCGC	CGCCGC
5UTR_AlaAT_ZM_c30.54	old_5UTR_AlaAT_maize.63	5.9101e-03	GCGACG	GNGCCA
5UTR_AlaAT_ZM_c30.57	old_5UTR_AlaAT_maize.19	3.1192e-03	---GGCGNA-	CTGGGCGTTC
5UTR_AlaAT_ZM_c30.57	old_5UTR_AlaAT_maize.65	4.7534e-03	GGCGNA	AGANNA
5UTR_AlaAT_ZM_c30.58	old_5UTR_AlaAT_maize.20	5.6777e-03	--GATTGG--	GAGAKWGWAC
5UTR_AlaAT_ZM_c30.58	old_5UTR_AlaAT_maize.48	7.8070e-03	GATTGG	TNTTCG
5UTR_AlaAT_ZM_c30.59	old_5UTR_AlaAT_maize.61	4.9280e-03	CGTGCT	CSNNNG
5UTR_AlaAT_ZM_c30.59	old_5UTR_AlaAT_maize.56	5.6956e-03	AGCACG	ANNACA
5UTR_AlaAT_ZM_c30.60	old_5UTR_AlaAT_maize.61	6.6669e-03	CTCTAG	CSNNNG
5UTR_AlaAT_ZM_c30.61	old_5UTR_AlaAT_maize.17	1.4978e-03	---GAGGTG-	TAGGAGGCGC
5UTR_AlaAT_ZM_c30.61	old_5UTR_AlaAT_maize.10	2.5274e-03	CACCTC	CGCCGC
5UTR_AlaAT_ZM_c30.61	old_5UTR_AlaAT_maize.44	8.4306e-03	GAGGTG--	GAGGGSCC
5UTR_AlaAT_ZM_c30.62	old_5UTR_AlaAT_maize.63	7.5719e-04	GCGCGA	GNGCCA
5UTR_AlaAT_ZM_c30.62	old_5UTR_AlaAT_maize.60	1.9661e-03	GCGCGA	GCSANA
5UTR_AlaAT_ZM_c30.62	old_5UTR_AlaAT_maize.59	4.8448e-03	TCGCGC	TCKCTA
5UTR_AlaAT_ZM_c30.63	old_5UTR_AlaAT_maize.18	2.0138e-03	--CGAGGG--	ATGGAGGGCC
5UTR_AlaAT_ZM_c30.63	old_5UTR_AlaAT_maize.61	3.3603e-03	CCCTCG	CSNNNG
5UTR_AlaAT_ZM_c30.63	old_5UTR_AlaAT_maize.25	8.0736e-03	-CCCTCG-	GCCCTGGG
5UTR_AlaAT_ZM_c30.65	old_5UTR_AlaAT_maize.55	1.0243e-03	CCCGAG	CCTKAG
5UTR_AlaAT_ZM_c30.65	old_5UTR_AlaAT_maize.13	2.7135e-03	---CCCGAG-	TTACCTGAGC
5UTR_AlaAT_ZM_c30.65	old_5UTR_AlaAT_maize.54	2.7857e-03	CTCGGG	CTTAGG
5UTR_AlaAT_ZM_c30.65	old_5UTR_AlaAT_maize.36	8.6768e-03	-CCCGAG-	ACCTKAGS
5UTR_AlaAT_ZM_c30.65	old_5UTR_AlaAT_maize.22	9.5036e-03	--CCCGAG	WACCTKAG
5UTR_AlaAT_ZM_c30.66	old_5UTR_AlaAT_maize.66	4.9774e-03	GGGACG	NGRANA
5UTR_AlaAT_ZM_c30.66	old_5UTR_AlaAT_maize.61	8.4809e-03	CGTCCC	CSNNNG
5UTR_AlaAT_ZM_c30.66	old_5UTR_AlaAT_maize.12	9.8730e-03	----CGTCCC	TATTCGTTCC
5UTR_AlaAT_ZM_c30.67	old_5UTR_AlaAT_maize.47	1.1633e-03	CCAAAC	CGAAAC
5UTR_AlaAT_ZM_c30.67	old_5UTR_AlaAT_maize.35	5.7595e-03	-GTTTGG-	SGTTTCGN
5UTR_AlaAT_ZM_c30.67	old_5UTR_AlaAT_maize.54	5.9839e-03	GTTTGG	CTTAGG
5UTR_AlaAT_ZM_c30.67	old_5UTR_AlaAT_maize.30	7.1605e-03	-CCAAAC-	NCGAAACS
5UTR_AlaAT_ZM_c30.67	old_5UTR_AlaAT_maize.29	7.4737e-03	--GTTTGG	RGGTTTCG
5UTR_AlaAT_ZM_c30.69	old_5UTR_AlaAT_maize.18	2.2887e-03	--GGAGAG--	ATGGAGGGCC
5UTR_AlaAT_ZM_c30.70	old_5UTR_AlaAT_maize.65	3.4545e-04	TNCTCG	TNNTCT
5UTR_AlaAT_ZM_c30.70	old_5UTR_AlaAT_maize.48	7.9327e-04	CGAGNA	CGAANA
5UTR_AlaAT_ZM_c30.70	old_5UTR_AlaAT_maize.41	3.5412e-03	CGAGNA--	AGAGTACA
5UTR_AlaAT_ZM_c30.70	old_5UTR_AlaAT_maize.66	3.8046e-03	CGAGNA	NGRANA
5UTR_AlaAT_ZM_c30.70	old_5UTR_AlaAT_maize.45	7.0637e-03	TNCTCG	TACCTG
5UTR_AlaAT_ZM_c30.71	old_5UTR_AlaAT_maize.10	2.7393e-04	CGNCGC	CGCCGC
5UTR_AlaAT_ZM_c30.71	old_5UTR_AlaAT_maize.63	6.5606e-03	GCGNCG	GNGCCA
5UTR_AlaAT_ZM_c30.72	old_5UTR_AlaAT_maize.49	3.8817e-03	GCGATG	GCCNTG
5UTR_AlaAT_ZM_c30.72	old_5UTR_AlaAT_maize.60	7.0018e-03	GCGATG	GCSANA
5UTR_AlaAT_ZM_c30.72	old_5UTR_AlaAT_maize.14	8.3624e-03	GCGATG----	GCCATGCCTC
5UTR_AspAT_ZM_c30.21	old_5UTR_AspAT_maize.4	4.2708e-04	TTTNTTT---	TTYCNTTTNC
5UTR_AspAT_ZM_c30.21	old_5UTR_AspAT_maize.6	1.5812e-03	TTTNTTT	TTYCYT-
5UTR_AspAT_ZM_c30.21	old_5UTR_AspAT_maize.7	4.7004e-03	AAANAAA	-AAGNAA
5UTR_AspAT_ZM_c30.45	old_5UTR_AspAT_maize.7	1.9424e-03	GTTSGNNGGG	-TTNCTT---
5UTR_AspAT_ZM_c30.45	old_5UTR_AspAT_maize.11	2.1183e-03	CCCNNCSAAC-	---CACRAACT
5UTR_AspAT_ZM_c30.45	old_5UTR_AspAT_maize.12	2.1183e-03	CCCNNCSAAC-	---CACRAACT
5UTR_AspAT_ZM_c30.45	old_5UTR_AspAT_maize.6	3.2924e-03	CCCNNCSAAC	---ARGRAA-
5UTR_AspAT_ZM_c30.45	old_5UTR_AspAT_maize.14	5.2663e-03	GTTSGNNGGG	--KGGGAGNT
5UTR_AspAT_ZM_c30.46	old_5UTR_AspAT_maize.11	4.1073e-05	CCCAANCYCN	CACRAACT--
5UTR_AspAT_ZM_c30.46	old_5UTR_AspAT_maize.12	4.1073e-05	CCCAANCYCN	CACRAACT--
5UTR_AspAT_ZM_c30.47	old_5UTR_AspAT_maize.11	1.8740e-04	TCGGNNCGCG	--AGTTYGTG
5UTR_AspAT_ZM_c30.47	old_5UTR_AspAT_maize.12	1.8740e-04	TCGGNNCGCG	--AGTTYGTG
5UTR_AspAT_ZM_c30.47	old_5UTR_AspAT_maize.14	2.6464e-03	TCGGNNCGCG	KGGGAGNT--
5UTR_AspAT_ZM_c30.48	old_5UTR_AspAT_maize.14	1.1979e-03	GCGCGRNNGG	-KGGGAGNT-
5UTR_AspAT_ZM_c30.48	old_5UTR_AspAT_maize.11	1.4292e-03	GCGCGRNNGG	-CACRAACT-
5UTR_AspAT_ZM_c30.48	old_5UTR_AspAT_maize.12	1.4292e-03	GCGCGRNNGG	-CACRAACT-
5UTR_AspAT_ZM_c30.49	old_5UTR_AspAT_maize.14	3.4225e-03	CCGMGCCGCN	-ANCTCCCM-
5UTR_AspAT_ZM_c30.50	old_5UTR_AspAT_maize.11	3.5007e-03	GATTTGGG	AGTTYGTG
5UTR_AspAT_ZM_c30.50	old_5UTR_AspAT_maize.12	3.5007e-03	GATTTGGG	AGTTYGTG
5UTR_AspAT_ZM_c30.52	old_5UTR_AspAT_maize.14	3.4806e-03	CCGNNCCC	ANCTCCCM
5UTR_AspAT_ZM_c30.52	old_5UTR_AspAT_maize.4	6.8917e-03	--CCGNNCCC	TTYCNTTTNC
5UTR_AspAT_ZM_c30.56	old_5UTR_AspAT_maize.14	9.4596e-03	CTCGCGAA	ANCTCCCM
5UTR_AspAT_ZM_c30.67	old_5UTR_AspAT_maize.14	6.1971e-03	CGGGNAGG	KGGGAGNT
5UTR_AspAT_ZM_c30.69	old_5UTR_AspAT_maize.11	5.1295e-03	--CGAACC	CACRAACT
5UTR_AspAT_ZM_c30.69	old_5UTR_AspAT_maize.12	5.1295e-03	--CGAACC	CACRAACT
5UTR_AspAT_ZM_c30.76	old_5UTR_AspAT_maize.11	7.5399e-03	CGCGAA--	CACRAACT
5UTR_AspAT_ZM_c30.76	old_5UTR_AspAT_maize.12	7.5399e-03	CGCGAA--	CACRAACT
5UTR_AspAT_ZM_c30.80	old_5UTR_AspAT_maize.14	7.3504e-03	-GCGAGT-	KGGGAGNT
5UTR_AspAT_ZM_c30.83	old_5UTR_AspAT_maize.11	3.2020e-03	CGCGAA--	CACRAACT
5UTR_AspAT_ZM_c30.83	old_5UTR_AspAT_maize.12	3.2020e-03	CGCGAA--	CACRAACT
5UTR_AspAT_ZM_c30.91	old_5UTR_AspAT_maize.14	8.1940e-03	-GGGKAA-	KGGGAGNT
5UTR_AspAT_ZM_c30.94	old_5UTR_AspAT_maize.11	3.0036e-04	CACGAA--	CACRAACT
5UTR_AspAT_ZM_c30.94	old_5UTR_AspAT_maize.12	3.0036e-04	CACGAA--	CACRAACT
5UTR_CA_ZM_c30.11	old_5UTR_CA_maize.59	9.4231e-03	CGGNGGCG	--GNGGCN
5UTR_CA_ZM_c30.13	old_5UTR_CA_maize.9	2.8628e-03	-AGGAGGAG	GAGGAGG--
5UTR_CA_ZM_c30.14	old_5UTR_CA_maize.59	8.7506e-03	MRCCACC	NGCCNC-
5UTR_CA_ZM_c30.15	old_5UTR_CA_maize.52	8.4073e-03	CGNCGGC	-GCCGGA
5UTR_CA_ZM_c30.17	old_5UTR_CA_maize.64	1.0537e-03	TCTCTCTC	-CTCTCT-
5UTR_CA_ZM_c30.18	old_5UTR_CA_maize.9	9.4308e-04	GANGAGG	GAGGAGG
5UTR_CA_ZM_c30.19	old_5UTR_CA_maize.56	2.4697e-03	TCTCCTCT	TCTTCT--
5UTR_CA_ZM_c30.19	old_5UTR_CA_maize.9	4.1495e-03	AGAGGAGA	-GAGGAGG
5UTR_CA_ZM_c30.24	old_5UTR_CA_maize.56	5.8719e-04	AGAMGAG	AGAAGA-
5UTR_CA_ZM_c30.24	old_5UTR_CA_maize.40	6.6402e-03	AGAMGAG-	AGGMSAGA
5UTR_CA_ZM_c30.29	old_5UTR_CA_maize.62	1.1695e-03	GCTNGGGTTT	-CKGGGG---
5UTR_CA_ZM_c30.29	old_5UTR_CA_maize.57	2.7029e-03	AAACCCNAGC	---CNCNCG-
5UTR_CA_ZM_c30.29	old_5UTR_CA_maize.39	3.3690e-03	AAACCCNAGC	-ATCGCCGG-
5UTR_CA_ZM_c30.29	old_5UTR_CA_maize.40	5.4583e-03	GCTNGGGTTT	TCTSKCCT--
5UTR_CA_ZM_c30.31	old_5UTR_CA_maize.62	4.2593e-03	AACCCTAG	--CCCCMG
5UTR_CA_ZM_c30.31	old_5UTR_CA_maize.57	9.0019e-03	CTAGGGTT	CGNGNG--
5UTR_CA_ZM_c30.36	old_5UTR_CA_maize.62	4.0454e-04	AACCCCAG	--CCCCMG
5UTR_CA_ZM_c30.36	old_5UTR_CA_maize.39	2.5799e-03	CTGGGGTT	CCGGCGAT
5UTR_CA_ZM_c30.36	old_5UTR_CA_maize.42	4.4934e-03	AACCCCAG	AGGCYCAK
5UTR_CA_ZM_c30.38	old_5UTR_CA_maize.39	5.8270e-03	TTCNCCCC	ATCGCCGG
5UTR_CA_ZM_c30.38	old_5UTR_CA_maize.57	7.9567e-03	TTCNCCCC	--CNCNCG
5UTR_CA_ZM_c30.39	old_5UTR_CA_maize.26	1.9118e-03	CTTCTCCC	CTTATC--
5UTR_CA_ZM_c30.39	old_5UTR_CA_maize.41	4.5826e-03	CTTCTCCC	TSWCTCCT
5UTR_CA_ZM_c30.44	old_5UTR_CA_maize.56	1.7434e-03	CTCNTCTC	-TCTTCT-
5UTR_CA_ZM_c30.44	old_5UTR_CA_maize.39	3.6437e-03	CTCNTCTC	ATCGCCGG
5UTR_CA_ZM_c30.44	old_5UTR_CA_maize.65	5.9690e-03	CTCNTCTC	--CGGCWC
5UTR_CA_ZM_c30.44	old_5UTR_CA_maize.40	6.4763e-03	-CTCNTCTC	TCTSKCCT-
5UTR_CA_ZM_c30.44	old_5UTR_CA_maize.14	6.6710e-03	-CTCNTCTC-	CCKCTTATCG
5UTR_CA_ZM_c30.45	old_5UTR_CA_maize.57	7.9335e-03	MCACCCCA	-CNCNCG-
5UTR_CA_ZM_c30.45	old_5UTR_CA_maize.41	9.0721e-03	MCACCCCA	TSWCTCCT
5UTR_CA_ZM_c30.47	old_5UTR_CA_maize.49	2.0171e-04	CCAGAC	CCAGCC
5UTR_CA_ZM_c30.48	old_5UTR_CA_maize.45	2.1872e-03	GTTTCG	GTNCCG
5UTR_CA_ZM_c30.48	old_5UTR_CA_maize.32	9.9832e-03	-CGAAAC-	MCGGRACG
5UTR_CA_ZM_c30.49	old_5UTR_CA_maize.63	6.0903e-03	GGTTTG	CGTTTR
5UTR_CA_ZM_c30.50	old_5UTR_CA_maize.39	3.1199e-03	--GGCGAA	CCGGCGAT
5UTR_CA_ZM_c30.50	old_5UTR_CA_maize.40	9.1424e-03	-TTCGCC-	TCTSKCCT
5UTR_CA_ZM_c30.51	old_5UTR_CA_maize.49	3.3743e-04	ANCTGG	GGCTGG
5UTR_CA_ZM_c30.51	old_5UTR_CA_maize.53	3.9964e-03	ANCTGG	ACNTTG
5UTR_CA_ZM_c30.51	old_5UTR_CA_maize.55	5.9616e-03	CCAGNT	CCCKTT
5UTR_CA_ZM_c30.51	old_5UTR_CA_maize.58	9.3994e-03	ANCTGG	AGMSGC
5UTR_CA_ZM_c30.52	old_5UTR_CA_maize.21	7.7641e-03	TTCAGG----	TGCTGGATGW
5UTR_CA_ZM_c30.53	old_5UTR_CA_maize.42	1.4559e-03	-TGGGCC-	MTGRGCCT
5UTR_CA_ZM_c30.53	old_5UTR_CA_maize.50	2.3608e-03	GGCCCA	TGCCCK
5UTR_CA_ZM_c30.53	old_5UTR_CA_maize.51	9.6581e-03	TGGGCC-	-GGGCCT
5UTR_CA_ZM_c30.54	old_5UTR_CA_maize.10	3.8015e-03	TTNCCT	TCCCCT
5UTR_CA_ZM_c30.54	old_5UTR_CA_maize.50	4.8591e-03	TTNCCT	TGCCCK
5UTR_CA_ZM_c30.54	old_5UTR_CA_maize.40	7.0440e-03	--TTNCCT	TCTSKCCT
5UTR_CA_ZM_c30.55	old_5UTR_CA_maize.34	2.1405e-03	--TCCCTT	CGTCCCGT
5UTR_CA_ZM_c30.55	old_5UTR_CA_maize.10	3.5805e-03	TCCCTT	TCCCCT
5UTR_CA_ZM_c30.55	old_5UTR_CA_maize.55	9.9972e-03	AAGGGA	AAMGGG
5UTR_CA_ZM_c30.56	old_5UTR_CA_maize.62	9.7970e-04	CTGGSC	CKGGGG
5UTR_CA_ZM_c30.56	old_5UTR_CA_maize.40	1.0170e-03	-CTGGSC-	TCTSKCCT
5UTR_CA_ZM_c30.56	old_5UTR_CA_maize.50	3.4816e-03	GSCCAG	TGCCCK
5UTR_CA_ZM_c30.56	old_5UTR_CA_maize.59	5.1160e-03	CTGGSC	GNGGCN
5UTR_CA_ZM_c30.56	old_5UTR_CA_maize.49	8.2410e-03	GSCCAG	GGCTGG
5UTR_CA_ZM_c30.57	old_5UTR_CA_maize.65	6.8329e-03	AATCCG	GWGCCG
5UTR_CA_ZM_c30.57	old_5UTR_CA_maize.57	7.6693e-03	CGGATT	CGNGNG
5UTR_CA_ZM_c30.57	old_5UTR_CA_maize.45	9.9262e-03	AATCCG	GTNCCG
5UTR_CA_ZM_c30.58	old_5UTR_CA_maize.41	4.5493e-03	-TTCTCC-	TSWCTCCT
5UTR_CA_ZM_c30.58	old_5UTR_CA_maize.64	8.0094e-03	GGAGAA	AGAGAG
5UTR_CA_ZM_c30.59	old_5UTR_CA_maize.41	5.5766e-04	-GGAGAC-	AGGAGWSA
5UTR_CA_ZM_c30.59	old_5UTR_CA_maize.64	7.6769e-03	GTCTCC	CTCTCT
5UTR_CA_ZM_c30.60	old_5UTR_CA_maize.57	8.2975e-04	GGAGTG	CGNGNG
5UTR_CA_ZM_c30.60	old_5UTR_CA_maize.41	9.2070e-04	-CACTCC-	TSWCTCCT
5UTR_CA_ZM_c30.60	old_5UTR_CA_maize.64	8.4307e-03	CACTCC	CTCTCT
5UTR_CA_ZM_c30.61	old_5UTR_CA_maize.26	2.7622e-03	CGTGTC	CTTATC
5UTR_CA_ZM_c30.61	old_5UTR_CA_maize.57	3.1018e-03	CGTGTC	CGNGNG
5UTR_CA_ZM_c30.61	old_5UTR_CA_maize.65	5.2947e-03	CGTGTC	CGGCWC
5UTR_CA_ZM_c30.61	old_5UTR_CA_maize.63	5.6249e-03	GACACG	YAAACG
5UTR_CA_ZM_c30.62	old_5UTR_CA_maize.40	2.3350e-03	--TTGCCT	TCTSKCCT
5UTR_CA_ZM_c30.62	old_5UTR_CA_maize.51	4.4778e-03	TTGCCT	GGGCCT
5UTR_CA_ZM_c30.62	old_5UTR_CA_maize.50	7.6060e-03	TTGCCT	TGCCCK
5UTR_CA_ZM_c30.63	old_5UTR_CA_maize.46	4.1580e-03	TTNGAG	ATCGTG
5UTR_CA_ZM_c30.63	old_5UTR_CA_maize.18	8.3872e-03	CTCNAA----	CTCGCACGAT
5UTR_CA_ZM_c30.64	old_5UTR_CA_maize.59	6.9431e-03	ANGGTT	GNGGCN
5UTR_CA_ZM_c30.65	old_5UTR_CA_maize.57	2.5484e-03	GGGGTG	CGNGNG
5UTR_CA_ZM_c30.67	old_5UTR_CA_maize.59	4.9407e-03	SACAGC	NGCCNC
5UTR_CA_ZM_c30.68	old_5UTR_CA_maize.57	4.5628e-03	AACNCA	CNCNCG
5UTR_CA_ZM_c30.69	old_5UTR_CA_maize.57	4.9775e-03	GGAATG	CGNGNG
5UTR_CA_ZM_c30.69	old_5UTR_CA_maize.32	5.9635e-03	CATTCC--	CGTYCCGK
5UTR_CA_ZM_c30.69	old_5UTR_CA_maize.31	8.6465e-03	-CATTCC-	GCGTNCCG
5UTR_CA_ZM_c30.70	old_5UTR_CA_maize.40	1.0128e-03	AGGCNA--	AGGMSAGA
5UTR_CA_ZM_c30.70	old_5UTR_CA_maize.51	1.0500e-03	TNGCCT	GGGCCT
5UTR_CA_ZM_c30.70	old_5UTR_CA_maize.65	4.2222e-03	TNGCCT	GWGCCG
5UTR_CA_ZM_c30.70	old_5UTR_CA_maize.50	5.2338e-03	TNGCCT	TGCCCK
5UTR_CA_ZM_c30.70	old_5UTR_CA_maize.42	5.7546e-03	AGGCNA--	AGGCYCAK
5UTR_CA_ZM_c30.71	old_5UTR_CA_maize.38	7.7378e-03	--GGNGAA	MTGSTGGA
5UTR_CA_ZM_c30.71	old_5UTR_CA_maize.61	9.2142e-03	TTCNCC	TYGATC
5UTR_CA_ZM_c30.72	old_5UTR_CA_maize.51	8.1042e-03	GGCCTT	GGGCCT
5UTR_CA_ZM_c30.73	old_5UTR_CA_maize.41	2.9387e-04	-GACTCC-	TSWCTCCT
5UTR_CA_ZM_c30.73	old_5UTR_CA_maize.57	7.4715e-03	GGAGTC	CGNGNG
5UTR_CA_ZM_c30.74	old_5UTR_CA_maize.52	3.8528e-04	GKCGGA	GCCGGA
5UTR_CA_ZM_c30.74	old_5UTR_CA_maize.38	6.4718e-03	TCCGMC--	TCCASCAK
5UTR_CA_ZM_c30.74	old_5UTR_CA_maize.21	8.0127e-03	---TCCGMC-	WCATCCAGCA
5UTR_CA_ZM_c30.75	old_5UTR_CA_maize.57	6.1055e-03	CNAATC	CGNGNG
5UTR_CA_ZM_c30.75	old_5UTR_CA_maize.65	6.2034e-03	GATTNG	GWGCCG
5UTR_CA_ZM_c30.75	old_5UTR_CA_maize.45	9.5787e-03	GATTNG	GTNCCG
5UTR_CA_ZM_c30.76	old_5UTR_CA_maize.46	1.9957e-03	TTNGCG	ATCGTG
5UTR_CA_ZM_c30.76	old_5UTR_CA_maize.45	7.3949e-03	TTNGCG	GTNCCG
5UTR_CA_ZM_c30.76	old_5UTR_CA_maize.50	7.6754e-03	CGCNAA	MGGGCA
5UTR_CA_ZM_c30.76	old_5UTR_CA_maize.57	8.5234e-03	CGCNAA	CGNGNG
5UTR_MEP1_ZM_c30.5	old_5UTR_MEP1_maize.2	5.6240e-06	CGSCGSCG	CGGCGGCG
5UTR_MEP1_ZM_c30.24	old_5UTR_MEP1_maize.2	6.0135e-04	-GSCGGAG	CGGCGGCG
5UTR_MEP1_ZM_c30.24	old_5UTR_MEP1_maize.4	4.5608e-03	-CTCCGSC	CCTCCTCC
5UTR_MEP1_ZM_c30.38	old_5UTR_MEP1_maize.4	5.2988e-03	CCCTCCCC-	-CCTCCTCC
5UTR_MEP1_ZM_c30.38	old_5UTR_MEP1_maize.13	9.9377e-03	GGGGAGGG	-GNGNGG-
5UTR_MEP1_ZM_c30.66	old_5UTR_MEP1_maize.14	2.8231e-03	GAGANGGG	GATRCG--
5UTR_MEP1_ZM_c30.66	old_5UTR_MEP1_maize.13	3.8047e-03	GAGANGGG	GNGNGG--
5UTR_MEP1_ZM_c30.73	old_5UTR_MEP1_maize.4	2.7203e-04	CCTCCCCN	CCTCCTCC
5UTR_MEP1_ZM_c30.73	old_5UTR_MEP1_maize.13	5.5039e-04	NGGGGAGG	--GNGNGG
5UTR_MEP1_ZM_c30.73	old_5UTR_MEP1_maize.17	6.9345e-03	CCTCCCCN	--KNNSNG
5UTR_MEP1_ZM_c30.76	old_5UTR_MEP1_maize.14	7.2006e-04	GAGACG	GATRCG
5UTR_MEP1_ZM_c30.76	old_5UTR_MEP1_maize.13	2.3606e-03	GAGACG	GNGNGG
5UTR_MEP1_ZM_c30.78	old_5UTR_MEP1_maize.17	1.2369e-03	TCTCCG	KNNSNG
5UTR_MEP1_ZM_c30.79	old_5UTR_MEP1_maize.13	6.2008e-03	AATCCC	CCNCNC
5UTR_MEP1_ZM_c30.80	old_5UTR_MEP1_maize.2	8.3690e-04	CGGCGA--	CGGCGGCG
5UTR_MEP1_ZM_c30.80	old_5UTR_MEP1_maize.17	3.4015e-03	TCGCCG	KNNSNG
5UTR_MEP1_ZM_c30.81	old_5UTR_MEP1_maize.14	2.5586e-03	GATCGG	GATRCG
5UTR_MEP1_ZM_c30.81	old_5UTR_MEP1_maize.17	3.9606e-03	GATCGG	KNNSNG
5UTR_MEP1_ZM_c30.81	old_5UTR_MEP1_maize.13	5.9368e-03	CCGATC	CCNCNC
5UTR_MEP1_ZM_c30.82	old_5UTR_MEP1_maize.17	4.9613e-03	ATTGGG	KNNSNG
5UTR_MEP1_ZM_c30.83	old_5UTR_MEP1_maize.17	2.8577e-03	ATTCGG	KNNSNG
5UTR_MEP1_ZM_c30.84	old_5UTR_MEP1_maize.13	5.1353e-03	GATCCC	CCNCNC
5UTR_MEP1_ZM_c30.85	old_5UTR_MEP1_maize.13	9.3930e-03	GGGCTT	GNGNGG
5UTR_MEP1_ZM_c30.86	old_5UTR_MEP1_maize.13	3.9975e-03	AGGCGG	GNGNGG
5UTR_MEP1_ZM_c30.86	old_5UTR_MEP1_maize.2	5.6552e-03	--CCGCCT	CGCCGCCG
5UTR_MEP1_ZM_c30.87	old_5UTR_MEP1_maize.14	1.3347e-03	CCCATC	CGYATC
5UTR_MEP1_ZM_c30.87	old_5UTR_MEP1_maize.17	8.8781e-03	GATGGG	KNNSNG
5UTR_MEP1_ZM_c30.87	old_5UTR_MEP1_maize.13	9.6765e-03	GATGGG	GNGNGG
5UTR_MEP1_ZM_c30.88	old_5UTR_MEP1_maize.13	5.6121e-03	CCCACC	CCNCNC
5UTR_MEP1_ZM_c30.88	old_5UTR_MEP1_maize.17	7.3629e-03	GGTGGG	KNNSNG
5UTR_MEP1_ZM_c30.88	old_5UTR_MEP1_maize.14	8.9044e-03	GGTGGG	GATRCG
5UTR_MEP1_ZM_c30.89	old_5UTR_MEP1_maize.17	1.1955e-03	ACTCGG	KNNSNG
5UTR_MEP1_ZM_c30.89	old_5UTR_MEP1_maize.13	8.1623e-03	ACTCGG	GNGNGG
5UTR_MEP1_ZM_c30.90	old_5UTR_MEP1_maize.2	8.1086e-03	-GGAGGC-	CGGCGGCG
5UTR_MEP1_ZM_c30.91	old_5UTR_MEP1_maize.14	9.3123e-03	GTTTNG	GATRCG
5UTR_MEP1_ZM_c30.92	old_5UTR_MEP1_maize.12	2.8751e-03	CGAGGG	CGCGNG
5UTR_MEP1_ZM_c30.92	old_5UTR_MEP1_maize.9	9.4544e-03	CCCTCG	CGCKCK
5UTR_MEP1_ZM_c30.93	old_5UTR_MEP1_maize.2	4.0004e-03	-GGYGGC-	CGGCGGCG
5UTR_MEP1_ZM_c30.95	old_5UTR_MEP1_maize.13	6.6412e-04	TCTCGC	CCNCNC
5UTR_MEP1_ZM_c30.95	old_5UTR_MEP1_maize.17	7.2694e-03	TCTCGC	KNNSNG
5UTR_Mep3_ZM_c30.33	old_5UTR_Mep3_maize.5	9.1039e-03	AACCCTAG	-NCCNNC-
5UTR_Mep3_ZM_c30.38	old_5UTR_Mep3_maize.5	4.5219e-03	TCCCCAAT	-NCCNNC-
5UTR_Mep3_ZM_c30.40	old_5UTR_Mep3_maize.5	9.6717e-03	AACCANAC	-NCCNNC-
5UTR_Mep3_ZM_c30.43	old_5UTR_Mep3_maize.5	8.7229e-03	AACCCT	NCCNNC
5UTR_Mep3_ZM_c30.44	old_5UTR_Mep3_maize.5	7.6121e-03	CAGNCCCA	-NCCNNC-
5UTR_Mep3_ZM_c30.47	old_5UTR_Mep3_maize.5	3.8975e-03	AACCCNAC	--NCCNNC
5UTR_Mep3_ZM_c30.53	old_5UTR_Mep3_maize.5	7.9740e-03	AACCNT	NCCNNC
5UTR_Mep3_ZM_c30.54	old_5UTR_Mep3_maize.5	4.4383e-03	CCCTTC	NCCNNC
5UTR_Mep3_ZM_c30.58	old_5UTR_Mep3_maize.5	3.8380e-03	GNCCAG	NCCNNC
5UTR_Mep3_ZM_c30.65	old_5UTR_Mep3_maize.5	9.4907e-03	STCCAA	NCCNNC
5UTR_Mep3_ZM_c30.68	old_5UTR_Mep3_maize.5	6.1832e-03	C-ACTCC	-NCCNNC
5UTR_Mep3_ZM_c30.79	old_5UTR_Mep3_maize.5	5.7188e-03	AACCAT	NCCNNC
5UTR_NADP-ME_ZM_c30.35	old_5UTR_NADP-ME_maize.23	3.5592e-05	-TCNTCCT	GTCSTCCT
5UTR_NADP-ME_ZM_c30.35	old_5UTR_NADP-ME_maize.24	1.1503e-04	-TCNTCCT	GTCCTCCY
5UTR_NADP-ME_ZM_c30.35	old_5UTR_NADP-ME_maize.41	1.6864e-04	TCNTCCT	TCSTCC-
5UTR_NADP-ME_ZM_c30.36	old_5UTR_NADP-ME_maize.18	8.6325e-04	-GACGASG	CGAAGAGG
5UTR_NADP-ME_ZM_c30.45	old_5UTR_NADP-ME_maize.22	1.6813e-04	GNCGNCGG	GGCGTCGT
5UTR_NADP-ME_ZM_c30.45	old_5UTR_NADP-ME_maize.40	2.7845e-03	GNCGNCGG	-GCGKCG-
5UTR_NADP-ME_ZM_c30.45	old_5UTR_NADP-ME_maize.12	3.7844e-03	GNCGNCGG	CTCTTCGG
5UTR_NADP-ME_ZM_c30.45	old_5UTR_NADP-ME_maize.24	5.1954e-03	GNCGNCGG	GTCCTCCY
5UTR_NADP-ME_ZM_c30.45	old_5UTR_NADP-ME_maize.23	8.4794e-03	GNCGNCGG	GTCSTCCT
5UTR_NADP-ME_ZM_c30.57	old_5UTR_NADP-ME_maize.38	3.9772e-03	CCGCTC	CMTCCC
5UTR_NADP-ME_ZM_c30.57	old_5UTR_NADP-ME_maize.35	5.0161e-03	CCGCTC	CCACTG
5UTR_NADP-ME_ZM_c30.57	old_5UTR_NADP-ME_maize.36	6.3217e-03	GAGCGG	CAGTGG
5UTR_NADP-ME_ZM_c30.59	old_5UTR_NADP-ME_maize.40	1.5255e-04	GCGACG	GCGKCG
5UTR_NADP-ME_ZM_c30.59	old_5UTR_NADP-ME_maize.22	2.8640e-03	--CGTCGC	GGCGTCGT
5UTR_NADP-ME_ZM_c30.59	old_5UTR_NADP-ME_maize.38	8.5694e-03	GCGACG	GGGAKG
5UTR_NADP-ME_ZM_c30.60	old_5UTR_NADP-ME_maize.33	3.4107e-03	ACCCTA	ACTCGM
5UTR_NADP-ME_ZM_c30.61	old_5UTR_NADP-ME_maize.40	3.0500e-04	GCGTTG	GCGKCG
5UTR_NADP-ME_ZM_c30.61	old_5UTR_NADP-ME_maize.22	4.2347e-03	-GCGTTG-	GGCGTCGT
5UTR_NADP-ME_ZM_c30.61	old_5UTR_NADP-ME_maize.38	6.3585e-03	GCGTTG	GGGAKG
5UTR_NADP-ME_ZM_c30.62	old_5UTR_NADP-ME_maize.33	2.0718e-03	GCTCGT	ACTCGM
5UTR_NADP-ME_ZM_c30.67	old_5UTR_NADP-ME_maize.6	8.8346e-04	----CCACCT	ACTGCCAACT
5UTR_NADP-ME_ZM_c30.67	old_5UTR_NADP-ME_maize.24	3.2945e-03	--CCACCT	GTCCTCCY
5UTR_NADP-ME_ZM_c30.67	old_5UTR_NADP-ME_maize.38	5.0528e-03	CCACCT	CMTCCC
5UTR_NADP-ME_ZM_c30.67	old_5UTR_NADP-ME_maize.23	5.8311e-03	--CCACCT	GTCSTCCT
5UTR_NADP-ME_ZM_c30.67	old_5UTR_NADP-ME_maize.35	7.3122e-03	AGGTGG	CAGTGG
5UTR_NADP-ME_ZM_c30.68	old_5UTR_NADP-ME_maize.33	4.8378e-03	CCGCGT	KCGAGT
5UTR_NADP-ME_ZM_c30.69	old_5UTR_NADP-ME_maize.40	3.7907e-04	AGACGC	CGMCGC
5UTR_NADP-ME_ZM_c30.69	old_5UTR_NADP-ME_maize.22	1.3741e-03	-GCGTCT-	GGCGTCGT
5UTR_NADP-ME_ZM_c30.69	old_5UTR_NADP-ME_maize.31	4.7554e-03	AGACGC	AGYGGC
5UTR_NADP-ME_ZM_c30.69	old_5UTR_NADP-ME_maize.41	9.6321e-03	GCGTCT	TCSTCC
5UTR_NADP-ME_ZM_c30.69	old_5UTR_NADP-ME_maize.33	9.6934e-03	GCGTCT	KCGAGT
5UTR_NADP-ME_ZM_c30.70	old_5UTR_NADP-ME_maize.40	1.1456e-03	CCGNCG	GCGKCG
5UTR_NADP-ME_ZM_c30.70	old_5UTR_NADP-ME_maize.22	3.3754e-03	-CCGNCG-	GGCGTCGT
5UTR_NADP-ME_ZM_c30.71	old_5UTR_NADP-ME_maize.38	6.4155e-03	GGCTGG	GGGAKG
5UTR_NADP-ME_ZM_c30.72	old_5UTR_NADP-ME_maize.41	3.1678e-04	TYNTCC	TCSTCC
5UTR_NADP-ME_ZM_c30.72	old_5UTR_NADP-ME_maize.24	2.1116e-03	-TYNTCC-	GTCCTCCY
5UTR_NADP-ME_ZM_c30.72	old_5UTR_NADP-ME_maize.23	3.4615e-03	-TYNTCC-	GTCSTCCT
5UTR_NADP-ME_ZM_c30.73	old_5UTR_NADP-ME_maize.41	6.5379e-04	GKANGA	GGASGA
5UTR_NADP-ME_ZM_c30.73	old_5UTR_NADP-ME_maize.24	5.5392e-03	-TCNTMC-	GTCCTCCY
5UTR_NADP-ME_ZM_c30.73	old_5UTR_NADP-ME_maize.23	6.7950e-03	-TCNTMC-	GTCSTCCT
5UTR_NADP-ME_ZM_c30.74	old_5UTR_NADP-ME_maize.27	8.3353e-03	GAAGTC	GCAGTG
5UTR_NADP-ME_ZM_c30.75	old_5UTR_NADP-ME_maize.26	6.7033e-04	GGCTGT	GGCAGT
5UTR_NADP-ME_ZM_c30.75	old_5UTR_NADP-ME_maize.6	4.4706e-03	----GGCTGT	AGTTGGCAGT
5UTR_NADP-ME_ZM_c30.76	old_5UTR_NADP-ME_maize.40	2.5435e-03	GCTCCG	GCGKCG
5UTR_NADP-ME_ZM_c30.77	old_5UTR_NADP-ME_maize.40	4.4727e-03	GAAGCG	GCGKCG
5UTR_NADP-ME_ZM_c30.77	old_5UTR_NADP-ME_maize.12	4.7760e-03	CGCTTC--	CTCTTCGG
5UTR_NADP-ME_ZM_c30.77	old_5UTR_NADP-ME_maize.18	6.5760e-03	-CGCTTC-	CCTCTTCG
5UTR_NADP-ME_ZM_c30.77	old_5UTR_NADP-ME_maize.27	8.3516e-03	GAAGCG	GCAGTG
5UTR_NADP-ME_ZM_c30.78	old_5UTR_NADP-ME_maize.38	7.6953e-03	CGGATT	GGGAKG
5UTR_NADP-ME_ZM_c30.79	old_5UTR_NADP-ME_maize.22	2.2804e-04	--CGTCGT	GGCGTCGT
5UTR_NADP-ME_ZM_c30.79	old_5UTR_NADP-ME_maize.40	1.7499e-03	CGTCGT	CGMCGC
5UTR_NADP-ME_ZM_c30.81	old_5UTR_NADP-ME_maize.33	4.8977e-03	GCTCGG	ACTCGM
5UTR_NADP-ME_ZM_c30.83	old_5UTR_NADP-ME_maize.28	3.0428e-04	GTGGCT	GTGGCA
5UTR_NADP-ME_ZM_c30.83	old_5UTR_NADP-ME_maize.40	4.9834e-03	GTGGCT	GCGKCG
5UTR_NADP-ME_ZM_c30.83	old_5UTR_NADP-ME_maize.31	7.0467e-03	-GTGGCT	AGYGGC-
5UTR_NADP-ME_ZM_c30.84	old_5UTR_NADP-ME_maize.12	1.6981e-04	--CTTCGG	CTCTTCGG
5UTR_NADP-ME_ZM_c30.84	old_5UTR_NADP-ME_maize.11	1.8164e-04	CTTCGG--	CTTCGGAG
5UTR_NADP-ME_ZM_c30.85	old_5UTR_NADP-ME_maize.33	4.0312e-03	GCGTGC	KCGAGT
5UTR_NADP-ME_ZM_c30.85	old_5UTR_NADP-ME_maize.40	5.5501e-03	GCGTGC	GCGKCG
5UTR_NADP-ME_ZM_c30.86	old_5UTR_NADP-ME_maize.38	4.8423e-03	CGGTTG	GGGAKG
5UTR_NADP-ME_ZM_c30.86	old_5UTR_NADP-ME_maize.36	7.0213e-03	CGGTTG	CAGTGG
5UTR_NADP-ME_ZM_c30.86	old_5UTR_NADP-ME_maize.35	7.3095e-03	CGGTTG	CAGTGG
5UTR_NADP-ME_ZM_c30.89	old_5UTR_NADP-ME_maize.40	1.3784e-03	GCGKNT	GCGKCG
5UTR_NADP-ME_ZM_c30.89	old_5UTR_NADP-ME_maize.33	2.3814e-03	GCGKNT	KCGAGT
5UTR_NADP-ME_ZM_c30.89	old_5UTR_NADP-ME_maize.22	9.8208e-03	-GCGKNT-	GGCGTCGT
5UTR_NADP-ME_ZM_c30.91	old_5UTR_NADP-ME_maize.40	2.9266e-04	GCGTGG	GCGKCG
5UTR_NADP-ME_ZM_c30.91	old_5UTR_NADP-ME_maize.38	3.5985e-03	GCGTGG	GGGAKG
5UTR_NADP-ME_ZM_c30.91	old_5UTR_NADP-ME_maize.22	4.3326e-03	-GCGTGG-	GGCGTCGT
5UTR_NADP-ME_ZM_c30.91	old_5UTR_NADP-ME_maize.33	5.2241e-03	GCGTGG	KCGAGT
5UTR_NADP-ME_ZM_c30.92	old_5UTR_NADP-ME_maize.31	8.8766e-03	ACAGGC	AGYGGC
5UTR_NADP-ME_ZM_c30.93	old_5UTR_NADP-ME_maize.40	2.0449e-03	TCGCCG	GCGKCG
5UTR_NADP-ME_ZM_c30.93	old_5UTR_NADP-ME_maize.22	8.6034e-03	TCGCCG--	ACGACGCC
5UTR_PEP-CK_ZM_c30.15	old_5UTR_PEP-CK_maize.73	1.3026e-03	GSAGCAG	GGASCA-
5UTR_PEP-CK_ZM_c30.15	old_5UTR_PEP-CK_maize.23	6.6825e-03	---GSAGCAG	ATGGGACCAG
5UTR_PEP-CK_ZM_c30.15	old_5UTR_PEP-CK_maize.25	9.9430e-03	--CTGCTSC-	CCCKGCWGGG
5UTR_PEP-CK_ZM_c30.35	old_5UTR_PEP-CK_maize.25	6.0627e-03	CGCYGCC---	CCCWGCMGGG
5UTR_PEP-CK_ZM_c30.39	old_5UTR_PEP-CK_maize.41	9.9454e-04	CCCTCGMYTC	-CGACCATT-
5UTR_PEP-CK_ZM_c30.39	old_5UTR_PEP-CK_maize.68	2.4051e-03	GARKCGAGGG	----NGAGNG
5UTR_PEP-CK_ZM_c30.39	old_5UTR_PEP-CK_maize.44	2.7068e-03	CCCTCGMYTC	--CCCKGCWS
5UTR_PEP-CK_ZM_c30.39	old_5UTR_PEP-CK_maize.67	3.4182e-03	GARKCGAGGG	--GYMGRG--
5UTR_PEP-CK_ZM_c30.39	old_5UTR_PEP-CK_maize.40	3.4332e-03	GARKCGAGGG	-MYGGGWYG-
5UTR_PEP-CK_ZM_c30.41	old_5UTR_PEP-CK_maize.51	1.4316e-05	CNAAACCCNN	--AAANCCNA
5UTR_PEP-CK_ZM_c30.41	old_5UTR_PEP-CK_maize.60	3.4548e-04	CNAAACCCNN	---AACCCR-
5UTR_PEP-CK_ZM_c30.41	old_5UTR_PEP-CK_maize.40	5.2593e-04	NNGGGTTTNG	MYGGGWYG--
5UTR_PEP-CK_ZM_c30.41	old_5UTR_PEP-CK_maize.61	1.8388e-03	NNGGGTTTNG	-TGGGWY---
5UTR_PEP-CK_ZM_c30.41	old_5UTR_PEP-CK_maize.45	3.3522e-03	NNGGGTTTNG	-GGAGCTTA-
5UTR_PEP-CK_ZM_c30.43	old_5UTR_PEP-CK_maize.30	1.1296e-04	TTNGGGTT--	YCCGGGTTGG
5UTR_PEP-CK_ZM_c30.43	old_5UTR_PEP-CK_maize.60	7.3646e-04	TTNGGGTT	--YGGGTT
5UTR_PEP-CK_ZM_c30.43	old_5UTR_PEP-CK_maize.51	1.0242e-03	TTNGGGTT	TNGGNTTT
5UTR_PEP-CK_ZM_c30.43	old_5UTR_PEP-CK_maize.28	4.8070e-03	TTNGGGTT--	CYGGGWTGGG
5UTR_PEP-CK_ZM_c30.43	old_5UTR_PEP-CK_maize.61	5.2822e-03	AACCCNAA	RWCCCA--
5UTR_PEP-CK_ZM_c30.45	old_5UTR_PEP-CK_maize.51	7.1541e-04	AACTCCCA	AAANCCNA
5UTR_PEP-CK_ZM_c30.45	old_5UTR_PEP-CK_maize.28	1.2125e-03	-TGGGAGTT-	CYGGGWTGGG
5UTR_PEP-CK_ZM_c30.45	old_5UTR_PEP-CK_maize.30	2.5567e-03	TGGGAGTT--	YCCGGGTTGG
5UTR_PEP-CK_ZM_c30.45	old_5UTR_PEP-CK_maize.61	3.0921e-03	TGGGAGTT	TGGGWY--
5UTR_PEP-CK_ZM_c30.45	old_5UTR_PEP-CK_maize.50	3.1352e-03	TGGGAGTT	TGGGAC--
5UTR_PEP-CK_ZM_c30.46	old_5UTR_PEP-CK_maize.40	9.0368e-05	GTGGGNCG	MYGGGWYG
5UTR_PEP-CK_ZM_c30.46	old_5UTR_PEP-CK_maize.28	2.3533e-04	GTGGGNCG--	CYGGGWTGGG
5UTR_PEP-CK_ZM_c30.46	old_5UTR_PEP-CK_maize.61	6.2840e-04	GTGGGNCG	-TGGGWY-
5UTR_PEP-CK_ZM_c30.46	old_5UTR_PEP-CK_maize.70	7.3238e-04	GTGGGNCG	-TGGGNC-
5UTR_PEP-CK_ZM_c30.46	old_5UTR_PEP-CK_maize.30	7.4560e-04	-CGNCCCAC-	CCAACCCGGR
5UTR_PEP-CK_ZM_c30.47	old_5UTR_PEP-CK_maize.58	3.6638e-03	NGNGGGGA	-GNTGGG-
5UTR_PEP-CK_ZM_c30.47	old_5UTR_PEP-CK_maize.64	6.0762e-03	TCCCCNCN	-CCCKGC-
5UTR_PEP-CK_ZM_c30.47	old_5UTR_PEP-CK_maize.70	6.1943e-03	TCCCCNCN	GNCCCA--
5UTR_PEP-CK_ZM_c30.47	old_5UTR_PEP-CK_maize.59	7.6788e-03	TCCCCNCN	-CCCGAC-
5UTR_PEP-CK_ZM_c30.47	old_5UTR_PEP-CK_maize.67	8.0669e-03	TCCCCNCN	-CYCKRC-
5UTR_PEP-CK_ZM_c30.48	old_5UTR_PEP-CK_maize.30	2.7269e-04	--SGGGNGGA	YCCGGGTTGG
5UTR_PEP-CK_ZM_c30.48	old_5UTR_PEP-CK_maize.27	4.6977e-04	--SGGGNGGA	CCGGGNTGGG
5UTR_PEP-CK_ZM_c30.48	old_5UTR_PEP-CK_maize.28	8.5314e-04	-SGGGNGGA-	CYGGGWTGGG
5UTR_PEP-CK_ZM_c30.48	old_5UTR_PEP-CK_maize.25	1.4403e-03	--SGGGNGGA	CCCKGCWGGG
5UTR_PEP-CK_ZM_c30.48	old_5UTR_PEP-CK_maize.68	4.2939e-03	SGGGNGGA	NGAGNG--
5UTR_PEP-CK_ZM_c30.49	old_5UTR_PEP-CK_maize.27	2.8917e-05	--GGGNTGGA	CCGGGNTGGG
5UTR_PEP-CK_ZM_c30.49	old_5UTR_PEP-CK_maize.28	6.0977e-05	--GGGNTGGA	CYGGGWTGGG
5UTR_PEP-CK_ZM_c30.49	old_5UTR_PEP-CK_maize.30	5.5931e-04	---GGGNTGGA	YCCGGGTTGG-
5UTR_PEP-CK_ZM_c30.49	old_5UTR_PEP-CK_maize.53	2.0078e-03	TCCANCCC	ACSRGMCC
5UTR_PEP-CK_ZM_c30.49	old_5UTR_PEP-CK_maize.58	2.4941e-03	GGGNTGGA	--GNTGGG
5UTR_PEP-CK_ZM_c30.50	old_5UTR_PEP-CK_maize.28	2.3830e-03	--GGAATCGA	CYGGGWTGGG
5UTR_PEP-CK_ZM_c30.50	old_5UTR_PEP-CK_maize.27	4.1979e-03	--GGAATCGA	CCGGGNTGGG
5UTR_PEP-CK_ZM_c30.50	old_5UTR_PEP-CK_maize.53	5.1221e-03	TCGATTCC	ACSRGMCC
5UTR_PEP-CK_ZM_c30.52	old_5UTR_PEP-CK_maize.39	1.8151e-05	GATGGGCT	GNTGGGAY
5UTR_PEP-CK_ZM_c30.52	old_5UTR_PEP-CK_maize.58	2.3022e-04	GATGGGCT	GNTGGG--
5UTR_PEP-CK_ZM_c30.52	old_5UTR_PEP-CK_maize.29	2.3709e-04	GATGGGCT	GATGGGAC
5UTR_PEP-CK_ZM_c30.52	old_5UTR_PEP-CK_maize.60	1.0918e-03	GATGGGCT	--YGGGTT
5UTR_PEP-CK_ZM_c30.52	old_5UTR_PEP-CK_maize.61	1.2135e-03	GATGGGCT	--TGGGWY
5UTR_PEP-CK_ZM_c30.53	old_5UTR_PEP-CK_maize.27	1.4854e-03	--GGCGNGGA	CCGGGNTGGG
5UTR_PEP-CK_ZM_c30.53	old_5UTR_PEP-CK_maize.28	1.9244e-03	TCCNCGCC--	CCCAWCCCRG
5UTR_PEP-CK_ZM_c30.53	old_5UTR_PEP-CK_maize.68	5.8148e-03	GGCGNGGA	NGAGNG--
5UTR_PEP-CK_ZM_c30.53	old_5UTR_PEP-CK_maize.45	6.6656e-03	GGCGNGGA	GGAGCTTA
5UTR_PEP-CK_ZM_c30.53	old_5UTR_PEP-CK_maize.74	6.8764e-03	TCCNCGCC	--CNNNGC
5UTR_PEP-CK_ZM_c30.54	old_5UTR_PEP-CK_maize.40	3.5768e-04	CGCCCCNC	CRWCCCRK
5UTR_PEP-CK_ZM_c30.54	old_5UTR_PEP-CK_maize.70	7.8471e-04	CGCCCCNC	-GNCCCA-
5UTR_PEP-CK_ZM_c30.54	old_5UTR_PEP-CK_maize.28	9.0068e-04	--CGCCCCNC	CCCAWCCCRG
5UTR_PEP-CK_ZM_c30.54	old_5UTR_PEP-CK_maize.50	1.6819e-03	GNGGGGCG	-TGGGAC-
5UTR_PEP-CK_ZM_c30.54	old_5UTR_PEP-CK_maize.61	2.9817e-03	GNGGGGCG	-TGGGWY-
5UTR_PEP-CK_ZM_c30.55	old_5UTR_PEP-CK_maize.30	1.7499e-03	-GCGAGNCG-	YCCGGGTTGG
5UTR_PEP-CK_ZM_c30.55	old_5UTR_PEP-CK_maize.40	1.8221e-03	CGNCTCGC	CRWCCCRK
5UTR_PEP-CK_ZM_c30.55	old_5UTR_PEP-CK_maize.27	3.2490e-03	GCGAGNCG--	CCGGGNTGGG
5UTR_PEP-CK_ZM_c30.55	old_5UTR_PEP-CK_maize.68	3.4944e-03	GCGAGNCG	-NGAGNG-
5UTR_PEP-CK_ZM_c30.55	old_5UTR_PEP-CK_maize.28	3.8039e-03	CGNCTCGC--	CCCAWCCCRG
5UTR_PEP-CK_ZM_c30.56	old_5UTR_PEP-CK_maize.58	5.9223e-03	GATTCG	GNTGGG
5UTR_PEP-CK_ZM_c30.57	old_5UTR_PEP-CK_maize.40	5.0984e-03	--GGGCCG	MYGGGWYG
5UTR_PEP-CK_ZM_c30.57	old_5UTR_PEP-CK_maize.53	6.5919e-03	--CGGCCC	ACSRGMCC
5UTR_PEP-CK_ZM_c30.57	old_5UTR_PEP-CK_maize.28	7.2203e-03	--GGGCCG--	CYGGGWTGGG
5UTR_PEP-CK_ZM_c30.57	old_5UTR_PEP-CK_maize.24	7.6211e-03	--CGGCCC--	CTCGTCCCAT
5UTR_PEP-CK_ZM_c30.57	old_5UTR_PEP-CK_maize.27	8.3060e-03	--GGGCCG--	CCGGGNTGGG
5UTR_PEP-CK_ZM_c30.58	old_5UTR_PEP-CK_maize.60	2.1830e-04	AGGGTT	YGGGTT
5UTR_PEP-CK_ZM_c30.58	old_5UTR_PEP-CK_maize.61	1.7200e-03	AACCCT	RWCCCA
5UTR_PEP-CK_ZM_c30.58	old_5UTR_PEP-CK_maize.30	1.7967e-03	--AGGGTT--	YCCGGGTTGG
5UTR_PEP-CK_ZM_c30.58	old_5UTR_PEP-CK_maize.27	2.2232e-03	-AGGGTT---	CCGGGNTGGG
5UTR_PEP-CK_ZM_c30.58	old_5UTR_PEP-CK_maize.51	3.3142e-03	-AGGGTT-	TNGGNTTT
5UTR_PEP-CK_ZM_c30.61	old_5UTR_PEP-CK_maize.58	3.3253e-03	CCCACT	CCCANC
5UTR_PEP-CK_ZM_c30.61	old_5UTR_PEP-CK_maize.68	3.9712e-03	AGTGGG	NGAGNG
5UTR_PEP-CK_ZM_c30.62	old_5UTR_PEP-CK_maize.67	8.5752e-03	CCCTAG	CYCKRC
5UTR_PEP-CK_ZM_c30.62	old_5UTR_PEP-CK_maize.58	8.7781e-03	CCCTAG	CCCANC
5UTR_PEP-CK_ZM_c30.63	old_5UTR_PEP-CK_maize.53	3.5510e-03	-CGANTC-	ACSRGMCC
5UTR_PEP-CK_ZM_c30.63	old_5UTR_PEP-CK_maize.57	5.7181e-03	CGANTC	CCMGAC
5UTR_PEP-CK_ZM_c30.63	old_5UTR_PEP-CK_maize.68	7.5875e-03	CGANTC	NGAGNG
5UTR_PEP-CK_ZM_c30.63	old_5UTR_PEP-CK_maize.58	7.6894e-03	GANTCG	GNTGGG
5UTR_PEP-CK_ZM_c30.64	old_5UTR_PEP-CK_maize.24	2.5030e-04	--GGGACG--	ATGGGACGAG
5UTR_PEP-CK_ZM_c30.64	old_5UTR_PEP-CK_maize.40	5.3484e-04	--GGGACG	MYGGGWYG
5UTR_PEP-CK_ZM_c30.64	old_5UTR_PEP-CK_maize.28	8.1686e-04	--GGGACG--	CYGGGWTGGG
5UTR_PEP-CK_ZM_c30.64	old_5UTR_PEP-CK_maize.23	9.5266e-04	--GGGACG--	ATGGGACCAG
5UTR_PEP-CK_ZM_c30.64	old_5UTR_PEP-CK_maize.31	1.6456e-03	CGTCCC--	GGTCCCAT
5UTR_PEP-CK_ZM_c30.65	old_5UTR_PEP-CK_maize.67	2.6724e-03	CGCTTC	CYCKRC
5UTR_PEP-CK_ZM_c30.65	old_5UTR_PEP-CK_maize.74	3.8916e-03	CGCTTC	CNNNGC
5UTR_PEP-CK_ZM_c30.65	old_5UTR_PEP-CK_maize.58	4.3695e-03	GAAGCG	GNTGGG
5UTR_PEP-CK_ZM_c30.65	old_5UTR_PEP-CK_maize.64	6.8870e-03	CGCTTC	CCCKGC
5UTR_PEP-CK_ZM_c30.65	old_5UTR_PEP-CK_maize.73	9.9123e-03	GAAGCG	GGASCA
5UTR_PEP-CK_ZM_c30.66	old_5UTR_PEP-CK_maize.68	2.3297e-04	CGAGTG	NGAGNG
5UTR_PEP-CK_ZM_c30.66	old_5UTR_PEP-CK_maize.74	3.9772e-03	CGAGTG	GCNNNG
5UTR_PEP-CK_ZM_c30.66	old_5UTR_PEP-CK_maize.21	7.2329e-03	CACTCG	CGCACG
5UTR_PEP-CK_ZM_c30.67	old_5UTR_PEP-CK_maize.51	5.7164e-04	AAAACC--	AAANCCNA
5UTR_PEP-CK_ZM_c30.67	old_5UTR_PEP-CK_maize.30	6.5280e-03	---GGTTTT-	YCCGGGTTGG
5UTR_PEP-CK_ZM_c30.68	old_5UTR_PEP-CK_maize.27	9.4148e-04	---GGTTAG-	CCGGGNTGGG
5UTR_PEP-CK_ZM_c30.68	old_5UTR_PEP-CK_maize.30	1.1219e-03	----GGTTAG	YCCGGGTTGG
5UTR_PEP-CK_ZM_c30.68	old_5UTR_PEP-CK_maize.28	3.1812e-03	---GGTTAG-	CYGGGWTGGG
5UTR_PEP-CK_ZM_c30.68	old_5UTR_PEP-CK_maize.58	9.1022e-03	GGTTAG	GNTGGG
5UTR_PEP-CK_ZM_c30.69	old_5UTR_PEP-CK_maize.59	1.2863e-03	CCCGAG	CCCGAC
5UTR_PEP-CK_ZM_c30.69	old_5UTR_PEP-CK_maize.57	2.9124e-03	CCCGAG	CCMGAC
5UTR_PEP-CK_ZM_c30.69	old_5UTR_PEP-CK_maize.67	4.5606e-03	CTCGGG	CYCKRC
5UTR_PEP-CK_ZM_c30.69	old_5UTR_PEP-CK_maize.64	5.2140e-03	CTCGGG	CCCKGC
5UTR_PEP-CK_ZM_c30.69	old_5UTR_PEP-CK_maize.58	5.5444e-03	CCCGAG	CCCANC
5UTR_PEP-CK_ZM_c30.70	old_5UTR_PEP-CK_maize.68	2.3653e-03	TGAGGG	NGAGNG
5UTR_PEP-CK_ZM_c30.71	old_5UTR_PEP-CK_maize.58	3.3417e-03	GACGCG	GNTGGG
5UTR_PEP-CK_ZM_c30.71	old_5UTR_PEP-CK_maize.64	3.7946e-03	GACGCG	GCMGGG
5UTR_PEP-CK_ZM_c30.71	old_5UTR_PEP-CK_maize.63	4.1143e-03	CGCGTC	NNCGNC
5UTR_PEP-CK_ZM_c30.71	old_5UTR_PEP-CK_maize.67	4.2960e-03	GACGCG	GYMGRG
5UTR_PEP-CK_ZM_c30.71	old_5UTR_PEP-CK_maize.59	7.3401e-03	GACGCG	GTCGGG
5UTR_PEP-CK_ZM_c30.72	old_5UTR_PEP-CK_maize.60	8.2485e-03	TGGGTN	YGGGTT
5UTR_PEP-CK_ZM_c30.73	old_5UTR_PEP-CK_maize.58	3.5188e-05	CCCATC	CCCANC
5UTR_PEP-CK_ZM_c30.73	old_5UTR_PEP-CK_maize.28	1.3248e-04	----GATGGG	CYGGGWTGGG
5UTR_PEP-CK_ZM_c30.73	old_5UTR_PEP-CK_maize.29	1.8984e-04	GATGGG--	GATGGGAC
5UTR_PEP-CK_ZM_c30.73	old_5UTR_PEP-CK_maize.39	2.7926e-04	GATGGG--	GNTGGGAY
5UTR_PEP-CK_ZM_c30.73	old_5UTR_PEP-CK_maize.27	5.0681e-04	----GATGGG	CCGGGNTGGG
5UTR_PEP-CK_ZM_c30.74	old_5UTR_PEP-CK_maize.70	1.5990e-03	CGGANC	TGGGNC
5UTR_PEP-CK_ZM_c30.74	old_5UTR_PEP-CK_maize.50	3.2167e-03	CGGANC	TGGGAC
5UTR_PEP-CK_ZM_c30.74	old_5UTR_PEP-CK_maize.61	8.9288e-03	GNTCCG	RWCCCA
5UTR_PEP-CK_ZM_c30.75	old_5UTR_PEP-CK_maize.58	5.5431e-04	GTTGCG	GNTGGG
5UTR_PEP-CK_ZM_c30.75	old_5UTR_PEP-CK_maize.27	2.1902e-03	CGCAAC----	CCCANCCCGG
5UTR_PEP-CK_ZM_c30.75	old_5UTR_PEP-CK_maize.67	2.6053e-03	CGCAAC	CYCKRC
5UTR_PEP-CK_ZM_c30.75	old_5UTR_PEP-CK_maize.28	3.3945e-03	----GTTGCG	CYGGGWTGGG
5UTR_PEP-CK_ZM_c30.75	old_5UTR_PEP-CK_maize.64	5.0181e-03	GTTGCG	GCMGGG
5UTR_PEP-CK_ZM_c30.76	old_5UTR_PEP-CK_maize.50	4.4672e-03	CTCCCG	GTCCCA
5UTR_PEP-CK_ZM_c30.76	old_5UTR_PEP-CK_maize.61	5.9856e-03	CGGGAG	TGGGWY
5UTR_PEP-CK_ZM_c30.76	old_5UTR_PEP-CK_maize.70	7.3573e-03	CGGGAG	TGGGNC
5UTR_PEP-CK_ZM_c30.76	old_5UTR_PEP-CK_maize.68	7.6488e-03	CGGGAG	NGAGNG
5UTR_PEP-CK_ZM_c30.77	old_5UTR_PEP-CK_maize.58	7.0401e-05	GTTGGG	GNTGGG
5UTR_PEP-CK_ZM_c30.77	old_5UTR_PEP-CK_maize.27	1.1902e-04	CCCAAC----	CCCANCCCGG
5UTR_PEP-CK_ZM_c30.77	old_5UTR_PEP-CK_maize.28	4.4232e-04	----GTTGGG	CYGGGWTGGG
5UTR_PEP-CK_ZM_c30.77	old_5UTR_PEP-CK_maize.39	7.5700e-04	GTTGGG--	GNTGGGAY
5UTR_PEP-CK_ZM_c30.77	old_5UTR_PEP-CK_maize.59	1.2864e-03	CCCAAC	CCCGAC
5UTR_PEP-CK_ZM_c30.78	old_5UTR_PEP-CK_maize.53	3.9527e-03	GGTCCG--	GGKCYSGT
5UTR_PEP-CK_ZM_c30.78	old_5UTR_PEP-CK_maize.73	5.6729e-03	GGTCCG	GGASCA
5UTR_PEP-CK_ZM_c30.78	old_5UTR_PEP-CK_maize.58	7.2700e-03	CGGACC	CCCANC
5UTR_PEP-CK_ZM_c30.78	old_5UTR_PEP-CK_maize.23	8.1676e-03	--CGGACC--	ATGGGACCAG
5UTR_PEP-CK_ZM_c30.78	old_5UTR_PEP-CK_maize.30	8.7889e-03	----GGTCCG	YCCGGGTTGG
5UTR_PEP-CK_ZM_c30.79	old_5UTR_PEP-CK_maize.27	1.6595e-03	--CACCCC--	CCCANCCCGG
5UTR_PEP-CK_ZM_c30.79	old_5UTR_PEP-CK_maize.28	1.8336e-03	--GGGGTG--	CYGGGWTGGG
5UTR_PEP-CK_ZM_c30.79	old_5UTR_PEP-CK_maize.30	2.9528e-03	---GGGGTG-	YCCGGGTTGG
5UTR_PEP-CK_ZM_c30.79	old_5UTR_PEP-CK_maize.74	3.2786e-03	GGGGTG	GCNNNG
5UTR_PEP-CK_ZM_c30.79	old_5UTR_PEP-CK_maize.68	3.4250e-03	GGGGTG	NGAGNG
5UTR_PEP-CK_ZM_c30.80	old_5UTR_PEP-CK_maize.30	9.1359e-04	---GGGTCG-	YCCGGGTTGG
5UTR_PEP-CK_ZM_c30.80	old_5UTR_PEP-CK_maize.40	1.7277e-03	--GGGTCG	MYGGGWYG
5UTR_PEP-CK_ZM_c30.80	old_5UTR_PEP-CK_maize.28	2.4829e-03	--GGGTCG--	CYGGGWTGGG
5UTR_PEP-CK_ZM_c30.80	old_5UTR_PEP-CK_maize.27	2.5052e-03	--GGGTCG--	CCGGGNTGGG
5UTR_PEP-CK_ZM_c30.80	old_5UTR_PEP-CK_maize.41	3.8760e-03	CGACCC--	CGACCATT
5UTR_PEP-CK_ZM_c30.81	old_5UTR_PEP-CK_maize.73	4.5943e-03	AGGCCC	TGSTCC
5UTR_PEP-CK_ZM_c30.81	old_5UTR_PEP-CK_maize.53	7.2969e-03	--AGGCCC	ACSRGMCC
5UTR_PEP-CK_ZM_c30.81	old_5UTR_PEP-CK_maize.31	9.2545e-03	--GGGCCT	ATGGGACC
5UTR_PEP-CK_ZM_c30.82	old_5UTR_PEP-CK_maize.30	7.5563e-04	TCCGGC----	YCCGGGTTGG
5UTR_PEP-CK_ZM_c30.82	old_5UTR_PEP-CK_maize.64	1.1549e-03	TCCGGC	CCCKGC
5UTR_PEP-CK_ZM_c30.82	old_5UTR_PEP-CK_maize.63	2.1798e-03	TCCGGC	NNCGNC
5UTR_PEP-CK_ZM_c30.82	old_5UTR_PEP-CK_maize.43	4.8312e-03	TCCGGC--	CCCGGCWN
5UTR_PEP-CK_ZM_c30.82	old_5UTR_PEP-CK_maize.25	6.6270e-03	----GCCGGA	CCCWGCMGGG
5UTR_PEP-CK_ZM_c30.83	old_5UTR_PEP-CK_maize.67	1.3746e-04	CTCGGC	CYCKRC
5UTR_PEP-CK_ZM_c30.83	old_5UTR_PEP-CK_maize.64	1.9109e-04	CTCGGC	CCCKGC
5UTR_PEP-CK_ZM_c30.83	old_5UTR_PEP-CK_maize.43	1.3081e-03	CTCGGC--	CCCGGCWN
5UTR_PEP-CK_ZM_c30.83	old_5UTR_PEP-CK_maize.44	1.6608e-03	CTCGGC--	CCCKGCWS
5UTR_PEP-CK_ZM_c30.83	old_5UTR_PEP-CK_maize.74	2.2474e-03	GCCGAG	GCNNNG
5UTR_PEP-CK_ZM_c30.84	old_5UTR_PEP-CK_maize.27	6.4039e-04	--GGGCTG--	CCGGGNTGGG
5UTR_PEP-CK_ZM_c30.84	old_5UTR_PEP-CK_maize.28	1.2556e-03	--CAGCCC--	CCCAWCCCRG
5UTR_PEP-CK_ZM_c30.84	old_5UTR_PEP-CK_maize.30	2.1049e-03	---GGGCTG-	YCCGGGTTGG
5UTR_PEP-CK_ZM_c30.84	old_5UTR_PEP-CK_maize.53	2.8144e-03	--CAGCCC	ACSRGMCC
5UTR_PEP-CK_ZM_c30.84	old_5UTR_PEP-CK_maize.40	2.8731e-03	--GGGCTG	MYGGGWYG
5UTR_PEP-CK_ZM_c30.85	old_5UTR_PEP-CK_maize.73	5.0742e-04	GGAGNA	GGASCA
5UTR_PEP-CK_ZM_c30.85	old_5UTR_PEP-CK_maize.68	4.1254e-03	GGAGNA	NGAGNG
5UTR_PEP-CK_ZM_c30.85	old_5UTR_PEP-CK_maize.74	5.6837e-03	GGAGNA	GCNNNG
5UTR_PEP-CK_ZM_c30.85	old_5UTR_PEP-CK_maize.63	6.2863e-03	TNCTCC	NNCGNC
5UTR_PEP-CK_ZM_c30.86	old_5UTR_PEP-CK_maize.30	1.1223e-04	TCCGGG----	YCCGGGTTGG
5UTR_PEP-CK_ZM_c30.86	old_5UTR_PEP-CK_maize.64	4.3498e-04	CCCGGA	CCCKGC
5UTR_PEP-CK_ZM_c30.86	old_5UTR_PEP-CK_maize.25	2.9919e-03	CCCGGA----	CCCKGCWGGG
5UTR_PEP-CK_ZM_c30.86	old_5UTR_PEP-CK_maize.43	2.9992e-03	CCCGGA--	CCCGGCWN
5UTR_PEP-CK_ZM_c30.86	old_5UTR_PEP-CK_maize.67	3.2832e-03	CCCGGA	CYCKRC
5UTR_PEP-CK_ZM_c30.87	old_5UTR_PEP-CK_maize.45	4.0764e-03	GGAGAT--	GGAGCTTA
5UTR_PEP-CK_ZM_c30.87	old_5UTR_PEP-CK_maize.73	5.0487e-03	ATCTCC	TGSTCC
5UTR_PEP-CK_ZM_c30.87	old_5UTR_PEP-CK_maize.67	5.6452e-03	GGAGAT	GYMGRG
5UTR_PEPC_ZM_c30.32	old_5UTR_PEPC_maize.17	9.6249e-03	TGCTGCTG	TGCTGCKN
5UTR_PEPC_ZM_c30.70	old_5UTR_PEPC_maize.18	2.8992e-03	CTTCGA	MWGCGA
5UTR_PEPC_ZM_c30.76	old_5UTR_PEPC_maize.18	4.4193e-03	GTGCGC	MWGCGA
5UTR_PPDK-RP_ZM_c30.27	old_5UTR_PPDK-RP_maize.3	6.9483e-03	-MTCCGGCG-	WRACCGYTGG
5UTR_PPDK-RP_ZM_c30.35	old_5UTR_PPDK-RP_maize.3	9.5654e-03	-GNGAGGCC-	CCARCGGTYW
5UTR_PPDK-RP_ZM_c30.60	old_5UTR_PPDK-RP_maize.3	6.4197e-03	-AATCGC---	WRACCGYTGG
5UTR_PPDK-RP_ZM_c30.72	old_5UTR_PPDK-RP_maize.3	5.8226e-04	-AACCGC---	WRACCGYTGG
5UTR_PPDK_ZM_c30.14	old_5UTR_PPDK_maize.4	4.2734e-04	AAAAAAA-	AAARMAAA
5UTR_PPDK_ZM_c30.20	old_5UTR_PPDK_maize.2	1.4191e-03	ANCACAGCCG	--CTNAWCCC
5UTR_PPDK_ZM_c30.20	old_5UTR_PPDK_maize.12	1.4745e-03	ANCACAGCCG	-NNCNNG---
5UTR_PPDK_ZM_c30.20	old_5UTR_PPDK_maize.13	2.4392e-03	ANCACAGCCG	-NCNNNG---
5UTR_PPDK_ZM_c30.20	old_5UTR_PPDK_maize.14	4.3899e-03	ANCACAGCCG	-GMAAAG---
5UTR_PPDK_ZM_c30.20	old_5UTR_PPDK_maize.9	5.5806e-03	ANCACAGCCG	--CNNANC--
5UTR_PPDK_ZM_c30.21	old_5UTR_PPDK_maize.13	3.5462e-03	KCGGNCGCNG	----NCNNNG
5UTR_PPDK_ZM_c30.21	old_5UTR_PPDK_maize.2	4.2126e-03	CNGCGNCCGM	CTNAWCCC--
5UTR_PPDK_ZM_c30.21	old_5UTR_PPDK_maize.12	7.3956e-03	KCGGNCGCNG	----NNCNNG
5UTR_PPDK_ZM_c30.21	old_5UTR_PPDK_maize.11	7.5150e-03	CNGCGNCCGM	NNNCNC----
5UTR_PPDK_ZM_c30.21	old_5UTR_PPDK_maize.10	9.8449e-03	CNGCGNCCGM	CCNCNC----
5UTR_PPDK_ZM_c30.22	old_5UTR_PPDK_maize.11	4.0784e-03	SGCGCCCGCN	---NNNCNC-
5UTR_PPDK_ZM_c30.22	old_5UTR_PPDK_maize.12	7.3483e-03	SGCGCCCGCN	---NNCNNG-
5UTR_PPDK_ZM_c30.22	old_5UTR_PPDK_maize.13	9.6875e-03	SGCGCCCGCN	-NCNNNG---
5UTR_PPDK_ZM_c30.23	old_5UTR_PPDK_maize.10	3.9615e-04	TCCTCGCSGC	-CCNCNC---
5UTR_PPDK_ZM_c30.23	old_5UTR_PPDK_maize.11	1.4870e-03	TCCTCGCSGC	-NNNCNC---
5UTR_PPDK_ZM_c30.23	old_5UTR_PPDK_maize.13	2.4715e-03	GCSGCGAGGA	---NCNNNG-
5UTR_PPDK_ZM_c30.23	old_5UTR_PPDK_maize.12	2.4915e-03	GCSGCGAGGA	NNCNNG----
5UTR_PPDK_ZM_c30.23	old_5UTR_PPDK_maize.5	2.7528e-03	TCCTCGCSGC	-CCTCNCMN-
5UTR_PPDK_ZM_c30.24	old_5UTR_PPDK_maize.1	7.9747e-03	-TCGGCTGT-	ATCCYCTCMT
5UTR_PPDK_ZM_c30.25	old_5UTR_PPDK_maize.12	5.9355e-03	AACACAGC	-NNCNNG-
5UTR_PPDK_ZM_c30.26	old_5UTR_PPDK_maize.11	1.3115e-03	AACCCTCG	-NNNCNC-
5UTR_PPDK_ZM_c30.26	old_5UTR_PPDK_maize.1	2.8575e-03	-AACCCTCG-	ATCCYCTCMT
5UTR_PPDK_ZM_c30.27	old_5UTR_PPDK_maize.12	5.4121e-03	CGCCGCGN	-NNCNNG-
5UTR_PPDK_ZM_c30.27	old_5UTR_PPDK_maize.11	7.2400e-03	CGCCGCGN	NNNCNC--
5UTR_PPDK_ZM_c30.27	old_5UTR_PPDK_maize.13	9.4168e-03	NCGCGGCG	--NCNNNG
5UTR_PPDK_ZM_c30.28	old_5UTR_PPDK_maize.11	1.8973e-03	ANCCCGCG	-NNNCNC-
5UTR_PPDK_ZM_c30.28	old_5UTR_PPDK_maize.1	7.7848e-03	-ANCCCGCG-	ATCCYCTCMT
5UTR_PPDK_ZM_c30.28	old_5UTR_PPDK_maize.10	8.8925e-03	ANCCCGCG	-CCNCNC-
5UTR_PPDK_ZM_c30.28	old_5UTR_PPDK_maize.12	9.2721e-03	ANCCCGCG	NNCNNG--
5UTR_PPDK_ZM_c30.29	old_5UTR_PPDK_maize.4	2.6354e-03	AAATCACG	AAARMAAA
5UTR_PPDK_ZM_c30.29	old_5UTR_PPDK_maize.10	9.2272e-03	CGTGATTT	-GNGNGG-
5UTR_PPDK_ZM_c30.34	old_5UTR_PPDK_maize.10	1.2535e-03	CGTGAGTT	-GNGNGG-
5UTR_PPDK_ZM_c30.34	old_5UTR_PPDK_maize.1	4.0381e-03	-AACTCACG-	ATCCYCTCMT
5UTR_PPDK_ZM_c30.34	old_5UTR_PPDK_maize.11	5.4399e-03	AACTCACG	-NNNCNC-
5UTR_PPDK_ZM_c30.35	old_5UTR_PPDK_maize.1	7.7258e-04	GNCCCCAC--	ATCCYCTCMT
5UTR_PPDK_ZM_c30.35	old_5UTR_PPDK_maize.11	7.8914e-04	GNCCCCAC	--NNNCNC
5UTR_PPDK_ZM_c30.35	old_5UTR_PPDK_maize.10	1.0809e-03	GNCCCCAC	--CCNCNC
5UTR_PPDK_ZM_c30.35	old_5UTR_PPDK_maize.12	7.2045e-03	GNCCCCAC	-NNCNNG-
5UTR_PPDK_ZM_c30.39	old_5UTR_PPDK_maize.10	5.0680e-03	CCGCGA	CCNCNC
5UTR_PPDK_ZM_c30.39	old_5UTR_PPDK_maize.11	5.9319e-03	CCGCGA	NNNCNC
5UTR_PPDK_ZM_c30.39	old_5UTR_PPDK_maize.13	7.1460e-03	TCGCGG	NCNNNG
5UTR_PPDK_ZM_c30.40	old_5UTR_PPDK_maize.11	8.4744e-03	CACCGA	NNNCNC
5UTR_PPDK_ZM_c30.40	old_5UTR_PPDK_maize.13	9.6747e-03	TCGGTG	NCNNNG
5UTR_PPDK_ZM_c30.42	old_5UTR_PPDK_maize.1	2.7531e-03	---CTCCCA-	ATCCYCTCMT
5UTR_PPDK_ZM_c30.42	old_5UTR_PPDK_maize.5	3.3696e-03	-CTCCCA-	CCTCNCMN
5UTR_PPDK_ZM_c30.42	old_5UTR_PPDK_maize.11	8.0059e-03	CTCCCA	NNNCNC
5UTR_PPDK_ZM_c30.44	old_5UTR_PPDK_maize.11	3.6200e-03	CGACTC	NNNCNC
5UTR_PPDK_ZM_c30.44	old_5UTR_PPDK_maize.13	7.5993e-03	GAGTCG	NCNNNG
5UTR_PPDK_ZM_c30.44	old_5UTR_PPDK_maize.9	9.8601e-03	CGACTC	CNNANC
5UTR_PPDK_ZM_c30.46	old_5UTR_PPDK_maize.13	9.6839e-03	TCGCGG	NCNNNG
5UTR_PPDK_ZM_c30.49	old_5UTR_PPDK_maize.10	2.7461e-03	CCGCAT	CCNCNC
5UTR_PPDK_ZM_c30.49	old_5UTR_PPDK_maize.11	7.8819e-03	CCGCAT	NNNCNC
5UTR_PPDK_ZM_c30.49	old_5UTR_PPDK_maize.1	8.8966e-03	----CCGCAT	ATCCYCTCMT
5UTR_PPDK_ZM_c30.49	old_5UTR_PPDK_maize.13	9.9394e-03	CCGCAT	NCNNNG
5UTR_PPDK_ZM_c30.50	old_5UTR_PPDK_maize.13	3.0909e-03	TCGACG	NCNNNG
5UTR_PPDK_ZM_c30.50	old_5UTR_PPDK_maize.10	8.9790e-03	CGTCGA	CCNCNC
5UTR_PPDK_ZM_c30.51	old_5UTR_PPDK_maize.11	2.2630e-03	TGCCCC	NNNCNC
5UTR_PPDK_ZM_c30.52	old_5UTR_PPDK_maize.10	3.5832e-03	AATCAC	CCNCNC
5UTR_PPDK_ZM_c30.53	old_5UTR_PPDK_maize.11	4.8793e-03	AGCCAC	NNNCNC
5UTR_PPDK_ZM_c30.54	old_5UTR_PPDK_maize.11	2.7053e-04	CCCCTN	NNNCNC
5UTR_PPDK_ZM_c30.54	old_5UTR_PPDK_maize.10	2.1720e-03	CCCCTN	CCNCNC
5UTR_PPDK_ZM_c30.54	old_5UTR_PPDK_maize.1	2.5927e-03	--NAGGGG--	AKGAGRGGAT
5UTR_PPDK_ZM_c30.54	old_5UTR_PPDK_maize.12	5.3893e-03	CCCCTN	NNCNNG
5UTR_PPDK_ZM_c30.54	old_5UTR_PPDK_maize.5	9.2807e-03	--NAGGGG	NKGNGAGG
5UTR_PPDK_ZM_c30.56	old_5UTR_PPDK_maize.9	1.5181e-03	CAAATC	CNNANC
5UTR_PPDK_ZM_c30.57	old_5UTR_PPDK_maize.4	9.1808e-03	--AGCACA	AAARMAAA
5UTR_PPDK_ZM_c30.58	old_5UTR_PPDK_maize.13	7.5762e-03	TCGCCG	NCNNNG
5UTR_PPDK_ZM_c30.58	old_5UTR_PPDK_maize.12	9.4171e-03	TCGCCG	NNCNNG
5UTR_PPDK_ZM_c30.60	old_5UTR_PPDK_maize.9	3.9263e-04	CTMGTC	CNNANC
5UTR_PPDK_ZM_c30.60	old_5UTR_PPDK_maize.12	1.0393e-03	GACKAG	NNCNNG
5UTR_PPDK_ZM_c30.60	old_5UTR_PPDK_maize.13	1.1653e-03	GACKAG	NCNNNG
5UTR_PPDK_ZM_c30.60	old_5UTR_PPDK_maize.11	1.6786e-03	CTMGTC	NNNCNC
5UTR_PPDK_ZM_c30.60	old_5UTR_PPDK_maize.3	3.3040e-03	CTMGTC--	CTNATCCS
5UTR_PPDK_ZM_c30.61	old_5UTR_PPDK_maize.11	4.4578e-03	CCGCTT	NNNCNC
5UTR_PPDK_ZM_c30.61	old_5UTR_PPDK_maize.10	5.7439e-03	CCGCTT	CCNCNC
5UTR_PPDK_ZM_c30.61	old_5UTR_PPDK_maize.1	9.3439e-03	--CCGCTT--	ATCCYCTCMT
5UTR_PPDK_ZM_c30.63	old_5UTR_PPDK_maize.12	4.5214e-03	AGCCCG	NNCNNG
5UTR_PP_ZM_c30.53	old_5UTR_PP_maize.1	3.4022e-03	AGGTGGTG	-GGCGGCG
5UTR_PP_ZM_c30.62	old_5UTR_PP_maize.3	8.0106e-03	TCCACC	NNNNNC
5UTR_PP_ZM_c30.66	old_5UTR_PP_maize.3	4.8297e-03	AGTCGC	NNNNNC
5UTR_PP_ZM_c30.66	old_5UTR_PP_maize.1	6.1504e-03	-GCGACT	GGCGGCG
5UTR_PP_ZM_c30.70	old_5UTR_PP_maize.3	9.8842e-03	AGAGCCTC	--NNNNNC
5UTR_PP_ZM_c30.71	old_5UTR_PP_maize.3	8.8704e-03	C-TAGCC	-NNNNNC
5UTR_PP_ZM_c30.73	old_5UTR_PP_maize.1	8.1908e-03	-GCTCCG	GGCGGCG
5UTR_PP_ZM_c30.73	old_5UTR_PP_maize.3	9.9788e-03	CGGAGC	NNNNNC
5UTR_PP_ZM_c30.78	old_5UTR_PP_maize.3	4.8800e-03	AAAACCCT	--NNNNNC
5UTR_PP_ZM_c30.79	old_5UTR_PP_maize.3	5.3846e-03	CCAGNC	NNNNNC
5UTR_PP_ZM_c30.80	old_5UTR_PP_maize.1	2.2010e-03	GGCGGG-	GGCGGCG
5UTR_PP_ZM_c30.85	old_5UTR_PP_maize.3	4.7377e-03	CCCACC	NNNNNC
5UTR_PP_ZM_c30.88	old_5UTR_PP_maize.3	9.2754e-03	G-ATCCC	-NNNNNC
5UTR_PP_ZM_c30.90	old_5UTR_PP_maize.3	7.1990e-03	A-GAGNC	-NNNNNC
5UTR_PPT_ZM_c30.9	old_5UTR_PPT_maize.13	1.2022e-03	YTCCCTTC	AKCCCTTG
5UTR_PPT_ZM_c30.9	old_5UTR_PPT_maize.15	1.8058e-03	GAAGGGAR	SAAGGGMT
5UTR_PPT_ZM_c30.27	old_5UTR_PPT_maize.13	2.5647e-03	AGAAGGGA-	-CAAGGGMT
5UTR_PPT_ZM_c30.27	old_5UTR_PPT_maize.15	3.6380e-03	-TCCCTTCT	AKCCCTTS-
5UTR_PPT_ZM_c30.31	old_5UTR_PPT_maize.27	9.4729e-03	AAGGAGNG	--GGGCTG
5UTR_PPT_ZM_c30.32	old_5UTR_PPT_maize.6	7.7989e-03	TTGGAGTT	GCGGTGTA
5UTR_PPT_ZM_c30.37	old_5UTR_PPT_maize.22	1.5367e-04	AGGGTT	ANGGNT
5UTR_PPT_ZM_c30.37	old_5UTR_PPT_maize.15	1.5873e-03	--AGGGTT	SAAGGGMT
5UTR_PPT_ZM_c30.37	old_5UTR_PPT_maize.13	1.9473e-03	--AGGGTT	CAAGGGMT
5UTR_PPT_ZM_c30.37	old_5UTR_PPT_maize.10	3.0378e-03	--AGGGTT	CNACGGKT
5UTR_PPT_ZM_c30.38	old_5UTR_PPT_maize.27	5.2136e-03	GGTTTG	GGGCTG
5UTR_PPT_ZM_c30.38	old_5UTR_PPT_maize.19	9.0452e-03	GGTTTG	NNTGNA
5UTR_PPT_ZM_c30.39	old_5UTR_PPT_maize.8	5.4436e-03	-GGAGAC-	GGGATACA
5UTR_PPT_ZM_c30.39	old_5UTR_PPT_maize.3	6.1761e-03	----GTCTCC	CGGTGTATCC
5UTR_PPT_ZM_c30.41	old_5UTR_PPT_maize.22	6.5951e-04	AGSGTT	ANGGNT
5UTR_PPT_ZM_c30.41	old_5UTR_PPT_maize.15	8.5075e-03	--AGSGTT	SAAGGGMT
5UTR_PPT_ZM_c30.41	old_5UTR_PPT_maize.13	9.4360e-03	--AGSGTT	CAAGGGMT
5UTR_PPT_ZM_c30.41	old_5UTR_PPT_maize.19	9.9453e-03	AGSGTT	NNTGNA
5UTR_PPT_ZM_c30.42	old_5UTR_PPT_maize.20	9.9991e-03	ACTCCA	GNTCTA
5UTR_PPT_ZM_c30.45	old_5UTR_PPT_maize.13	2.2863e-04	-AAGGGA-	CAAGGGMT
5UTR_PPT_ZM_c30.45	old_5UTR_PPT_maize.15	4.6047e-04	-AAGGGA-	SAAGGGMT
5UTR_PPT_ZM_c30.45	old_5UTR_PPT_maize.22	5.2960e-03	AAGGGA	ANGGNT
5UTR_PPT_ZM_c30.47	old_5UTR_PPT_maize.27	1.6119e-04	GGTCTG	GGGCTG
5UTR_PPT_ZM_c30.47	old_5UTR_PPT_maize.20	3.1854e-03	GGTCTG	GNTCTA
5UTR_PPT_ZM_c30.47	old_5UTR_PPT_maize.19	3.9090e-03	GGTCTG	NNTGNA
5UTR_PPT_ZM_c30.47	old_5UTR_PPT_maize.18	5.1599e-03	CAGACC	YATCCC
5UTR_PPT_ZM_c30.48	old_5UTR_PPT_maize.22	2.5443e-05	ANGGTT	ANGGNT
5UTR_PPT_ZM_c30.48	old_5UTR_PPT_maize.10	3.1106e-04	AACCNT--	AMCCGTNG
5UTR_PPT_ZM_c30.48	old_5UTR_PPT_maize.15	5.4152e-03	--ANGGTT	SAAGGGMT
5UTR_PPT_ZM_c30.48	old_5UTR_PPT_maize.13	6.5420e-03	--ANGGTT	CAAGGGMT
5UTR_PPT_ZM_c30.49	old_5UTR_PPT_maize.13	1.8955e-03	-ACGGGA-	CAAGGGMT
5UTR_PPT_ZM_c30.49	old_5UTR_PPT_maize.22	2.2560e-03	ACGGGA	ANGGNT
5UTR_PPT_ZM_c30.49	old_5UTR_PPT_maize.15	4.5279e-03	-ACGGGA-	SAAGGGMT
5UTR_PPT_ZM_c30.50	old_5UTR_PPT_maize.26	1.3703e-04	TTCAGG	KRCAGG
5UTR_PPT_ZM_c30.50	old_5UTR_PPT_maize.19	5.6091e-03	CCTGAA	NNTGNA
5UTR_PPT_ZM_c30.52	old_5UTR_PPT_maize.27	1.3098e-04	GGACTG	GGGCTG
5UTR_PPT_ZM_c30.52	old_5UTR_PPT_maize.18	7.1829e-03	CAGTCC	YATCCC
5UTR_PPT_ZM_c30.52	old_5UTR_PPT_maize.34	8.0512e-03	-GGACTG	RGGNCT-
5UTR_PPT_ZM_c30.53	old_5UTR_PPT_maize.20	3.4780e-03	GNTTTN	GNTCTA
5UTR_PPT_ZM_c30.53	old_5UTR_PPT_maize.19	3.6053e-03	GNTTTN	NNTGNA
5UTR_PPT_ZM_c30.54	old_5UTR_PPT_maize.26	9.3700e-03	GCGAGG	KRCAGG
5UTR_PPT_ZM_c30.55	old_5UTR_PPT_maize.26	3.8587e-03	AKCNGG	KRCAGG
5UTR_PPT_ZM_c30.55	old_5UTR_PPT_maize.22	4.1351e-03	AKCNGG	ANCCNT
5UTR_PPT_ZM_c30.60	old_5UTR_PPT_maize.22	1.1599e-04	AACCAT	ANCCNT
5UTR_PPT_ZM_c30.60	old_5UTR_PPT_maize.10	2.1040e-03	--ATGGTT	CNACGGKT
5UTR_PPT_ZM_c30.60	old_5UTR_PPT_maize.15	7.9804e-03	--ATGGTT	SAAGGGMT
5UTR_PPT_ZM_c30.60	old_5UTR_PPT_maize.13	9.1587e-03	--ATGGTT	CAAGGGMT
5UTR_PPT_ZM_c30.61	old_5UTR_PPT_maize.19	5.2327e-03	AGNGAC	NNTGNA
5UTR_PPT_ZM_c30.63	old_5UTR_PPT_maize.26	4.0969e-03	CGKAGG	KRCAGG
5UTR_PPT_ZM_c30.66	old_5UTR_PPT_maize.18	1.1615e-03	CGGATT	GGGATR
5UTR_PPT_ZM_c30.66	old_5UTR_PPT_maize.22	6.8781e-03	AATCCG	ANCCNT
5UTR_PPT_ZM_c30.68	old_5UTR_PPT_maize.27	7.0244e-03	GNCCAG	GGGCTG
5UTR_PPT_ZM_c30.68	old_5UTR_PPT_maize.22	7.5718e-03	CTGGNC	ANGGNT
5UTR_PPT_ZM_c30.69	old_5UTR_PPT_maize.27	1.2743e-03	AANGCC	CAGCCC
5UTR_PPT_ZM_c30.69	old_5UTR_PPT_maize.18	4.8162e-03	GGCNTT	GGGATR
5UTR_PPT_ZM_c30.69	old_5UTR_PPT_maize.19	6.9537e-03	GGCNTT	NNTGNA
5UTR_PPT_ZM_c30.70	old_5UTR_PPT_maize.22	4.7198e-03	TCGATT	ANGGNT
5UTR_PPT_ZM_c30.70	old_5UTR_PPT_maize.18	5.9295e-03	TCGATT	GGGATR
5UTR_PPT_ZM_c30.70	old_5UTR_PPT_maize.20	6.7056e-03	AATCGA	GNTCTA
5UTR_TPT_ZM_c30.6	old_5UTR_TPT_maize.36	4.9321e-03	GMGGMGG	-KGSAGG
5UTR_TPT_ZM_c30.6	old_5UTR_TPT_maize.23	5.5173e-03	GMGGMGG-	SAGGNGSN
5UTR_TPT_ZM_c30.6	old_5UTR_TPT_maize.44	7.8654e-03	CCKCCKC	-CCSCSC
5UTR_TPT_ZM_c30.8	old_5UTR_TPT_maize.7	6.1602e-03	GGAGGRAG--	GGGGGTAGTC
5UTR_TPT_ZM_c30.9	old_5UTR_TPT_maize.25	4.4712e-03	GTGGTGG-	KGGGTGGT
5UTR_TPT_ZM_c30.40	old_5UTR_TPT_maize.25	3.3670e-03	TCGGCCCT	ACCACCCM
5UTR_TPT_ZM_c30.40	old_5UTR_TPT_maize.44	4.7739e-03	AGGGCCGA	-GSGSGG-
5UTR_TPT_ZM_c30.40	old_5UTR_TPT_maize.17	4.8870e-03	AGGGCCGA	ACTGTGGA
5UTR_TPT_ZM_c30.40	old_5UTR_TPT_maize.24	6.6486e-03	AGGGCCGA	TGGNTGGT
5UTR_TPT_ZM_c30.42	old_5UTR_TPT_maize.17	4.9963e-04	CGNGGGGA	ACTGTGGA
5UTR_TPT_ZM_c30.42	old_5UTR_TPT_maize.44	1.0828e-03	CGNGGGGA	-GSGSGG-
5UTR_TPT_ZM_c30.42	old_5UTR_TPT_maize.19	1.3847e-03	CGNGGGGA	TYTGKGGG
5UTR_TPT_ZM_c30.42	old_5UTR_TPT_maize.25	3.6399e-03	CGNGGGGA	KGGGTGGT
5UTR_TPT_ZM_c30.42	old_5UTR_TPT_maize.21	4.7586e-03	TCCCCNCG	TGCAGNCT
5UTR_TPT_ZM_c30.43	old_5UTR_TPT_maize.44	5.4416e-03	NGGGCCGC	-GSGSGG-
5UTR_TPT_ZM_c30.45	old_5UTR_TPT_maize.22	8.3912e-04	GAGNGGAA	CAGWKGCA
5UTR_TPT_ZM_c30.45	old_5UTR_TPT_maize.44	3.9589e-03	GAGNGGAA	GSGSGG--
5UTR_TPT_ZM_c30.46	old_5UTR_TPT_maize.7	1.3324e-03	GGGAGNNG--	GGGGGTAGTC
5UTR_TPT_ZM_c30.46	old_5UTR_TPT_maize.13	2.2921e-03	GGGAGNNG	GGGWYTGT
5UTR_TPT_ZM_c30.46	old_5UTR_TPT_maize.44	8.8871e-03	GGGAGNNG	--GSGSGG
5UTR_TPT_ZM_c30.48	old_5UTR_TPT_maize.44	7.4785e-03	GCCCATCG	-CCSCSC-
5UTR_TPT_ZM_c30.48	old_5UTR_TPT_maize.24	7.9506e-03	CGATGGGC	TGGNTGGT
5UTR_TPT_ZM_c30.50	old_5UTR_TPT_maize.44	2.1222e-03	GGGCCG	GSGSGG
5UTR_TPT_ZM_c30.50	old_5UTR_TPT_maize.42	5.6827e-03	GGGCCG	GGKNTG
5UTR_TPT_ZM_c30.50	old_5UTR_TPT_maize.40	9.3818e-03	GGGCCG	GAGNCT
5UTR_TPT_ZM_c30.51	old_5UTR_TPT_maize.40	1.7971e-03	GAGTCG	GAGNCT
5UTR_TPT_ZM_c30.51	old_5UTR_TPT_maize.44	7.8288e-03	GAGTCG	GSGSGG
5UTR_TPT_ZM_c30.52	old_5UTR_TPT_maize.44	1.0740e-03	CCACTC	CCSCSC
5UTR_TPT_ZM_c30.52	old_5UTR_TPT_maize.29	3.1286e-03	CCACTC	CCAGMC
5UTR_TPT_ZM_c30.52	old_5UTR_TPT_maize.25	6.4396e-03	-GAGTGG-	KGGGTGGT
5UTR_TPT_ZM_c30.52	old_5UTR_TPT_maize.24	8.2849e-03	-CCACTC-	ACCANCCA
5UTR_TPT_ZM_c30.53	old_5UTR_TPT_maize.29	3.2649e-03	GATTGG	GKCTGG
5UTR_TPT_ZM_c30.53	old_5UTR_TPT_maize.42	7.6750e-03	CCAATC	CANMCC
5UTR_TPT_ZM_c30.54	old_5UTR_TPT_maize.6	5.9185e-03	----CTAGGG	TAGTCTGGGG
5UTR_TPT_ZM_c30.55	old_5UTR_TPT_maize.29	5.6392e-03	GANTCG	GKCTGG
5UTR_TPT_ZM_c30.56	old_5UTR_TPT_maize.42	1.9233e-03	GGTTTT	GGKNTG
5UTR_TPT_ZM_c30.57	old_5UTR_TPT_maize.40	9.8852e-03	GAAGCG	GAGNCT
5UTR_TPT_ZM_c30.60	old_5UTR_TPT_maize.6	6.8746e-03	----CTCGGG	TAGTCTGGGG
5UTR_TPT_ZM_c30.63	old_5UTR_TPT_maize.44	1.8206e-03	ACTCGC	CCSCSC
5UTR_TPT_ZM_c30.64	old_5UTR_TPT_maize.13	3.4690e-03	GGGAGT--	GGGWYTGT
5UTR_TPT_ZM_c30.64	old_5UTR_TPT_maize.36	4.5146e-03	ACTCCC	CCTSCM
5UTR_TPT_ZM_c30.64	old_5UTR_TPT_maize.44	5.7600e-03	GGGAGT	GSGSGG
5UTR_TPT_ZM_c30.64	old_5UTR_TPT_maize.7	8.2145e-03	----ACTCCC	GACTACCCCC
5UTR_TPT_ZM_c30.64	old_5UTR_TPT_maize.11	8.4710e-03	-GGGAGT-	GGGTAGTC
5UTR_TPT_ZM_c30.66	old_5UTR_TPT_maize.44	1.5297e-04	GCGTGG	GSGSGG
5UTR_TPT_ZM_c30.66	old_5UTR_TPT_maize.29	3.7988e-03	GCGTGG	GKCTGG
5UTR_TPT_ZM_c30.66	old_5UTR_TPT_maize.25	7.0604e-03	-GCGTGG-	KGGGTGGT
5UTR_TPT_ZM_c30.66	old_5UTR_TPT_maize.24	9.1605e-03	-GCGTGG-	TGGNTGGT
5UTR_TPT_ZM_c30.67	old_5UTR_TPT_maize.42	6.1203e-03	GTTCCG	GGKNTG
5UTR_TPT_ZM_c30.68	old_5UTR_TPT_maize.42	5.1683e-04	GGTCCG	GGKNTG
5UTR_TPT_ZM_c30.68	old_5UTR_TPT_maize.44	4.7762e-03	GGTCCG	GSGSGG
5UTR_TPT_ZM_c30.68	old_5UTR_TPT_maize.13	9.9566e-03	-GGTCCG-	GGGWYTGT
5UTR_TPT_ZM_c30.69	old_5UTR_TPT_maize.15	5.0838e-03	CCCGGA--	CCCAGMCT
5UTR_TPT_ZM_c30.69	old_5UTR_TPT_maize.44	6.2162e-03	CCCGGA	CCSCSC
5UTR_TPT_ZM_c30.69	old_5UTR_TPT_maize.6	6.2884e-03	-CCCGGA---	CCCCAGACTA
5UTR_TPT_ZM_c30.69	old_5UTR_TPT_maize.36	6.7149e-03	TCCGGG	KGSAGG
5UTR_TPT_ZM_c30.69	old_5UTR_TPT_maize.19	7.4055e-03	TCCGGG--	TYTGKGGG
5UTR_TPT_ZM_c30.70	old_5UTR_TPT_maize.29	6.5064e-03	CTCKAG	GKCTGG
5UTR_TPT_ZM_c30.72	old_5UTR_TPT_maize.29	9.8550e-04	GNCTCG	GKCTGG
5UTR_TPT_ZM_c30.72	old_5UTR_TPT_maize.15	8.2039e-03	-GNCTCG-	AGKCTGGG
5UTR_TPT_ZM_c30.72	old_5UTR_TPT_maize.6	9.4204e-03	--GNCTCG--	TAGTCTGGGG
5UTR_TPT_ZM_c30.74	old_5UTR_TPT_maize.42	2.0893e-03	GGAKAG	GGKNTG
5UTR_TPT_ZM_c30.74	old_5UTR_TPT_maize.24	3.4513e-03	-GGAKAG-	TGGNTGGT
5UTR_TPT_ZM_c30.74	old_5UTR_TPT_maize.8	3.6352e-03	----CTMTCC	GATACCATCC
5UTR_TPT_ZM_c30.74	old_5UTR_TPT_maize.25	4.1932e-03	-CTMTCC-	ACCACCCM
5UTR_TPT_ZM_c30.74	old_5UTR_TPT_maize.13	4.9734e-03	-CTMTCC-	ACARWCCC
5UTR_TPT_ZM_c30.75	old_5UTR_TPT_maize.40	4.4709e-03	GGGGAT	GAGNCT
5UTR_TPT_ZM_c30.75	old_5UTR_TPT_maize.7	6.4181e-03	GGGGAT----	GGGGGTAGTC
5UTR_TPT_ZM_c30.76	old_5UTR_TPT_maize.42	2.8723e-04	GGTTAG	GGKNTG
5UTR_TPT_ZM_c30.76	old_5UTR_TPT_maize.25	3.8666e-03	-GGTTAG-	KGGGTGGT
5UTR_TPT_ZM_c30.76	old_5UTR_TPT_maize.11	4.4879e-03	GGTTAG--	GGGTAGTC
5UTR_TPT_ZM_c30.76	old_5UTR_TPT_maize.24	4.7032e-03	-GGTTAG-	TGGNTGGT
5UTR_TPT_ZM_c30.76	old_5UTR_TPT_maize.7	5.2560e-03	--GGTTAG--	GGGGGTAGTC
5UTR_TPT_ZM_c30.77	old_5UTR_TPT_maize.23	5.3637e-03	GAGKAG--	SAGGNGSN
5UTR_TPT_ZM_c30.77	old_5UTR_TPT_maize.44	7.7872e-03	GAGKAG	GSGSGG
5UTR_TPT_ZM_c30.77	old_5UTR_TPT_maize.40	8.6525e-03	GAGKAG	GAGNCT
5UTR_TPT_ZM_c30.78	old_5UTR_TPT_maize.8	1.6452e-04	GGATGG----	GGATGGTATC
5UTR_TPT_ZM_c30.78	old_5UTR_TPT_maize.24	3.4815e-04	-CCATCC-	ACCANCCA
5UTR_TPT_ZM_c30.78	old_5UTR_TPT_maize.29	1.0853e-03	GGATGG	GKCTGG
5UTR_TPT_ZM_c30.78	old_5UTR_TPT_maize.25	1.1205e-03	-GGATGG-	KGGGTGGT

## Sheet: 3UTR.ZM
motif_1_id	motif_2_id	p_value	motif_1_cons	motif_2_cons
3UTR_AlaAT_ZM_c30.13	old_3UTR_AlaAT_maize.67	4.3625e-03	TGTTTST	-GTTTMA
3UTR_AlaAT_ZM_c30.13	old_3UTR_AlaAT_maize.57	6.8943e-03	ASAAACA	-GAGACA
3UTR_AlaAT_ZM_c30.18	old_3UTR_AlaAT_maize.8	3.5609e-03	--GGTTTCTG	GCGGTTTCAG
3UTR_AlaAT_ZM_c30.19	old_3UTR_AlaAT_maize.34	9.3326e-03	CTNCTCC	CTCCAC-
3UTR_AlaAT_ZM_c30.27	old_3UTR_AlaAT_maize.58	9.1236e-03	TCATNTATTT	---CGTWTT-
3UTR_AlaAT_ZM_c30.30	old_3UTR_AlaAT_maize.42	3.8035e-03	ACACAGAA	CCACAG--
3UTR_AlaAT_ZM_c30.31	old_3UTR_AlaAT_maize.37	4.0925e-03	TGTGTATN	TGCGTA--
3UTR_AlaAT_ZM_c30.31	old_3UTR_AlaAT_maize.57	7.3340e-03	NATACACA	--GAGACA
3UTR_AlaAT_ZM_c30.32	old_3UTR_AlaAT_maize.57	6.0436e-03	TTATNTGT	-TGTCTC-
3UTR_AlaAT_ZM_c30.33	old_3UTR_AlaAT_maize.58	1.7065e-03	CAAATATG	--AAWACG
3UTR_AlaAT_ZM_c30.34	old_3UTR_AlaAT_maize.59	7.4396e-03	ATACANTG	-TAAAMT-
3UTR_AlaAT_ZM_c30.37	old_3UTR_AlaAT_maize.58	6.6694e-03	CAAATAGC	--AAWACG
3UTR_AlaAT_ZM_c30.38	old_3UTR_AlaAT_maize.57	5.6027e-03	TTNTGTNT	-TGTCTC-
3UTR_AlaAT_ZM_c30.39	old_3UTR_AlaAT_maize.49	1.9921e-03	TTGGTTNC	--GGTTNN
3UTR_AlaAT_ZM_c30.39	old_3UTR_AlaAT_maize.56	4.3856e-03	TTGGTTNC	-NGNNNG-
3UTR_AlaAT_ZM_c30.39	old_3UTR_AlaAT_maize.66	6.8147e-03	GNAACCAA	ATARCA--
3UTR_AlaAT_ZM_c30.40	old_3UTR_AlaAT_maize.57	2.1337e-03	CATACA	GAGACA
3UTR_AlaAT_ZM_c30.43	old_3UTR_AlaAT_maize.67	1.9108e-03	ATAAAC	TKAAAC
3UTR_AlaAT_ZM_c30.43	old_3UTR_AlaAT_maize.31	4.0339e-03	-GTTTAT-	GGTTSRTT
3UTR_AlaAT_ZM_c30.43	old_3UTR_AlaAT_maize.45	4.5049e-03	-GTTTAT	MGTTTA-
3UTR_AlaAT_ZM_c30.43	old_3UTR_AlaAT_maize.33	4.9406e-03	GTTTAT--	GTTTAAAT
3UTR_AlaAT_ZM_c30.43	old_3UTR_AlaAT_maize.66	5.5435e-03	ATAAAC	ATARCA
3UTR_AlaAT_ZM_c30.44	old_3UTR_AlaAT_maize.57	4.7107e-03	GACATA	GAGACA
3UTR_AlaAT_ZM_c30.46	old_3UTR_AlaAT_maize.59	3.4218e-03	TACAGT	TAAAMT
3UTR_AlaAT_ZM_c30.46	old_3UTR_AlaAT_maize.48	6.7297e-03	ACTGTA	GTNGTA
3UTR_AlaAT_ZM_c30.46	old_3UTR_AlaAT_maize.52	9.4693e-03	TACAGT	AACGRT
3UTR_AlaAT_ZM_c30.47	old_3UTR_AlaAT_maize.67	7.7117e-04	GTTTCT	GTTTMA
3UTR_AlaAT_ZM_c30.47	old_3UTR_AlaAT_maize.49	4.0103e-03	GTTTCT	GGTTNN
3UTR_AlaAT_ZM_c30.49	old_3UTR_AlaAT_maize.66	6.8655e-03	ACAGAA	ATARCA
3UTR_AlaAT_ZM_c30.50	old_3UTR_AlaAT_maize.43	5.2980e-04	CCGTAA	CGGTAA
3UTR_AlaAT_ZM_c30.50	old_3UTR_AlaAT_maize.61	5.5543e-04	CCGTAA	MGSTAA
3UTR_AlaAT_ZM_c30.50	old_3UTR_AlaAT_maize.38	7.9514e-04	TTACGG	TTASCG
3UTR_AlaAT_ZM_c30.50	old_3UTR_AlaAT_maize.46	9.5003e-04	TTACGG	TKACCG
3UTR_AlaAT_ZM_c30.50	old_3UTR_AlaAT_maize.62	3.4839e-03	TTACGG	TTNAMG
3UTR_AlaAT_ZM_c30.51	old_3UTR_AlaAT_maize.59	5.4357e-04	TACACT	TAAAMT
3UTR_AlaAT_ZM_c30.51	old_3UTR_AlaAT_maize.62	6.9805e-03	TACACT	TTNAMG
3UTR_AlaAT_ZM_c30.51	old_3UTR_AlaAT_maize.37	7.9016e-03	TACACT	TACGCA
3UTR_AlaAT_ZM_c30.51	old_3UTR_AlaAT_maize.48	8.3065e-03	TACACT	TACNAC
3UTR_AlaAT_ZM_c30.52	old_3UTR_AlaAT_maize.63	7.6836e-04	AGCACA	ANCGCA
3UTR_AlaAT_ZM_c30.52	old_3UTR_AlaAT_maize.66	3.6210e-03	AGCACA	ATARCA
3UTR_AlaAT_ZM_c30.52	old_3UTR_AlaAT_maize.55	3.7501e-03	TGTGCT	TGGGAT
3UTR_AlaAT_ZM_c30.52	old_3UTR_AlaAT_maize.51	9.9941e-03	TGTGCT	TTTGCG
3UTR_AlaAT_ZM_c30.53	old_3UTR_AlaAT_maize.44	1.5802e-03	AACCTG	AAACCG
3UTR_AlaAT_ZM_c30.53	old_3UTR_AlaAT_maize.36	2.7147e-03	CAGGTT	CGGTTT
3UTR_AlaAT_ZM_c30.53	old_3UTR_AlaAT_maize.27	5.1176e-03	AACCTG--	AACCGGGC
3UTR_AlaAT_ZM_c30.53	old_3UTR_AlaAT_maize.58	6.2955e-03	CAGGTT	CGTWTT
3UTR_AlaAT_ZM_c30.54	old_3UTR_AlaAT_maize.67	1.1666e-03	GTTACA	GTTTMA
3UTR_AlaAT_ZM_c30.54	old_3UTR_AlaAT_maize.57	2.1350e-03	GTTACA	GAGACA
3UTR_AlaAT_ZM_c30.54	old_3UTR_AlaAT_maize.66	4.3116e-03	GTTACA	ATARCA
3UTR_AlaAT_ZM_c30.54	old_3UTR_AlaAT_maize.41	7.7032e-03	TGTAAC	TTTAAA
3UTR_AlaAT_ZM_c30.55	old_3UTR_AlaAT_maize.55	3.4681e-03	AACCTA	ATCCCA
3UTR_AlaAT_ZM_c30.55	old_3UTR_AlaAT_maize.31	6.3520e-03	--TAGGTT	GGTTSRTT
3UTR_AlaAT_ZM_c30.56	old_3UTR_AlaAT_maize.25	1.0394e-03	--ACAGAT	TGACMGAT
3UTR_AlaAT_ZM_c30.56	old_3UTR_AlaAT_maize.19	6.7798e-03	-ATCTGT-	AANCGGTC
3UTR_AlaAT_ZM_c30.56	old_3UTR_AlaAT_maize.52	9.4652e-03	ATCTGT	AACGRT
3UTR_AlaAT_ZM_c30.57	old_3UTR_AlaAT_maize.63	6.5022e-03	AGCATA	ANCGCA
3UTR_AlaAT_ZM_c30.57	old_3UTR_AlaAT_maize.51	8.7956e-03	TATGCT	TTTGCG
3UTR_AlaAT_ZM_c30.58	old_3UTR_AlaAT_maize.46	2.6227e-04	NGGTTA	CGGTMA
3UTR_AlaAT_ZM_c30.58	old_3UTR_AlaAT_maize.44	3.2994e-04	TAACCN	AAACCG
3UTR_AlaAT_ZM_c30.58	old_3UTR_AlaAT_maize.36	5.1988e-04	TAACCN	AAACCG
3UTR_AlaAT_ZM_c30.58	old_3UTR_AlaAT_maize.43	7.5722e-04	TAACCN	TTACCG
3UTR_AlaAT_ZM_c30.58	old_3UTR_AlaAT_maize.61	1.2559e-03	TAACCN	TTASCK
3UTR_AlaAT_ZM_c30.60	old_3UTR_AlaAT_maize.66	6.3005e-03	ATCATA	ATARCA
3UTR_AlaAT_ZM_c30.60	old_3UTR_AlaAT_maize.48	6.5932e-03	ATCATA	GTNGTA
3UTR_AlaAT_ZM_c30.60	old_3UTR_AlaAT_maize.63	7.0048e-03	TATGAT	TGCGNT
3UTR_AlaAT_ZM_c30.60	old_3UTR_AlaAT_maize.55	8.1544e-03	ATCATA	ATCCCA
3UTR_AlaAT_ZM_c30.61	old_3UTR_AlaAT_maize.58	2.4580e-03	ATTAGG	AAWACG
3UTR_AlaAT_ZM_c30.61	old_3UTR_AlaAT_maize.62	7.3484e-03	CCTAAT	CKTNAA
3UTR_AlaAT_ZM_c30.62	old_3UTR_AlaAT_maize.59	1.4327e-03	CACAYT	TAAAMT
3UTR_AlaAT_ZM_c30.62	old_3UTR_AlaAT_maize.58	5.6628e-03	CACAYT	CGTWTT
3UTR_AlaAT_ZM_c30.62	old_3UTR_AlaAT_maize.49	8.2522e-03	ARTGTG	GGTTNN
3UTR_AlaAT_ZM_c30.62	old_3UTR_AlaAT_maize.52	8.8446e-03	CACAYT	AACGRT
3UTR_AlaAT_ZM_c30.63	old_3UTR_AlaAT_maize.48	2.7484e-04	GTCTTA	GTNGTA
3UTR_AlaAT_ZM_c30.63	old_3UTR_AlaAT_maize.67	2.4912e-03	GTCTTA	GTTTMA
3UTR_AlaAT_ZM_c30.63	old_3UTR_AlaAT_maize.23	5.6466e-03	--GTCTTA	TGGTCGTA
3UTR_AlaAT_ZM_c30.63	old_3UTR_AlaAT_maize.59	7.6499e-03	TAAGAC	TAAAMT
3UTR_AlaAT_ZM_c30.63	old_3UTR_AlaAT_maize.14	8.4328e-03	-GTCTTA-	GGTCGTAC
3UTR_AlaAT_ZM_c30.64	old_3UTR_AlaAT_maize.67	4.5247e-03	TTCTCA	GTTTMA
3UTR_AlaAT_ZM_c30.64	old_3UTR_AlaAT_maize.62	7.4004e-03	TTCTCA	TTNAMG
3UTR_AlaAT_ZM_c30.65	old_3UTR_AlaAT_maize.49	3.6936e-03	GCTTAC	GGTTNN
3UTR_AlaAT_ZM_c30.65	old_3UTR_AlaAT_maize.67	4.1341e-03	GCTTAC	GTTTMA
3UTR_AlaAT_ZM_c30.65	old_3UTR_AlaAT_maize.30	9.2585e-03	-GTAAGC-	MRTACGCA
3UTR_AlaAT_ZM_c30.66	old_3UTR_AlaAT_maize.44	1.3660e-03	CAGATT	CGGTTT
3UTR_AlaAT_ZM_c30.66	old_3UTR_AlaAT_maize.58	2.0334e-03	AATCTG	AAWACG
3UTR_AlaAT_ZM_c30.66	old_3UTR_AlaAT_maize.36	2.2914e-03	CAGATT	CGGTTT
3UTR_AlaAT_ZM_c30.66	old_3UTR_AlaAT_maize.19	3.0341e-03	--CAGATT	GACCGNTT
3UTR_AlaAT_ZM_c30.67	old_3UTR_AlaAT_maize.41	8.7684e-03	TGTACA	TTTAAA
3UTR_AlaAT_ZM_c30.68	old_3UTR_AlaAT_maize.27	1.8224e-03	-ACCRAG-	AACCGGGC
3UTR_AlaAT_ZM_c30.68	old_3UTR_AlaAT_maize.12	4.6093e-03	--CTYGGT--	CGNTCRGTTT
3UTR_AlaAT_ZM_c30.68	old_3UTR_AlaAT_maize.25	6.4127e-03	--ACCRAG	TGACMGAT
3UTR_AlaAT_ZM_c30.68	old_3UTR_AlaAT_maize.52	7.0630e-03	ACCRAG	AACGRT
3UTR_AlaAT_ZM_c30.68	old_3UTR_AlaAT_maize.19	9.3212e-03	-ACCRAG-	GACCGNTT
3UTR_AlaAT_ZM_c30.69	old_3UTR_AlaAT_maize.52	7.0912e-03	AGRGGC	AACGRT
3UTR_AlaAT_ZM_c30.70	old_3UTR_AlaAT_maize.11	1.2098e-03	--CAAAAC--	GCCAAAACCG
3UTR_AlaAT_ZM_c30.70	old_3UTR_AlaAT_maize.6	1.3027e-03	CAAAAC----	CAAAACCGTT
3UTR_AlaAT_ZM_c30.70	old_3UTR_AlaAT_maize.49	2.4971e-03	GTTTTG	GGTTNN
3UTR_AlaAT_ZM_c30.70	old_3UTR_AlaAT_maize.67	5.0458e-03	GTTTTG	GTTTMA
3UTR_AlaAT_ZM_c30.70	old_3UTR_AlaAT_maize.59	9.4900e-03	CAAAAC	TAAAMT
3UTR_AlaAT_ZM_c30.71	old_3UTR_AlaAT_maize.31	5.0040e-03	GACCAA--	AAYSAACC
3UTR_AlaAT_ZM_c30.72	old_3UTR_AlaAT_maize.52	5.0353e-03	AATGGC	AACGRT
3UTR_AlaAT_ZM_c30.73	old_3UTR_AlaAT_maize.59	3.1991e-03	AATGTA	AKTTTA
3UTR_AlaAT_ZM_c30.73	old_3UTR_AlaAT_maize.48	7.7361e-03	AATGTA	GTNGTA
3UTR_AlaAT_ZM_c30.74	old_3UTR_AlaAT_maize.66	1.3655e-03	ATAGAA	ATARCA
3UTR_AlaAT_ZM_c30.75	old_3UTR_AlaAT_maize.31	3.9016e-03	-GTTTGT-	GGTTSRTT
3UTR_AlaAT_ZM_c30.75	old_3UTR_AlaAT_maize.67	4.1841e-03	GTTTGT	GTTTMA
3UTR_AspAT_ZM_c30.1	old_3UTR_AspAT_maize.4	1.2717e-03	TTTNTTTT	-TTTTTT-
3UTR_AspAT_ZM_c30.1	old_3UTR_AspAT_maize.6	2.5934e-03	AAAANAAA--	AAAAAAAANN
3UTR_AspAT_ZM_c30.1	old_3UTR_AspAT_maize.5	3.3252e-03	-TTTNTTTT	NTTTTTTT-
3UTR_AspAT_ZM_c30.2	old_3UTR_AspAT_maize.4	1.5756e-03	AAAMAAAM	--AAAAAA
3UTR_AspAT_ZM_c30.2	old_3UTR_AspAT_maize.6	2.6339e-03	--KTTTKTTT	NNTTTTTTTT
3UTR_AspAT_ZM_c30.2	old_3UTR_AspAT_maize.5	4.3614e-03	-KTTTKTTT	NTTTTTTT-
3UTR_AspAT_ZM_c30.14	old_3UTR_AspAT_maize.8	1.0992e-03	TCCAGYT	-MNAGNT
3UTR_AspAT_ZM_c30.24	old_3UTR_AspAT_maize.8	8.5311e-03	ACANTNTCAA	MNAGNT----
3UTR_AspAT_ZM_c30.26	old_3UTR_AspAT_maize.8	9.1129e-03	TTNANAGTGT	---MNAGNT-
3UTR_AspAT_ZM_c30.28	old_3UTR_AspAT_maize.4	3.8676e-03	TGANTTTGTT	----TTTTTT
3UTR_AspAT_ZM_c30.28	old_3UTR_AspAT_maize.8	8.2845e-03	TGANTTTGTT	MNAGNT----
3UTR_AspAT_ZM_c30.29	old_3UTR_AspAT_maize.8	4.0490e-03	TGNAGTTTGT	-MNAGNT---
3UTR_AspAT_ZM_c30.29	old_3UTR_AspAT_maize.4	7.5005e-03	ACAAACTNCA	AAAAAA----
3UTR_AspAT_ZM_c30.30	old_3UTR_AspAT_maize.11	6.8247e-03	ATTTGAAT	ACNNGNAN
3UTR_AspAT_ZM_c30.33	old_3UTR_AspAT_maize.4	4.3786e-03	CAGTTTGT	--TTTTTT
3UTR_AspAT_ZM_c30.35	old_3UTR_AspAT_maize.8	1.7600e-03	TGTCAGTT	--MNAGNT
3UTR_AspAT_ZM_c30.36	old_3UTR_AspAT_maize.4	8.0305e-03	ATGTTGTA	-TTTTTT-
3UTR_AspAT_ZM_c30.37	old_3UTR_AspAT_maize.4	5.2480e-03	ATTTTGGA	TTTTTT--
3UTR_AspAT_ZM_c30.43	old_3UTR_AspAT_maize.8	6.4583e-03	AACAGTAT	-MNAGNT-
3UTR_AspAT_ZM_c30.44	old_3UTR_AspAT_maize.4	5.9163e-03	CCAATACA	--AAAAAA
3UTR_AspAT_ZM_c30.47	old_3UTR_AspAT_maize.11	4.8072e-03	-TACAACTG	NTNCNNGT-
3UTR_AspAT_ZM_c30.48	old_3UTR_AspAT_maize.4	3.3244e-03	GGTTNTAT	--TTTTTT
3UTR_AspAT_ZM_c30.48	old_3UTR_AspAT_maize.6	8.6006e-03	ATANAACC--	AAAAAAAANN
3UTR_AspAT_ZM_c30.51	old_3UTR_AspAT_maize.10	5.1063e-04	-TTACAG-	NNTACNGN
3UTR_AspAT_ZM_c30.57	old_3UTR_AspAT_maize.4	2.3067e-03	TATTTG	TTTTTT
3UTR_AspAT_ZM_c30.58	old_3UTR_AspAT_maize.11	5.6915e-03	ACTTAG--	ACNNGNAN
3UTR_AspAT_ZM_c30.58	old_3UTR_AspAT_maize.8	9.9415e-03	CTAAGT	MNAGNT
3UTR_AspAT_ZM_c30.59	old_3UTR_AspAT_maize.4	1.9253e-03	TTTGTA	TTTTTT
3UTR_AspAT_ZM_c30.59	old_3UTR_AspAT_maize.11	8.5082e-03	-TTTGTA-	ACNNGNAN
3UTR_AspAT_ZM_c30.60	old_3UTR_AspAT_maize.8	5.4197e-04	GCAGTT	MNAGNT
3UTR_AspAT_ZM_c30.62	old_3UTR_AspAT_maize.11	6.9819e-03	-TACAAC-	NTNCNNGT
3UTR_AspAT_ZM_c30.62	old_3UTR_AspAT_maize.4	8.9547e-03	GTTGTA	TTTTTT
3UTR_AspAT_ZM_c30.63	old_3UTR_AspAT_maize.4	9.5136e-03	ATGTTG	TTTTTT
3UTR_AspAT_ZM_c30.71	old_3UTR_AspAT_maize.9	1.5815e-03	TAACCN--	TANCCNGN
3UTR_AspAT_ZM_c30.71	old_3UTR_AspAT_maize.10	4.2203e-03	-TAACCN-	NNTACNGN
3UTR_AspAT_ZM_c30.72	old_3UTR_AspAT_maize.10	2.8597e-03	-ATGTAA-	NCNGTANN
3UTR_AspAT_ZM_c30.76	old_3UTR_AspAT_maize.4	1.2563e-03	GATTTT	TTTTTT
3UTR_AspAT_ZM_c30.79	old_3UTR_AspAT_maize.8	4.1330e-03	ATAGTG	MNAGNT
3UTR_AspAT_ZM_c30.81	old_3UTR_AspAT_maize.9	1.7363e-04	TATCCG--	TANCCNGN
3UTR_AspAT_ZM_c30.83	old_3UTR_AspAT_maize.10	4.3360e-03	-TAACNG-	NNTACNGN
3UTR_AspAT_ZM_c30.83	old_3UTR_AspAT_maize.9	5.8238e-03	--CNGTTA	NCNGGNTA
3UTR_AspAT_ZM_c30.84	old_3UTR_AspAT_maize.8	2.7505e-03	ACAGTA	MNAGNT
3UTR_AspAT_ZM_c30.86	old_3UTR_AspAT_maize.4	1.2841e-03	CTGTTT	TTTTTT
3UTR_AspAT_ZM_c30.88	old_3UTR_AspAT_maize.10	2.0516e-03	-GTGTAA-	NCNGTANN
3UTR_AspAT_ZM_c30.89	old_3UTR_AspAT_maize.8	4.4850e-04	TCAGTT	MNAGNT
3UTR_AspAT_ZM_c30.90	old_3UTR_AspAT_maize.8	1.3232e-03	CAAGTG	MNAGNT
3UTR_AspAT_ZM_c30.91	old_3UTR_AspAT_maize.11	9.3382e-03	-TCCAAA-	NTNCNNGT
3UTR_CA_ZM_c30.2	old_3UTR_CA_maize.9	4.8697e-03	TTTTTTYT	TTTKTTCA
3UTR_CA_ZM_c30.3	old_3UTR_CA_maize.79	5.4760e-03	TATGTANA	--TNTAGA
3UTR_CA_ZM_c30.4	old_3UTR_CA_maize.79	4.9088e-03	TGTAS-	TNTAGA
3UTR_CA_ZM_c30.9	old_3UTR_CA_maize.78	9.9319e-03	WTATATA	-KATATA
3UTR_CA_ZM_c30.10	old_3UTR_CA_maize.23	8.7089e-03	--CACCGTG-	CTCAGCGTTA
3UTR_CA_ZM_c30.13	old_3UTR_CA_maize.5	5.5646e-04	GCTATCT	-CTRGC-
3UTR_CA_ZM_c30.15	old_3UTR_CA_maize.73	9.0860e-03	TAAYTGTGTT	--AATGYG--
3UTR_CA_ZM_c30.15	old_3UTR_CA_maize.68	9.3521e-03	TAAYTGTGTT	--ATTGKG--
3UTR_CA_ZM_c30.16	old_3UTR_CA_maize.77	5.3206e-03	GCATAGTGAA	-CSTAGT---
3UTR_CA_ZM_c30.16	old_3UTR_CA_maize.68	7.9010e-03	GCATAGTGAA	--ATTGKG--
3UTR_CA_ZM_c30.17	old_3UTR_CA_maize.12	2.4100e-03	TGACATTTNA	--AYATTTG-
3UTR_CA_ZM_c30.17	old_3UTR_CA_maize.73	6.5096e-03	TNAAATGTCA	---AATGYG-
3UTR_CA_ZM_c30.18	old_3UTR_CA_maize.79	1.2296e-03	AAANTNTACA	----TCTANA
3UTR_CA_ZM_c30.18	old_3UTR_CA_maize.81	4.0432e-03	TGTANANTTT	----GNNNNT
3UTR_CA_ZM_c30.18	old_3UTR_CA_maize.59	7.7998e-03	AAANTNTACA	--AGTATA--
3UTR_CA_ZM_c30.18	old_3UTR_CA_maize.60	9.2063e-03	TGTANANTTT	GGTAGA----
3UTR_CA_ZM_c30.19	old_3UTR_CA_maize.12	8.7226e-03	GCAATTNTAN	-CAAATRT--
3UTR_CA_ZM_c30.20	old_3UTR_CA_maize.73	3.3069e-03	TNTANCCATT	----CRCATT
3UTR_CA_ZM_c30.20	old_3UTR_CA_maize.59	3.8061e-03	AATGGNTANA	----AGTATA
3UTR_CA_ZM_c30.20	old_3UTR_CA_maize.69	4.7892e-03	AATGGNTANA	--TMGGTA--
3UTR_CA_ZM_c30.20	old_3UTR_CA_maize.60	4.9302e-03	AATGGNTANA	----GGTAGA
3UTR_CA_ZM_c30.20	old_3UTR_CA_maize.68	6.1979e-03	AATGGNTANA	ATTGKG----
3UTR_CA_ZM_c30.21	old_3UTR_CA_maize.12	1.4776e-03	GNAAATTTTG	-CAAATRT--
3UTR_CA_ZM_c30.21	old_3UTR_CA_maize.73	8.6343e-03	CAAAATTTNC	---AATGYG-
3UTR_CA_ZM_c30.22	old_3UTR_CA_maize.73	2.2923e-03	AAATGTCA	-AATGYG-
3UTR_CA_ZM_c30.22	old_3UTR_CA_maize.81	6.1906e-03	TGACATTT	-GNNNNT-
3UTR_CA_ZM_c30.22	old_3UTR_CA_maize.12	6.2084e-03	-AAATGTCA	CAAATRT--
3UTR_CA_ZM_c30.22	old_3UTR_CA_maize.80	8.8472e-03	TGACATTT	-GAGCTT-
3UTR_CA_ZM_c30.23	old_3UTR_CA_maize.50	2.1870e-03	AGTTACAT	GGGTGCAT
3UTR_CA_ZM_c30.23	old_3UTR_CA_maize.37	5.0734e-03	ATGTAACT	ATATNGGT
3UTR_CA_ZM_c30.23	old_3UTR_CA_maize.46	7.2917e-03	AGTTACAT	MGGTASGT
3UTR_CA_ZM_c30.23	old_3UTR_CA_maize.49	7.7081e-03	AGTTACAT	CGATTGAT
3UTR_CA_ZM_c30.23	old_3UTR_CA_maize.85	8.3153e-03	ATGTAACT	--RTGAAT
3UTR_CA_ZM_c30.24	old_3UTR_CA_maize.47	5.3403e-03	TGACANTT	CGACGCAT
3UTR_CA_ZM_c30.26	old_3UTR_CA_maize.77	1.7818e-03	CATAGTGA	CSTAGT--
3UTR_CA_ZM_c30.26	old_3UTR_CA_maize.57	3.8848e-03	CATAGTGA	TATAGT--
3UTR_CA_ZM_c30.26	old_3UTR_CA_maize.74	4.0493e-03	CATAGTGA	TATAGT--
3UTR_CA_ZM_c30.26	old_3UTR_CA_maize.68	4.2556e-03	TCACTATG	-CMCAAT-
3UTR_CA_ZM_c30.26	old_3UTR_CA_maize.35	4.4253e-03	TCACTATG	CCRATATG
3UTR_CA_ZM_c30.27	old_3UTR_CA_maize.85	1.3837e-03	CTGTAAAT	--RTGAAT
3UTR_CA_ZM_c30.27	old_3UTR_CA_maize.79	3.7304e-03	CTGTAAAT	-TNTAGA-
3UTR_CA_ZM_c30.27	old_3UTR_CA_maize.50	6.5330e-03	CTGTAAAT	GGGTGCAT
3UTR_CA_ZM_c30.27	old_3UTR_CA_maize.49	8.5218e-03	CTGTAAAT	CGATTGAT
3UTR_CA_ZM_c30.28	old_3UTR_CA_maize.73	3.3902e-03	CACAGTTA	CRCATT--
3UTR_CA_ZM_c30.28	old_3UTR_CA_maize.68	5.9156e-03	CACAGTTA	CMCAAT--
3UTR_CA_ZM_c30.29	old_3UTR_CA_maize.81	1.5994e-03	TAGANTTT	--GNNNNT
3UTR_CA_ZM_c30.29	old_3UTR_CA_maize.59	2.5035e-03	AAANTCTA	--AGTATA
3UTR_CA_ZM_c30.30	old_3UTR_CA_maize.79	5.2332e-03	TCCAAAAN	TCTANA--
3UTR_CA_ZM_c30.31	old_3UTR_CA_maize.12	6.2395e-03	NCAAAATT	-CAAATRT
3UTR_CA_ZM_c30.31	old_3UTR_CA_maize.68	7.7080e-03	AATTTTGN	-ATTGKG-
3UTR_CA_ZM_c30.32	old_3UTR_CA_maize.73	4.1325e-03	CACAGTGA	CRCATT--
3UTR_CA_ZM_c30.32	old_3UTR_CA_maize.68	8.2494e-03	TCACTGTG	--ATTGKG
3UTR_CA_ZM_c30.33	old_3UTR_CA_maize.73	2.3549e-03	TGNCATTT	-CRCATT-
3UTR_CA_ZM_c30.33	old_3UTR_CA_maize.81	4.5822e-03	TGNCATTT	-GNNNNT-
3UTR_CA_ZM_c30.34	old_3UTR_CA_maize.47	3.9403e-03	GGACANTT	CGACGCAT
3UTR_CA_ZM_c30.35	old_3UTR_CA_maize.68	8.2496e-04	ACACAATT	-CMCAAT-
3UTR_CA_ZM_c30.35	old_3UTR_CA_maize.73	6.3478e-03	ACACAATT	-CRCATT-
3UTR_CA_ZM_c30.36	old_3UTR_CA_maize.42	5.0857e-03	TGACNNTT	TGGGCGAT
3UTR_CA_ZM_c30.36	old_3UTR_CA_maize.80	6.0932e-03	AANNGTCA	-AAGCTC-
3UTR_CA_ZM_c30.36	old_3UTR_CA_maize.81	6.4713e-03	AANNGTCA	-ANNNNC-
3UTR_CA_ZM_c30.36	old_3UTR_CA_maize.62	6.7304e-03	AANNGTCA	-GCGGKC-
3UTR_CA_ZM_c30.37	old_3UTR_CA_maize.12	3.6291e-03	CAAAGTTA	CAAATRT-
3UTR_CA_ZM_c30.37	old_3UTR_CA_maize.80	7.8842e-03	CAAAGTTA	--AAGCTC
3UTR_CA_ZM_c30.37	old_3UTR_CA_maize.81	8.4646e-03	CAAAGTTA	-ANNNNC-
3UTR_CA_ZM_c30.38	old_3UTR_CA_maize.50	9.1868e-05	GGGAGTAT	GGGTGCAT
3UTR_CA_ZM_c30.38	old_3UTR_CA_maize.48	1.8824e-03	ATACTCCC	GTACTCGA
3UTR_CA_ZM_c30.38	old_3UTR_CA_maize.47	4.6406e-03	GGGAGTAT	CGACGCAT
3UTR_CA_ZM_c30.38	old_3UTR_CA_maize.77	7.6559e-03	GGGAGTAT	CSTAGT--
3UTR_CA_ZM_c30.39	old_3UTR_CA_maize.79	3.5429e-03	CTTTAAAT	-TNTAGA-
3UTR_CA_ZM_c30.39	old_3UTR_CA_maize.85	5.4752e-03	ATTTAAAG	ATTCAY--
3UTR_CA_ZM_c30.39	old_3UTR_CA_maize.49	6.3991e-03	CTTTAAAT	CGATTGAT
3UTR_CA_ZM_c30.40	old_3UTR_CA_maize.50	2.0747e-04	NTGTACAT	GGGTGCAT
3UTR_CA_ZM_c30.40	old_3UTR_CA_maize.79	2.2338e-03	ATGTACAN	-TNTAGA-
3UTR_CA_ZM_c30.41	old_3UTR_CA_maize.68	2.7353e-03	CAGTGTNA	-ATTGKG-
3UTR_CA_ZM_c30.41	old_3UTR_CA_maize.73	3.2429e-03	CAGTGTNA	-AATGYG-
3UTR_CA_ZM_c30.41	old_3UTR_CA_maize.55	8.2953e-03	CAGTGTNA	--GCGKTA
3UTR_CA_ZM_c30.42	old_3UTR_CA_maize.79	6.3699e-04	NNTTTNGA	--TNTAGA
3UTR_CA_ZM_c30.45	old_3UTR_CA_maize.55	7.0514e-03	CAGTTA	GCGKTA
3UTR_CA_ZM_c30.45	old_3UTR_CA_maize.58	9.0033e-03	TAACTG	TATCGG
3UTR_CA_ZM_c30.46	old_3UTR_CA_maize.48	3.0275e-03	ATACTC--	GTACTCGA
3UTR_CA_ZM_c30.46	old_3UTR_CA_maize.59	4.9903e-03	GAGTAT-	-AGTATA
3UTR_CA_ZM_c30.46	old_3UTR_CA_maize.80	6.2924e-03	ATACTC	AAGCTC
3UTR_CA_ZM_c30.46	old_3UTR_CA_maize.85	7.5044e-03	ATACTC	ATTCAY
3UTR_CA_ZM_c30.47	old_3UTR_CA_maize.12	5.0221e-04	-AAATCT	CAAATRT
3UTR_CA_ZM_c30.47	old_3UTR_CA_maize.10	8.6340e-03	-AAATCT	TCAATCT
3UTR_CA_ZM_c30.48	old_3UTR_CA_maize.57	8.6961e-04	TACAGT	TATAGT
3UTR_CA_ZM_c30.48	old_3UTR_CA_maize.74	9.8618e-04	ACTGTA	ACTATA
3UTR_CA_ZM_c30.48	old_3UTR_CA_maize.73	6.4548e-03	TACAGT	CRCATT
3UTR_CA_ZM_c30.48	old_3UTR_CA_maize.68	9.2936e-03	TACAGT	CMCAAT
3UTR_CA_ZM_c30.48	old_3UTR_CA_maize.63	9.7302e-03	TACAGT	TASGGC
3UTR_CA_ZM_c30.49	old_3UTR_CA_maize.81	7.9726e-03	ACCGTT	GNNNNT
3UTR_CA_ZM_c30.50	old_3UTR_CA_maize.73	4.3071e-04	GACATT	CRCATT
3UTR_CA_ZM_c30.50	old_3UTR_CA_maize.81	3.0434e-03	GACATT	GNNNNT
3UTR_CA_ZM_c30.50	old_3UTR_CA_maize.80	3.6325e-03	AATGTC	AAGCTC
3UTR_CA_ZM_c30.51	old_3UTR_CA_maize.55	7.4609e-03	GTGTCA	GCGKTA
3UTR_CA_ZM_c30.52	old_3UTR_CA_maize.12	9.1124e-03	AAAATG-	CAAATRT
3UTR_CA_ZM_c30.54	old_3UTR_CA_maize.73	7.4469e-03	GACACT	CRCATT
3UTR_CA_ZM_c30.55	old_3UTR_CA_maize.58	1.0122e-04	TATGGG	TATCGG
3UTR_CA_ZM_c30.55	old_3UTR_CA_maize.35	1.1513e-03	CCCATA--	CCRATATG
3UTR_CA_ZM_c30.55	old_3UTR_CA_maize.37	1.3134e-03	-TATGGG-	ATATNGGT
3UTR_CA_ZM_c30.55	old_3UTR_CA_maize.73	1.9281e-03	CCCATA	CRCATT
3UTR_CA_ZM_c30.55	old_3UTR_CA_maize.74	2.7057e-03	TATGGG	TATAGT
3UTR_CA_ZM_c30.56	old_3UTR_CA_maize.55	4.0955e-03	GCATTC	GCGKTA
3UTR_CA_ZM_c30.56	old_3UTR_CA_maize.73	7.3867e-03	-GCATTC	CRCATT-
3UTR_CA_ZM_c30.56	old_3UTR_CA_maize.81	7.8581e-03	GCATTC	GNNNNT
3UTR_CA_ZM_c30.57	old_3UTR_CA_maize.85	4.7140e-03	TTTGAC	ATTCAY
3UTR_CA_ZM_c30.58	old_3UTR_CA_maize.81	7.5101e-03	GCATAT	GNNNNT
3UTR_CA_ZM_c30.59	old_3UTR_CA_maize.46	1.8548e-03	AGGTAC--	MGGTASGT
3UTR_CA_ZM_c30.59	old_3UTR_CA_maize.69	7.3480e-03	-AGGTAC	TMGGTA-
3UTR_CA_ZM_c30.59	old_3UTR_CA_maize.81	7.8923e-03	GTACCT	GNNNNT
3UTR_CA_ZM_c30.60	old_3UTR_CA_maize.12	6.4607e-03	ACTTTT-	AYATTTG
3UTR_CA_ZM_c30.62	old_3UTR_CA_maize.76	1.5707e-04	ACTNGG	GNTCRG
3UTR_CA_ZM_c30.62	old_3UTR_CA_maize.77	3.0096e-04	CCNAGT	CSTAGT
3UTR_CA_ZM_c30.62	old_3UTR_CA_maize.56	5.3594e-04	ACTNGG	AGKCGG
3UTR_CA_ZM_c30.62	old_3UTR_CA_maize.68	8.5147e-04	CCNAGT	CMCAAT
3UTR_CA_ZM_c30.62	old_3UTR_CA_maize.58	1.3754e-03	ACTNGG	TATCGG
3UTR_CA_ZM_c30.63	old_3UTR_CA_maize.55	6.1309e-03	GTGTAA	GCGKTA
3UTR_CA_ZM_c30.63	old_3UTR_CA_maize.85	8.8207e-03	TTACAC	ATTCAY
3UTR_CA_ZM_c30.65	old_3UTR_CA_maize.55	8.5865e-04	CNGTTA	GCGKTA
3UTR_CA_ZM_c30.65	old_3UTR_CA_maize.61	2.0912e-03	CNGTTA	CGGGTG
3UTR_CA_ZM_c30.65	old_3UTR_CA_maize.58	2.2462e-03	TAACNG	TATCGG
3UTR_CA_ZM_c30.65	old_3UTR_CA_maize.34	6.9560e-03	-CNGTTA-	GCGGTCAT
3UTR_CA_ZM_c30.66	old_3UTR_CA_maize.79	5.5281e-05	TTTAGA	TNTAGA
3UTR_CA_ZM_c30.68	old_3UTR_CA_maize.77	3.3311e-05	ACTAGG	ACTASG
3UTR_CA_ZM_c30.68	old_3UTR_CA_maize.52	4.3575e-04	CCTAGT	CGTART
3UTR_CA_ZM_c30.68	old_3UTR_CA_maize.68	2.0016e-03	CCTAGT	CMCAAT
3UTR_CA_ZM_c30.68	old_3UTR_CA_maize.76	2.1019e-03	ACTAGG	GNTCRG
3UTR_CA_ZM_c30.68	old_3UTR_CA_maize.67	2.6931e-03	ACTAGG	GKTAGG
3UTR_CA_ZM_c30.69	old_3UTR_CA_maize.20	1.0227e-03	AATTGC----	AATTGCCGTA
3UTR_CA_ZM_c30.69	old_3UTR_CA_maize.43	4.7096e-03	GCAATT--	GCGATTGA
3UTR_CA_ZM_c30.69	old_3UTR_CA_maize.81	7.2401e-03	GCAATT	GNNNNT
3UTR_CA_ZM_c30.70	old_3UTR_CA_maize.85	8.1424e-03	CATCAC	ATTCAY
3UTR_CA_ZM_c30.70	old_3UTR_CA_maize.81	8.7746e-03	GTGATG	GNNNNT
3UTR_CA_ZM_c30.71	old_3UTR_CA_maize.79	1.1669e-03	TCCAAA	TCTANA
3UTR_CA_ZM_c30.71	old_3UTR_CA_maize.68	4.8601e-03	TTTGGA	ATTGKG
3UTR_CA_ZM_c30.71	old_3UTR_CA_maize.75	6.9617e-03	TTTGGA	TNCGTA
3UTR_CA_ZM_c30.72	old_3UTR_CA_maize.81	2.7701e-03	TTCTGT	GNNNNT
3UTR_CA_ZM_c30.72	old_3UTR_CA_maize.7	8.4170e-03	-ACAGAA	AACAGA-
3UTR_CA_ZM_c30.73	old_3UTR_CA_maize.68	1.4601e-04	AGTGGG	ATTGKG
3UTR_CA_ZM_c30.73	old_3UTR_CA_maize.56	4.7428e-04	AGTGGG	AGKCGG
3UTR_CA_ZM_c30.73	old_3UTR_CA_maize.73	1.6205e-03	CCCACT	CRCATT
3UTR_CA_ZM_c30.73	old_3UTR_CA_maize.39	2.4001e-03	--AGTGGG	GGAGTCGG
3UTR_CA_ZM_c30.73	old_3UTR_CA_maize.54	3.6083e-03	AGTGGG	ATNCGG
3UTR_CA_ZM_c30.74	old_3UTR_CA_maize.34	1.5490e-04	--GGTCAT	GCGGTCAT
3UTR_CA_ZM_c30.74	old_3UTR_CA_maize.18	1.5315e-03	-ATGACC---	TATGACCGCC
3UTR_CA_ZM_c30.74	old_3UTR_CA_maize.52	8.6895e-03	GGTCAT	CGTART
3UTR_CA_ZM_c30.75	old_3UTR_CA_maize.59	4.9950e-04	AGTTTA	AGTATA
3UTR_CA_ZM_c30.76	old_3UTR_CA_maize.81	1.5821e-04	GTMTAT	GNNNNT
3UTR_CA_ZM_c30.76	old_3UTR_CA_maize.85	1.1589e-03	ATAKAC	ATTCAY
3UTR_CA_ZM_c30.76	old_3UTR_CA_maize.50	7.2239e-03	--GTMTAT	GGGTGCAT
3UTR_CA_ZM_c30.76	old_3UTR_CA_maize.68	8.8180e-03	ATAKAC	ATTGKG
3UTR_CA_ZM_c30.77	old_3UTR_CA_maize.51	2.2513e-03	CCTGTA	CCGGTA
3UTR_CA_ZM_c30.77	old_3UTR_CA_maize.53	2.5450e-03	CCTGTA	YCGGTA
3UTR_CA_ZM_c30.77	old_3UTR_CA_maize.58	5.6836e-03	TACAGG	TATCGG
3UTR_CA_ZM_c30.77	old_3UTR_CA_maize.63	7.8327e-03	CCTGTA	GCCSTA
3UTR_CA_ZM_c30.77	old_3UTR_CA_maize.74	8.3886e-03	TACAGG	TATAGT
3UTR_CA_ZM_c30.78	old_3UTR_CA_maize.81	7.4921e-03	CTATTC	GNNNNT
3UTR_MEP1_ZM_c30.1	old_3UTR_MEP1_maize.4	2.5189e-06	-AANAAAA	AAANAAAA
3UTR_MEP1_ZM_c30.2	old_3UTR_MEP1_maize.4	9.8103e-06	AAAANAAA	AAANAAAA
3UTR_MEP1_ZM_c30.8	old_3UTR_MEP1_maize.4	3.2127e-05	AAMNAAA-	AAANAAAA
3UTR_MEP1_ZM_c30.68	old_3UTR_MEP1_maize.4	2.6314e-03	AAACATCA	AAANAAAA
3UTR_MEP1_ZM_c30.85	old_3UTR_MEP1_maize.7	4.5801e-04	GTCAGT-	WTCAGTA
3UTR_MEP1_ZM_c30.88	old_3UTR_MEP1_maize.7	4.7941e-03	-TCTGTA	WTCAGTA
3UTR_MEP1_ZM_c30.93	old_3UTR_MEP1_maize.7	7.5057e-05	ATCAGT-	WTCAGTA
3UTR_Mep3_ZM_c30.7	old_3UTR_Mep3_maize.3	6.8782e-05	TATATAW	TAKATA-
3UTR_Mep3_ZM_c30.33	old_3UTR_Mep3_maize.6	5.7061e-03	TGACANTT--	TKKNNNTKTN
3UTR_Mep3_ZM_c30.36	old_3UTR_Mep3_maize.6	3.6924e-03	TGACATTT--	TKKNNNTKTN
3UTR_Mep3_ZM_c30.38	old_3UTR_Mep3_maize.6	1.9598e-03	-AAAATNTC-	NAMANNNMMA
3UTR_Mep3_ZM_c30.39	old_3UTR_Mep3_maize.6	6.8914e-03	-GCAATTNT-	TKKNNNTKTN
3UTR_Mep3_ZM_c30.41	old_3UTR_Mep3_maize.6	3.4805e-03	-AAAATGGC-	NAMANNNMMA
3UTR_Mep3_ZM_c30.45	old_3UTR_Mep3_maize.6	5.9151e-03	-AAAATGTA-	NAMANNNMMA
3UTR_Mep3_ZM_c30.68	old_3UTR_Mep3_maize.6	8.8058e-03	TGTGAT----	TKKNNNTKTN
3UTR_Mep3_ZM_c30.77	old_3UTR_Mep3_maize.6	8.6878e-03	-GTGATT---	TKKNNNTKTN
3UTR_Mep3_ZM_c30.83	old_3UTR_Mep3_maize.6	3.3440e-03	TGGGAT----	TKKNNNTKTN
3UTR_Mep3_ZM_c30.84	old_3UTR_Mep3_maize.6	8.4796e-03	--GGATTC--	TKKNNNTKTN
3UTR_NADP-ME_ZM_c30.1	old_3UTR_NADP-ME_maize.31	7.2194e-03	CCGNC-	CCMGCA
3UTR_NADP-ME_ZM_c30.4	old_3UTR_NADP-ME_maize.41	1.2648e-03	AGATNYK	-GATNCC
3UTR_NADP-ME_ZM_c30.18	old_3UTR_NADP-ME_maize.39	5.6555e-03	AGCTATATGC	-NCNNNA---
3UTR_NADP-ME_ZM_c30.18	old_3UTR_NADP-ME_maize.36	5.8121e-03	GCATATAGCT	--TKATAG--
3UTR_NADP-ME_ZM_c30.18	old_3UTR_NADP-ME_maize.33	9.2089e-03	GCATATAGCT	--ATAGKG--
3UTR_NADP-ME_ZM_c30.19	old_3UTR_NADP-ME_maize.26	5.0472e-03	CCGTNCGACT	GAGTNANA--
3UTR_NADP-ME_ZM_c30.20	old_3UTR_NADP-ME_maize.16	8.8139e-03	TAGNACAGCT	TATNACNG--
3UTR_NADP-ME_ZM_c30.20	old_3UTR_NADP-ME_maize.23	9.3359e-03	AGCTGTNCTA	--ATTCCCTA
3UTR_NADP-ME_ZM_c30.21	old_3UTR_NADP-ME_maize.17	3.5982e-03	GGCTGTGGNT	--CTGCGGGR
3UTR_NADP-ME_ZM_c30.21	old_3UTR_NADP-ME_maize.31	4.5792e-03	ANCCACAGCC	-CCMGCA---
3UTR_NADP-ME_ZM_c30.22	old_3UTR_NADP-ME_maize.33	6.7403e-03	CCATNTCCAN	CMCTAT----
3UTR_NADP-ME_ZM_c30.23	old_3UTR_NADP-ME_maize.12	6.4239e-03	CCTTCNTTGC	-CCGCGTTG-
3UTR_NADP-ME_ZM_c30.23	old_3UTR_NADP-ME_maize.24	6.5280e-03	GCAANGAAGG	--AAGGGTGG
3UTR_NADP-ME_ZM_c30.23	old_3UTR_NADP-ME_maize.20	7.7200e-03	CCTTCNTTGC	-CAACGTTA-
3UTR_NADP-ME_ZM_c30.23	old_3UTR_NADP-ME_maize.39	8.2890e-03	GCAANGAAGG	NCNNNA----
3UTR_NADP-ME_ZM_c30.24	old_3UTR_NADP-ME_maize.36	5.5316e-03	GGANNAAAGG	---TKATAG-
3UTR_NADP-ME_ZM_c30.24	old_3UTR_NADP-ME_maize.26	9.3072e-03	CCTTTNNTCC	-TNTNACTC-
3UTR_NADP-ME_ZM_c30.25	old_3UTR_NADP-ME_maize.24	3.4864e-03	AANAGTAGGC	AAGGGTGG--
3UTR_NADP-ME_ZM_c30.25	old_3UTR_NADP-ME_maize.26	5.6653e-03	GCCTACTNTT	TNTNACTC--
3UTR_NADP-ME_ZM_c30.26	old_3UTR_NADP-ME_maize.26	8.2603e-03	GAACANACCC	--TNTNACTC
3UTR_NADP-ME_ZM_c30.27	old_3UTR_NADP-ME_maize.24	4.8093e-04	CCTTCNTT	CCACCCTT
3UTR_NADP-ME_ZM_c30.27	old_3UTR_NADP-ME_maize.26	4.5256e-03	CCTTCNTT	TNTNACTC
3UTR_NADP-ME_ZM_c30.27	old_3UTR_NADP-ME_maize.14	5.7705e-03	CCTTCNTT	CRTTGATA
3UTR_NADP-ME_ZM_c30.28	old_3UTR_NADP-ME_maize.21	3.2535e-03	NGNTAGCTAT	-GGTGGTTA-
3UTR_NADP-ME_ZM_c30.28	old_3UTR_NADP-ME_maize.35	4.7267e-03	ATAGCTANCN	---RGTACC-
3UTR_NADP-ME_ZM_c30.28	old_3UTR_NADP-ME_maize.41	7.1577e-03	ATAGCTANCN	---GATNCC-
3UTR_NADP-ME_ZM_c30.29	old_3UTR_NADP-ME_maize.26	2.0037e-03	NTCTGACG-	-TNTNACTC
3UTR_NADP-ME_ZM_c30.30	old_3UTR_NADP-ME_maize.25	3.2640e-04	ACGGAGTA	AGSNACTA
3UTR_NADP-ME_ZM_c30.30	old_3UTR_NADP-ME_maize.26	3.6182e-03	ACGGAGTA	TNTNACTC
3UTR_NADP-ME_ZM_c30.30	old_3UTR_NADP-ME_maize.24	6.4587e-03	ACGGAGTA	AAGGGTGG
3UTR_NADP-ME_ZM_c30.30	old_3UTR_NADP-ME_maize.23	9.4078e-03	-ACGGAGTA	TAGGGAAT-
3UTR_NADP-ME_ZM_c30.31	old_3UTR_NADP-ME_maize.26	6.7268e-03	GTCGGACG-	-TNTNACTC
3UTR_NADP-ME_ZM_c30.31	old_3UTR_NADP-ME_maize.23	7.7724e-03	CGTCCGAC	ATTCCCTA
3UTR_NADP-ME_ZM_c30.31	old_3UTR_NADP-ME_maize.24	8.5269e-03	CGTCCGAC	CCACCCTT
3UTR_NADP-ME_ZM_c30.31	old_3UTR_NADP-ME_maize.18	8.7406e-03	GTCGGACG	GTKGWTAG
3UTR_NADP-ME_ZM_c30.32	old_3UTR_NADP-ME_maize.23	2.9749e-04	AGGGTAAT	TAGGGAAT
3UTR_NADP-ME_ZM_c30.32	old_3UTR_NADP-ME_maize.22	2.6685e-03	AGGGTAAT	MGGGRATC
3UTR_NADP-ME_ZM_c30.32	old_3UTR_NADP-ME_maize.35	3.3098e-03	ATTACCCT	RGTACC--
3UTR_NADP-ME_ZM_c30.32	old_3UTR_NADP-ME_maize.39	5.0006e-03	AGGGTAAT	-NCNNNA-
3UTR_NADP-ME_ZM_c30.32	old_3UTR_NADP-ME_maize.19	5.0146e-03	AGGGTAAT	TGGYTTRG
3UTR_NADP-ME_ZM_c30.33	old_3UTR_NADP-ME_maize.23	2.3564e-03	AATCCKGT	ATTCCCTA
3UTR_NADP-ME_ZM_c30.33	old_3UTR_NADP-ME_maize.33	5.6372e-03	ACMGGATT	-CMCTAT-
3UTR_NADP-ME_ZM_c30.33	old_3UTR_NADP-ME_maize.26	5.8981e-03	ACMGGATT	TNTNACTC
3UTR_NADP-ME_ZM_c30.33	old_3UTR_NADP-ME_maize.24	6.1390e-03	AATCCKGT	AAGGGTGG
3UTR_NADP-ME_ZM_c30.33	old_3UTR_NADP-ME_maize.13	6.5060e-03	AATCCKGT	GATCCCCG
3UTR_NADP-ME_ZM_c30.34	old_3UTR_NADP-ME_maize.36	2.2759e-03	CTATATGC	CTATMA--
3UTR_NADP-ME_ZM_c30.34	old_3UTR_NADP-ME_maize.33	4.3187e-03	GCATATAG	--ATAGKG
3UTR_NADP-ME_ZM_c30.34	old_3UTR_NADP-ME_maize.18	5.8692e-03	GCATATAG	GTKGWTAG
3UTR_NADP-ME_ZM_c30.35	old_3UTR_NADP-ME_maize.23	3.5996e-04	TAGGCCAA	TAGGGAAT
3UTR_NADP-ME_ZM_c30.35	old_3UTR_NADP-ME_maize.26	1.3999e-03	TAGGCCAA	GAGTNANA
3UTR_NADP-ME_ZM_c30.35	old_3UTR_NADP-ME_maize.19	5.9166e-03	TTGGCCTA-	-TGGYTTRG
3UTR_NADP-ME_ZM_c30.35	old_3UTR_NADP-ME_maize.25	6.8868e-03	TAGGCCAA	AGSNACTA
3UTR_NADP-ME_ZM_c30.35	old_3UTR_NADP-ME_maize.24	7.6660e-03	TAGGCCAA	AAGGGTGG
3UTR_NADP-ME_ZM_c30.36	old_3UTR_NADP-ME_maize.23	1.9500e-03	TGGGAGTT	TAGGGAAT
3UTR_NADP-ME_ZM_c30.36	old_3UTR_NADP-ME_maize.26	3.1882e-03	TGGGAGTT	TNTNACTC
3UTR_NADP-ME_ZM_c30.36	old_3UTR_NADP-ME_maize.21	5.0422e-03	-AACTCCCA	TAACCACC-
3UTR_NADP-ME_ZM_c30.36	old_3UTR_NADP-ME_maize.25	5.2175e-03	AACTCCCA	AGSNACTA
3UTR_NADP-ME_ZM_c30.36	old_3UTR_NADP-ME_maize.22	7.2865e-03	AACTCCCA	GATYCCCK
3UTR_NADP-ME_ZM_c30.38	old_3UTR_NADP-ME_maize.33	2.6702e-05	CCCTAT	CMCTAT
3UTR_NADP-ME_ZM_c30.39	old_3UTR_NADP-ME_maize.26	1.9361e-04	GAGTAGGC	GAGTNANA
3UTR_NADP-ME_ZM_c30.39	old_3UTR_NADP-ME_maize.34	5.8785e-03	GAGTAGGC	GNTTAG--
3UTR_NADP-ME_ZM_c30.39	old_3UTR_NADP-ME_maize.33	6.7195e-03	GCCTACTC	CMCTAT--
3UTR_NADP-ME_ZM_c30.39	old_3UTR_NADP-ME_maize.24	8.3573e-03	GCCTACTC	CCACCCTT
3UTR_NADP-ME_ZM_c30.39	old_3UTR_NADP-ME_maize.32	9.8169e-03	GCCTACTC	--CWAASC
3UTR_NADP-ME_ZM_c30.40	old_3UTR_NADP-ME_maize.23	1.7778e-03	AGGCCCCT	ATTCCCTA
3UTR_NADP-ME_ZM_c30.40	old_3UTR_NADP-ME_maize.24	1.8636e-03	AGGCCCCT	CCACCCTT
3UTR_NADP-ME_ZM_c30.40	old_3UTR_NADP-ME_maize.25	1.9141e-03	AGGGGCCT	TAGTNSCT
3UTR_NADP-ME_ZM_c30.40	old_3UTR_NADP-ME_maize.35	8.8415e-03	AGGCCCCT	-RGTACC-
3UTR_NADP-ME_ZM_c30.41	old_3UTR_NADP-ME_maize.39	6.7039e-04	GGCCAAAC	-NCNNNA-
3UTR_NADP-ME_ZM_c30.41	old_3UTR_NADP-ME_maize.34	3.9566e-03	GTTTGGCC	GNTTAG--
3UTR_NADP-ME_ZM_c30.41	old_3UTR_NADP-ME_maize.32	4.7152e-03	GTTTGGCC	GSTTWG--
3UTR_NADP-ME_ZM_c30.41	old_3UTR_NADP-ME_maize.21	5.3192e-03	GTTTGGCC	GGTGGTTA
3UTR_NADP-ME_ZM_c30.41	old_3UTR_NADP-ME_maize.26	6.9053e-03	GTTTGGCC	TNTNACTC
3UTR_NADP-ME_ZM_c30.42	old_3UTR_NADP-ME_maize.24	6.2602e-05	AACGNAGG	AAGGGTGG
3UTR_NADP-ME_ZM_c30.42	old_3UTR_NADP-ME_maize.23	2.9663e-03	CCTNCGTT	ATTCCCTA
3UTR_NADP-ME_ZM_c30.42	old_3UTR_NADP-ME_maize.26	3.7015e-03	CCTNCGTT	TNTNACTC
3UTR_NADP-ME_ZM_c30.42	old_3UTR_NADP-ME_maize.38	5.5414e-03	CCTNCGTT	--ANCNTT
3UTR_NADP-ME_ZM_c30.42	old_3UTR_NADP-ME_maize.20	8.1911e-03	CCTNCGTT-	-CAACGTTA
3UTR_NADP-ME_ZM_c30.43	old_3UTR_NADP-ME_maize.22	4.3607e-04	GCTACCNG	GATYCCCK
3UTR_NADP-ME_ZM_c30.43	old_3UTR_NADP-ME_maize.13	7.5401e-04	GCTACCNG	GATCCCCG
3UTR_NADP-ME_ZM_c30.43	old_3UTR_NADP-ME_maize.34	1.6591e-03	CNGGTAGC	-GNTTAG-
3UTR_NADP-ME_ZM_c30.43	old_3UTR_NADP-ME_maize.35	1.9360e-03	GCTACCNG	RGTACC--
3UTR_NADP-ME_ZM_c30.43	old_3UTR_NADP-ME_maize.32	1.9500e-03	CNGGTAGC	-GSTTWG-
3UTR_NADP-ME_ZM_c30.44	old_3UTR_NADP-ME_maize.26	3.2420e-03	CCAGATGC	TNTNACTC
3UTR_NADP-ME_ZM_c30.44	old_3UTR_NADP-ME_maize.24	7.6291e-03	CCAGATGC	AAGGGTGG
3UTR_NADP-ME_ZM_c30.44	old_3UTR_NADP-ME_maize.33	9.9707e-03	CCAGATGC	CMCTAT--
3UTR_NADP-ME_ZM_c30.45	old_3UTR_NADP-ME_maize.23	3.1997e-04	TTGCCCCA	ATTCCCTA
3UTR_NADP-ME_ZM_c30.45	old_3UTR_NADP-ME_maize.25	1.9542e-03	TGGGGCAA	AGSNACTA
3UTR_NADP-ME_ZM_c30.45	old_3UTR_NADP-ME_maize.21	4.3153e-03	TTGCCCCA	TAACCACC
3UTR_NADP-ME_ZM_c30.45	old_3UTR_NADP-ME_maize.26	5.2186e-03	TTGCCCCA	GAGTNANA
3UTR_NADP-ME_ZM_c30.45	old_3UTR_NADP-ME_maize.39	6.1697e-03	TGGGGCAA	--NCNNNA
3UTR_NADP-ME_ZM_c30.46	old_3UTR_NADP-ME_maize.33	2.6498e-03	CCATATCC	CMCTAT--
3UTR_NADP-ME_ZM_c30.46	old_3UTR_NADP-ME_maize.24	5.7816e-03	CCATATCC	CCACCCTT
3UTR_NADP-ME_ZM_c30.46	old_3UTR_NADP-ME_maize.26	6.9912e-03	CCATATCC	TNTNACTC
3UTR_NADP-ME_ZM_c30.46	old_3UTR_NADP-ME_maize.15	7.1110e-03	CCATATCC	CTATCACR
3UTR_NADP-ME_ZM_c30.46	old_3UTR_NADP-ME_maize.19	7.9409e-03	GGATATGG	TGGYTTRG
3UTR_NADP-ME_ZM_c30.48	old_3UTR_NADP-ME_maize.21	3.2405e-03	GTMGGACA	GGTGGTTA
3UTR_NADP-ME_ZM_c30.48	old_3UTR_NADP-ME_maize.26	3.3232e-03	GTMGGACA	GAGTNANA
3UTR_NADP-ME_ZM_c30.48	old_3UTR_NADP-ME_maize.23	8.3363e-03	TGTCCKAC	ATTCCCTA
3UTR_NADP-ME_ZM_c30.49	old_3UTR_NADP-ME_maize.33	7.2020e-04	NGATAGCN	--ATAGKG
3UTR_NADP-ME_ZM_c30.49	old_3UTR_NADP-ME_maize.41	4.2132e-03	NGCTATCN	-GGNATC-
3UTR_NADP-ME_ZM_c30.50	old_3UTR_NADP-ME_maize.24	8.3383e-03	AGCTGTCC	AAGGGTGG
3UTR_NADP-ME_ZM_c30.51	old_3UTR_NADP-ME_maize.34	1.7672e-03	TGCTTCGT	-GNTTAG-
3UTR_NADP-ME_ZM_c30.51	old_3UTR_NADP-ME_maize.32	2.3996e-03	TGCTTCGT	-GSTTWG-
3UTR_NADP-ME_ZM_c30.51	old_3UTR_NADP-ME_maize.25	4.4826e-03	ACGAAGCA	AGSNACTA
3UTR_NADP-ME_ZM_c30.51	old_3UTR_NADP-ME_maize.41	7.0732e-03	TGCTTCGT	-GATNCC-
3UTR_NADP-ME_ZM_c30.51	old_3UTR_NADP-ME_maize.19	7.2195e-03	TGCTTCGT	TGGYTTRG
3UTR_NADP-ME_ZM_c30.52	old_3UTR_NADP-ME_maize.33	1.8277e-04	CCMTATGC	CMCTAT--
3UTR_NADP-ME_ZM_c30.52	old_3UTR_NADP-ME_maize.34	2.1627e-03	GCATAKGG	GNTTAG--
3UTR_NADP-ME_ZM_c30.52	old_3UTR_NADP-ME_maize.32	4.7544e-03	GCATAKGG	GSTTWG--
3UTR_NADP-ME_ZM_c30.52	old_3UTR_NADP-ME_maize.39	5.5448e-03	GCATAKGG	NCNNNA--
3UTR_NADP-ME_ZM_c30.52	old_3UTR_NADP-ME_maize.26	6.4169e-03	CCMTATGC	TNTNACTC
3UTR_NADP-ME_ZM_c30.53	old_3UTR_NADP-ME_maize.39	4.2234e-03	ACGAAG	NCNNNA
3UTR_NADP-ME_ZM_c30.54	old_3UTR_NADP-ME_maize.34	7.4355e-03	GGACAG	GNTTAG
3UTR_NADP-ME_ZM_c30.55	old_3UTR_NADP-ME_maize.34	3.4907e-04	GGGTAG	GNTTAG
3UTR_NADP-ME_ZM_c30.55	old_3UTR_NADP-ME_maize.32	3.5437e-04	CTACCC	CWAASC
3UTR_NADP-ME_ZM_c30.55	old_3UTR_NADP-ME_maize.24	1.4856e-03	--GGGTAG	AAGGGTGG
3UTR_NADP-ME_ZM_c30.55	old_3UTR_NADP-ME_maize.18	1.9893e-03	--GGGTAG	GTKGWTAG
3UTR_NADP-ME_ZM_c30.55	old_3UTR_NADP-ME_maize.36	8.4382e-03	GGGTAG	TKATAG
3UTR_NADP-ME_ZM_c30.56	old_3UTR_NADP-ME_maize.10	7.0420e-03	-GGAGTA-	GGSACTAT
3UTR_NADP-ME_ZM_c30.56	old_3UTR_NADP-ME_maize.41	8.4946e-03	TACTCC	GATNCC
3UTR_NADP-ME_ZM_c30.56	old_3UTR_NADP-ME_maize.25	9.8041e-03	--GGAGTA	AGSNACTA
3UTR_NADP-ME_ZM_c30.57	old_3UTR_NADP-ME_maize.24	2.7085e-03	AAGGGC--	AAGGGTGG
3UTR_NADP-ME_ZM_c30.58	old_3UTR_NADP-ME_maize.33	5.9893e-03	CCCTTC	CMCTAT
3UTR_NADP-ME_ZM_c30.58	old_3UTR_NADP-ME_maize.4	7.9484e-03	-GAAGGG	AGCAGKG
3UTR_NADP-ME_ZM_c30.60	old_3UTR_NADP-ME_maize.31	4.8199e-03	ACAGCC	CCMGCA
3UTR_NADP-ME_ZM_c30.61	old_3UTR_NADP-ME_maize.33	2.3397e-03	TGCTAT	CMCTAT
3UTR_NADP-ME_ZM_c30.61	old_3UTR_NADP-ME_maize.31	7.2395e-03	TGCTAT	TGCKGG
3UTR_NADP-ME_ZM_c30.62	old_3UTR_NADP-ME_maize.33	2.0091e-03	CCGGAT	CMCTAT
3UTR_NADP-ME_ZM_c30.62	old_3UTR_NADP-ME_maize.39	8.7575e-03	CCGGAT	NCNNNA
3UTR_NADP-ME_ZM_c30.63	old_3UTR_NADP-ME_maize.21	1.1497e-03	--CGGTTA	GGTGGTTA
3UTR_NADP-ME_ZM_c30.63	old_3UTR_NADP-ME_maize.18	3.6832e-03	-CGGTTA-	GTKGWTAG
3UTR_NADP-ME_ZM_c30.63	old_3UTR_NADP-ME_maize.29	3.7122e-03	CGGTTA	CGSGGA
3UTR_NADP-ME_ZM_c30.63	old_3UTR_NADP-ME_maize.16	4.0473e-03	--TAACCG	TATNACNG
3UTR_NADP-ME_ZM_c30.63	old_3UTR_NADP-ME_maize.20	6.4352e-03	--CGGTTA	CAACGTTA
3UTR_NADP-ME_ZM_c30.64	old_3UTR_NADP-ME_maize.17	6.5173e-03	TCCGGC--	YCCCGCAG
3UTR_NADP-ME_ZM_c30.64	old_3UTR_NADP-ME_maize.29	8.0866e-03	TCCGGC	TCCSCG
3UTR_NADP-ME_ZM_c30.64	old_3UTR_NADP-ME_maize.39	8.1637e-03	GCCGGA	NCNNNA
3UTR_NADP-ME_ZM_c30.64	old_3UTR_NADP-ME_maize.31	8.5769e-03	GCCGGA	CCMGCA
3UTR_NADP-ME_ZM_c30.65	old_3UTR_NADP-ME_maize.26	3.1149e-04	TCTGAC--	TNTNACTC
3UTR_NADP-ME_ZM_c30.66	old_3UTR_NADP-ME_maize.39	6.2663e-03	GGCCAA	NCNNNA
3UTR_NADP-ME_ZM_c30.67	old_3UTR_NADP-ME_maize.10	5.8427e-03	--AGACCC	ATAGTSCC
3UTR_NADP-ME_ZM_c30.67	old_3UTR_NADP-ME_maize.25	6.1602e-03	-GGGTCT-	AGSNACTA
3UTR_NADP-ME_ZM_c30.67	old_3UTR_NADP-ME_maize.35	8.0082e-03	AGACCC	RGTACC
3UTR_NADP-ME_ZM_c30.67	old_3UTR_NADP-ME_maize.24	8.5757e-03	AGACCC--	CCACCCTT
3UTR_NADP-ME_ZM_c30.67	old_3UTR_NADP-ME_maize.23	9.0708e-03	AGACCC--	ATTCCCTA
3UTR_NADP-ME_ZM_c30.68	old_3UTR_NADP-ME_maize.33	5.1398e-03	CCAGAT	CMCTAT
3UTR_NADP-ME_ZM_c30.68	old_3UTR_NADP-ME_maize.31	9.1603e-03	CCAGAT	CCMGCA
3UTR_NADP-ME_ZM_c30.69	old_3UTR_NADP-ME_maize.38	9.7693e-03	ACATTT	ANCNTT
3UTR_NADP-ME_ZM_c30.70	old_3UTR_NADP-ME_maize.21	1.0771e-03	--TCGTTA	GGTGGTTA
3UTR_NADP-ME_ZM_c30.70	old_3UTR_NADP-ME_maize.18	1.3747e-03	-TCGTTA-	GTKGWTAG
3UTR_NADP-ME_ZM_c30.70	old_3UTR_NADP-ME_maize.20	1.4066e-03	--TCGTTA	CAACGTTA
3UTR_NADP-ME_ZM_c30.70	old_3UTR_NADP-ME_maize.39	4.6177e-03	TCGTTA	NCNNNA
3UTR_NADP-ME_ZM_c30.70	old_3UTR_NADP-ME_maize.23	7.5158e-03	--TCGTTA	ATTCCCTA
3UTR_NADP-ME_ZM_c30.71	old_3UTR_NADP-ME_maize.11	2.9453e-03	-GTGTTG-	CGCGTTGA
3UTR_NADP-ME_ZM_c30.71	old_3UTR_NADP-ME_maize.12	3.0438e-03	--GTGTTG	CCGCGTTG
3UTR_NADP-ME_ZM_c30.71	old_3UTR_NADP-ME_maize.32	5.8749e-03	GTGTTG	GSTTWG
3UTR_NADP-ME_ZM_c30.71	old_3UTR_NADP-ME_maize.34	8.0382e-03	CAACAC	CTAANC
3UTR_NADP-ME_ZM_c30.72	old_3UTR_NADP-ME_maize.35	7.3144e-04	CGTAAC	GGTACY
3UTR_NADP-ME_ZM_c30.72	old_3UTR_NADP-ME_maize.41	1.7949e-03	GTTACG	GATNCC
3UTR_NADP-ME_ZM_c30.72	old_3UTR_NADP-ME_maize.34	4.8892e-03	GTTACG	GNTTAG
3UTR_NADP-ME_ZM_c30.72	old_3UTR_NADP-ME_maize.39	5.8819e-03	GTTACG	NCNNNA
3UTR_NADP-ME_ZM_c30.72	old_3UTR_NADP-ME_maize.32	6.7539e-03	GTTACG	GSTTWG
3UTR_NADP-ME_ZM_c30.73	old_3UTR_NADP-ME_maize.39	2.9258e-03	GAGCAA	NCNNNA
3UTR_NADP-ME_ZM_c30.74	old_3UTR_NADP-ME_maize.33	3.7955e-03	GACTGT	CMCTAT
3UTR_NADP-ME_ZM_c30.77	old_3UTR_NADP-ME_maize.39	9.5086e-04	ACGATA	NCNNNA
3UTR_NADP-ME_ZM_c30.77	old_3UTR_NADP-ME_maize.20	1.4513e-03	--ACGATA	CAACGTTA
3UTR_NADP-ME_ZM_c30.77	old_3UTR_NADP-ME_maize.38	3.9615e-03	ACGATA	ANCNTT
3UTR_NADP-ME_ZM_c30.77	old_3UTR_NADP-ME_maize.41	6.4338e-03	TATCGT	GATNCC
3UTR_NADP-ME_ZM_c30.78	old_3UTR_NADP-ME_maize.26	1.1416e-03	TTTGAC--	TNTNACTC
3UTR_NADP-ME_ZM_c30.78	old_3UTR_NADP-ME_maize.39	1.4449e-03	GTCAAA	NCNNNA
3UTR_NADP-ME_ZM_c30.79	old_3UTR_NADP-ME_maize.33	3.3687e-04	CCCTAA	CMCTAT
3UTR_NADP-ME_ZM_c30.79	old_3UTR_NADP-ME_maize.36	3.5318e-03	CCCTAA	CTATMA
3UTR_NADP-ME_ZM_c30.79	old_3UTR_NADP-ME_maize.39	5.2374e-03	CCCTAA	NCNNNA
3UTR_NADP-ME_ZM_c30.79	old_3UTR_NADP-ME_maize.31	5.8641e-03	CCCTAA	CCMGCA
3UTR_NADP-ME_ZM_c30.80	old_3UTR_NADP-ME_maize.41	3.0445e-03	GACCTC	GATNCC
3UTR_NADP-ME_ZM_c30.80	old_3UTR_NADP-ME_maize.38	7.8183e-03	GACCTC	ANCNTT
3UTR_NADP-ME_ZM_c30.81	old_3UTR_NADP-ME_maize.38	1.8310e-03	AAGGTA	AANGNT
3UTR_NADP-ME_ZM_c30.81	old_3UTR_NADP-ME_maize.23	6.8846e-03	-TACCTT-	ATTCCCTA
3UTR_NADP-ME_ZM_c30.81	old_3UTR_NADP-ME_maize.24	9.5342e-03	AAGGTA--	AAGGGTGG
3UTR_NADP-ME_ZM_c30.83	old_3UTR_NADP-ME_maize.19	1.7740e-03	-GGATTA-	TGGYTTRG
3UTR_NADP-ME_ZM_c30.83	old_3UTR_NADP-ME_maize.41	4.7175e-03	TAATCC	GATNCC
3UTR_NADP-ME_ZM_c30.83	old_3UTR_NADP-ME_maize.10	5.3788e-03	-GGATTA-	GGSACTAT
3UTR_NADP-ME_ZM_c30.83	old_3UTR_NADP-ME_maize.25	7.3117e-03	TAATCC--	TAGTNSCT
3UTR_NADP-ME_ZM_c30.84	old_3UTR_NADP-ME_maize.26	6.8235e-04	-CTTACT-	TNTNACTC
3UTR_NADP-ME_ZM_c30.84	old_3UTR_NADP-ME_maize.34	3.5149e-03	AGTAAG	GNTTAG
3UTR_NADP-ME_ZM_c30.84	old_3UTR_NADP-ME_maize.32	5.3331e-03	AGTAAG	GSTTWG
3UTR_NADP-ME_ZM_c30.84	old_3UTR_NADP-ME_maize.35	9.0354e-03	AGTAAG	RGTACC
3UTR_NADP-ME_ZM_c30.85	old_3UTR_NADP-ME_maize.38	9.4444e-03	GGCCTT	ANCNTT
3UTR_NADP-ME_ZM_c30.86	old_3UTR_NADP-ME_maize.23	1.3118e-03	ATTCCG--	ATTCCCTA
3UTR_NADP-ME_ZM_c30.86	old_3UTR_NADP-ME_maize.26	6.7048e-03	-CGGAAT-	TNTNACTC
3UTR_NADP-ME_ZM_c30.86	old_3UTR_NADP-ME_maize.22	7.8728e-03	-CGGAAT-	MGGGRATC
3UTR_NADP-ME_ZM_c30.86	old_3UTR_NADP-ME_maize.41	8.1046e-03	ATTCCG	GATNCC
3UTR_NADP-ME_ZM_c30.86	old_3UTR_NADP-ME_maize.39	8.4114e-03	CGGAAT	NCNNNA
3UTR_NADP-ME_ZM_c30.87	old_3UTR_NADP-ME_maize.33	2.1010e-04	CCCTGT	CMCTAT
3UTR_NADP-ME_ZM_c30.87	old_3UTR_NADP-ME_maize.4	5.2756e-03	CCCTGT-	CMCTGCT
3UTR_NADP-ME_ZM_c30.88	old_3UTR_NADP-ME_maize.39	7.2841e-03	CCGGAC	NCNNNA
3UTR_NADP-ME_ZM_c30.88	old_3UTR_NADP-ME_maize.26	8.4792e-03	CCGGAC--	TNTNACTC
3UTR_NADP-ME_ZM_c30.89	old_3UTR_NADP-ME_maize.33	6.2827e-03	CGCACT	CMCTAT
3UTR_NADP-ME_ZM_c30.89	old_3UTR_NADP-ME_maize.24	7.8318e-03	-AGTGCG-	AAGGGTGG
3UTR_NADP-ME_ZM_c30.89	old_3UTR_NADP-ME_maize.26	7.8580e-03	-CGCACT-	TNTNACTC
3UTR_NADP-ME_ZM_c30.89	old_3UTR_NADP-ME_maize.38	8.6718e-03	CGCACT	ANCNTT
3UTR_NADP-ME_ZM_c30.89	old_3UTR_NADP-ME_maize.25	9.1097e-03	-CGCACT-	AGSNACTA
3UTR_NADP-ME_ZM_c30.90	old_3UTR_NADP-ME_maize.24	2.2142e-03	-AGTGTG-	AAGGGTGG
3UTR_NADP-ME_ZM_c30.90	old_3UTR_NADP-ME_maize.38	5.2823e-03	AGTGTG	AANGNT
3UTR_NADP-ME_ZM_c30.90	old_3UTR_NADP-ME_maize.33	5.5835e-03	AGTGTG	ATAGKG
3UTR_NADP-ME_ZM_c30.91	old_3UTR_NADP-ME_maize.33	3.6988e-03	TCAGGG	ATAGKG
3UTR_NADP-ME_ZM_c30.91	old_3UTR_NADP-ME_maize.16	3.9852e-03	--TCAGGG	TATNACNG
3UTR_NADP-ME_ZM_c30.91	old_3UTR_NADP-ME_maize.29	5.5169e-03	TCAGGG	TCCSCG
3UTR_NADP-ME_ZM_c30.91	old_3UTR_NADP-ME_maize.4	5.9774e-03	-TCAGGG	AGCAGKG
3UTR_NADP-ME_ZM_c30.91	old_3UTR_NADP-ME_maize.31	7.9090e-03	CCCTGA	CCMGCA
3UTR_NADP-ME_ZM_c30.92	old_3UTR_NADP-ME_maize.35	1.0115e-03	CGTACG	RGTACC
3UTR_NADP-ME_ZM_c30.93	old_3UTR_NADP-ME_maize.17	1.6152e-03	--ANGCAG	YCCCGCAG
3UTR_NADP-ME_ZM_c30.93	old_3UTR_NADP-ME_maize.12	2.2637e-03	CTGCNT--	CCGCGTTG
3UTR_NADP-ME_ZM_c30.93	old_3UTR_NADP-ME_maize.26	3.7291e-03	-CTGCNT-	TNTNACTC
3UTR_NADP-ME_ZM_c30.93	old_3UTR_NADP-ME_maize.39	9.5911e-03	ANGCAG	NCNNNA
3UTR_NADP-ME_ZM_c30.94	old_3UTR_NADP-ME_maize.33	2.5848e-03	GCMGAT	CMCTAT
3UTR_NADP-ME_ZM_c30.94	old_3UTR_NADP-ME_maize.39	3.6626e-03	GCMGAT	NCNNNA
3UTR_NADP-ME_ZM_c30.95	old_3UTR_NADP-ME_maize.23	2.0699e-03	ACTCCC--	ATTCCCTA
3UTR_NADP-ME_ZM_c30.95	old_3UTR_NADP-ME_maize.41	3.1353e-03	ACTCCC	GATNCC
3UTR_NADP-ME_ZM_c30.95	old_3UTR_NADP-ME_maize.10	6.8767e-03	--ACTCCC	ATAGTSCC
3UTR_NADP-ME_ZM_c30.95	old_3UTR_NADP-ME_maize.35	7.7300e-03	ACTCCC	RGTACC
3UTR_NADP-ME_ZM_c30.95	old_3UTR_NADP-ME_maize.25	7.8112e-03	-ACTCCC-	TAGTNSCT
3UTR_PEP-CK_ZM_c30.9	old_3UTR_PEP-CK_maize.4	3.4682e-05	CGTCGWC-	CGTCGTMR
3UTR_PEP-CK_ZM_c30.9	old_3UTR_PEP-CK_maize.13	9.0326e-05	CGTCGWC	CGTCGT-
3UTR_PEP-CK_ZM_c30.9	old_3UTR_PEP-CK_maize.11	2.1401e-04	CGTCGWC-	YKTCGTCG
3UTR_PEP-CK_ZM_c30.15	old_3UTR_PEP-CK_maize.13	1.3966e-04	TMGTCGT	-CGTCGT
3UTR_PEP-CK_ZM_c30.15	old_3UTR_PEP-CK_maize.14	2.1594e-04	TMGTCGT	TCGTCG-
3UTR_PEP-CK_ZM_c30.15	old_3UTR_PEP-CK_maize.4	4.7559e-03	TMGTCGT--	-CGTCGTMR
3UTR_PEP-CK_ZM_c30.15	old_3UTR_PEP-CK_maize.11	7.0553e-03	--TMGTCGT	YKTCGTCG-
3UTR_PEP-CK_ZM_c30.29	old_3UTR_PEP-CK_maize.8	3.1201e-03	GTAAANNTTT	GTNWGCGT--
3UTR_PEP-CK_ZM_c30.42	old_3UTR_PEP-CK_maize.26	1.2281e-03	GAATTYTG	--AKTCTA
3UTR_PEP-CK_ZM_c30.45	old_3UTR_PEP-CK_maize.7	7.3777e-03	CGTTAT--	SCTTATAG
3UTR_PEP-CK_ZM_c30.46	old_3UTR_PEP-CK_maize.26	5.6833e-03	CGTTTA	AKTCTA
3UTR_PEP-CK_ZM_c30.52	old_3UTR_PEP-CK_maize.9	2.6494e-03	AGTTTG--	AGTTGGGN
3UTR_PEP-CK_ZM_c30.54	old_3UTR_PEP-CK_maize.26	4.6343e-03	ATGCTG	AKTCTA
3UTR_PEP-CK_ZM_c30.55	old_3UTR_PEP-CK_maize.9	2.4958e-03	AGTTGA--	AGTTGGGN
3UTR_PEP-CK_ZM_c30.64	old_3UTR_PEP-CK_maize.26	3.6688e-03	TACAAG	TAGAMT
3UTR_PEP-CK_ZM_c30.64	old_3UTR_PEP-CK_maize.7	9.5132e-03	-CTTGTA-	SCTTATAG
3UTR_PEP-CK_ZM_c30.65	old_3UTR_PEP-CK_maize.7	9.3027e-03	CCATAT--	SCTTATAG
3UTR_PEP-CK_ZM_c30.68	old_3UTR_PEP-CK_maize.9	6.7055e-03	GGTTAG--	AGTTGGGN
3UTR_PEP-CK_ZM_c30.72	old_3UTR_PEP-CK_maize.7	1.2405e-03	--TTAGAG	SCTTATAG
3UTR_PEP-CK_ZM_c30.72	old_3UTR_PEP-CK_maize.10	1.7072e-03	-TTAGAG-	CTTATAGA
3UTR_PEP-CK_ZM_c30.75	old_3UTR_PEP-CK_maize.8	9.9589e-03	ACCCTT--	ACGCWNAC
3UTR_PEPC_ZM_c30.36	old_3UTR_PEPC_maize.5	2.3083e-03	ACATTTTG	-GATNNT-
3UTR_PEPC_ZM_c30.36	old_3UTR_PEPC_maize.3	4.9437e-03	CAAAATGT	-AAYATG-
3UTR_PEPC_ZM_c30.39	old_3UTR_PEPC_maize.5	4.2786e-04	GAGATTTT	--GATNNT
3UTR_PEPC_ZM_c30.40	old_3UTR_PEPC_maize.5	9.3613e-03	CATGATGT	GATNNT--
3UTR_PEPC_ZM_c30.44	old_3UTR_PEPC_maize.10	6.7036e-03	AGTACTCT	TGNRNT--
3UTR_PEPC_ZM_c30.45	old_3UTR_PEPC_maize.12	4.6948e-03	AATGTTCA-	-AWNNNNAN
3UTR_PEPC_ZM_c30.45	old_3UTR_PEPC_maize.10	5.5454e-03	TGAACATT	TGNRNT--
3UTR_PEPC_ZM_c30.45	old_3UTR_PEPC_maize.5	5.9072e-03	TGAACATT	--ANNATC
3UTR_PEPC_ZM_c30.46	old_3UTR_PEPC_maize.5	3.7153e-03	NCATTTTG	-GATNNT-
3UTR_PEPC_ZM_c30.46	old_3UTR_PEPC_maize.3	5.4000e-03	CAAAATGN	-AAYATG-
3UTR_PEPC_ZM_c30.47	old_3UTR_PEPC_maize.5	2.1162e-03	AGAAGTTT	-GATNNT-
3UTR_PEPC_ZM_c30.48	old_3UTR_PEPC_maize.5	1.0706e-03	ATGATACT	--GATNNT
3UTR_PEPC_ZM_c30.50	old_3UTR_PEPC_maize.5	2.3988e-03	AGGNTTTT	--GATNNT
3UTR_PEPC_ZM_c30.53	old_3UTR_PEPC_maize.5	4.9587e-03	CAATTTTN	-GATNNT-
3UTR_PEPC_ZM_c30.55	old_3UTR_PEPC_maize.5	1.3417e-03	AAAATTCT	-ANNATC-
3UTR_PEPC_ZM_c30.56	old_3UTR_PEPC_maize.5	3.6101e-03	TAGAATGT	--GATNNT
3UTR_PEPC_ZM_c30.56	old_3UTR_PEPC_maize.10	9.8627e-03	TAGAATGT	TGNRNT--
3UTR_PEPC_ZM_c30.57	old_3UTR_PEPC_maize.3	7.0270e-04	CAACATGT	-AAYATG-
3UTR_PEPC_ZM_c30.57	old_3UTR_PEPC_maize.5	3.7602e-03	ACATGTTG	-GATNNT-
3UTR_PEPC_ZM_c30.60	old_3UTR_PEPC_maize.5	3.9122e-03	GTTTATGA	GATNNT--
3UTR_PEPC_ZM_c30.65	old_3UTR_PEPC_maize.10	1.1891e-03	TTGACT	TGNRNT
3UTR_PEPC_ZM_c30.67	old_3UTR_PEPC_maize.5	4.9937e-03	AAATTG	ANNATC
3UTR_PEPC_ZM_c30.69	old_3UTR_PEPC_maize.5	2.0098e-03	AATGTT	GATNNT
3UTR_PEPC_ZM_c30.69	old_3UTR_PEPC_maize.3	3.1048e-03	AACATT	AAYATG
3UTR_PEPC_ZM_c30.69	old_3UTR_PEPC_maize.6	7.1013e-03	AACATT--	ANNATCNN
3UTR_PEPC_ZM_c30.70	old_3UTR_PEPC_maize.5	9.2819e-03	AAGGGT	GATNNT
3UTR_PEPC_ZM_c30.71	old_3UTR_PEPC_maize.5	5.7619e-03	TATCAT	GATNNT
3UTR_PEPC_ZM_c30.72	old_3UTR_PEPC_maize.10	7.6314e-03	TACTCT	TGNRNT
3UTR_PEPC_ZM_c30.75	old_3UTR_PEPC_maize.5	2.2921e-04	GANNTT	GATNNT
3UTR_PEPC_ZM_c30.75	old_3UTR_PEPC_maize.6	1.4962e-03	--GANNTT	NNGATNNT
3UTR_PEPC_ZM_c30.76	old_3UTR_PEPC_maize.5	9.1614e-04	GAGTAT	GATNNT
3UTR_PEPC_ZM_c30.79	old_3UTR_PEPC_maize.5	6.3080e-05	GATTTT	GATNNT
3UTR_PEPC_ZM_c30.79	old_3UTR_PEPC_maize.6	9.3936e-04	AAAATC--	ANNATCNN
3UTR_PEPC_ZM_c30.84	old_3UTR_PEPC_maize.10	6.1969e-04	TGGGAT	TGNRNT
3UTR_PEPC_ZM_c30.84	old_3UTR_PEPC_maize.12	8.9254e-03	-ATCCCA-	AWNNNNAN
3UTR_PEPC_ZM_c30.85	old_3UTR_PEPC_maize.12	8.0119e-04	-TTTCCA-	AWNNNNAN
3UTR_PEPC_ZM_c30.85	old_3UTR_PEPC_maize.10	2.0435e-03	TGGAAA	TGNRNT
3UTR_PEPC_ZM_c30.89	old_3UTR_PEPC_maize.5	4.7120e-04	AAACTC	ANNATC
3UTR_PEPC_ZM_c30.89	old_3UTR_PEPC_maize.6	4.7489e-03	--GAGTTT	NNGATNNT
3UTR_PEPC_ZM_c30.92	old_3UTR_PEPC_maize.10	7.5733e-03	ATGTCA	ANYNCA
3UTR_PEPC_ZM_c30.93	old_3UTR_PEPC_maize.5	3.6021e-03	AATCTT	GATNNT
3UTR_PEPC_ZM_c30.94	old_3UTR_PEPC_maize.12	2.6980e-03	-TTTACA-	AWNNNNAN
3UTR_PEPC_ZM_c30.94	old_3UTR_PEPC_maize.10	7.3808e-03	TTTACA	ANYNCA
3UTR_PEPC_ZM_c30.96	old_3UTR_PEPC_maize.12	9.8258e-03	ACTTAC--	AWNNNNAN
3UTR_PEPC_ZM_c30.97	old_3UTR_PEPC_maize.5	1.1209e-03	AATCTC	ANNATC
3UTR_PEPC_ZM_c30.97	old_3UTR_PEPC_maize.6	9.9772e-03	--GAGATT	NNGATNNT
3UTR_PEPC_ZM_c30.98	old_3UTR_PEPC_maize.10	4.3403e-04	ANGGCA	ANYNCA
3UTR_PPDK-RP_ZM_c30.47	old_3UTR_PPDK-RP_maize.2	8.5447e-03	ANCCACTACT	NNNCNY----
3UTR_PPDK-RP_ZM_c30.51	old_3UTR_PPDK-RP_maize.2	4.6646e-03	GTACTCAC	--NNNCNY
3UTR_PPDK-RP_ZM_c30.53	old_3UTR_PPDK-RP_maize.4	6.9328e-03	AGTAGTGG--	ANWTRTGTTT
3UTR_PPDK-RP_ZM_c30.56	old_3UTR_PPDK-RP_maize.4	4.3084e-03	-AACCGAAC-	AAACAYAWNT
3UTR_PPDK-RP_ZM_c30.57	old_3UTR_PPDK-RP_maize.4	8.9648e-03	--CCACTANT	AAACAYAWNT
3UTR_PPDK-RP_ZM_c30.59	old_3UTR_PPDK-RP_maize.2	5.6855e-03	CAGCCACT	-NNNCNY-
3UTR_PPDK-RP_ZM_c30.65	old_3UTR_PPDK-RP_maize.2	3.6365e-03	CTANTCAC	--NNNCNY
3UTR_PPDK-RP_ZM_c30.67	old_3UTR_PPDK-RP_maize.2	6.3604e-03	CTATTCAC	--NNNCNY
3UTR_PPDK-RP_ZM_c30.68	old_3UTR_PPDK-RP_maize.5	2.7806e-03	AAACTTCT	NNNCNT--
3UTR_PPDK-RP_ZM_c30.68	old_3UTR_PPDK-RP_maize.2	3.1010e-03	AAACTTCT	NNNCNY--
3UTR_PPDK-RP_ZM_c30.68	old_3UTR_PPDK-RP_maize.4	5.3674e-03	--AGAAGTTT	ANWTRTGTTT
3UTR_PPDK-RP_ZM_c30.69	old_3UTR_PPDK-RP_maize.2	9.5553e-03	CTASTACT	-NNNCNY-
3UTR_PPDK-RP_ZM_c30.70	old_3UTR_PPDK-RP_maize.2	4.8420e-03	A-CCCATTT	-NNNCNY--
3UTR_PPDK-RP_ZM_c30.70	old_3UTR_PPDK-RP_maize.4	7.8981e-03	AAATGGGT--	ANWTRTGTTT
3UTR_PPDK-RP_ZM_c30.70	old_3UTR_PPDK-RP_maize.5	8.5258e-03	ACCCATTT	NNNCNT--
3UTR_PPDK-RP_ZM_c30.71	old_3UTR_PPDK-RP_maize.2	5.8331e-03	AGAAACTA	--NNNCNY
3UTR_PPDK-RP_ZM_c30.71	old_3UTR_PPDK-RP_maize.5	6.5492e-03	TAGTTTCT	NNNCNT--
3UTR_PPDK-RP_ZM_c30.77	old_3UTR_PPDK-RP_maize.5	2.4073e-03	TAGCGC	NNNCNT
3UTR_PPDK-RP_ZM_c30.77	old_3UTR_PPDK-RP_maize.2	3.4171e-03	TAGCGC	NNNCNY
3UTR_PPDK-RP_ZM_c30.80	old_3UTR_PPDK-RP_maize.2	8.3789e-03	GTANCC	NNNCNY
3UTR_PPDK-RP_ZM_c30.85	old_3UTR_PPDK-RP_maize.5	5.4968e-03	TCGCGG	NNNCNT
3UTR_PPDK-RP_ZM_c30.87	old_3UTR_PPDK-RP_maize.2	4.6911e-03	ATAAAC	NNNCNY
3UTR_PPDK-RP_ZM_c30.89	old_3UTR_PPDK-RP_maize.2	4.8368e-03	GAGTAC	NNNCNY
3UTR_PPDK-RP_ZM_c30.90	old_3UTR_PPDK-RP_maize.2	3.6261e-03	CANGAT	NNNCNY
3UTR_PPDK-RP_ZM_c30.90	old_3UTR_PPDK-RP_maize.5	8.2020e-03	C-ANGAT	-NNNCNT
3UTR_PPDK-RP_ZM_c30.91	old_3UTR_PPDK-RP_maize.2	8.7015e-03	GAGTAC	NNNCNY
3UTR_PPDK-RP_ZM_c30.93	old_3UTR_PPDK-RP_maize.5	8.3857e-03	T-AGTCC	-NNNCNT
3UTR_PPDK-RP_ZM_c30.96	old_3UTR_PPDK-RP_maize.2	7.2276e-03	A-CCCGG	-NNNCNY
3UTR_PPDK-RP_ZM_c30.96	old_3UTR_PPDK-RP_maize.5	9.2585e-03	CCGGGT	NNNCNT
3UTR_PPDK-RP_ZM_c30.99	old_3UTR_PPDK-RP_maize.2	7.5824e-03	GGANCC	NNNCNY
3UTR_PPDK-RP_ZM_c30.102	old_3UTR_PPDK-RP_maize.2	8.6349e-03	T-ACGCC	-NNNCNY
3UTR_PPDK-RP_ZM_c30.103	old_3UTR_PPDK-RP_maize.2	2.1119e-03	ACGTAC	NNNCNY
3UTR_PPDK-RP_ZM_c30.104	old_3UTR_PPDK-RP_maize.2	1.6455e-03	ATANCC	NNNCNY
3UTR_PPDK-RP_ZM_c30.105	old_3UTR_PPDK-RP_maize.2	1.0622e-03	AAGAAC	NNNCNY
3UTR_PPDK-RP_ZM_c30.106	old_3UTR_PPDK-RP_maize.2	6.3005e-03	GTACAG	NNNCNY
3UTR_PPDK-RP_ZM_c30.107	old_3UTR_PPDK-RP_maize.2	9.8919e-03	A-ACCGA	-NNNCNY
3UTR_PPDK-RP_ZM_c30.116	old_3UTR_PPDK-RP_maize.2	6.2975e-03	A-CCTAT	-NNNCNY
3UTR_PPDK-RP_ZM_c30.116	old_3UTR_PPDK-RP_maize.4	8.8843e-03	ACCTAT----	ANWTRTGTTT
3UTR_PPDK-RP_ZM_c30.116	old_3UTR_PPDK-RP_maize.5	9.9930e-03	ATATAGGT	--NNNCNT
3UTR_PPDK_ZM_c30.16	old_3UTR_PPDK_maize.56	2.4899e-04	GCTCTGTA	-CTCWGT-
3UTR_PPDK_ZM_c30.16	old_3UTR_PPDK_maize.38	2.6593e-03	GCTCTGTA	CCTATTGA
3UTR_PPDK_ZM_c30.16	old_3UTR_PPDK_maize.32	3.9056e-03	TACAGAGC	TTWTRAGC
3UTR_PPDK_ZM_c30.16	old_3UTR_PPDK_maize.36	6.6805e-03	TACAGAGC	TTTTAAGC
3UTR_PPDK_ZM_c30.17	old_3UTR_PPDK_maize.52	1.9997e-03	CTGTATTT	CTGNAG--
3UTR_PPDK_ZM_c30.17	old_3UTR_PPDK_maize.45	6.1997e-03	AAATACAG	TAWTAMTC
3UTR_PPDK_ZM_c30.17	old_3UTR_PPDK_maize.33	7.7283e-03	AAATACAG	AGWKCCAT
3UTR_PPDK_ZM_c30.17	old_3UTR_PPDK_maize.41	8.4074e-03	AAATACAG	AAACCMKC
3UTR_PPDK_ZM_c30.18	old_3UTR_PPDK_maize.29	3.0317e-03	TGAACTCT	CGGAGTCT
3UTR_PPDK_ZM_c30.18	old_3UTR_PPDK_maize.62	3.7928e-03	AGAGTTCA	ATAGNT--
3UTR_PPDK_ZM_c30.18	old_3UTR_PPDK_maize.47	5.2382e-03	TGAACTCT	--GGCNCT
3UTR_PPDK_ZM_c30.18	old_3UTR_PPDK_maize.59	6.0117e-03	TGAACTCT	--ANNGCT
3UTR_PPDK_ZM_c30.19	old_3UTR_PPDK_maize.38	3.7924e-04	TAAAGAGT	TCAATAGG
3UTR_PPDK_ZM_c30.19	old_3UTR_PPDK_maize.56	1.9762e-03	ACTCTTTA	-CTCWGT-
3UTR_PPDK_ZM_c30.19	old_3UTR_PPDK_maize.32	7.4847e-03	TAAAGAGT	TTWTRAGC
3UTR_PPDK_ZM_c30.19	old_3UTR_PPDK_maize.48	8.2697e-03	ACTCTTTA	--GCNNNA
3UTR_PPDK_ZM_c30.20	old_3UTR_PPDK_maize.52	3.3954e-03	ATACNGTA	CTNCAG--
3UTR_PPDK_ZM_c30.20	old_3UTR_PPDK_maize.41	5.7702e-03	TACNGTAT	GMKGGTTT
3UTR_PPDK_ZM_c30.21	old_3UTR_PPDK_maize.62	2.7899e-03	TACCTACC	-ANCTAT-
3UTR_PPDK_ZM_c30.22	old_3UTR_PPDK_maize.62	1.1046e-03	CAGAGGTG	-ATAGNT-
3UTR_PPDK_ZM_c30.22	old_3UTR_PPDK_maize.47	3.2510e-03	CACCTCTG	-GGCNCT-
3UTR_PPDK_ZM_c30.22	old_3UTR_PPDK_maize.59	4.8183e-03	CACCTCTG	-ANNGCT-
3UTR_PPDK_ZM_c30.22	old_3UTR_PPDK_maize.60	7.9830e-03	CAGAGGTG	-CGAGGA-
3UTR_PPDK_ZM_c30.22	old_3UTR_PPDK_maize.28	9.1131e-03	CAGAGGTG	ACGANATG
3UTR_PPDK_ZM_c30.23	old_3UTR_PPDK_maize.56	1.5353e-04	TACWGAGC	-ACWGAG-
3UTR_PPDK_ZM_c30.23	old_3UTR_PPDK_maize.32	4.1312e-04	TACWGAGC	TTWTRAGC
3UTR_PPDK_ZM_c30.23	old_3UTR_PPDK_maize.36	7.1343e-04	TACWGAGC	TTTTAAGC
3UTR_PPDK_ZM_c30.23	old_3UTR_PPDK_maize.45	1.4079e-03	TACWGAGC	TAWTAMTC
3UTR_PPDK_ZM_c30.23	old_3UTR_PPDK_maize.48	5.1085e-03	GCTCWGTA	GCNNNA--
3UTR_PPDK_ZM_c30.25	old_3UTR_PPDK_maize.62	2.9776e-03	ATAAGTNG	ATAGNT--
3UTR_PPDK_ZM_c30.25	old_3UTR_PPDK_maize.40	4.8750e-03	CNACTTAT	GNAGTTTT
3UTR_PPDK_ZM_c30.25	old_3UTR_PPDK_maize.33	6.4811e-03	CNACTTAT	AGWKCCAT
3UTR_PPDK_ZM_c30.25	old_3UTR_PPDK_maize.52	6.6695e-03	ATAAGTNG	--CTGNAG
3UTR_PPDK_ZM_c30.25	old_3UTR_PPDK_maize.48	6.7793e-03	CNACTTAT	--GCNNNA
3UTR_PPDK_ZM_c30.26	old_3UTR_PPDK_maize.42	1.6653e-04	TTTTTYNG	CTTTTWYG
3UTR_PPDK_ZM_c30.26	old_3UTR_PPDK_maize.61	2.9619e-04	TTTTTYNG	-TTTNNG-
3UTR_PPDK_ZM_c30.26	old_3UTR_PPDK_maize.39	7.9449e-04	TTTTTYNG	GTTTTAMG
3UTR_PPDK_ZM_c30.26	old_3UTR_PPDK_maize.34	1.6984e-03	CNRAAAAA	CCTCNAAA
3UTR_PPDK_ZM_c30.26	old_3UTR_PPDK_maize.36	2.0447e-03	TTTTTYNG	TTTTAAGC
3UTR_PPDK_ZM_c30.28	old_3UTR_PPDK_maize.56	1.0753e-03	GATCTGTA	-CTCWGT-
3UTR_PPDK_ZM_c30.28	old_3UTR_PPDK_maize.45	2.0843e-03	TACAGATC	TAWTAMTC
3UTR_PPDK_ZM_c30.28	old_3UTR_PPDK_maize.62	3.5170e-03	GATCTGTA	-ANCTAT-
3UTR_PPDK_ZM_c30.28	old_3UTR_PPDK_maize.38	8.3329e-03	TACAGATC	TCAATAGG
3UTR_PPDK_ZM_c30.29	old_3UTR_PPDK_maize.62	1.0917e-03	CANCTTTG	-ANCTAT-
3UTR_PPDK_ZM_c30.29	old_3UTR_PPDK_maize.51	2.3926e-03	CANCTTTG	-AGYTTT-
3UTR_PPDK_ZM_c30.29	old_3UTR_PPDK_maize.9	2.8321e-03	CAAAGNTG	WAAAGG--
3UTR_PPDK_ZM_c30.29	old_3UTR_PPDK_maize.42	6.7241e-03	CANCTTTG	CTTTTWYG
3UTR_PPDK_ZM_c30.29	old_3UTR_PPDK_maize.38	9.8398e-03	CAAAGNTG	TCAATAGG
3UTR_PPDK_ZM_c30.30	old_3UTR_PPDK_maize.52	8.7998e-04	CTGTAYTT	CTGNAG--
3UTR_PPDK_ZM_c30.31	old_3UTR_PPDK_maize.40	2.1675e-03	AGAGTTNA	GNAGTTTT
3UTR_PPDK_ZM_c30.31	old_3UTR_PPDK_maize.62	3.3669e-03	AGAGTTNA	ATAGNT--
3UTR_PPDK_ZM_c30.31	old_3UTR_PPDK_maize.47	5.2636e-03	TNAACTCT	--GGCNCT
3UTR_PPDK_ZM_c30.31	old_3UTR_PPDK_maize.51	5.2984e-03	TNAACTCT	AAARCT--
3UTR_PPDK_ZM_c30.31	old_3UTR_PPDK_maize.59	6.9453e-03	AGAGTTNA	AGCNNT--
3UTR_PPDK_ZM_c30.32	old_3UTR_PPDK_maize.33	1.3051e-03	AGRGTTCA	ATGGMWCT
3UTR_PPDK_ZM_c30.32	old_3UTR_PPDK_maize.59	3.4653e-03	AGRGTTCA	AGCNNT--
3UTR_PPDK_ZM_c30.32	old_3UTR_PPDK_maize.41	5.6848e-03	TGAACYCT-	-AAACCMKC
3UTR_PPDK_ZM_c30.32	old_3UTR_PPDK_maize.48	7.5963e-03	AGRGTTCA	--GCNNNA
3UTR_PPDK_ZM_c30.32	old_3UTR_PPDK_maize.62	7.6671e-03	AGRGTTCA	ATAGNT--
3UTR_PPDK_ZM_c30.33	old_3UTR_PPDK_maize.33	1.5116e-03	ACAGTTCT	ATGGMWCT
3UTR_PPDK_ZM_c30.33	old_3UTR_PPDK_maize.40	1.7454e-03	AGAACTGT	AAAACTNC
3UTR_PPDK_ZM_c30.33	old_3UTR_PPDK_maize.43	2.7420e-03	ACAGTTCT	ACANCANG
3UTR_PPDK_ZM_c30.33	old_3UTR_PPDK_maize.51	3.3142e-03	ACAGTTCT	--AGYTTT
3UTR_PPDK_ZM_c30.33	old_3UTR_PPDK_maize.62	3.3562e-03	ACAGTTCT	ATAGNT--
3UTR_PPDK_ZM_c30.34	old_3UTR_PPDK_maize.45	2.4480e-03	-GTTATT-	GAKTAWTA
3UTR_PPDK_ZM_c30.34	old_3UTR_PPDK_maize.38	8.7395e-03	--AATAAC	TCAATAGG
3UTR_PPDK_ZM_c30.36	old_3UTR_PPDK_maize.52	8.5577e-03	TCTGTA-	-CTGNAG
3UTR_PPDK_ZM_c30.37	old_3UTR_PPDK_maize.48	2.8800e-03	TTCAGA	TNNNGC
3UTR_PPDK_ZM_c30.37	old_3UTR_PPDK_maize.56	9.4586e-03	TCTGAA	ACWGAG
3UTR_PPDK_ZM_c30.38	old_3UTR_PPDK_maize.25	9.9474e-03	---AATACA-	ACTAATACTC
3UTR_PPDK_ZM_c30.41	old_3UTR_PPDK_maize.47	2.9867e-03	CACTCT	GGCNCT
3UTR_PPDK_ZM_c30.41	old_3UTR_PPDK_maize.56	4.0130e-03	CACTCT	CTCWGT
3UTR_PPDK_ZM_c30.43	old_3UTR_PPDK_maize.48	2.7642e-04	TTATGC	TNNNGC
3UTR_PPDK_ZM_c30.43	old_3UTR_PPDK_maize.58	2.3319e-03	TTATGC	AGATGC
3UTR_PPDK_ZM_c30.43	old_3UTR_PPDK_maize.36	4.1467e-03	GCATAA--	GCTTAAAA
3UTR_PPDK_ZM_c30.43	old_3UTR_PPDK_maize.32	8.4273e-03	TTATGC--	TTWTRAGC
3UTR_PPDK_ZM_c30.43	old_3UTR_PPDK_maize.46	9.1894e-03	TTATGC	TGAGGC
3UTR_PPDK_ZM_c30.44	old_3UTR_PPDK_maize.56	3.0736e-03	CAGTGT	CTCWGT
3UTR_PPDK_ZM_c30.44	old_3UTR_PPDK_maize.17	7.6574e-03	----CAGTGT	CCCTCAGTTT
3UTR_PPDK_ZM_c30.45	old_3UTR_PPDK_maize.56	7.4297e-03	TACNGT	CTCWGT
3UTR_PPDK_ZM_c30.46	old_3UTR_PPDK_maize.38	2.3220e-03	--AATGGG	TCAATAGG
3UTR_PPDK_ZM_c30.46	old_3UTR_PPDK_maize.56	4.5459e-03	CCCATT	CTCWGT
3UTR_PPDK_ZM_c30.48	old_3UTR_PPDK_maize.59	1.9398e-03	TANGCT	ANNGCT
3UTR_PPDK_ZM_c30.48	old_3UTR_PPDK_maize.51	2.3192e-03	TANGCT	AAARCT
3UTR_PPDK_ZM_c30.50	old_3UTR_PPDK_maize.52	9.2729e-04	CNGTAT	CTGNAG
3UTR_PPDK_ZM_c30.50	old_3UTR_PPDK_maize.62	4.3263e-03	CNGTAT	ANCTAT
3UTR_PPDK_ZM_c30.50	old_3UTR_PPDK_maize.35	8.3552e-03	-CNGTAT-	NCTGNAGC
3UTR_PPDK_ZM_c30.50	old_3UTR_PPDK_maize.56	8.4124e-03	ATACNG	ACWGAG
3UTR_PPDK_ZM_c30.50	old_3UTR_PPDK_maize.48	8.8468e-03	CNGTAT	GCNNNA
3UTR_PPDK_ZM_c30.51	old_3UTR_PPDK_maize.61	1.2960e-03	CTAAGA	CNNAAA
3UTR_PPDK_ZM_c30.51	old_3UTR_PPDK_maize.48	3.3986e-03	TCTTAG	GCNNNA
3UTR_PPDK_ZM_c30.51	old_3UTR_PPDK_maize.60	4.3745e-03	CTAAGA	CGAGGA
3UTR_PPDK_ZM_c30.51	old_3UTR_PPDK_maize.25	7.8811e-03	-CTAAGA---	ACTAATACTC
3UTR_PPDK_ZM_c30.51	old_3UTR_PPDK_maize.55	9.9789e-03	TCTTAG	TTNGAG
3UTR_PPDK_ZM_c30.52	old_3UTR_PPDK_maize.48	1.6201e-03	CCTTAG	GCNNNA
3UTR_PPDK_ZM_c30.52	old_3UTR_PPDK_maize.52	2.3351e-03	CCTTAG	CTGNAG
3UTR_PPDK_ZM_c30.52	old_3UTR_PPDK_maize.61	4.2250e-03	CCTTAG	TTTNNG
3UTR_PPDK_ZM_c30.52	old_3UTR_PPDK_maize.56	5.6738e-03	CTAAGG	CTCWGT
3UTR_PPDK_ZM_c30.52	old_3UTR_PPDK_maize.53	7.3540e-03	CCTTAG	GNCNAG
3UTR_PPDK_ZM_c30.53	old_3UTR_PPDK_maize.56	5.1065e-03	TACAGT	CTCWGT
3UTR_PPDK_ZM_c30.53	old_3UTR_PPDK_maize.52	6.8397e-03	ACTGTA-	-CTGNAG
3UTR_PPDK_ZM_c30.53	old_3UTR_PPDK_maize.48	9.5479e-03	TACAGT	TNNNGC
3UTR_PPDK_ZM_c30.55	old_3UTR_PPDK_maize.38	2.5044e-03	ACAATA--	TCAATAGG
3UTR_PPDK_ZM_c30.55	old_3UTR_PPDK_maize.61	8.4214e-03	TATTGT	TTTNNG
3UTR_PPDK_ZM_c30.55	old_3UTR_PPDK_maize.43	9.5916e-03	ACAATA--	ACANCANG
3UTR_PPDK_ZM_c30.57	old_3UTR_PPDK_maize.61	1.3959e-03	TCTCRG	TTTNNG
3UTR_PPDK_ZM_c30.57	old_3UTR_PPDK_maize.56	3.3143e-03	CYGAGA	CTCWGT
3UTR_PPDK_ZM_c30.57	old_3UTR_PPDK_maize.31	5.3357e-03	-CYGAGA-	CCGGAGTC
3UTR_PPDK_ZM_c30.57	old_3UTR_PPDK_maize.29	6.3272e-03	CYGAGA--	CGGAGTCT
3UTR_PPDK_ZM_c30.57	old_3UTR_PPDK_maize.48	6.4460e-03	TCTCRG	GCNNNA
3UTR_PPDK_ZM_c30.58	old_3UTR_PPDK_maize.47	1.1345e-03	GGACCT	GGCNCT
3UTR_PPDK_ZM_c30.58	old_3UTR_PPDK_maize.58	1.5727e-03	GGACCT	GCATCT
3UTR_PPDK_ZM_c30.58	old_3UTR_PPDK_maize.33	3.3581e-03	--GGACCT	ATGGMWCT
3UTR_PPDK_ZM_c30.58	old_3UTR_PPDK_maize.37	3.8776e-03	-GGACCT-	AKGGCCTC
3UTR_PPDK_ZM_c30.58	old_3UTR_PPDK_maize.59	7.5277e-03	AGGTCC	AGCNNT
3UTR_PPDK_ZM_c30.59	old_3UTR_PPDK_maize.47	2.5903e-04	GGCCGT	GGCNCT
3UTR_PPDK_ZM_c30.59	old_3UTR_PPDK_maize.37	9.9678e-04	ACGGCC--	AKGGCCTC
3UTR_PPDK_ZM_c30.59	old_3UTR_PPDK_maize.56	2.6207e-03	GGCCGT	CTCWGT
3UTR_PPDK_ZM_c30.59	old_3UTR_PPDK_maize.59	2.8976e-03	GGCCGT	AGCNNT
3UTR_PPDK_ZM_c30.59	old_3UTR_PPDK_maize.33	4.0765e-03	--GGCCGT	ATGGMWCT
3UTR_PPDK_ZM_c30.60	old_3UTR_PPDK_maize.13	9.6062e-04	--GAAAAC--	ACGAAAACCC
3UTR_PPDK_ZM_c30.60	old_3UTR_PPDK_maize.39	3.4683e-03	GTTTTC--	GTTTTAMG
3UTR_PPDK_ZM_c30.60	old_3UTR_PPDK_maize.42	4.2640e-03	-GTTTTC-	CTTTTWYG
3UTR_PPDK_ZM_c30.60	old_3UTR_PPDK_maize.61	9.0277e-03	GTTTTC	TTTNNG
3UTR_PPDK_ZM_c30.62	old_3UTR_PPDK_maize.26	5.4926e-03	---TGTACA-	ARMTGTGCAT
3UTR_PPDK_ZM_c30.62	old_3UTR_PPDK_maize.61	8.8656e-03	TGTACA	TTTNNG
3UTR_PPDK_ZM_c30.63	old_3UTR_PPDK_maize.51	2.2920e-03	AGGTTC	AGYTTT
3UTR_PPDK_ZM_c30.63	old_3UTR_PPDK_maize.58	2.6164e-03	AGGTTC	AGATGC
3UTR_PPDK_ZM_c30.63	old_3UTR_PPDK_maize.47	7.3337e-03	GAACCT	GGCNCT
3UTR_PPDK_ZM_c30.64	old_3UTR_PPDK_maize.47	8.2192e-04	AGGACC	AGNGCC
3UTR_PPDK_ZM_c30.64	old_3UTR_PPDK_maize.37	3.6480e-03	-AGGACC-	GAGGCCMT
3UTR_PPDK_ZM_c30.64	old_3UTR_PPDK_maize.59	4.6729e-03	GGTCCT	ANNGCT
3UTR_PPDK_ZM_c30.64	old_3UTR_PPDK_maize.33	6.0621e-03	AGGACC--	AGWKCCAT
3UTR_PPDK_ZM_c30.65	old_3UTR_PPDK_maize.41	2.0913e-03	TAACCC--	AAACCMKC
3UTR_PPDK_ZM_c30.65	old_3UTR_PPDK_maize.47	3.1972e-03	GGGTTA	GGCNCT
3UTR_PPDK_ZM_c30.65	old_3UTR_PPDK_maize.48	4.1430e-03	TAACCC	TNNNGC
3UTR_PPDK_ZM_c30.66	old_3UTR_PPDK_maize.26	1.0516e-03	---TGTGCA-	ARMTGTGCAT
3UTR_PPDK_ZM_c30.66	old_3UTR_PPDK_maize.61	5.7675e-03	TGTGCA	TTTNNG
3UTR_PPDK_ZM_c30.67	old_3UTR_PPDK_maize.56	3.1394e-04	CACTGT	CTCWGT
3UTR_PPDK_ZM_c30.67	old_3UTR_PPDK_maize.62	6.9315e-03	ACAGTG	ATAGNT
3UTR_PPDK_ZM_c30.67	old_3UTR_PPDK_maize.47	8.5330e-03	CACTGT	GGCNCT
3UTR_PPDK_ZM_c30.68	old_3UTR_PPDK_maize.28	1.4024e-03	--TGTGGT	CATNTCGT
3UTR_PPDK_ZM_c30.68	old_3UTR_PPDK_maize.43	3.3483e-03	--ACCACA	ACANCANG
3UTR_PPDK_ZM_c30.68	old_3UTR_PPDK_maize.46	9.0193e-03	ACCACA	GCCTCA
3UTR_PPDK_ZM_c30.69	old_3UTR_PPDK_maize.56	5.7814e-04	TTCAGT	CTCWGT
3UTR_PPDK_ZM_c30.69	old_3UTR_PPDK_maize.48	2.7131e-03	TTCAGT	TNNNGC
3UTR_PPDK_ZM_c30.70	old_3UTR_PPDK_maize.61	1.9703e-03	CCCAGA	CNNAAA
3UTR_PPDK_ZM_c30.70	old_3UTR_PPDK_maize.56	5.4738e-03	CCCAGA	CTCWGT
3UTR_PPDK_ZM_c30.70	old_3UTR_PPDK_maize.55	8.3780e-03	TCTGGG	TTNGAG
3UTR_PPDK_ZM_c30.71	old_3UTR_PPDK_maize.38	2.7838e-03	--TATTTA	CCTATTGA
3UTR_PPDK_ZM_c30.71	old_3UTR_PPDK_maize.61	9.0565e-03	TATTTA	TTTNNG
3UTR_PPDK_ZM_c30.72	old_3UTR_PPDK_maize.56	1.2702e-03	CCCAAT	CTCWGT
3UTR_PPDK_ZM_c30.72	old_3UTR_PPDK_maize.61	2.7516e-03	ATTGGG	TTTNNG
3UTR_PPDK_ZM_c30.72	old_3UTR_PPDK_maize.62	2.9951e-03	ATTGGG	ATAGNT
3UTR_PPDK_ZM_c30.72	old_3UTR_PPDK_maize.55	4.7493e-03	ATTGGG	TTNGAG
3UTR_PPDK_ZM_c30.72	old_3UTR_PPDK_maize.20	8.1332e-03	CCCAAT----	CTCAATAGGT
3UTR_PPT_ZM_c30.3	old_3UTR_PPT_maize.1	3.4693e-03	--TAYATA--	GATATATATN
3UTR_PPT_ZM_c30.7	old_3UTR_PPT_maize.1	2.2292e-03	-ATNTACA--	GATATATATN
3UTR_PPT_ZM_c30.7	old_3UTR_PPT_maize.24	7.6265e-03	ATNTACA	ATATAT-
3UTR_PPT_ZM_c30.7	old_3UTR_PPT_maize.5	8.2610e-03	-ATNTACA	CATNTNNT
3UTR_PPT_ZM_c30.17	old_3UTR_PPT_maize.6	9.3360e-03	CTGTAAATTT	--CTAANNTG
3UTR_PPT_ZM_c30.19	old_3UTR_PPT_maize.10	4.1621e-03	NTTGACATTT	--TGATAT--
3UTR_PPT_ZM_c30.19	old_3UTR_PPT_maize.13	4.9925e-03	AAATGTCAAN	--ATGTTA--
3UTR_PPT_ZM_c30.19	old_3UTR_PPT_maize.23	5.5307e-03	NTTGACATTT	----NCATNT
3UTR_PPT_ZM_c30.19	old_3UTR_PPT_maize.31	6.3695e-03	NTTGACATTT	--TGWTRT--
3UTR_PPT_ZM_c30.19	old_3UTR_PPT_maize.5	6.4967e-03	NTTGACATTT	-ANNANATG-
3UTR_PPT_ZM_c30.21	old_3UTR_PPT_maize.4	5.9713e-03	AACTGTAC	NWGTNNWG
3UTR_PPT_ZM_c30.21	old_3UTR_PPT_maize.9	6.7382e-03	AACTGTAC	AGGTGT--
3UTR_PPT_ZM_c30.21	old_3UTR_PPT_maize.8	9.1328e-03	GTACAGTT	CTAASNTG
3UTR_PPT_ZM_c30.21	old_3UTR_PPT_maize.19	9.9209e-03	GTACAGTT	--ANWKAT
3UTR_PPT_ZM_c30.22	old_3UTR_PPT_maize.5	1.6119e-03	AANGTCCA	CATNTNNT
3UTR_PPT_ZM_c30.22	old_3UTR_PPT_maize.4	9.2637e-03	AANGTCCA-	-NWGTNNWG
3UTR_PPT_ZM_c30.23	old_3UTR_PPT_maize.5	5.0312e-03	TATACTCC	CATNTNNT
3UTR_PPT_ZM_c30.23	old_3UTR_PPT_maize.4	5.8193e-03	GGAGTATA-	-NWGTNNWG
3UTR_PPT_ZM_c30.23	old_3UTR_PPT_maize.20	9.1522e-03	GGAGTATA	-GNNTAA-
3UTR_PPT_ZM_c30.23	old_3UTR_PPT_maize.14	9.5377e-03	GGAGTATA	-GANTNA-
3UTR_PPT_ZM_c30.24	old_3UTR_PPT_maize.9	1.0690e-03	AANTGTCA	AGGTGT--
3UTR_PPT_ZM_c30.24	old_3UTR_PPT_maize.10	3.4709e-03	AANTGTCA	--ATATCA
3UTR_PPT_ZM_c30.24	old_3UTR_PPT_maize.4	5.6812e-03	AANTGTCA	NWGTNNWG
3UTR_PPT_ZM_c30.24	old_3UTR_PPT_maize.2	7.1323e-03	AANTGTCA	TGTTGTTA
3UTR_PPT_ZM_c30.24	old_3UTR_PPT_maize.31	7.4701e-03	TGACANTT	TGWTRT--
3UTR_PPT_ZM_c30.25	old_3UTR_PPT_maize.2	3.0499e-05	TGATGTAA	TGTTGTTA
3UTR_PPT_ZM_c30.25	old_3UTR_PPT_maize.31	3.2115e-04	TGATGTAA	TGWTRT--
3UTR_PPT_ZM_c30.25	old_3UTR_PPT_maize.13	1.3852e-03	TGATGTAA	--ATGTTA
3UTR_PPT_ZM_c30.25	old_3UTR_PPT_maize.10	1.9764e-03	TTACATCA	--ATATCA
3UTR_PPT_ZM_c30.25	old_3UTR_PPT_maize.12	2.9140e-03	TGATGTAA	--ATRGAA
3UTR_PPT_ZM_c30.26	old_3UTR_PPT_maize.2	9.1746e-03	TACAGTGA	TGTTGTTA
3UTR_PPT_ZM_c30.27	old_3UTR_PPT_maize.23	2.2452e-03	GTACATTT	--NCATNT
3UTR_PPT_ZM_c30.27	old_3UTR_PPT_maize.5	3.8202e-03	-GTACATTT	ANNANATG-
3UTR_PPT_ZM_c30.27	old_3UTR_PPT_maize.4	4.3943e-03	AAATGTAC	NWGTNNWG
3UTR_PPT_ZM_c30.27	old_3UTR_PPT_maize.9	5.0136e-03	AAATGTAC	AGGTGT--
3UTR_PPT_ZM_c30.27	old_3UTR_PPT_maize.6	6.5745e-03	AAATGTAC	CANNTTAG
3UTR_PPT_ZM_c30.28	old_3UTR_PPT_maize.23	5.5702e-04	CCATATGA	NCATNT--
3UTR_PPT_ZM_c30.28	old_3UTR_PPT_maize.10	1.9881e-03	TCATATGG	TGATAT--
3UTR_PPT_ZM_c30.28	old_3UTR_PPT_maize.24	3.1089e-03	TCATATGG	--ATATAT
3UTR_PPT_ZM_c30.28	old_3UTR_PPT_maize.31	4.1498e-03	CCATATGA	--AYAWCA
3UTR_PPT_ZM_c30.28	old_3UTR_PPT_maize.5	8.1876e-03	TCATATGG-	-CATNTNNT
3UTR_PPT_ZM_c30.29	old_3UTR_PPT_maize.6	3.0926e-04	GTAAAATG	CTAANNTG
3UTR_PPT_ZM_c30.29	old_3UTR_PPT_maize.5	3.1047e-04	GTAAAATG	ANNANATG
3UTR_PPT_ZM_c30.29	old_3UTR_PPT_maize.8	3.1656e-04	CATTTTAC	CANSTTAG
3UTR_PPT_ZM_c30.29	old_3UTR_PPT_maize.13	2.5635e-03	CATTTTAC	-ATGTTA-
3UTR_PPT_ZM_c30.29	old_3UTR_PPT_maize.4	5.4641e-03	CATTTTAC	NWGTNNWG
3UTR_PPT_ZM_c30.30	old_3UTR_PPT_maize.10	1.0801e-03	TGACATTT	TGATAT--
3UTR_PPT_ZM_c30.30	old_3UTR_PPT_maize.13	1.7404e-03	AAATGTCA	--ATGTTA
3UTR_PPT_ZM_c30.30	old_3UTR_PPT_maize.23	1.9353e-03	TGACATTT	--NCATNT
3UTR_PPT_ZM_c30.30	old_3UTR_PPT_maize.31	2.5429e-03	AAATGTCA	--AYAWCA
3UTR_PPT_ZM_c30.30	old_3UTR_PPT_maize.2	6.4035e-03	TGACATTT	TGTTGTTA
3UTR_PPT_ZM_c30.31	old_3UTR_PPT_maize.23	2.3803e-03	TGGCATTT	--NCATNT
3UTR_PPT_ZM_c30.31	old_3UTR_PPT_maize.10	5.7716e-03	AAATGCCA	--ATATCA
3UTR_PPT_ZM_c30.31	old_3UTR_PPT_maize.2	7.2212e-03	TGGCATTT	TGTTGTTA
3UTR_PPT_ZM_c30.31	old_3UTR_PPT_maize.31	7.9610e-03	TGGCATTT	TGWTRT--
3UTR_PPT_ZM_c30.31	old_3UTR_PPT_maize.13	8.6039e-03	AAATGCCA	--ATGTTA
3UTR_PPT_ZM_c30.32	old_3UTR_PPT_maize.5	2.4606e-03	TTCAAAGG	ANNANATG
3UTR_PPT_ZM_c30.33	old_3UTR_PPT_maize.2	3.3623e-04	TCCTGTAA	TGTTGTTA
3UTR_PPT_ZM_c30.33	old_3UTR_PPT_maize.23	5.5679e-03	TCCTGTAA	NCATNT--
3UTR_PPT_ZM_c30.33	old_3UTR_PPT_maize.5	5.6534e-03	-TTACAGGA	ANNANATG-
3UTR_PPT_ZM_c30.33	old_3UTR_PPT_maize.31	7.2406e-03	TCCTGTAA	TGWTRT--
3UTR_PPT_ZM_c30.33	old_3UTR_PPT_maize.13	7.7390e-03	TCCTGTAA	--ATGTTA
3UTR_PPT_ZM_c30.34	old_3UTR_PPT_maize.8	2.1755e-03	AAATTTTG	CANSTTAG
3UTR_PPT_ZM_c30.34	old_3UTR_PPT_maize.6	2.2725e-03	CAAAATTT	CTAANNTG
3UTR_PPT_ZM_c30.34	old_3UTR_PPT_maize.4	5.0228e-03	AAATTTTG	NWGTNNWG
3UTR_PPT_ZM_c30.34	old_3UTR_PPT_maize.5	5.8752e-03	AAATTTTG	ANNANATG
3UTR_PPT_ZM_c30.34	old_3UTR_PPT_maize.24	9.5520e-03	AAATTTTG	ATATAT--
3UTR_PPT_ZM_c30.35	old_3UTR_PPT_maize.5	5.1823e-04	TTCAAATG	ANNANATG
3UTR_PPT_ZM_c30.35	old_3UTR_PPT_maize.6	1.9219e-03	CATTTGAA	CANNTTAG
3UTR_PPT_ZM_c30.35	old_3UTR_PPT_maize.8	2.5272e-03	TTCAAATG	CTAASNTG
3UTR_PPT_ZM_c30.35	old_3UTR_PPT_maize.4	5.8266e-03	CATTTGAA	NWGTNNWG
3UTR_PPT_ZM_c30.36	old_3UTR_PPT_maize.5	6.6719e-04	TCNAAAGG	ANNANATG
3UTR_PPT_ZM_c30.36	old_3UTR_PPT_maize.2	7.0515e-03	TCNAAAGG	TAACAACA
3UTR_PPT_ZM_c30.37	old_3UTR_PPT_maize.12	1.9398e-03	NCATGAAA	--ATRGAA
3UTR_PPT_ZM_c30.37	old_3UTR_PPT_maize.13	4.9540e-03	NCATGAAA	--ATGTTA
3UTR_PPT_ZM_c30.37	old_3UTR_PPT_maize.5	7.6871e-03	-TTTCATGN	ANNANATG-
3UTR_PPT_ZM_c30.38	old_3UTR_PPT_maize.13	7.9954e-04	AAATGTNA	--ATGTTA
3UTR_PPT_ZM_c30.38	old_3UTR_PPT_maize.23	2.0520e-03	TNACATTT	--NCATNT
3UTR_PPT_ZM_c30.38	old_3UTR_PPT_maize.2	4.2665e-03	AAATGTNA	TGTTGTTA
3UTR_PPT_ZM_c30.38	old_3UTR_PPT_maize.10	5.5185e-03	AAATGTNA	--ATATCA
3UTR_PPT_ZM_c30.38	old_3UTR_PPT_maize.24	6.1780e-03	AAATGTNA	ATATAT--
3UTR_PPT_ZM_c30.39	old_3UTR_PPT_maize.5	1.8764e-04	CTNAAATG	ANNANATG
3UTR_PPT_ZM_c30.39	old_3UTR_PPT_maize.6	3.0686e-04	CTNAAATG	CTAANNTG
3UTR_PPT_ZM_c30.39	old_3UTR_PPT_maize.8	3.7458e-04	CTNAAATG	CTAASNTG
3UTR_PPT_ZM_c30.39	old_3UTR_PPT_maize.4	1.1673e-03	CATTTNAG	NWGTNNWG
3UTR_PPT_ZM_c30.39	old_3UTR_PPT_maize.10	9.5973e-03	CATTTNAG	-ATATCA-
3UTR_PPT_ZM_c30.40	old_3UTR_PPT_maize.19	8.2697e-03	ACTGTA	ANWKAT
3UTR_PPT_ZM_c30.41	old_3UTR_PPT_maize.13	2.7167e-04	ATGTAA	ATGTTA
3UTR_PPT_ZM_c30.41	old_3UTR_PPT_maize.12	5.3903e-04	TTACAT	TTCYAT
3UTR_PPT_ZM_c30.41	old_3UTR_PPT_maize.5	1.7621e-03	-TTACAT-	ANNANATG
3UTR_PPT_ZM_c30.41	old_3UTR_PPT_maize.24	4.7563e-03	TTACAT	ATATAT
3UTR_PPT_ZM_c30.41	old_3UTR_PPT_maize.10	5.4791e-03	TTACAT	TGATAT
3UTR_PPT_ZM_c30.43	old_3UTR_PPT_maize.19	3.3609e-03	ACTTTT	ANWKAT
3UTR_PPT_ZM_c30.43	old_3UTR_PPT_maize.23	6.1030e-03	ACTTTT	NCATNT
3UTR_PPT_ZM_c30.44	old_3UTR_PPT_maize.20	3.4067e-03	GTCAAA	GNNTAA
3UTR_PPT_ZM_c30.44	old_3UTR_PPT_maize.14	6.0161e-03	GTCAAA	GANTNA
3UTR_PPT_ZM_c30.46	old_3UTR_PPT_maize.20	1.7035e-04	GTCTAA	GNNTAA
3UTR_PPT_ZM_c30.46	old_3UTR_PPT_maize.14	3.4439e-04	GTCTAA	GANTNA
3UTR_PPT_ZM_c30.46	old_3UTR_PPT_maize.12	4.3193e-03	TTAGAC	ATRGAA
3UTR_PPT_ZM_c30.46	old_3UTR_PPT_maize.3	6.2597e-03	GTCTAA--	GTCTATCG
3UTR_PPT_ZM_c30.46	old_3UTR_PPT_maize.4	8.5926e-03	--GTCTAA	NWGTNNWG
3UTR_PPT_ZM_c30.47	old_3UTR_PPT_maize.23	2.2619e-03	CCNAGT	NCATNT
3UTR_PPT_ZM_c30.47	old_3UTR_PPT_maize.19	6.1614e-03	ACTNGG	ANWKAT
3UTR_PPT_ZM_c30.48	old_3UTR_PPT_maize.10	1.3637e-03	TGTGAT	TGATAT
3UTR_PPT_ZM_c30.48	old_3UTR_PPT_maize.7	1.6483e-03	TGTGAT--	TGTTATAN
3UTR_PPT_ZM_c30.48	old_3UTR_PPT_maize.31	1.8481e-03	TGTGAT	TGWTRT
3UTR_PPT_ZM_c30.48	old_3UTR_PPT_maize.19	2.4711e-03	TGTGAT	ANWKAT
3UTR_PPT_ZM_c30.48	old_3UTR_PPT_maize.5	6.7726e-03	ATCACA--	ANNANATG
3UTR_PPT_ZM_c30.49	old_3UTR_PPT_maize.19	4.6557e-03	ATTGGG	ANWKAT
3UTR_PPT_ZM_c30.49	old_3UTR_PPT_maize.12	6.9848e-03	CCCAAT	TTCYAT
3UTR_PPT_ZM_c30.49	old_3UTR_PPT_maize.30	7.6392e-03	CCCAAT	CCNCAA
3UTR_PPT_ZM_c30.49	old_3UTR_PPT_maize.23	7.8164e-03	CCCAAT	NCATNT
3UTR_PPT_ZM_c30.50	old_3UTR_PPT_maize.8	2.5363e-03	--AATGTG	CTAASNTG
3UTR_PPT_ZM_c30.50	old_3UTR_PPT_maize.6	4.0630e-03	--AATGTG	CTAANNTG
3UTR_PPT_ZM_c30.50	old_3UTR_PPT_maize.5	9.0224e-03	--CACATT	ANNANATG
3UTR_PPT_ZM_c30.51	old_3UTR_PPT_maize.5	8.1193e-03	CATTTT--	CATNTNNT
3UTR_PPT_ZM_c30.52	old_3UTR_PPT_maize.30	5.9802e-03	TATGGG	TTGNGG
3UTR_PPT_ZM_c30.53	old_3UTR_PPT_maize.13	9.2007e-04	CNGTTA	ATGTTA
3UTR_PPT_ZM_c30.53	old_3UTR_PPT_maize.6	6.5170e-03	-TAACNG-	CTAANNTG
3UTR_PPT_ZM_c30.53	old_3UTR_PPT_maize.8	7.1527e-03	-TAACNG-	CTAASNTG
3UTR_PPT_ZM_c30.53	old_3UTR_PPT_maize.2	7.1540e-03	--CNGTTA	TGTTGTTA
3UTR_PPT_ZM_c30.53	old_3UTR_PPT_maize.28	9.3418e-03	CNGTTA	NNGTTA
3UTR_PPT_ZM_c30.54	old_3UTR_PPT_maize.12	7.2014e-04	ACAGAA	ATRGAA
3UTR_PPT_ZM_c30.54	old_3UTR_PPT_maize.19	2.9135e-03	ACAGAA	ANWKAT
3UTR_PPT_ZM_c30.54	old_3UTR_PPT_maize.31	3.9485e-03	TTCTGT	TGWTRT
3UTR_PPT_ZM_c30.55	old_3UTR_PPT_maize.5	4.1922e-03	--GACATT	ANNANATG
3UTR_PPT_ZM_c30.56	old_3UTR_PPT_maize.13	1.2308e-05	TAACAT	TAACAT
3UTR_PPT_ZM_c30.56	old_3UTR_PPT_maize.2	1.6713e-03	--ATGTTA	TGTTGTTA
3UTR_PPT_ZM_c30.56	old_3UTR_PPT_maize.6	2.4727e-03	-TAACAT-	CTAANNTG
3UTR_PPT_ZM_c30.56	old_3UTR_PPT_maize.8	3.5079e-03	-TAACAT-	CTAASNTG
3UTR_PPT_ZM_c30.56	old_3UTR_PPT_maize.5	4.3679e-03	-TAACAT-	ANNANATG
3UTR_PPT_ZM_c30.59	old_3UTR_PPT_maize.10	1.6436e-03	TGACAC	TGATAT
3UTR_PPT_ZM_c30.59	old_3UTR_PPT_maize.13	1.8317e-03	GTGTCA	ATGTTA
3UTR_PPT_ZM_c30.59	old_3UTR_PPT_maize.31	5.5184e-03	TGACAC	TGWTRT
3UTR_PPT_ZM_c30.59	old_3UTR_PPT_maize.2	6.8054e-03	TGACAC--	TAACAACA
3UTR_PPT_ZM_c30.59	old_3UTR_PPT_maize.4	9.7721e-03	GTGTCA--	NWGTNNWG
3UTR_PPT_ZM_c30.61	old_3UTR_PPT_maize.5	5.3947e-03	--AAAATG	ANNANATG
3UTR_PPT_ZM_c30.61	old_3UTR_PPT_maize.8	7.1884e-03	--AAAATG	CTAASNTG
3UTR_PPT_ZM_c30.61	old_3UTR_PPT_maize.6	7.4141e-03	--AAAATG	CTAANNTG
3UTR_PPT_ZM_c30.62	old_3UTR_PPT_maize.24	2.0504e-03	TTATAG	ATATAT
3UTR_PPT_ZM_c30.62	old_3UTR_PPT_maize.10	2.2875e-03	CTATAA	ATATCA
3UTR_PPT_ZM_c30.62	old_3UTR_PPT_maize.12	5.4696e-03	CTATAA	ATRGAA
3UTR_PPT_ZM_c30.62	old_3UTR_PPT_maize.31	5.9691e-03	TTATAG	TGWTRT
3UTR_PPT_ZM_c30.62	old_3UTR_PPT_maize.20	9.7455e-03	CTATAA	GNNTAA
3UTR_PPT_ZM_c30.63	old_3UTR_PPT_maize.23	9.8486e-03	GCAATT	NCATNT
3UTR_PPT_ZM_c30.66	old_3UTR_PPT_maize.20	1.9013e-03	TTACAC	TTANNC
3UTR_PPT_ZM_c30.66	old_3UTR_PPT_maize.13	2.1550e-03	GTGTAA	ATGTTA
3UTR_PPT_ZM_c30.66	old_3UTR_PPT_maize.14	3.9666e-03	GTGTAA	GANTNA
3UTR_PPT_ZM_c30.66	old_3UTR_PPT_maize.12	4.2103e-03	TTACAC	TTCYAT
3UTR_PPT_ZM_c30.66	old_3UTR_PPT_maize.2	8.5501e-03	--GTGTAA	TGTTGTTA
3UTR_PPT_ZM_c30.67	old_3UTR_PPT_maize.4	9.4946e-03	-GANACT-	CWNNACWN
3UTR_PPT_ZM_c30.68	old_3UTR_PPT_maize.30	2.6131e-03	TCCRAA	CCNCAA
3UTR_PPT_ZM_c30.69	old_3UTR_PPT_maize.31	4.9123e-03	TGAAGC	TGWTRT
3UTR_PPT_ZM_c30.70	old_3UTR_PPT_maize.10	9.0614e-04	TGGGAT	TGATAT
3UTR_PPT_ZM_c30.70	old_3UTR_PPT_maize.31	1.8325e-03	TGGGAT	TGWTRT
3UTR_PPT_ZM_c30.70	old_3UTR_PPT_maize.19	7.0066e-03	TGGGAT	ANWKAT
3UTR_PPT_ZM_c30.70	old_3UTR_PPT_maize.7	8.6843e-03	TGGGAT--	TGTTATAN
3UTR_PPT_ZM_c30.71	old_3UTR_PPT_maize.20	4.3509e-03	GGTTCA	GNNTAA
3UTR_PPT_ZM_c30.71	old_3UTR_PPT_maize.4	8.1891e-03	-GGTTCA-	NWGTNNWG
3UTR_PPT_ZM_c30.73	old_3UTR_PPT_maize.5	3.4108e-03	CCTGTA--	CATNTNNT
3UTR_PPT_ZM_c30.74	old_3UTR_PPT_maize.23	3.2688e-03	CCCACT	NCATNT
3UTR_PPT_ZM_c30.74	old_3UTR_PPT_maize.22	4.0410e-03	AGTGGG	KGGGGG
3UTR_PPT_ZM_c30.74	old_3UTR_PPT_maize.19	4.5908e-03	AGTGGG	ANWKAT
3UTR_PPT_ZM_c30.75	old_3UTR_PPT_maize.8	5.1516e-04	--AAGGTG	CTAASNTG
3UTR_PPT_ZM_c30.75	old_3UTR_PPT_maize.6	1.8786e-03	--AAGGTG	CTAANNTG
3UTR_PPT_ZM_c30.75	old_3UTR_PPT_maize.9	5.4808e-03	AAGGTG-	-AGGTGT
3UTR_PPT_ZM_c30.76	old_3UTR_PPT_maize.10	3.6778e-04	TCATAT	TGATAT
3UTR_PPT_ZM_c30.76	old_3UTR_PPT_maize.23	8.0172e-04	TCATAT	NCATNT
3UTR_PPT_ZM_c30.76	old_3UTR_PPT_maize.31	1.0283e-03	TCATAT	TGWTRT
3UTR_PPT_ZM_c30.76	old_3UTR_PPT_maize.24	2.3322e-03	ATATGA	ATATAT
3UTR_PPT_ZM_c30.76	old_3UTR_PPT_maize.13	5.4765e-03	ATATGA	ATGTTA
3UTR_TPT_ZM_c30.1	old_3UTR_TPT_maize.19	7.7105e-03	AAAARAA-	NANNNNAG
3UTR_TPT_ZM_c30.4	old_3UTR_TPT_maize.9	1.9217e-03	--CAGCAGC-	CACAGSAGTC
3UTR_TPT_ZM_c30.4	old_3UTR_TPT_maize.33	9.8077e-03	CAGCAGC	CAGNCG-
3UTR_TPT_ZM_c30.12	old_3UTR_TPT_maize.37	2.5412e-03	CTGTTST	-TGTNCT
3UTR_TPT_ZM_c30.12	old_3UTR_TPT_maize.19	3.3361e-03	-ASAACAG	NANNNNAG
3UTR_TPT_ZM_c30.12	old_3UTR_TPT_maize.9	3.9884e-03	-ASAACAG--	CACAGSAGTC
3UTR_TPT_ZM_c30.16	old_3UTR_TPT_maize.22	2.4641e-03	-CGASGA-	TMGACGAT
3UTR_TPT_ZM_c30.16	old_3UTR_TPT_maize.43	8.4979e-03	TCSTCG	TNGACG
3UTR_TPT_ZM_c30.21	old_3UTR_TPT_maize.8	3.3209e-03	GTTTCWG---	GTTACAGGCG
3UTR_TPT_ZM_c30.26	old_3UTR_TPT_maize.22	1.2908e-04	NCGACGA-	TMGACGAT
3UTR_TPT_ZM_c30.26	old_3UTR_TPT_maize.43	1.0526e-03	NCGACGA	TNGACG-
3UTR_TPT_ZM_c30.31	old_3UTR_TPT_maize.19	4.3075e-03	AAAATACAGN	-NANNNNAG-
3UTR_TPT_ZM_c30.32	old_3UTR_TPT_maize.31	5.0574e-03	ANTTTGTTAT	---TTGTTG-
3UTR_TPT_ZM_c30.32	old_3UTR_TPT_maize.37	9.1778e-03	ANTTTGTTAT	----TGTNCT
3UTR_TPT_ZM_c30.34	old_3UTR_TPT_maize.41	1.0872e-03	AGTTTGAAAN	---TTNANA-
3UTR_TPT_ZM_c30.35	old_3UTR_TPT_maize.19	1.7675e-04	AAATACAG	NANNNNAG
3UTR_TPT_ZM_c30.35	old_3UTR_TPT_maize.37	7.9197e-03	CTGTATTT	-TGTNCT-
3UTR_TPT_ZM_c30.35	old_3UTR_TPT_maize.27	9.9189e-03	AAATACAG	-NACANA-
3UTR_TPT_ZM_c30.36	old_3UTR_TPT_maize.26	2.2407e-03	TTTTAGAG	--WGAGAG
3UTR_TPT_ZM_c30.36	old_3UTR_TPT_maize.41	2.8734e-03	TTTTAGAG	-TTNANA-
3UTR_TPT_ZM_c30.36	old_3UTR_TPT_maize.21	6.4721e-03	CTCTAAAA	TGRTAATA
3UTR_TPT_ZM_c30.36	old_3UTR_TPT_maize.31	8.1861e-03	CTCTAAAA	--CAACAA
3UTR_TPT_ZM_c30.37	old_3UTR_TPT_maize.20	3.4654e-03	ANAACRGT	RCAGGMGT
3UTR_TPT_ZM_c30.37	old_3UTR_TPT_maize.19	6.0439e-03	ANAACRGT	NANNNNAG
3UTR_TPT_ZM_c30.38	old_3UTR_TPT_maize.19	3.8009e-03	CAAAATTG	NANNNNAG
3UTR_TPT_ZM_c30.38	old_3UTR_TPT_maize.31	9.6533e-03	CAATTTTG	--TTGTTG
3UTR_TPT_ZM_c30.39	old_3UTR_TPT_maize.15	4.3238e-03	TGATGTAT	CAATGAGT
3UTR_TPT_ZM_c30.39	old_3UTR_TPT_maize.19	8.6235e-03	ATACATCA-	-NANNNNAG
3UTR_TPT_ZM_c30.40	old_3UTR_TPT_maize.19	1.7093e-04	AAATTCAG	NANNNNAG
3UTR_TPT_ZM_c30.40	old_3UTR_TPT_maize.41	8.5373e-03	CTGAATTT	TTNANA--
3UTR_TPT_ZM_c30.41	old_3UTR_TPT_maize.15	8.0292e-04	AATNGTTA	ACTCATTG
3UTR_TPT_ZM_c30.41	old_3UTR_TPT_maize.17	9.0262e-04	TAACNATT	AAGCGANT
3UTR_TPT_ZM_c30.41	old_3UTR_TPT_maize.16	2.3702e-03	AATNGTTA	GATAGGTC
3UTR_TPT_ZM_c30.41	old_3UTR_TPT_maize.31	4.5122e-03	TAACNATT	CAACAA--
3UTR_TPT_ZM_c30.41	old_3UTR_TPT_maize.21	9.3332e-03	AATNGTTA	TATTAYCA
3UTR_TPT_ZM_c30.42	old_3UTR_TPT_maize.15	1.3718e-03	AAACATTA	ACTCATTG
3UTR_TPT_ZM_c30.42	old_3UTR_TPT_maize.19	4.9573e-03	AAACATTA-	-NANNNNAG
3UTR_TPT_ZM_c30.42	old_3UTR_TPT_maize.35	8.8726e-03	TAATGTTT	-RATGAG-
3UTR_TPT_ZM_c30.43	old_3UTR_TPT_maize.19	1.3272e-04	TAAACTAG	NANNNNAG
3UTR_TPT_ZM_c30.43	old_3UTR_TPT_maize.35	7.7131e-03	TAAACTAG	--RATGAG
3UTR_TPT_ZM_c30.44	old_3UTR_TPT_maize.19	3.9967e-03	CAAAATGG	NANNNNAG
3UTR_TPT_ZM_c30.44	old_3UTR_TPT_maize.15	4.7029e-03	CAAAATGG	CAATGAGT
3UTR_TPT_ZM_c30.45	old_3UTR_TPT_maize.37	7.0083e-03	NGTTAT	TGTNCT
3UTR_TPT_ZM_c30.46	old_3UTR_TPT_maize.43	9.8128e-04	MGTTTA	CGTCNA
3UTR_TPT_ZM_c30.46	old_3UTR_TPT_maize.39	5.5663e-03	MGTTTA	GGCNNA
3UTR_TPT_ZM_c30.46	old_3UTR_TPT_maize.33	9.2733e-03	TAAACK	CAGNCG
3UTR_TPT_ZM_c30.46	old_3UTR_TPT_maize.41	9.5709e-03	TAAACK	TTNANA
3UTR_TPT_ZM_c30.47	old_3UTR_TPT_maize.27	5.7503e-03	AACAGT	NACANA
3UTR_TPT_ZM_c30.47	old_3UTR_TPT_maize.25	7.1697e-03	AACAGT	RNCANT
3UTR_TPT_ZM_c30.47	old_3UTR_TPT_maize.19	7.7780e-03	AACAGT--	NANNNNAG
3UTR_TPT_ZM_c30.49	old_3UTR_TPT_maize.27	9.2943e-03	TACTAA	NACANA
3UTR_TPT_ZM_c30.50	old_3UTR_TPT_maize.27	1.1969e-03	TACAAA	NACANA
3UTR_TPT_ZM_c30.50	old_3UTR_TPT_maize.41	2.3056e-03	TTTGTA	TNTNAA
3UTR_TPT_ZM_c30.51	old_3UTR_TPT_maize.37	6.7341e-03	TTTGGT	TGTNCT
3UTR_TPT_ZM_c30.52	old_3UTR_TPT_maize.37	1.2668e-03	TGTTAT	TGTNCT
3UTR_TPT_ZM_c30.52	old_3UTR_TPT_maize.21	8.6747e-03	--ATAACA	TGRTAATA
3UTR_TPT_ZM_c30.52	old_3UTR_TPT_maize.19	8.7269e-03	-TGTTAT-	CTNNNNTN
3UTR_TPT_ZM_c30.53	old_3UTR_TPT_maize.26	7.4787e-04	TTAGAG	WGAGAG
3UTR_TPT_ZM_c30.53	old_3UTR_TPT_maize.41	5.2492e-03	CTCTAA	TNTNAA
3UTR_TPT_ZM_c30.53	old_3UTR_TPT_maize.36	6.4688e-03	CTCTAA	GTCCNA
3UTR_TPT_ZM_c30.54	old_3UTR_TPT_maize.21	4.8921e-03	-GGTTAT-	TGRTAATA
3UTR_TPT_ZM_c30.55	old_3UTR_TPT_maize.37	2.4893e-03	TGTATT	TGTNCT
3UTR_TPT_ZM_c30.55	old_3UTR_TPT_maize.27	3.5104e-03	AATACA	NACANA
3UTR_TPT_ZM_c30.55	old_3UTR_TPT_maize.19	4.6811e-03	AATACA--	NANNNNAG
3UTR_TPT_ZM_c30.56	old_3UTR_TPT_maize.24	3.4904e-03	-CAAACT-	TCCRACTN
3UTR_TPT_ZM_c30.58	old_3UTR_TPT_maize.27	6.8683e-03	GAANCC	NACANA
3UTR_TPT_ZM_c30.58	old_3UTR_TPT_maize.39	7.2097e-03	GGNTTC	GGCNNA
3UTR_TPT_ZM_c30.59	old_3UTR_TPT_maize.27	3.2374e-03	TAAACA	NACANA
3UTR_TPT_ZM_c30.59	old_3UTR_TPT_maize.37	9.1643e-03	TGTTTA	TGTNCT
3UTR_TPT_ZM_c30.60	old_3UTR_TPT_maize.19	4.6937e-03	--TACAAG	NANNNNAG
3UTR_TPT_ZM_c30.60	old_3UTR_TPT_maize.27	6.5406e-03	TACAAG	NACANA
3UTR_TPT_ZM_c30.60	old_3UTR_TPT_maize.41	8.3843e-03	TACAAG	TTNANA
3UTR_TPT_ZM_c30.60	old_3UTR_TPT_maize.23	9.1378e-03	--TACAAG	NNTCNANG
3UTR_TPT_ZM_c30.61	old_3UTR_TPT_maize.31	2.5659e-03	ATGCTG	TTGTTG
3UTR_TPT_ZM_c30.63	old_3UTR_TPT_maize.7	5.9301e-03	----TAATGT	TCTGCAATGT
3UTR_TPT_ZM_c30.64	old_3UTR_TPT_maize.35	7.1026e-03	AAGGGT	RATGAG
3UTR_TPT_ZM_c30.65	old_3UTR_TPT_maize.41	2.5034e-03	TTAGAA	TTNANA
3UTR_TPT_ZM_c30.66	old_3UTR_TPT_maize.33	1.2918e-03	CAAAYK	CAGNCG
3UTR_TPT_ZM_c30.66	old_3UTR_TPT_maize.27	5.3247e-03	CAAAYK	NACANA
3UTR_TPT_ZM_c30.66	old_3UTR_TPT_maize.24	5.4516e-03	-CAAAYK-	TCCRACTN
3UTR_TPT_ZM_c30.66	old_3UTR_TPT_maize.43	5.5980e-03	CAAAYK	TNGACG
3UTR_TPT_ZM_c30.66	old_3UTR_TPT_maize.31	7.8300e-03	MRTTTG	TTGTTG
3UTR_TPT_ZM_c30.67	old_3UTR_TPT_maize.31	6.8266e-03	-TGTTGA	TTGTTG-
3UTR_TPT_ZM_c30.67	old_3UTR_TPT_maize.43	8.4134e-03	TCAACA	TNGACG
3UTR_TPT_ZM_c30.68	old_3UTR_TPT_maize.26	5.6472e-03	TTAGGG	WGAGAG
3UTR_TPT_ZM_c30.68	old_3UTR_TPT_maize.31	6.8815e-03	TTAGGG	TTGTTG
3UTR_TPT_ZM_c30.69	old_3UTR_TPT_maize.41	2.5582e-04	TTGGAA	TTNANA
3UTR_TPT_ZM_c30.69	old_3UTR_TPT_maize.36	2.2132e-03	TTCCAA	GTCCNA
3UTR_TPT_ZM_c30.70	old_3UTR_TPT_maize.41	1.4817e-03	TTTACA	TTNANA
3UTR_TPT_ZM_c30.71	old_3UTR_TPT_maize.21	2.1536e-04	--GTAATA	TGRTAATA
3UTR_TPT_ZM_c30.71	old_3UTR_TPT_maize.41	6.7437e-03	GTAATA	TTNANA
3UTR_TPT_ZM_c30.71	old_3UTR_TPT_maize.39	6.9072e-03	GTAATA	GGCNNA
3UTR_TPT_ZM_c30.72	old_3UTR_TPT_maize.8	1.5462e-03	--TACAGG--	GTTACAGGCG
3UTR_TPT_ZM_c30.72	old_3UTR_TPT_maize.27	8.3281e-03	TACAGG	NACANA
3UTR_TPT_ZM_c30.73	old_3UTR_TPT_maize.8	1.4015e-03	-TTACAG---	GTTACAGGCG
3UTR_TPT_ZM_c30.73	old_3UTR_TPT_maize.41	3.3072e-03	TTACAG	TNTNAA
3UTR_TPT_ZM_c30.73	old_3UTR_TPT_maize.7	3.9345e-03	-CTGTAA---	TCTGCAATGT
3UTR_TPT_ZM_c30.73	old_3UTR_TPT_maize.26	7.7340e-03	TTACAG	WGAGAG
3UTR_TPT_ZM_c30.73	old_3UTR_TPT_maize.31	9.9811e-03	TTACAG	TTGTTG
3UTR_TPT_ZM_c30.75	old_3UTR_TPT_maize.41	2.3314e-04	TNGCAA	TNTNAA
3UTR_TPT_ZM_c30.75	old_3UTR_TPT_maize.36	3.8020e-03	TNGCAA	TNGGAC
3UTR_TPT_ZM_c30.76	old_3UTR_TPT_maize.27	9.1518e-03	GAAATC	NACANA
3UTR_TPT_ZM_c30.77	old_3UTR_TPT_maize.39	5.9638e-04	TATGGC	TNNGCC
3UTR_TPT_ZM_c30.77	old_3UTR_TPT_maize.27	2.1503e-03	GCCATA	NACANA
3UTR_TPT_ZM_c30.77	old_3UTR_TPT_maize.25	4.0875e-03	GCCATA	RNCANT
3UTR_TPT_ZM_c30.77	old_3UTR_TPT_maize.35	4.7563e-03	GCCATA	CTCATY
3UTR_TPT_ZM_c30.77	old_3UTR_TPT_maize.23	7.0406e-03	--GCCATA	NNTCNANG
3UTR_TPT_ZM_c30.79	old_3UTR_TPT_maize.25	4.6040e-04	GACAGT	RNCANT
3UTR_TPT_ZM_c30.79	old_3UTR_TPT_maize.27	1.1177e-03	GACAGT	NACANA
3UTR_TPT_ZM_c30.79	old_3UTR_TPT_maize.35	5.4724e-03	ACTGTC	RATGAG
3UTR_TPT_ZM_c30.79	old_3UTR_TPT_maize.13	9.2677e-03	--GACAGT	AGGTCAMT
3UTR_TPT_ZM_c30.81	old_3UTR_TPT_maize.31	2.1001e-03	CTTTTG	TTGTTG
3UTR_TPT_ZM_c30.81	old_3UTR_TPT_maize.33	2.3788e-03	CAAAAG	CAGNCG
3UTR_TPT_ZM_c30.81	old_3UTR_TPT_maize.19	4.4557e-03	--CAAAAG	NANNNNAG
3UTR_TPT_ZM_c30.81	old_3UTR_TPT_maize.35	5.1014e-03	CAAAAG	RATGAG

## Sheet: CDS.ZM
motif_1_id	motif_2_id	p_value	motif_1_cons	motif_2_cons
CDS_AlaAT_ZM_c30.1	old_CDS_AlaAT_maize.8	1.0684e-03	CGGCGNCG-	-GGCGGCSA
CDS_AlaAT_ZM_c30.1	old_CDS_AlaAT_maize.14	9.0506e-03	-CGNCGCCG	CCGCYGC--
CDS_AlaAT_ZM_c30.6	old_CDS_AlaAT_maize.46	5.3383e-03	CASCANC	-ACTACC
CDS_AlaAT_ZM_c30.6	old_CDS_AlaAT_maize.24	5.5363e-03	-CASCANC	ATAMCACC
CDS_AlaAT_ZM_c30.7	old_CDS_AlaAT_maize.14	2.7689e-04	CCKCCNCC	CCGCYGC-
CDS_AlaAT_ZM_c30.7	old_CDS_AlaAT_maize.8	2.6183e-03	GGNGGMGG	GGCGGCSA
CDS_AlaAT_ZM_c30.9	old_CDS_AlaAT_maize.8	2.7400e-04	GNCGSCG-	GGCGGCSA
CDS_AlaAT_ZM_c30.10	old_CDS_AlaAT_maize.9	1.2739e-04	CNCCACCR	-ACCACCA
CDS_AlaAT_ZM_c30.15	old_CDS_AlaAT_maize.9	5.5236e-03	KCCWCCA	ACCACCA
CDS_AlaAT_ZM_c30.17	old_CDS_AlaAT_maize.55	6.6826e-03	CAGCWGCA	--GCATCA
CDS_AlaAT_ZM_c30.24	old_CDS_AlaAT_maize.18	2.4148e-03	----CTTCCT	TATGCTCCCT
CDS_AlaAT_ZM_c30.24	old_CDS_AlaAT_maize.30	2.6247e-03	--AGGAAG	TTAGGCAG
CDS_AlaAT_ZM_c30.24	old_CDS_AlaAT_maize.19	3.9195e-03	--AGGAAG	TTAGGGAG
CDS_AlaAT_ZM_c30.28	old_CDS_AlaAT_maize.63	6.7948e-03	ANCTTCA	AGCTTA-
CDS_AlaAT_ZM_c30.28	old_CDS_AlaAT_maize.60	8.0889e-03	TGAAGNT	TGARNA-
CDS_AlaAT_ZM_c30.32	old_CDS_AlaAT_maize.17	2.8367e-03	---GNTGATG	TCCAGTGATG
CDS_AlaAT_ZM_c30.32	old_CDS_AlaAT_maize.45	3.1207e-03	CATCANC	-ATCACY
CDS_AlaAT_ZM_c30.45	old_CDS_AlaAT_maize.26	4.3616e-04	GTAWCTTC	GTATCTTT
CDS_AlaAT_ZM_c30.45	old_CDS_AlaAT_maize.35	1.2451e-03	GTAWCTTC	-TATNTT-
CDS_AlaAT_ZM_c30.45	old_CDS_AlaAT_maize.38	2.0894e-03	GAAGWTAC-	-AAGATAMW
CDS_AlaAT_ZM_c30.45	old_CDS_AlaAT_maize.66	2.8205e-03	GAAGWTAC	-AAGMWA-
CDS_AlaAT_ZM_c30.45	old_CDS_AlaAT_maize.23	5.7601e-03	GAAGWTAC	AAACATAC
CDS_AlaAT_ZM_c30.53	old_CDS_AlaAT_maize.8	1.2932e-03	CGSCGGCG-	-GGCGGCSA
CDS_AlaAT_ZM_c30.77	old_CDS_AlaAT_maize.51	2.8361e-03	AGGCATATNC	---CANACA-
CDS_AlaAT_ZM_c30.77	old_CDS_AlaAT_maize.23	3.4977e-03	AGGCATATNC	AAACATAC--
CDS_AlaAT_ZM_c30.77	old_CDS_AlaAT_maize.57	5.3860e-03	GNATATGCCT	----TTKSCT
CDS_AlaAT_ZM_c30.77	old_CDS_AlaAT_maize.67	6.6917e-03	AGGCATATNC	--GMATMA--
CDS_AlaAT_ZM_c30.77	old_CDS_AlaAT_maize.36	8.4319e-03	AGGCATATNC	-STNATTTT-
CDS_AlaAT_ZM_c30.80	old_CDS_AlaAT_maize.17	1.5608e-03	--TCACATAA	CATCACTGGA
CDS_AlaAT_ZM_c30.80	old_CDS_AlaAT_maize.27	4.2754e-03	TCACATAA	AAAGAAAA
CDS_AlaAT_ZM_c30.80	old_CDS_AlaAT_maize.64	4.3575e-03	TTATGTGA	--ATRNNA
CDS_AlaAT_ZM_c30.80	old_CDS_AlaAT_maize.62	4.4496e-03	TTATGTGA	TTATNA--
CDS_AlaAT_ZM_c30.80	old_CDS_AlaAT_maize.47	5.1532e-03	TTATGTGA	TAAWGW--
CDS_AlaAT_ZM_c30.81	old_CDS_AlaAT_maize.51	2.1894e-03	GGCATATA	--CANACA
CDS_AlaAT_ZM_c30.81	old_CDS_AlaAT_maize.21	5.2689e-03	TATATGCC	TGAATAMC
CDS_AlaAT_ZM_c30.81	old_CDS_AlaAT_maize.36	6.6004e-03	TATATGCC	AAAATNAS
CDS_AlaAT_ZM_c30.81	old_CDS_AlaAT_maize.38	7.1567e-03	GGCATATA	AAGATAMW
CDS_AlaAT_ZM_c30.81	old_CDS_AlaAT_maize.67	7.2010e-03	GGCATATA	-GMATMA-
CDS_AlaAT_ZM_c30.83	old_CDS_AlaAT_maize.22	4.2352e-05	--CAGACAAA	AACAGMCAAA
CDS_AlaAT_ZM_c30.83	old_CDS_AlaAT_maize.51	2.6616e-04	CAGACAAA	CANACA--
CDS_AlaAT_ZM_c30.83	old_CDS_AlaAT_maize.27	8.7201e-04	CAGACAAA	AAAGAAAA
CDS_AlaAT_ZM_c30.83	old_CDS_AlaAT_maize.57	9.0696e-04	CAGACAAA	-AGSMAA-
CDS_AlaAT_ZM_c30.83	old_CDS_AlaAT_maize.38	2.0985e-03	CAGACAAA	AAGATAMW
CDS_AlaAT_ZM_c30.84	old_CDS_AlaAT_maize.41	4.2211e-03	CTCAAGGT	CTAAAG--
CDS_AlaAT_ZM_c30.85	old_CDS_AlaAT_maize.31	1.2369e-03	AATCTGGG	AAAMTKAG
CDS_AlaAT_ZM_c30.85	old_CDS_AlaAT_maize.36	9.5512e-03	AATCTGGG	AAAATNAS
CDS_AlaAT_ZM_c30.86	old_CDS_AlaAT_maize.59	6.2742e-03	ACCTTGGG	--CTTAGR
CDS_AlaAT_ZM_c30.87	old_CDS_AlaAT_maize.28	2.8204e-04	AANAACCC	AATAAC--
CDS_AlaAT_ZM_c30.87	old_CDS_AlaAT_maize.34	4.6257e-04	AANAACCC-	-ATAACMCC
CDS_AlaAT_ZM_c30.87	old_CDS_AlaAT_maize.38	1.6913e-03	AANAACCC	AAGATAMW
CDS_AlaAT_ZM_c30.87	old_CDS_AlaAT_maize.22	2.6911e-03	AANAACCC--	AACAGMCAAA
CDS_AlaAT_ZM_c30.87	old_CDS_AlaAT_maize.24	3.5793e-03	-GGGTTNTT	GGTGKTAT-
CDS_AlaAT_ZM_c30.88	old_CDS_AlaAT_maize.51	2.3447e-03	TATACAGA	CANACA--
CDS_AlaAT_ZM_c30.88	old_CDS_AlaAT_maize.22	3.5589e-03	TCTGTATA--	TTTGKCTGTT
CDS_AlaAT_ZM_c30.88	old_CDS_AlaAT_maize.60	3.7919e-03	TATACAGA	TNYTCA--
CDS_AlaAT_ZM_c30.88	old_CDS_AlaAT_maize.27	7.2387e-03	TCTGTATA	TTTTCTTT
CDS_AlaAT_ZM_c30.88	old_CDS_AlaAT_maize.23	9.2801e-03	-TCTGTATA	GTATGTTT-
CDS_AlaAT_ZM_c30.90	old_CDS_AlaAT_maize.21	8.3367e-04	TTNGTATC	TGAATAMC
CDS_AlaAT_ZM_c30.90	old_CDS_AlaAT_maize.65	1.0578e-03	GATACNAA	--TNRTAA
CDS_AlaAT_ZM_c30.90	old_CDS_AlaAT_maize.43	1.3331e-03	GATACNAA	GAWAAT--
CDS_AlaAT_ZM_c30.90	old_CDS_AlaAT_maize.60	2.3215e-03	TTNGTATC	TGARNA--
CDS_AlaAT_ZM_c30.90	old_CDS_AlaAT_maize.64	3.5133e-03	GATACNAA	-ATRNNA-
CDS_AlaAT_ZM_c30.91	old_CDS_AlaAT_maize.60	2.9234e-04	CTGAGNAT	-TGARNA-
CDS_AlaAT_ZM_c30.91	old_CDS_AlaAT_maize.31	4.2140e-04	ATNCTCAG	AAAMTKAG
CDS_AlaAT_ZM_c30.91	old_CDS_AlaAT_maize.36	1.8906e-03	ATNCTCAG	AAAATNAS
CDS_AlaAT_ZM_c30.91	old_CDS_AlaAT_maize.68	2.1949e-03	ATNCTCAG	--CCTMAG
CDS_AlaAT_ZM_c30.91	old_CDS_AlaAT_maize.42	5.0171e-03	ATNCTCAG	AGRGGCAG
CDS_AlaAT_ZM_c30.92	old_CDS_AlaAT_maize.64	1.9374e-03	TGGCATAG	TNNYAT--
CDS_AlaAT_ZM_c30.92	old_CDS_AlaAT_maize.67	9.8245e-03	CTATGCCA	TKATKC--
CDS_AlaAT_ZM_c30.93	old_CDS_AlaAT_maize.63	3.2583e-03	ANCTTGAA	AGCTTA--
CDS_AlaAT_ZM_c30.94	old_CDS_AlaAT_maize.22	1.6460e-04	--CATACAAA	AACAGMCAAA
CDS_AlaAT_ZM_c30.94	old_CDS_AlaAT_maize.51	3.3266e-04	CATACAAA	CANACA--
CDS_AlaAT_ZM_c30.94	old_CDS_AlaAT_maize.27	1.0025e-03	CATACAAA	AAAGAAAA
CDS_AlaAT_ZM_c30.94	old_CDS_AlaAT_maize.57	4.0984e-03	CATACAAA	-AGSMAA-
CDS_AlaAT_ZM_c30.94	old_CDS_AlaAT_maize.23	5.9284e-03	-TTTGTATG	GTATGTTT-
CDS_AlaAT_ZM_c30.95	old_CDS_AlaAT_maize.54	2.6696e-03	AATACAGC	--TATMGC
CDS_AlaAT_ZM_c30.95	old_CDS_AlaAT_maize.36	3.1881e-03	AATACAGC	AAAATNAS
CDS_AlaAT_ZM_c30.95	old_CDS_AlaAT_maize.51	3.3007e-03	AATACAGC	CANACA--
CDS_AlaAT_ZM_c30.95	old_CDS_AlaAT_maize.38	3.5070e-03	AATACAGC	AAGATAMW
CDS_AlaAT_ZM_c30.95	old_CDS_AlaAT_maize.56	3.8054e-03	AATACAGC	--TAYCGC
CDS_AlaAT_ZM_c30.96	old_CDS_AlaAT_maize.38	3.4495e-03	CCTGTATT	WKTATCTT
CDS_AlaAT_ZM_c30.96	old_CDS_AlaAT_maize.51	4.2341e-03	CCTGTATT	--TGTNTG
CDS_AlaAT_ZM_c30.96	old_CDS_AlaAT_maize.36	5.8367e-03	AATACAGG	AAAATNAS
CDS_AlaAT_ZM_c30.96	old_CDS_AlaAT_maize.35	7.4735e-03	AATACAGG	AANATA--
CDS_AlaAT_ZM_c30.96	old_CDS_AlaAT_maize.64	8.5491e-03	AATACAGG	ATRNNA--
CDS_AlaAT_ZM_c30.98	old_CDS_AlaAT_maize.47	6.6200e-03	ACCTTG	WCWTTA
CDS_AlaAT_ZM_c30.98	old_CDS_AlaAT_maize.63	7.7570e-03	ACCTTG	AGCTTA
CDS_AlaAT_ZM_c30.99	old_CDS_AlaAT_maize.17	2.7630e-03	---CACTGA-	CATCACTGGA
CDS_AlaAT_ZM_c30.99	old_CDS_AlaAT_maize.15	3.4714e-03	--CACTGA--	ATCACTGGAG
CDS_AlaAT_ZM_c30.99	old_CDS_AlaAT_maize.50	9.5098e-03	CACTGA	TAAWGA
CDS_AlaAT_ZM_c30.100	old_CDS_AlaAT_maize.61	2.7855e-03	ACAATA	AAAWWA
CDS_AlaAT_ZM_c30.100	old_CDS_AlaAT_maize.47	2.8145e-03	TATTGT	TAAWGW
CDS_AlaAT_ZM_c30.100	old_CDS_AlaAT_maize.35	4.3558e-03	ACAATA	AANATA
CDS_AlaAT_ZM_c30.100	old_CDS_AlaAT_maize.36	5.0548e-03	ACAATA--	AAAATNAS
CDS_AlaAT_ZM_c30.100	old_CDS_AlaAT_maize.64	7.0973e-03	TATTGT	TNNYAT
CDS_AlaAT_ZM_c30.102	old_CDS_AlaAT_maize.44	6.4589e-03	AGTAAG	CGAAAG
CDS_AlaAT_ZM_c30.102	old_CDS_AlaAT_maize.57	7.1881e-03	AGTAAG	AGSMAA
CDS_AlaAT_ZM_c30.102	old_CDS_AlaAT_maize.41	9.7007e-03	AGTAAG	CTAAAG
CDS_AlaAT_ZM_c30.103	old_CDS_AlaAT_maize.46	6.4128e-04	GGTACT	GGTAGT
CDS_AlaAT_ZM_c30.103	old_CDS_AlaAT_maize.28	7.3034e-03	AGTACC	AATAAC
CDS_AlaAT_ZM_c30.103	old_CDS_AlaAT_maize.21	8.5160e-03	GGTACT--	GKTATTCA
CDS_AlaAT_ZM_c30.103	old_CDS_AlaAT_maize.38	9.4755e-03	--GGTACT	AAGATAMW
CDS_AlaAT_ZM_c30.104	old_CDS_AlaAT_maize.51	1.8843e-03	CAAACT	CANACA
CDS_AlaAT_ZM_c30.104	old_CDS_AlaAT_maize.43	5.2536e-03	AGTTTG	ATTWTC
CDS_AlaAT_ZM_c30.105	old_CDS_AlaAT_maize.54	4.9310e-05	TATAGC	TATMGC
CDS_AlaAT_ZM_c30.105	old_CDS_AlaAT_maize.56	3.1585e-04	GCTATA	GCGRTA
CDS_AlaAT_ZM_c30.105	old_CDS_AlaAT_maize.58	2.4677e-03	TATAGC	TAYCGC
CDS_AlaAT_ZM_c30.105	old_CDS_AlaAT_maize.28	7.1912e-03	TATAGC	AATAAC
CDS_AlaAT_ZM_c30.106	old_CDS_AlaAT_maize.51	9.6560e-05	TGTATG	TGTNTG
CDS_AlaAT_ZM_c30.106	old_CDS_AlaAT_maize.38	6.4637e-03	--CATACA	AAGATAMW
CDS_AlaAT_ZM_c30.106	old_CDS_AlaAT_maize.22	8.1752e-03	--CATACA--	AACAGMCAAA
CDS_AlaAT_ZM_c30.107	old_CDS_AlaAT_maize.44	2.5495e-03	CKCAAG	CGAAAG
CDS_AlaAT_ZM_c30.107	old_CDS_AlaAT_maize.41	3.1608e-03	CKCAAG	CTAAAG
CDS_AlaAT_ZM_c30.108	old_CDS_AlaAT_maize.45	4.0496e-04	ATCACA	ATCACY
CDS_AlaAT_ZM_c30.108	old_CDS_AlaAT_maize.64	6.4964e-04	ATCACA	ATRNNA
CDS_AlaAT_ZM_c30.108	old_CDS_AlaAT_maize.17	4.8765e-03	-ATCACA---	CATCACTGGA
CDS_AlaAT_ZM_c30.108	old_CDS_AlaAT_maize.15	7.2316e-03	ATCACA----	ATCACTGGAG
CDS_AlaAT_ZM_c30.109	old_CDS_AlaAT_maize.63	6.8936e-04	AGGTTA	AGCTTA
CDS_AlaAT_ZM_c30.109	old_CDS_AlaAT_maize.66	3.5577e-03	AGGTTA	AAGMWA
CDS_AlaAT_ZM_c30.109	old_CDS_AlaAT_maize.64	4.7603e-03	AGGTTA	ATRNNA
CDS_AlaAT_ZM_c30.109	old_CDS_AlaAT_maize.35	5.0032e-03	AGGTTA	AANATA
CDS_AlaAT_ZM_c30.109	old_CDS_AlaAT_maize.61	5.8109e-03	AGGTTA	AAAWWA
CDS_AlaAT_ZM_c30.110	old_CDS_AlaAT_maize.57	5.5134e-03	TACAAA	AGSMAA
CDS_AlaAT_ZM_c30.110	old_CDS_AlaAT_maize.22	5.6935e-03	----TACAAA	AACAGMCAAA
CDS_AlaAT_ZM_c30.110	old_CDS_AlaAT_maize.65	8.7214e-03	TACAAA	TNRTAA
CDS_AlaAT_ZM_c30.111	old_CDS_AlaAT_maize.51	1.9774e-03	CAAACC	CANACA
CDS_AlaAT_ZM_c30.112	old_CDS_AlaAT_maize.53	1.5721e-03	AATGCN	AATGGW
CDS_AlaAT_ZM_c30.112	old_CDS_AlaAT_maize.28	9.8523e-03	AATGCN	AATAAC
CDS_AlaAT_ZM_c30.113	old_CDS_AlaAT_maize.51	5.2203e-05	CAGACA	CANACA
CDS_AlaAT_ZM_c30.113	old_CDS_AlaAT_maize.22	1.2542e-03	--CAGACA--	AACAGMCAAA
CDS_AlaAT_ZM_c30.113	old_CDS_AlaAT_maize.35	7.3034e-03	CAGACA	AANATA
CDS_AlaAT_ZM_c30.113	old_CDS_AlaAT_maize.66	8.2602e-03	TGTCTG	TWKCTT
CDS_AlaAT_ZM_c30.115	old_CDS_AlaAT_maize.64	5.0877e-04	ATAATA	ATRNNA
CDS_AlaAT_ZM_c30.115	old_CDS_AlaAT_maize.35	1.5564e-03	TATTAT	TATNTT
CDS_AlaAT_ZM_c30.115	old_CDS_AlaAT_maize.61	1.6829e-03	ATAATA	AAAWWA
CDS_AlaAT_ZM_c30.115	old_CDS_AlaAT_maize.36	3.2173e-03	ATAATA--	AAAATNAS
CDS_AlaAT_ZM_c30.115	old_CDS_AlaAT_maize.24	5.3170e-03	ATAATA--	ATAMCACC
CDS_AlaAT_ZM_c30.116	old_CDS_AlaAT_maize.43	9.4671e-04	GATAGT	GAWAAT
CDS_AlaAT_ZM_c30.116	old_CDS_AlaAT_maize.46	1.3361e-03	ACTATC	ACTACC
CDS_AlaAT_ZM_c30.116	old_CDS_AlaAT_maize.38	2.8652e-03	ACTATC--	WKTATCTT
CDS_AlaAT_ZM_c30.116	old_CDS_AlaAT_maize.54	4.1559e-03	GATAGT	TATMGC
CDS_AlaAT_ZM_c30.116	old_CDS_AlaAT_maize.28	9.1497e-03	ACTATC	AATAAC
CDS_AlaAT_ZM_c30.117	old_CDS_AlaAT_maize.66	7.7424e-04	AAGGAA	AAGMWA
CDS_AlaAT_ZM_c30.117	old_CDS_AlaAT_maize.27	1.3666e-03	AAGGAA--	AAAGAAAA
CDS_AlaAT_ZM_c30.117	old_CDS_AlaAT_maize.35	4.1361e-03	AAGGAA	AANATA
CDS_AlaAT_ZM_c30.117	old_CDS_AlaAT_maize.61	7.4292e-03	AAGGAA	AAAWWA
CDS_AlaAT_ZM_c30.117	old_CDS_AlaAT_maize.57	8.2478e-03	AAGGAA	AGSMAA
CDS_AlaAT_ZM_c30.118	old_CDS_AlaAT_maize.51	8.4302e-04	CATAGA	CANACA
CDS_AlaAT_ZM_c30.118	old_CDS_AlaAT_maize.59	1.6903e-03	CATAGA	CTTAGR
CDS_AlaAT_ZM_c30.118	old_CDS_AlaAT_maize.54	9.1657e-03	CATAGA	TATMGC
CDS_AlaAT_ZM_c30.119	old_CDS_AlaAT_maize.22	4.4617e-04	----GCCAAA	AACAGMCAAA
CDS_AlaAT_ZM_c30.120	old_CDS_AlaAT_maize.53	1.8285e-03	AATGTC	AATGGW
CDS_AlaAT_ZM_c30.120	old_CDS_AlaAT_maize.28	2.3544e-03	AATGTC	AATAAC
CDS_AlaAT_ZM_c30.120	old_CDS_AlaAT_maize.43	4.7096e-03	GACATT	GAWAAT
CDS_AlaAT_ZM_c30.120	old_CDS_AlaAT_maize.47	8.4465e-03	GACATT-	-WCWTTA
CDS_AlaAT_ZM_c30.121	old_CDS_AlaAT_maize.51	5.2013e-04	CATAAA	CANACA
CDS_AlaAT_ZM_c30.121	old_CDS_AlaAT_maize.49	3.8139e-03	TTTATG	MTTAGG
CDS_AlaAT_ZM_c30.121	old_CDS_AlaAT_maize.62	9.0291e-03	TTTATG-	-TTATNA
CDS_AlaAT_ZM_c30.122	old_CDS_AlaAT_maize.56	5.4771e-05	GCGATA	GCGRTA
CDS_AlaAT_ZM_c30.122	old_CDS_AlaAT_maize.54	1.0829e-04	TATCGC	TATMGC
CDS_AlaAT_ZM_c30.122	old_CDS_AlaAT_maize.58	1.7029e-04	TATCGC	TAYCGC
CDS_AlaAT_ZM_c30.122	old_CDS_AlaAT_maize.29	1.6501e-03	--GCGATA	AKGCGGTA
CDS_AlaAT_ZM_c30.122	old_CDS_AlaAT_maize.35	4.0278e-03	TATCGC	TATNTT
CDS_AlaAT_ZM_c30.123	old_CDS_AlaAT_maize.38	4.4747e-04	--GATACT	AAGATAMW
CDS_AlaAT_ZM_c30.123	old_CDS_AlaAT_maize.43	7.6645e-04	AGTATC	ATTWTC
CDS_AlaAT_ZM_c30.123	old_CDS_AlaAT_maize.4	1.8931e-03	AGTATC-	MRNATCT
CDS_AlaAT_ZM_c30.123	old_CDS_AlaAT_maize.46	7.4780e-03	AGTATC	ACTACC
CDS_AlaAT_ZM_c30.123	old_CDS_AlaAT_maize.28	9.8580e-03	AGTATC	AATAAC
CDS_AlaAT_ZM_c30.124	old_CDS_AlaAT_maize.18	6.3267e-03	-GTGAGC---	AGGGAGCATA
CDS_AlaAT_ZM_c30.125	old_CDS_AlaAT_maize.59	1.6140e-03	CTTGGG	CTTAGR
CDS_AlaAT_ZM_c30.125	old_CDS_AlaAT_maize.52	2.8151e-03	CCCAAG	CCTAAG
CDS_AlaAT_ZM_c30.125	old_CDS_AlaAT_maize.41	5.5641e-03	CCCAAG	CTAAAG
CDS_AlaAT_ZM_c30.125	old_CDS_AlaAT_maize.68	5.7905e-03	CTTGGG	CTKAGG
CDS_AlaAT_ZM_c30.125	old_CDS_AlaAT_maize.49	6.6049e-03	CCCAAG	CCTAAK
CDS_AlaAT_ZM_c30.126	old_CDS_AlaAT_maize.34	4.6398e-03	ATATCC--	ATAACMCC
CDS_AlaAT_ZM_c30.126	old_CDS_AlaAT_maize.4	9.0547e-03	-GGATAT	MRNATCT
CDS_AlaAT_ZM_c30.127	old_CDS_AlaAT_maize.51	1.2481e-03	CAGACC	CANACA
CDS_AlaAT_ZM_c30.128	old_CDS_AlaAT_maize.68	8.3902e-04	CTGAGT	CTKAGG
CDS_AlaAT_ZM_c30.128	old_CDS_AlaAT_maize.52	2.9484e-03	ACTCAG	CCTAAG
CDS_AlaAT_ZM_c30.128	old_CDS_AlaAT_maize.31	4.9515e-03	CTGAGT--	CTMAKTTT
CDS_AlaAT_ZM_c30.128	old_CDS_AlaAT_maize.59	5.5856e-03	CTGAGT	CTTAGR
CDS_AlaAT_ZM_c30.128	old_CDS_AlaAT_maize.60	9.1159e-03	CTGAGT-	-TGARNA
CDS_AlaAT_ZM_c30.129	old_CDS_AlaAT_maize.57	9.3907e-04	TGCCAA	AGSMAA
CDS_AlaAT_ZM_c30.129	old_CDS_AlaAT_maize.22	6.6727e-03	---TGCCAA-	AACAGMCAAA
CDS_AlaAT_ZM_c30.129	old_CDS_AlaAT_maize.64	9.1150e-03	TTGGCA	ATRNNA
CDS_AlaAT_ZM_c30.130	old_CDS_AlaAT_maize.22	6.6354e-03	----GTTAAA	AACAGMCAAA
CDS_AlaAT_ZM_c30.130	old_CDS_AlaAT_maize.43	7.4621e-03	GTTAAA	GAWAAT
CDS_AlaAT_ZM_c30.130	old_CDS_AlaAT_maize.54	8.7509e-03	TTTAAC	TATMGC
CDS_AlaAT_ZM_c30.131	old_CDS_AlaAT_maize.36	9.0255e-03	ACAATG--	AAAATNAS
CDS_AlaAT_ZM_c30.132	old_CDS_AlaAT_maize.15	6.6546e-03	ATCCAG----	CTCCAGTGAT
CDS_AlaAT_ZM_c30.133	old_CDS_AlaAT_maize.46	3.4689e-03	AGAACC	ACTACC
CDS_AlaAT_ZM_c30.133	old_CDS_AlaAT_maize.34	7.4966e-03	--GGTTCT	GGKGTTAT
CDS_AlaAT_ZM_c30.133	old_CDS_AlaAT_maize.4	9.9725e-03	-GGTTCT	MRNATCT
CDS_AlaAT_ZM_c30.134	old_CDS_AlaAT_maize.51	7.2681e-04	CATATA	CANACA
CDS_AlaAT_ZM_c30.134	old_CDS_AlaAT_maize.35	5.0770e-03	CATATA	AANATA
CDS_AlaAT_ZM_c30.135	old_CDS_AlaAT_maize.46	1.7970e-03	TCTACC	ACTACC
CDS_AlaAT_ZM_c30.136	old_CDS_AlaAT_maize.61	5.3276e-03	AAATCC	AAAWWA
CDS_AlaAT_ZM_c30.137	old_CDS_AlaAT_maize.64	2.8453e-04	ATAACA	ATRNNA
CDS_AlaAT_ZM_c30.137	old_CDS_AlaAT_maize.34	7.1357e-04	--TGTTAT	GGKGTTAT
CDS_AlaAT_ZM_c30.137	old_CDS_AlaAT_maize.24	9.4986e-04	--TGTTAT	GGTGKTAT
CDS_AlaAT_ZM_c30.137	old_CDS_AlaAT_maize.45	2.9334e-03	TGTTAT	RGTGAT
CDS_AlaAT_ZM_c30.137	old_CDS_AlaAT_maize.28	5.7229e-03	-ATAACA	AATAAC-
CDS_AlaAT_ZM_c30.138	old_CDS_AlaAT_maize.34	3.4980e-04	ATAACC--	ATAACMCC
CDS_AlaAT_ZM_c30.138	old_CDS_AlaAT_maize.45	1.7413e-03	ATAACC	ATCACY
CDS_AlaAT_ZM_c30.138	old_CDS_AlaAT_maize.46	2.2027e-03	GGTTAT	GGTAGT
CDS_AlaAT_ZM_c30.138	old_CDS_AlaAT_maize.64	5.3185e-03	ATAACC	ATRNNA
CDS_AlaAT_ZM_c30.138	old_CDS_AlaAT_maize.13	5.8026e-03	ATAACC-	ATARACA
CDS_AMK_ZM_c30.3	old_CDS_AMK_maize.37	2.1595e-03	SRAGRAG	CAANGN-
CDS_AMK_ZM_c30.3	old_CDS_AMK_maize.9	6.3757e-03	-CTYCTYS	AGTCCTTG
CDS_AMK_ZM_c30.8	old_CDS_AMK_maize.14	3.1002e-04	-GTWSTTG	CNTWGTTG
CDS_AMK_ZM_c30.8	old_CDS_AMK_maize.33	3.7736e-04	CAASWAC	CAACNA-
CDS_AMK_ZM_c30.8	old_CDS_AMK_maize.9	7.3535e-04	-GTWSTTG	AGTCCTTG
CDS_AMK_ZM_c30.8	old_CDS_AMK_maize.23	2.1904e-03	CAASWAC-	CAAGGWCT
CDS_AMK_ZM_c30.8	old_CDS_AMK_maize.19	2.2651e-03	CAASWAC-	CAACNAYT
CDS_AMK_ZM_c30.15	old_CDS_AMK_maize.30	6.9680e-03	GTTCYT	TTTCNT
CDS_AMK_ZM_c30.17	old_CDS_AMK_maize.4	7.0241e-03	---WKCTTCA	TAAGTCTCCA
CDS_AMK_ZM_c30.17	old_CDS_AMK_maize.35	9.8645e-03	WKCTTCA	-TCTCCA
CDS_AMK_ZM_c30.18	old_CDS_AMK_maize.23	3.7172e-03	CAAGNT--	CAAGGWCT
CDS_AMK_ZM_c30.18	old_CDS_AMK_maize.37	4.3701e-03	CAAGNT	CAANGN
CDS_AMK_ZM_c30.19	old_CDS_AMK_maize.46	8.8363e-03	TGGWGGM	TTGTNG-
CDS_AMK_ZM_c30.20	old_CDS_AMK_maize.37	2.1103e-03	NCATGGA	-CAANGN
CDS_AMK_ZM_c30.22	old_CDS_AMK_maize.35	8.5829e-03	CTTCCW	TCTCCA
CDS_AMK_ZM_c30.24	old_CDS_AMK_maize.12	6.9770e-03	TGKTGNT-	ASTTGATA
CDS_AMK_ZM_c30.24	old_CDS_AMK_maize.43	9.5648e-03	TGKTGNT	AGTTGA-
CDS_AMK_ZM_c30.28	old_CDS_AMK_maize.12	5.9936e-03	-GANGATG	ASTTGATA
CDS_AMK_ZM_c30.28	old_CDS_AMK_maize.14	8.7987e-03	CATCNTC-	CAACWANG
CDS_AMK_ZM_c30.32	old_CDS_AMK_maize.14	6.6789e-03	-AASAAG-	CAACWANG
CDS_AMK_ZM_c30.41	old_CDS_AMK_maize.9	2.3985e-03	CANGGCCA	CAAGGACT
CDS_AMK_ZM_c30.41	old_CDS_AMK_maize.23	5.4685e-03	CANGGCCA	CAAGGWCT
CDS_AMK_ZM_c30.44	old_CDS_AMK_maize.30	1.3281e-03	ATTTSTT	-TTTCNT
CDS_AMK_ZM_c30.44	old_CDS_AMK_maize.41	1.5536e-03	ATTTSTT	-TTCNTT
CDS_AMK_ZM_c30.44	old_CDS_AMK_maize.27	4.7618e-03	AASAAAT-	AACNACTC
CDS_AMK_ZM_c30.44	old_CDS_AMK_maize.20	7.1617e-03	AASAAAT	-TGAAAT
CDS_AMK_ZM_c30.44	old_CDS_AMK_maize.13	9.6867e-03	AASAAAT---	AACNATTTTC
CDS_AMK_ZM_c30.49	old_CDS_AMK_maize.30	8.9979e-04	NTTTCTT	-TTTCNT
CDS_AMK_ZM_c30.49	old_CDS_AMK_maize.41	2.0555e-03	AAGAAAN	AANGAA-
CDS_AMK_ZM_c30.55	old_CDS_AMK_maize.6	3.1037e-03	----NRTATA	ACANGATATA
CDS_AMK_ZM_c30.62	old_CDS_AMK_maize.7	1.2807e-03	-CTTTCTC--	CCATTCTCWG
CDS_AMK_ZM_c30.62	old_CDS_AMK_maize.29	2.1653e-03	CTTTCTC	CATTCT-
CDS_AMK_ZM_c30.62	old_CDS_AMK_maize.5	3.6283e-03	-CTTTCTC--	CCATTCTMTG
CDS_AMK_ZM_c30.64	old_CDS_AMK_maize.35	5.9280e-04	TTNTCCA	-TCTCCA
CDS_AMK_ZM_c30.64	old_CDS_AMK_maize.4	8.5280e-03	TGGANAA---	TGGAGACTTA
CDS_AMK_ZM_c30.86	old_CDS_AMK_maize.19	2.2318e-03	-AACCAT-	CAACNAYT
CDS_AMK_ZM_c30.86	old_CDS_AMK_maize.13	2.6717e-03	----ATGGTT	GAAAATNGTT
CDS_AMK_ZM_c30.93	old_CDS_AMK_maize.34	7.2620e-03	AGCATAT	-TSAWAT
CDS_AMK_ZM_c30.93	old_CDS_AMK_maize.6	8.9153e-03	--AGCATAT-	ACANGATATA
CDS_AMK_ZM_c30.100	old_CDS_AMK_maize.14	3.3917e-04	CAACAAATAT	CAACWANG--
CDS_AMK_ZM_c30.100	old_CDS_AMK_maize.19	4.7128e-04	CAACAAATAT	CAACNAYT--
CDS_AMK_ZM_c30.100	old_CDS_AMK_maize.33	5.1855e-04	ATATTTGTTG	----TNGTTG
CDS_AMK_ZM_c30.100	old_CDS_AMK_maize.46	8.0985e-04	CAACAAATAT	CNACAA----
CDS_AMK_ZM_c30.100	old_CDS_AMK_maize.42	1.1479e-03	ATATTTGTTG	----TTGWNG
CDS_AMK_ZM_c30.101	old_CDS_AMK_maize.27	3.8684e-03	ACAAATAACC	--AACNACTC
CDS_AMK_ZM_c30.101	old_CDS_AMK_maize.19	4.1989e-03	ACAAATAACC	-CAACNAYT-
CDS_AMK_ZM_c30.101	old_CDS_AMK_maize.14	4.4033e-03	GGTTATTTGT	-CNTWGTTG-
CDS_AMK_ZM_c30.101	old_CDS_AMK_maize.37	5.0159e-03	ACAAATAACC	-CAANGN---
CDS_AMK_ZM_c30.101	old_CDS_AMK_maize.43	5.3713e-03	ACAAATAACC	TCAACT----
CDS_AMK_ZM_c30.102	old_CDS_AMK_maize.20	1.8515e-03	CTATTTNAAG	--ATTTCA--
CDS_AMK_ZM_c30.102	old_CDS_AMK_maize.36	1.9607e-03	CTTNAAATAG	----AAATSG
CDS_AMK_ZM_c30.102	old_CDS_AMK_maize.34	2.9558e-03	CTTNAAATAG	--TSAWAT--
CDS_AMK_ZM_c30.102	old_CDS_AMK_maize.16	3.2931e-03	CTATTTNAAG	CGATTT----
CDS_AMK_ZM_c30.102	old_CDS_AMK_maize.24	5.5449e-03	CTATTTNAAG	--MTNTGAGA
CDS_AMK_ZM_c30.103	old_CDS_AMK_maize.30	3.8995e-03	CACAAAATAN	-ANGAAA---
CDS_AMK_ZM_c30.103	old_CDS_AMK_maize.19	6.1123e-03	CACAAAATAN	CAACNAYT--
CDS_AMK_ZM_c30.103	old_CDS_AMK_maize.14	7.1233e-03	NTATTTTGTG	--CNTWGTTG
CDS_AMK_ZM_c30.103	old_CDS_AMK_maize.29	7.1668e-03	NTATTTTGTG	-CATTCT---
CDS_AMK_ZM_c30.103	old_CDS_AMK_maize.36	7.2910e-03	NTATTTTGTG	CSATTT----
CDS_AMK_ZM_c30.104	old_CDS_AMK_maize.20	2.5345e-03	ATATTTTNTG	--ATTTCA--
CDS_AMK_ZM_c30.104	old_CDS_AMK_maize.34	3.0873e-03	CANAAAATAT	--TSAWAT--
CDS_AMK_ZM_c30.104	old_CDS_AMK_maize.31	4.0176e-03	CANAAAATAT	----AANTCT
CDS_AMK_ZM_c30.104	old_CDS_AMK_maize.19	4.0287e-03	CANAAAATAT	CAACNAYT--
CDS_AMK_ZM_c30.104	old_CDS_AMK_maize.30	4.2277e-03	CANAAAATAT	-ANGAAA---
CDS_AMK_ZM_c30.105	old_CDS_AMK_maize.27	9.6642e-04	AACAAAACAT	AACNACTC--
CDS_AMK_ZM_c30.105	old_CDS_AMK_maize.41	3.2674e-03	ATGTTTTGTT	----TTCNTT
CDS_AMK_ZM_c30.105	old_CDS_AMK_maize.40	3.9221e-03	AACAAAACAT	---AANCCA-
CDS_AMK_ZM_c30.105	old_CDS_AMK_maize.30	3.9250e-03	ATGTTTTGTT	----TTTCNT
CDS_AMK_ZM_c30.105	old_CDS_AMK_maize.19	6.7303e-03	AACAAAACAT	--CAACNAYT
CDS_AMK_ZM_c30.106	old_CDS_AMK_maize.19	9.4212e-04	CATTTNTTGT	-ARTNGTTG-
CDS_AMK_ZM_c30.106	old_CDS_AMK_maize.14	1.4463e-03	ACAANAAATG	-CAACWANG-
CDS_AMK_ZM_c30.106	old_CDS_AMK_maize.41	1.8384e-03	CATTTNTTGT	--TTCNTT--
CDS_AMK_ZM_c30.106	old_CDS_AMK_maize.33	1.9479e-03	CATTTNTTGT	---TNGTTG-
CDS_AMK_ZM_c30.106	old_CDS_AMK_maize.9	2.0906e-03	ACAANAAATG	-CAAGGACT-
CDS_AMK_ZM_c30.107	old_CDS_AMK_maize.5	8.2876e-04	--ATTTTAAG	CCATTCTMTG
CDS_AMK_ZM_c30.107	old_CDS_AMK_maize.7	1.3962e-03	--ATTTTAAG	CCATTCTCWG
CDS_AMK_ZM_c30.107	old_CDS_AMK_maize.20	1.8847e-03	ATTTTAAG	ATTTCA--
CDS_AMK_ZM_c30.107	old_CDS_AMK_maize.34	3.0760e-03	CTTAAAAT	--TSAWAT
CDS_AMK_ZM_c30.107	old_CDS_AMK_maize.24	3.0955e-03	CTTAAAAT	TCTCANAK
CDS_AMK_ZM_c30.108	old_CDS_AMK_maize.19	5.0543e-04	CAAATATA	CAACNAYT
CDS_AMK_ZM_c30.108	old_CDS_AMK_maize.14	1.3710e-03	TATATTTG	CNTWGTTG
CDS_AMK_ZM_c30.108	old_CDS_AMK_maize.9	3.4713e-03	CAAATATA	CAAGGACT
CDS_AMK_ZM_c30.108	old_CDS_AMK_maize.31	5.3178e-03	CAAATATA	-AANTCT-
CDS_AMK_ZM_c30.108	old_CDS_AMK_maize.37	6.8216e-03	CAAATATA	CAANGN--
CDS_AMK_ZM_c30.109	old_CDS_AMK_maize.14	5.1418e-05	ATTTGTTG	CNTWGTTG
CDS_AMK_ZM_c30.109	old_CDS_AMK_maize.19	7.2455e-05	CAACAAAT	CAACNAYT
CDS_AMK_ZM_c30.109	old_CDS_AMK_maize.33	3.5290e-04	CAACAAAT	CAACNA--
CDS_AMK_ZM_c30.109	old_CDS_AMK_maize.46	7.1012e-04	CAACAAAT	CNACAA--
CDS_AMK_ZM_c30.109	old_CDS_AMK_maize.42	1.0151e-03	CAACAAAT	CNWCAA--
CDS_AMK_ZM_c30.110	old_CDS_AMK_maize.24	6.4388e-03	ATTTATGT	TCTCANAK
CDS_AMK_ZM_c30.110	old_CDS_AMK_maize.34	9.4698e-03	ATTTATGT	--TSAWAT
CDS_AMK_ZM_c30.111	old_CDS_AMK_maize.8	7.2253e-04	AGTTATTT	AGCGATTT
CDS_AMK_ZM_c30.111	old_CDS_AMK_maize.27	1.3927e-03	-AGTTATTT	GAGTNGTT-
CDS_AMK_ZM_c30.111	old_CDS_AMK_maize.9	1.4839e-03	AAATAACT	CAAGGACT
CDS_AMK_ZM_c30.111	old_CDS_AMK_maize.19	1.5177e-03	AAATAACT	CAACNAYT
CDS_AMK_ZM_c30.111	old_CDS_AMK_maize.13	1.8217e-03	AGTTATTT--	AACNATTTTC
CDS_AMK_ZM_c30.112	old_CDS_AMK_maize.24	5.8848e-03	GTTTATGT	TCTCANAK
CDS_AMK_ZM_c30.112	old_CDS_AMK_maize.6	9.8372e-03	ACATAAAC--	ACANGATATA
CDS_AMK_ZM_c30.112	old_CDS_AMK_maize.34	9.9033e-03	GTTTATGT	--TSAWAT
CDS_AMK_ZM_c30.113	old_CDS_AMK_maize.33	3.2038e-04	CAACAAAN	CAACNA--
CDS_AMK_ZM_c30.113	old_CDS_AMK_maize.46	6.8532e-04	CAACAAAN	CNACAA--
CDS_AMK_ZM_c30.113	old_CDS_AMK_maize.42	1.0290e-03	NTTTGTTG	--TTGWNG
CDS_AMK_ZM_c30.113	old_CDS_AMK_maize.14	1.1744e-03	NTTTGTTG	CNTWGTTG
CDS_AMK_ZM_c30.113	old_CDS_AMK_maize.41	3.7460e-03	NTTTGTTG	-TTCNTT-
CDS_AMK_ZM_c30.114	old_CDS_AMK_maize.27	1.8814e-03	GTCTATTT	GAGTNGTT
CDS_AMK_ZM_c30.114	old_CDS_AMK_maize.36	1.9915e-03	GTCTATTT	--CSATTT
CDS_AMK_ZM_c30.114	old_CDS_AMK_maize.13	2.9914e-03	GTCTATTT--	AACNATTTTC
CDS_AMK_ZM_c30.114	old_CDS_AMK_maize.16	3.3019e-03	AAATAGAC	AAATCG--
CDS_AMK_ZM_c30.114	old_CDS_AMK_maize.8	3.7113e-03	AAATAGAC	AAATCGCT
CDS_AMK_ZM_c30.115	old_CDS_AMK_maize.34	1.1411e-03	NATCAAAT	--TSAWAT
CDS_AMK_ZM_c30.115	old_CDS_AMK_maize.43	1.2306e-03	NATCAAAT	--TCAACT
CDS_AMK_ZM_c30.115	old_CDS_AMK_maize.12	2.1933e-03	NATCAAAT	TATCAAST
CDS_AMK_ZM_c30.115	old_CDS_AMK_maize.20	3.9448e-03	NATCAAAT	--TGAAAT
CDS_AMK_ZM_c30.115	old_CDS_AMK_maize.24	6.3077e-03	NATCAAAT	TCTCANAK
CDS_AMK_ZM_c30.116	old_CDS_AMK_maize.26	1.8663e-03	CTATAT	CGATWT
CDS_AMK_ZM_c30.116	old_CDS_AMK_maize.16	7.1909e-03	CTATAT	CGATTT
CDS_AMK_ZM_c30.116	old_CDS_AMK_maize.34	9.4401e-03	CTATAT	TSAWAT
CDS_AMK_ZM_c30.117	old_CDS_AMK_maize.33	1.0195e-03	TAACTA	CAACNA
CDS_AMK_ZM_c30.117	old_CDS_AMK_maize.46	4.6050e-03	TAACTA	CNACAA
CDS_AMK_ZM_c30.117	old_CDS_AMK_maize.14	5.1200e-03	TAACTA--	CAACWANG
CDS_AMK_ZM_c30.117	old_CDS_AMK_maize.40	6.2374e-03	TAGTTA	TGGNTT
CDS_AMK_ZM_c30.117	old_CDS_AMK_maize.37	6.8027e-03	TAACTA	CAANGN
CDS_AMK_ZM_c30.118	old_CDS_AMK_maize.34	5.4611e-03	TTATGT	TSAWAT
CDS_AMK_ZM_c30.118	old_CDS_AMK_maize.22	6.3266e-03	ACATAA--	ACAGNATM
CDS_AMK_ZM_c30.118	old_CDS_AMK_maize.6	9.1072e-03	ACATAA----	ACANGATATA
CDS_AMK_ZM_c30.119	old_CDS_AMK_maize.20	7.3044e-04	ATTTTA	ATTTCA
CDS_AMK_ZM_c30.119	old_CDS_AMK_maize.34	1.7003e-03	TAAAAT	TSAWAT
CDS_AMK_ZM_c30.119	old_CDS_AMK_maize.13	4.1495e-03	TAAAAT----	GAAAATNGTT
CDS_AMK_ZM_c30.119	old_CDS_AMK_maize.43	4.8761e-03	ATTTTA	AGTTGA
CDS_AMK_ZM_c30.119	old_CDS_AMK_maize.5	4.9502e-03	--ATTTTA--	CCATTCTMTG
CDS_AMK_ZM_c30.120	old_CDS_AMK_maize.43	1.7768e-03	ACAAAT	TCAACT
CDS_AMK_ZM_c30.120	old_CDS_AMK_maize.34	3.4315e-03	ACAAAT	TSAWAT
CDS_AMK_ZM_c30.120	old_CDS_AMK_maize.20	6.6623e-03	ATTTGT	ATTTCA
CDS_AMK_ZM_c30.120	old_CDS_AMK_maize.27	8.0000e-03	-ACAAAT-	AACNACTC
CDS_AMK_ZM_c30.121	old_CDS_AMK_maize.45	3.7353e-03	TTATAA	TSANAK
CDS_AMK_ZM_c30.121	old_CDS_AMK_maize.32	4.3594e-03	TTATAA	TGAWAK
CDS_AMK_ZM_c30.121	old_CDS_AMK_maize.34	5.1940e-03	TTATAA	TSAWAT
CDS_AMK_ZM_c30.122	old_CDS_AMK_maize.36	4.9156e-03	GTATTT	CSATTT
CDS_AMK_ZM_c30.122	old_CDS_AMK_maize.16	7.0161e-03	GTATTT	CGATTT
CDS_AMK_ZM_c30.123	old_CDS_AMK_maize.20	5.4347e-03	AGAAAC	TGAAAT
CDS_AMK_ZM_c30.123	old_CDS_AMK_maize.29	8.7657e-03	GTTTCT	CATTCT
CDS_AMK_ZM_c30.124	old_CDS_AMK_maize.45	5.1687e-03	TTAAAG	TSANAK
CDS_AMK_ZM_c30.124	old_CDS_AMK_maize.32	5.3569e-03	TTAAAG	TGAWAK
CDS_AMK_ZM_c30.124	old_CDS_AMK_maize.42	9.6285e-03	CTTTAA	CNWCAA
CDS_AMK_ZM_c30.125	old_CDS_AMK_maize.38	8.1237e-03	GTAATA	CNNAGA
CDS_AMK_ZM_c30.126	old_CDS_AMK_maize.6	7.1643e-03	----AATATA	ACANGATATA
CDS_AMK_ZM_c30.127	old_CDS_AMK_maize.20	6.7407e-04	ATTTAA	ATTTCA
CDS_AMK_ZM_c30.127	old_CDS_AMK_maize.34	1.4584e-03	ATTTAA	ATWTSA
CDS_AMK_ZM_c30.127	old_CDS_AMK_maize.43	3.5942e-03	TTAAAT	TCAACT
CDS_AMK_ZM_c30.127	old_CDS_AMK_maize.32	5.7944e-03	TTAAAT	TGAWAK
CDS_AMK_ZM_c30.127	old_CDS_AMK_maize.45	9.7667e-03	TTAAAT	TSANAK
CDS_AMK_ZM_c30.128	old_CDS_AMK_maize.40	9.5538e-03	AACAGA	AANCCA
CDS_AMK_ZM_c30.129	old_CDS_AMK_maize.45	5.7618e-03	TAATAA	TSANAK
CDS_AMK_ZM_c30.129	old_CDS_AMK_maize.32	6.1346e-03	TTATTA	MTWTCA
CDS_AMK_ZM_c30.129	old_CDS_AMK_maize.34	7.6861e-03	TAATAA	TSAWAT
CDS_AMK_ZM_c30.131	old_CDS_AMK_maize.36	5.7388e-04	CTATTT	CSATTT
CDS_AMK_ZM_c30.131	old_CDS_AMK_maize.16	8.7313e-04	CTATTT	CGATTT
CDS_AMK_ZM_c30.131	old_CDS_AMK_maize.26	3.0518e-03	CTATTT	CGATWT
CDS_AMK_ZM_c30.131	old_CDS_AMK_maize.13	3.7955e-03	--CTATTT--	AACNATTTTC
CDS_AMK_ZM_c30.131	old_CDS_AMK_maize.8	5.2041e-03	--CTATTT	AGCGATTT
CDS_AMK_ZM_c30.132	old_CDS_AMK_maize.32	1.6283e-03	TTAAAG	TGAWAK
CDS_AMK_ZM_c30.132	old_CDS_AMK_maize.45	1.8841e-03	TTAAAG	TSANAK
CDS_AMK_ZM_c30.132	old_CDS_AMK_maize.20	3.8849e-03	CTTTAA	ATTTCA
CDS_AMK_ZM_c30.132	old_CDS_AMK_maize.34	5.5255e-03	TTAAAG	TSAWAT
CDS_AMK_ZM_c30.133	old_CDS_AMK_maize.46	4.5917e-03	TTGTAT	TTGTNG
CDS_AMK_ZM_c30.133	old_CDS_AMK_maize.42	5.9650e-03	ATACAA	CNWCAA
CDS_AMK_ZM_c30.133	old_CDS_AMK_maize.5	6.3861e-03	---TTGTAT-	CCATTCTMTG
CDS_AMK_ZM_c30.134	old_CDS_AMK_maize.40	3.0549e-03	AATCAA	AANCCA
CDS_AMK_ZM_c30.134	old_CDS_AMK_maize.41	3.0717e-03	TTGATT	TTCNTT
CDS_AMK_ZM_c30.134	old_CDS_AMK_maize.12	5.6011e-03	--TTGATT	ASTTGATA
CDS_AMK_ZM_c30.134	old_CDS_AMK_maize.42	5.8942e-03	AATCAA	CNWCAA
CDS_AMK_ZM_c30.134	old_CDS_AMK_maize.46	7.2423e-03	AATCAA	CNACAA
CDS_AMK_ZM_c30.136	old_CDS_AMK_maize.40	8.4014e-03	TAACCT	AANCCA
CDS_AMK_ZM_c30.137	old_CDS_AMK_maize.42	8.4210e-03	ATTCAA	CNWCAA
CDS_AMK_ZM_c30.138	old_CDS_AMK_maize.31	4.5332e-04	AAYYNT	AANTCT
CDS_AMK_ZM_c30.138	old_CDS_AMK_maize.40	1.6688e-03	AAYYNT	AANCCA
CDS_AMK_ZM_c30.138	old_CDS_AMK_maize.13	1.9968e-03	AAYYNT----	AACNATTTTC
CDS_AMK_ZM_c30.138	old_CDS_AMK_maize.19	2.7351e-03	-AAYYNT-	CAACNAYT
CDS_AMK_ZM_c30.138	old_CDS_AMK_maize.29	7.8559e-03	AAYYNT	CATTCT
CDS_AMK_ZM_c30.139	old_CDS_AMK_maize.41	1.5039e-03	TTAATT	TTCNTT
CDS_AMK_ZM_c30.139	old_CDS_AMK_maize.43	7.9628e-03	TTAATT	TCAACT
CDS_AMK_ZM_c30.139	old_CDS_AMK_maize.34	8.3984e-03	TTAATT	TSAWAT
CDS_AMK_ZM_c30.139	old_CDS_AMK_maize.40	9.1775e-03	AATTAA	AANCCA
CDS_AMK_ZM_c30.140	old_CDS_AMK_maize.27	9.5228e-03	--AAACTC	AACNACTC
CDS_AMK_ZM_c30.140	old_CDS_AMK_maize.13	9.7781e-03	---GAGTTT-	AACNATTTTC
CDS_AMK_ZM_c30.141	old_CDS_AMK_maize.13	3.3413e-03	----ATGTTT	GAAAATNGTT
CDS_AMK_ZM_c30.141	old_CDS_AMK_maize.19	6.5460e-03	-AAACAT-	CAACNAYT
CDS_AMK_ZM_c30.142	old_CDS_AMK_maize.36	3.6359e-03	CAAGTT	CSATTT
CDS_AMK_ZM_c30.142	old_CDS_AMK_maize.37	8.6338e-03	CAAGTT	CAANGN
CDS_AspAT_ZM_c30.1	old_CDS_AspAT_maize.4	3.7837e-04	CGSCGCCG-	-GCCGCCGC
CDS_AspAT_ZM_c30.2	old_CDS_AspAT_maize.4	1.5550e-03	GGNGGYGG-	-GCGGCGGC
CDS_AspAT_ZM_c30.5	old_CDS_AspAT_maize.4	4.8747e-03	-CCKCCKCC	GCCGCCGC-
CDS_AspAT_ZM_c30.9	old_CDS_AspAT_maize.4	2.7717e-03	-CGNCGTC	GCGGCGGC
CDS_AspAT_ZM_c30.10	old_CDS_AspAT_maize.13	5.9437e-03	CAKCANC	CWNCAA-
CDS_AspAT_ZM_c30.13	old_CDS_AspAT_maize.24	6.4131e-03	CTNGTA	GTYNTW
CDS_AspAT_ZM_c30.14	old_CDS_AspAT_maize.4	6.8418e-05	GCCGNCG-	GCCGCCGC
CDS_AspAT_ZM_c30.15	old_CDS_AspAT_maize.7	3.9902e-03	AGNWGCT---	AGSWGANAAC
CDS_AspAT_ZM_c30.15	old_CDS_AspAT_maize.19	9.9530e-03	AGNWGCT	ATMWGC-
CDS_AspAT_ZM_c30.16	old_CDS_AspAT_maize.15	7.9655e-03	CCAAGRA	CMAACA-
CDS_AspAT_ZM_c30.18	old_CDS_AspAT_maize.4	2.2509e-05	-NCGCCGC	GCCGCCGC
CDS_AspAT_ZM_c30.20	old_CDS_AspAT_maize.13	1.8334e-03	CTCCANC	CWNCAA-
CDS_AspAT_ZM_c30.22	old_CDS_AspAT_maize.3	8.0931e-03	-AAGTAC	CAAGAAC
CDS_AspAT_ZM_c30.32	old_CDS_AspAT_maize.13	4.3798e-03	CAWCAAG	CWNCAA-
CDS_AspAT_ZM_c30.35	old_CDS_AspAT_maize.3	8.5975e-05	CAAGAANA	CAAGAAC-
CDS_AspAT_ZM_c30.44	old_CDS_AspAT_maize.13	6.1576e-03	CWGCAATT	CWNCAA--
CDS_AspAT_ZM_c30.51	old_CDS_AspAT_maize.13	2.5148e-03	CWCCA-	CWNCAA
CDS_AspAT_ZM_c30.58	old_CDS_AspAT_maize.13	5.2942e-03	ACTTCAA	-CWNCAA
CDS_AspAT_ZM_c30.59	old_CDS_AspAT_maize.15	5.7154e-03	ACCAATGATA	-CMAACA---
CDS_AspAT_ZM_c30.59	old_CDS_AspAT_maize.24	6.3025e-03	TATCATTGGT	-GTYNTW---
CDS_AspAT_ZM_c30.60	old_CDS_AspAT_maize.14	3.0677e-04	TTGGTTTATC	----TTTNTC
CDS_AspAT_ZM_c30.60	old_CDS_AspAT_maize.21	2.9569e-03	GATAAACCAA	---NANCNA-
CDS_AspAT_ZM_c30.60	old_CDS_AspAT_maize.13	3.2818e-03	GATAAACCAA	----CWNCAA
CDS_AspAT_ZM_c30.60	old_CDS_AspAT_maize.8	3.3460e-03	TTGGTTTATC	TTANCTNC--
CDS_AspAT_ZM_c30.60	old_CDS_AspAT_maize.15	7.6942e-03	GATAAACCAA	--CMAACA--
CDS_AspAT_ZM_c30.61	old_CDS_AspAT_maize.20	1.5671e-03	TCTCTGATGT	-TNNTGA---
CDS_AspAT_ZM_c30.61	old_CDS_AspAT_maize.15	5.0339e-03	ACATCAGAGA	CMAACA----
CDS_AspAT_ZM_c30.61	old_CDS_AspAT_maize.19	8.2065e-03	TCTCTGATGT	-ATMWGC---
CDS_AspAT_ZM_c30.61	old_CDS_AspAT_maize.9	9.3661e-03	ACATCAGAGA	--NNNAAAGN
CDS_AspAT_ZM_c30.61	old_CDS_AspAT_maize.8	9.4777e-03	TCTCTGATGT	--TTANCTNC
CDS_AspAT_ZM_c30.65	old_CDS_AspAT_maize.24	2.6735e-03	TTGGTTGTNT	---GTYNTW-
CDS_AspAT_ZM_c30.65	old_CDS_AspAT_maize.13	2.7257e-03	ANACAACCAA	----CWNCAA
CDS_AspAT_ZM_c30.65	old_CDS_AspAT_maize.15	3.3009e-03	ANACAACCAA	--CMAACA--
CDS_AspAT_ZM_c30.65	old_CDS_AspAT_maize.8	3.4194e-03	TTGGTTGTNT	TTANCTNC--
CDS_AspAT_ZM_c30.65	old_CDS_AspAT_maize.21	3.8102e-03	ANACAACCAA	---NANCNA-
CDS_AspAT_ZM_c30.66	old_CDS_AspAT_maize.8	1.4350e-03	TTTCCCTNTT	-TTANCTNC-
CDS_AspAT_ZM_c30.66	old_CDS_AspAT_maize.14	1.8626e-03	TTTCCCTNTT	TTTNTC----
CDS_AspAT_ZM_c30.66	old_CDS_AspAT_maize.24	5.5345e-03	TTTCCCTNTT	--GTYNTW--
CDS_AspAT_ZM_c30.66	old_CDS_AspAT_maize.17	5.5644e-03	TTTCCCTNTT	-TNANCT---
CDS_AspAT_ZM_c30.66	old_CDS_AspAT_maize.19	8.5109e-03	TTTCCCTNTT	---GCWKAT-
CDS_AspAT_ZM_c30.67	old_CDS_AspAT_maize.15	1.0379e-03	ACCAAACANA	--CMAACA--
CDS_AspAT_ZM_c30.68	old_CDS_AspAT_maize.14	1.2840e-03	CTATTATC	--TTTNTC
CDS_AspAT_ZM_c30.68	old_CDS_AspAT_maize.7	2.1597e-03	-CTATTATC-	GTTNTCWSCT
CDS_AspAT_ZM_c30.68	old_CDS_AspAT_maize.8	5.8455e-03	CTATTATC	TTANCTNC
CDS_AspAT_ZM_c30.68	old_CDS_AspAT_maize.9	6.4236e-03	-CTATTATC	NCTTTNNN-
CDS_AspAT_ZM_c30.69	old_CDS_AspAT_maize.7	3.5968e-03	GAACTCAG--	GTTNTCWSCT
CDS_AspAT_ZM_c30.69	old_CDS_AspAT_maize.8	6.6860e-03	CTGAGTTC	TTANCTNC
CDS_AspAT_ZM_c30.69	old_CDS_AspAT_maize.21	8.8981e-03	GAACTCAG	-NANCNA-
CDS_AspAT_ZM_c30.69	old_CDS_AspAT_maize.9	9.9108e-03	-CTGAGTTC	NCTTTNNN-
CDS_AspAT_ZM_c30.69	old_CDS_AspAT_maize.17	9.9834e-03	CTGAGTTC	-TNANCT-
CDS_AspAT_ZM_c30.70	old_CDS_AspAT_maize.15	1.1423e-03	TCTTGGTT	TGTTKG--
CDS_AspAT_ZM_c30.70	old_CDS_AspAT_maize.9	1.9678e-03	TCTTGGTT	NCTTTNNN
CDS_AspAT_ZM_c30.70	old_CDS_AspAT_maize.13	3.0456e-03	AACCAAGA	CWNCAA--
CDS_AspAT_ZM_c30.70	old_CDS_AspAT_maize.21	4.6648e-03	A-ACCAAGA	-NANCNA--
CDS_AspAT_ZM_c30.70	old_CDS_AspAT_maize.20	8.6824e-03	TCTTGGTT	TNNTGA--
CDS_AspAT_ZM_c30.71	old_CDS_AspAT_maize.9	6.9394e-03	TCATTGGT	NCTTTNNN
CDS_AspAT_ZM_c30.71	old_CDS_AspAT_maize.15	7.1950e-03	TCATTGGT	-TGTTKG-
CDS_AspAT_ZM_c30.72	old_CDS_AspAT_maize.14	1.0479e-03	GGTTATCT	-TTTNTC-
CDS_AspAT_ZM_c30.72	old_CDS_AspAT_maize.17	1.3941e-03	GGTTATCT	--TNANCT
CDS_AspAT_ZM_c30.72	old_CDS_AspAT_maize.7	3.0178e-03	GGTTATCT---	-GTTNTCWSCT
CDS_AspAT_ZM_c30.72	old_CDS_AspAT_maize.8	7.0424e-03	AGATAACC	TTANCTNC
CDS_AspAT_ZM_c30.72	old_CDS_AspAT_maize.24	7.1779e-03	GGTTATCT	-GTYNTW-
CDS_AspAT_ZM_c30.73	old_CDS_AspAT_maize.15	6.1272e-03	CACATACA	--CMAACA
CDS_AspAT_ZM_c30.73	old_CDS_AspAT_maize.7	6.1504e-03	TGTATGTG--	GTTNTCWSCT
CDS_AspAT_ZM_c30.73	old_CDS_AspAT_maize.21	9.7166e-03	CACATACA	--NANCNA
CDS_AspAT_ZM_c30.74	old_CDS_AspAT_maize.7	1.3430e-03	GAAATCAG--	GTTNTCWSCT
CDS_AspAT_ZM_c30.74	old_CDS_AspAT_maize.8	5.7978e-03	CTGATTTC	TTANCTNC
CDS_AspAT_ZM_c30.75	old_CDS_AspAT_maize.7	1.7921e-03	GTTTNCTT--	GTTNTCWSCT
CDS_AspAT_ZM_c30.75	old_CDS_AspAT_maize.17	5.0753e-03	GTTTNCTT	-TNANCT-
CDS_AspAT_ZM_c30.75	old_CDS_AspAT_maize.8	6.3398e-03	-AAGNAAAC	GNAGNTAA-
CDS_AspAT_ZM_c30.75	old_CDS_AspAT_maize.14	6.9636e-03	GTTTNCTT	-TTTNTC-
CDS_AspAT_ZM_c30.75	old_CDS_AspAT_maize.9	9.2460e-03	AAGNAAAC-	-NNNAAAGN
CDS_AspAT_ZM_c30.77	old_CDS_AspAT_maize.8	3.0983e-03	GGATTTCT	GNAGNTAA
CDS_AspAT_ZM_c30.78	old_CDS_AspAT_maize.14	2.2137e-04	GTTTATCT	-TTTNTC-
CDS_AspAT_ZM_c30.78	old_CDS_AspAT_maize.17	1.3974e-03	GTTTATCT	--TNANCT
CDS_AspAT_ZM_c30.78	old_CDS_AspAT_maize.8	4.8103e-03	AGATAAAC	GNAGNTAA
CDS_AspAT_ZM_c30.78	old_CDS_AspAT_maize.7	6.1674e-03	AGATAAAC--	AGSWGANAAC
CDS_AspAT_ZM_c30.78	old_CDS_AspAT_maize.19	9.0212e-03	AGATAAAC	--ATMWGC
CDS_AspAT_ZM_c30.80	old_CDS_AspAT_maize.7	2.3348e-03	GGTATTAT--	GTTNTCWSCT
CDS_AspAT_ZM_c30.80	old_CDS_AspAT_maize.8	2.7682e-03	GGTATTAT	GNAGNTAA
CDS_AspAT_ZM_c30.80	old_CDS_AspAT_maize.24	3.0747e-03	ATAATACC	-WANRAC-
CDS_AspAT_ZM_c30.81	old_CDS_AspAT_maize.8	6.9697e-04	AGAGAACA	GNAGNTAA
CDS_AspAT_ZM_c30.81	old_CDS_AspAT_maize.14	2.8911e-03	TGTTCTCT	-TTTNTC-
CDS_AspAT_ZM_c30.81	old_CDS_AspAT_maize.24	4.7903e-03	TGTTCTCT	-GTYNTW-
CDS_AspAT_ZM_c30.81	old_CDS_AspAT_maize.7	4.9439e-03	AGAGAACA--	AGSWGANAAC
CDS_AspAT_ZM_c30.81	old_CDS_AspAT_maize.20	7.5000e-03	AGAGAACA	TCANNA--
CDS_AspAT_ZM_c30.82	old_CDS_AspAT_maize.7	2.5867e-03	GTTTGCTT--	GTTNTCWSCT
CDS_AspAT_ZM_c30.82	old_CDS_AspAT_maize.17	2.9491e-03	GTTTGCTT	-TNANCT-
CDS_AspAT_ZM_c30.82	old_CDS_AspAT_maize.8	4.7283e-03	GTTTGCTT-	-TTANCTNC
CDS_AspAT_ZM_c30.82	old_CDS_AspAT_maize.9	5.0667e-03	-GTTTGCTT	NCTTTNNN-
CDS_AspAT_ZM_c30.82	old_CDS_AspAT_maize.19	8.0099e-03	GTTTGCTT	ATMWGC--
CDS_AspAT_ZM_c30.83	old_CDS_AspAT_maize.9	5.9095e-03	TCCCTATT	NCTTTNNN
CDS_AspAT_ZM_c30.83	old_CDS_AspAT_maize.7	7.8644e-03	--TCCCTATT	GTTNTCWSCT
CDS_AspAT_ZM_c30.83	old_CDS_AspAT_maize.24	8.5084e-03	TCCCTATT	GTYNTW--
CDS_AspAT_ZM_c30.84	old_CDS_AspAT_maize.13	3.5944e-03	GTTTGGTT	--TTGNWG
CDS_AspAT_ZM_c30.84	old_CDS_AspAT_maize.15	4.5529e-03	AACCAAAC	--CMAACA
CDS_AspAT_ZM_c30.84	old_CDS_AspAT_maize.21	4.6953e-03	A-ACCAAAC	-NANCNA--
CDS_AspAT_ZM_c30.84	old_CDS_AspAT_maize.9	5.2711e-03	-GTTTGGTT	NCTTTNNN-
CDS_AspAT_ZM_c30.84	old_CDS_AspAT_maize.7	8.2494e-03	GTTTGGTT--	GTTNTCWSCT
CDS_AspAT_ZM_c30.85	old_CDS_AspAT_maize.7	3.5187e-03	--AATCAACC	GTTNTCWSCT
CDS_AspAT_ZM_c30.85	old_CDS_AspAT_maize.15	3.5375e-03	AATCAACC	--CMAACA
CDS_AspAT_ZM_c30.85	old_CDS_AspAT_maize.20	7.4183e-03	GGTTGATT	TNNTGA--
CDS_AspAT_ZM_c30.85	old_CDS_AspAT_maize.13	7.4224e-03	AATCAACC	CWNCAA--
CDS_AspAT_ZM_c30.85	old_CDS_AspAT_maize.14	7.7223e-03	GGTTGATT	--TTTNTC
CDS_AspAT_ZM_c30.86	old_CDS_AspAT_maize.9	1.0028e-03	TCTTNGTT	NCTTTNNN
CDS_AspAT_ZM_c30.86	old_CDS_AspAT_maize.17	2.5830e-03	TCTTNGTT	--TNANCT
CDS_AspAT_ZM_c30.86	old_CDS_AspAT_maize.15	2.7773e-03	AACNAAGA	--CMAACA
CDS_AspAT_ZM_c30.86	old_CDS_AspAT_maize.7	2.8700e-03	--TCTTNGTT	GTTNTCWSCT
CDS_AspAT_ZM_c30.86	old_CDS_AspAT_maize.21	7.3034e-03	A-ACNAAGA	-NANCNA--
CDS_AspAT_ZM_c30.87	old_CDS_AspAT_maize.14	1.1726e-03	TGTTATCT	-TTTNTC-
CDS_AspAT_ZM_c30.87	old_CDS_AspAT_maize.17	1.3846e-03	TGTTATCT	--TNANCT
CDS_AspAT_ZM_c30.87	old_CDS_AspAT_maize.7	1.4673e-03	--TGTTATCT	GTTNTCWSCT
CDS_AspAT_ZM_c30.87	old_CDS_AspAT_maize.8	2.8326e-03	TGTTATCT	TTANCTNC
CDS_AspAT_ZM_c30.87	old_CDS_AspAT_maize.15	5.1997e-03	AGATAACA	--CMAACA
CDS_AspAT_ZM_c30.89	old_CDS_AspAT_maize.17	9.4550e-04	ATAGCT	TNANCT
CDS_AspAT_ZM_c30.89	old_CDS_AspAT_maize.8	4.3784e-03	ATAGCT--	TTANCTNC
CDS_AspAT_ZM_c30.91	old_CDS_AspAT_maize.7	2.3819e-03	--TATCTG--	GTTNTCWSCT
CDS_AspAT_ZM_c30.91	old_CDS_AspAT_maize.12	4.3020e-03	-CAGATA-	GNTGANAN
CDS_AspAT_ZM_c30.91	old_CDS_AspAT_maize.8	8.0572e-03	-TATCTG-	TTANCTNC
CDS_AspAT_ZM_c30.93	old_CDS_AspAT_maize.15	3.5839e-03	TGTATG	TGTTKG
CDS_AspAT_ZM_c30.93	old_CDS_AspAT_maize.14	6.8419e-03	TGTATG	TTTNTC
CDS_AspAT_ZM_c30.93	old_CDS_AspAT_maize.21	9.7578e-03	CATACA	NANCNA
CDS_AspAT_ZM_c30.94	old_CDS_AspAT_maize.7	8.6924e-03	--TCTCTG--	GTTNTCWSCT
CDS_AspAT_ZM_c30.95	old_CDS_AspAT_maize.15	4.5180e-03	CATTGG	TGTTKG
CDS_AspAT_ZM_c30.96	old_CDS_AspAT_maize.15	4.6658e-03	TAAACG	CMAACA
CDS_AspAT_ZM_c30.96	old_CDS_AspAT_maize.17	8.6219e-03	TAAACG	TNANCT
CDS_AspAT_ZM_c30.97	old_CDS_AspAT_maize.17	8.8308e-05	TTAGCT	TNANCT
CDS_AspAT_ZM_c30.97	old_CDS_AspAT_maize.8	4.5451e-04	TTAGCT--	TTANCTNC
CDS_AspAT_ZM_c30.97	old_CDS_AspAT_maize.7	6.0434e-03	----TTAGCT	GTTNTCWSCT
CDS_AspAT_ZM_c30.98	old_CDS_AspAT_maize.19	4.5152e-03	AATTGC	ATMWGC
CDS_AspAT_ZM_c30.99	old_CDS_AspAT_maize.7	4.3085e-03	--TATCAT--	GTTNTCWSCT
CDS_AspAT_ZM_c30.99	old_CDS_AspAT_maize.12	5.4495e-03	-TATCAT-	NTNTCANC
CDS_AspAT_ZM_c30.100	old_CDS_AspAT_maize.20	2.9324e-03	TANGGA	TNNTGA
CDS_AspAT_ZM_c30.100	old_CDS_AspAT_maize.21	5.6560e-03	TANGGA	NANCNA
CDS_AspAT_ZM_c30.100	old_CDS_AspAT_maize.24	8.9509e-03	TCCNTA	GTYNTW
CDS_AspAT_ZM_c30.101	old_CDS_AspAT_maize.9	4.7886e-03	-CTTGGT-	NCTTTNNN
CDS_AspAT_ZM_c30.102	old_CDS_AspAT_maize.24	3.3324e-03	CTCATA	GTYNTW
CDS_AspAT_ZM_c30.102	old_CDS_AspAT_maize.7	6.3156e-03	--TATGAG--	GTTNTCWSCT
CDS_AspAT_ZM_c30.102	old_CDS_AspAT_maize.12	6.6134e-03	-TATGAG-	NTNTCANC
CDS_AspAT_ZM_c30.103	old_CDS_AspAT_maize.15	2.9595e-04	CCAATA	CMAACA
CDS_AspAT_ZM_c30.103	old_CDS_AspAT_maize.20	6.7852e-03	CCAATA	TCANNA
CDS_AspAT_ZM_c30.105	old_CDS_AspAT_maize.17	6.5702e-04	ACCTAA	AGNTNA
CDS_AspAT_ZM_c30.105	old_CDS_AspAT_maize.8	2.9886e-03	TTAGGT--	TTANCTNC
CDS_AspAT_ZM_c30.105	old_CDS_AspAT_maize.20	7.5907e-03	ACCTAA	TCANNA
CDS_AspAT_ZM_c30.105	old_CDS_AspAT_maize.9	8.6348e-03	--TTAGGT	NCTTTNNN
CDS_AspAT_ZM_c30.106	old_CDS_AspAT_maize.14	6.4513e-04	GATAGA	GANAAA
CDS_AspAT_ZM_c30.106	old_CDS_AspAT_maize.21	9.6889e-03	GATAGA	NANCNA
CDS_AspAT_ZM_c30.107	old_CDS_AspAT_maize.9	5.5320e-04	-CTTTGT-	NCTTTNNN
CDS_AspAT_ZM_c30.107	old_CDS_AspAT_maize.20	9.9202e-03	ACAAAG	TCANNA
CDS_AspAT_ZM_c30.108	old_CDS_AspAT_maize.20	2.0079e-03	TAAGGA	TCANNA
CDS_AspAT_ZM_c30.109	old_CDS_AspAT_maize.15	5.3229e-03	TAATAG	TGTTKG
CDS_AspAT_ZM_c30.110	old_CDS_AspAT_maize.9	3.5920e-03	--TATGTT	NCTTTNNN
CDS_AspAT_ZM_c30.111	old_CDS_AspAT_maize.20	8.4941e-03	TCCTAT	TNNTGA
CDS_AspAT_ZM_c30.111	old_CDS_AspAT_maize.24	9.9638e-03	-TCCTAT	GTYNTW-
CDS_AspAT_ZM_c30.113	old_CDS_AspAT_maize.24	6.2253e-03	TCCCTA	GTYNTW
CDS_AspAT_ZM_c30.115	old_CDS_AspAT_maize.15	4.1074e-03	AGAACA	CMAACA
CDS_AspAT_ZM_c30.117	old_CDS_AspAT_maize.21	2.0774e-03	AACCGA	NANCNA
CDS_AspAT_ZM_c30.118	old_CDS_AspAT_maize.17	5.6085e-03	ACCWAT	AGNTNA
CDS_AspAT_ZM_c30.118	old_CDS_AspAT_maize.19	7.2961e-03	ATWGGT	ATMWGC
CDS_AspAT_ZM_c30.120	old_CDS_AspAT_maize.17	3.7638e-03	ATAACT	TNANCT
CDS_AspAT_ZM_c30.121	old_CDS_AspAT_maize.20	6.8760e-03	NACTGT	TNNTGA
CDS_AspAT_ZM_c30.121	old_CDS_AspAT_maize.21	8.4030e-03	NACTGT	NANCNA
CDS_AspAT_ZM_c30.123	old_CDS_AspAT_maize.15	1.9153e-03	TCAACC	CMAACA
CDS_AspAT_ZM_c30.123	old_CDS_AspAT_maize.20	6.6561e-03	TCAACC	TCANNA
CDS_AspAT_ZM_c30.123	old_CDS_AspAT_maize.17	7.3684e-03	TCAACC	TNANCT
CDS_AspAT_ZM_c30.126	old_CDS_AspAT_maize.19	5.4986e-03	ATCAGA	ATMWGC
CDS_AspAT_ZM_c30.126	old_CDS_AspAT_maize.12	8.4186e-03	--ATCAGA	NTNTCANC
CDS_AspAT_ZM_c30.127	old_CDS_AspAT_maize.20	3.0054e-03	TCAGTG	TCANNA
CDS_AspAT_ZM_c30.128	old_CDS_AspAT_maize.17	3.5478e-03	TATGCT	TNANCT
CDS_AspAT_ZM_c30.129	old_CDS_AspAT_maize.15	1.8884e-03	TTAACA	CMAACA
CDS_AspAT_ZM_c30.129	old_CDS_AspAT_maize.17	3.2627e-03	TTAACA	TNANCT
CDS_AspAT_ZM_c30.129	old_CDS_AspAT_maize.7	4.0613e-03	-TTAACA---	GTTNTCWSCT
CDS_AspAT_ZM_c30.129	old_CDS_AspAT_maize.20	4.8645e-03	TGTTAA	TNNTGA
CDS_CA_ZM_c30.4	old_CDS_CA_maize.8	2.5108e-04	SRAGGAG-	GGAGGAGG
CDS_CA_ZM_c30.4	old_CDS_CA_maize.4	1.3364e-03	SRAGGAG	-AAGRAG
CDS_CA_ZM_c30.4	old_CDS_CA_maize.64	6.2435e-03	CTCCTYS	-TNCTTG
CDS_CA_ZM_c30.4	old_CDS_CA_maize.54	6.2617e-03	SRAGGAG	-ATGGAG
CDS_CA_ZM_c30.4	old_CDS_CA_maize.71	9.7232e-03	SRAGGAG	GGAGCR-
CDS_CA_ZM_c30.6	old_CDS_CA_maize.1	2.6615e-03	ANCACCA	ACCNCCA
CDS_CA_ZM_c30.7	old_CDS_CA_maize.8	7.2589e-06	GGAGGAGG	GGAGGAGG
CDS_CA_ZM_c30.7	old_CDS_CA_maize.6	2.8038e-03	GGAGGAGG	-GACGAGG
CDS_CA_ZM_c30.7	old_CDS_CA_maize.2	2.9219e-03	CCTCCTCC	CWTCATC-
CDS_CA_ZM_c30.7	old_CDS_CA_maize.71	9.6576e-03	GGAGGAGG	GGAGCR--
CDS_CA_ZM_c30.7	old_CDS_CA_maize.55	9.6660e-03	GGAGGAGG	--ACGAAG
CDS_CA_ZM_c30.8	old_CDS_CA_maize.4	1.0299e-03	SAAGAAGA	-AAGRAG-
CDS_CA_ZM_c30.8	old_CDS_CA_maize.64	2.5296e-03	TCTTCTTS	--TNCTTG
CDS_CA_ZM_c30.11	old_CDS_CA_maize.8	1.7924e-03	GGMGGCG-	GGAGGAGG
CDS_CA_ZM_c30.12	old_CDS_CA_maize.36	8.7710e-04	GRRGAAG-	GACGAAGT
CDS_CA_ZM_c30.12	old_CDS_CA_maize.4	1.8585e-03	CTTCYYC	CTYCTT-
CDS_CA_ZM_c30.12	old_CDS_CA_maize.55	3.2758e-03	GRRGAAG	-ACGAAG
CDS_CA_ZM_c30.13	old_CDS_CA_maize.8	6.2861e-04	CCWCCRC-	CCTCCTCC
CDS_CA_ZM_c30.13	old_CDS_CA_maize.61	4.6760e-03	GYGGWGG	GTGGGG-
CDS_CA_ZM_c30.13	old_CDS_CA_maize.54	6.4339e-03	CCWCCRC	-CTCCAT
CDS_CA_ZM_c30.14	old_CDS_CA_maize.9	4.4251e-04	--GTYSTTG-	CCGTNCTTGA
CDS_CA_ZM_c30.14	old_CDS_CA_maize.64	5.2575e-04	GTYSTTG	-TNCTTG
CDS_CA_ZM_c30.14	old_CDS_CA_maize.16	8.9843e-04	-CAASRAC--	TCNAGKACGG
CDS_CA_ZM_c30.14	old_CDS_CA_maize.20	9.2816e-04	GTYSTTG-	GNTCTTGA
CDS_CA_ZM_c30.14	old_CDS_CA_maize.12	2.3443e-03	--GTYSTTG-	YCGNTCTTGA
CDS_CA_ZM_c30.15	old_CDS_CA_maize.36	1.3737e-03	GAAGAA--	GACGAAGT
CDS_CA_ZM_c30.15	old_CDS_CA_maize.2	8.7288e-03	GAAGAA-	GATGAWG
CDS_CA_ZM_c30.18	old_CDS_CA_maize.54	2.8715e-04	YTCCAT	CTCCAT
CDS_CA_ZM_c30.18	old_CDS_CA_maize.47	6.1321e-03	ATGGAR	CTKGAG
CDS_CA_ZM_c30.19	old_CDS_CA_maize.4	8.3084e-05	AAGAAG	AAGRAG
CDS_CA_ZM_c30.19	old_CDS_CA_maize.55	3.4708e-03	CTTCTT	CTTCGT
CDS_CA_ZM_c30.22	old_CDS_CA_maize.60	5.4966e-04	GAGGNCG	-AGNCCG
CDS_CA_ZM_c30.22	old_CDS_CA_maize.37	1.2961e-03	-CGNCCTC	AAGNCCTC
CDS_CA_ZM_c30.22	old_CDS_CA_maize.16	1.7826e-03	-CGNCCTC--	CCGTMCTNGA
CDS_CA_ZM_c30.22	old_CDS_CA_maize.72	2.4705e-03	CGNCCTC	AGNCCT-
CDS_CA_ZM_c30.22	old_CDS_CA_maize.29	3.1216e-03	-CGNCCTC	GCGNACTC
CDS_CA_ZM_c30.23	old_CDS_CA_maize.11	3.1751e-03	--STTCAAGG	TCCCTCMAGG
CDS_CA_ZM_c30.23	old_CDS_CA_maize.50	5.3171e-03	CCTTGAAS	-CTTGAS-
CDS_CA_ZM_c30.23	old_CDS_CA_maize.30	7.6888e-03	CCTTGAAS	-CTTGAG-
CDS_CA_ZM_c30.26	old_CDS_CA_maize.29	6.4383e-04	--GTACWY	GCGNACTC
CDS_CA_ZM_c30.26	old_CDS_CA_maize.16	4.5911e-03	--GTACWY--	CCGTMCTNGA
CDS_CA_ZM_c30.26	old_CDS_CA_maize.63	6.3641e-03	RWGTAC	GTGTKC
CDS_CA_ZM_c30.26	old_CDS_CA_maize.9	7.0434e-03	--GTACWY--	CCGTNCTTGA
CDS_CA_ZM_c30.26	old_CDS_CA_maize.27	8.6550e-03	-RWGTAC-	GGCGTACT
CDS_CA_ZM_c30.27	old_CDS_CA_maize.56	7.6081e-03	CGCCGMG	CACCGA-
CDS_CA_ZM_c30.28	old_CDS_CA_maize.56	2.5919e-04	GWCGGTG	-TCGGTG
CDS_CA_ZM_c30.28	old_CDS_CA_maize.66	3.1284e-04	GWCGGTG	-ACGGTG
CDS_CA_ZM_c30.28	old_CDS_CA_maize.34	7.3578e-03	-CACCGWC	GCMCCGAT
CDS_CA_ZM_c30.33	old_CDS_CA_maize.65	3.8159e-04	AGCTCTT	AGCNCT-
CDS_CA_ZM_c30.33	old_CDS_CA_maize.21	9.4817e-04	-AGCTCTT--	TMGNTCTTGA
CDS_CA_ZM_c30.33	old_CDS_CA_maize.37	2.1788e-03	AAGAGCT-	AAGNCCTC
CDS_CA_ZM_c30.33	old_CDS_CA_maize.59	2.9226e-03	AAGAGCT	-AGNGCT
CDS_CA_ZM_c30.33	old_CDS_CA_maize.23	3.6240e-03	--AAGAGCT-	TSAAGANCGG
CDS_CA_ZM_c30.35	old_CDS_CA_maize.8	3.2353e-03	-GAGGANGA	GGAGGAGG-
CDS_CA_ZM_c30.35	old_CDS_CA_maize.2	4.2917e-03	TCNTCCTC	-CWTCATC
CDS_CA_ZM_c30.36	old_CDS_CA_maize.23	6.8803e-04	TGAAGAW---	TSAAGANCGG
CDS_CA_ZM_c30.36	old_CDS_CA_maize.12	2.6372e-03	---WTCTTCA	YCGNTCTTGA
CDS_CA_ZM_c30.36	old_CDS_CA_maize.20	4.6557e-03	TGAAGAW-	TCAAGANC
CDS_CA_ZM_c30.36	old_CDS_CA_maize.21	9.6361e-03	---WTCTTCA	TMGNTCTTGA
CDS_CA_ZM_c30.46	old_CDS_CA_maize.6	3.7300e-03	TGGCGAGG	-GACGAGG
CDS_CA_ZM_c30.49	old_CDS_CA_maize.14	4.1973e-04	-GAACGGCA	CGAACGGC-
CDS_CA_ZM_c30.49	old_CDS_CA_maize.46	6.4870e-04	TGCCGTTC	--CCGTTC
CDS_CA_ZM_c30.49	old_CDS_CA_maize.24	1.2893e-03	TGCCGTTC-	-GCYGTTCG
CDS_CA_ZM_c30.49	old_CDS_CA_maize.38	9.2191e-03	TGCCGTTC-	-GCCGRNCT
CDS_CA_ZM_c30.52	old_CDS_CA_maize.73	3.1746e-03	CTTGGGATTA	--TGGGAG--
CDS_CA_ZM_c30.52	old_CDS_CA_maize.13	4.4168e-03	CTTGGGATTA	CTTGAGAG--
CDS_CA_ZM_c30.52	old_CDS_CA_maize.47	6.9415e-03	CTTGGGATTA	CTKGAG----
CDS_CA_ZM_c30.52	old_CDS_CA_maize.30	7.2580e-03	CTTGGGATTA	CTTGAG----
CDS_CA_ZM_c30.52	old_CDS_CA_maize.50	7.2750e-03	CTTGGGATTA	CTTGAS----
CDS_CA_ZM_c30.53	old_CDS_CA_maize.37	5.6491e-03	AAACTATCWN	AAGNCCTC--
CDS_CA_ZM_c30.54	old_CDS_CA_maize.37	3.3534e-03	AAACTATC	AAGNCCTC
CDS_CA_ZM_c30.58	old_CDS_CA_maize.62	7.8933e-03	TATCACAC	--GCACAC
CDS_CA_ZM_c30.67	old_CDS_CA_maize.5	1.9266e-03	TCCAGA-	TCAAGAA
CDS_CA_ZM_c30.67	old_CDS_CA_maize.20	5.2538e-03	TCCAGA--	TCAAGANC
CDS_CA_ZM_c30.67	old_CDS_CA_maize.11	5.5055e-03	TCTGGA----	CCTKGAGGGA
CDS_CA_ZM_c30.67	old_CDS_CA_maize.51	6.4578e-03	-TCTGGA	TTCTGG-
CDS_CA_ZM_c30.67	old_CDS_CA_maize.47	7.8746e-03	TCTGGA-	-CTKGAG
CDS_CA_ZM_c30.70	old_CDS_CA_maize.13	4.3637e-03	-TCYCAA-	CTCTCAAG
CDS_CA_ZM_c30.70	old_CDS_CA_maize.73	8.6633e-03	TTGRGA-	-TGGGAG
CDS_CA_ZM_c30.71	old_CDS_CA_maize.51	8.1021e-03	TTTTAG	TTCTGG
CDS_CA_ZM_c30.74	old_CDS_CA_maize.65	1.5759e-03	AGCTTT	AGCNCT
CDS_CA_ZM_c30.75	old_CDS_CA_maize.42	6.2413e-03	ANCCTA	ACCTTG
CDS_CA_ZM_c30.75	old_CDS_CA_maize.70	7.1050e-03	TAGGNT-	-AGGGTC
CDS_CA_ZM_c30.79	old_CDS_CA_maize.62	1.8522e-03	TCACAC	GCACAC
CDS_CA_ZM_c30.79	old_CDS_CA_maize.63	4.9861e-03	TCACAC	GMACAC
CDS_CA_ZM_c30.81	old_CDS_CA_maize.69	1.4768e-03	GGCTTT	GGCTNC
CDS_CA_ZM_c30.81	old_CDS_CA_maize.65	8.4286e-03	GGCTTT	AGCNCT
CDS_CA_ZM_c30.88	old_CDS_CA_maize.11	8.0866e-03	----GAGTGA	CCTKGAGGGA
CDS_CA_ZM_c30.90	old_CDS_CA_maize.71	9.0206e-03	GGATAA	GGAGCR
CDS_CA_ZM_c30.92	old_CDS_CA_maize.58	9.1355e-03	TCNATT	CCGATS
CDS_CA_ZM_c30.93	old_CDS_CA_maize.9	6.2964e-03	----CCTTTA	CCGTNCTTGA
CDS_CA_ZM_c30.93	old_CDS_CA_maize.16	8.6905e-03	TAAAGG----	TCNAGKACGG
CDS_CA_ZM_c30.93	old_CDS_CA_maize.11	9.9599e-03	----TAAAGG	TCCCTCMAGG
CDS_CA_ZM_c30.96	old_CDS_CA_maize.71	8.7372e-03	GGATCT	GGAGCR
CDS_CA_ZM_c30.96	old_CDS_CA_maize.65	9.0615e-03	AGATCC	AGNGCT
CDS_CA_ZM_c30.99	old_CDS_CA_maize.63	2.3484e-03	GTGTTA	GTGTKC
CDS_CA_ZM_c30.99	old_CDS_CA_maize.62	8.4914e-03	TAACAC	GCACAC
CDS_CA_ZM_c30.102	old_CDS_CA_maize.42	1.8531e-03	ACTTTG	ACCTTG
CDS_CA_ZM_c30.102	old_CDS_CA_maize.36	5.6300e-03	--CAAAGT	GACGAAGT
CDS_CA_ZM_c30.103	old_CDS_CA_maize.26	2.2185e-03	----AATGTC	GGCCAATGAC
CDS_MEP1_ZM_c30.1	old_CDS_MEP1_maize.15	3.5511e-05	-GGCGNCG	CGGCGGCG
CDS_MEP1_ZM_c30.1	old_CDS_MEP1_maize.20	3.4734e-04	GGCGNCG-	GWCGGCGN
CDS_MEP1_ZM_c30.1	old_CDS_MEP1_maize.22	3.7251e-04	GGCGNCG	GGCGSCG
CDS_MEP1_ZM_c30.1	old_CDS_MEP1_maize.30	4.5800e-03	CGNCGCC	CGSCGGC
CDS_MEP1_ZM_c30.2	old_CDS_MEP1_maize.18	5.4064e-04	CCNCCNCC	CCWYCTC-
CDS_MEP1_ZM_c30.2	old_CDS_MEP1_maize.22	8.4273e-04	CCNCCNCC	-CGSCGCC
CDS_MEP1_ZM_c30.2	old_CDS_MEP1_maize.15	3.2486e-03	-GGNGGNGG	CGGCGGCG-
CDS_MEP1_ZM_c30.2	old_CDS_MEP1_maize.20	3.5565e-03	GGNGGNGG	GWCGGCGN
CDS_MEP1_ZM_c30.2	old_CDS_MEP1_maize.47	5.2155e-03	C-CNCCNCC	---NCCNNC
CDS_MEP1_ZM_c30.3	old_CDS_MEP1_maize.17	7.7046e-03	-TYCTTGN	CTYCTTG-
CDS_MEP1_ZM_c30.5	old_CDS_MEP1_maize.47	1.6014e-03	CANCANC	-NCCNNC
CDS_MEP1_ZM_c30.6	old_CDS_MEP1_maize.16	2.9181e-06	GAGGANGA	GARGANGA
CDS_MEP1_ZM_c30.6	old_CDS_MEP1_maize.26	1.6347e-04	GAGGANGA	GACGACG-
CDS_MEP1_ZM_c30.6	old_CDS_MEP1_maize.23	6.1229e-04	TCNTCCTC	-CTTCCTY
CDS_MEP1_ZM_c30.6	old_CDS_MEP1_maize.18	1.0002e-03	TCNTCCTC	-CCWYCTC
CDS_MEP1_ZM_c30.6	old_CDS_MEP1_maize.34	4.0931e-03	TCNTCCTC	NGCTCCTC
CDS_MEP1_ZM_c30.7	old_CDS_MEP1_maize.23	2.4312e-04	CTTCYTCN	CTTCCTY-
CDS_MEP1_ZM_c30.7	old_CDS_MEP1_maize.16	1.2351e-03	NGARGAAG-	-GARGANGA
CDS_MEP1_ZM_c30.7	old_CDS_MEP1_maize.17	7.9483e-03	CTTCYTCN	CTYCTTG-
CDS_MEP1_ZM_c30.7	old_CDS_MEP1_maize.26	8.5385e-03	NGARGAAG	-GACGACG
CDS_MEP1_ZM_c30.8	old_CDS_MEP1_maize.18	3.7734e-04	CCWCCNCC	CCWYCTC-
CDS_MEP1_ZM_c30.8	old_CDS_MEP1_maize.47	5.2044e-03	CCWCCNCC	--NCCNNC
CDS_MEP1_ZM_c30.8	old_CDS_MEP1_maize.22	6.8538e-03	GGNGGWGG	GGCGSCG-
CDS_MEP1_ZM_c30.9	old_CDS_MEP1_maize.15	6.5058e-05	CGNCGGC-	CGGCGGCG
CDS_MEP1_ZM_c30.9	old_CDS_MEP1_maize.20	2.9351e-04	GCCGNCG-	GWCGGCGN
CDS_MEP1_ZM_c30.9	old_CDS_MEP1_maize.30	4.3247e-04	GCCGNCG	GCCGSCG
CDS_MEP1_ZM_c30.9	old_CDS_MEP1_maize.22	3.9486e-03	GCCGNCG	GGCGSCG
CDS_MEP1_ZM_c30.10	old_CDS_MEP1_maize.34	6.0280e-03	--CTYCTCS	NGCTCCTC-
CDS_MEP1_ZM_c30.13	old_CDS_MEP1_maize.21	1.0664e-03	GAAGAA	GTAGWM
CDS_MEP1_ZM_c30.13	old_CDS_MEP1_maize.16	8.5713e-03	GAAGAA--	GARGANGA
CDS_MEP1_ZM_c30.15	old_CDS_MEP1_maize.38	8.4319e-04	TKGTAS--	TGGTASAG
CDS_MEP1_ZM_c30.18	old_CDS_MEP1_maize.17	4.4432e-04	CTTSTT-	CTYCTTG
CDS_MEP1_ZM_c30.19	old_CDS_MEP1_maize.15	3.2877e-04	CSRCGGC-	CGGCGGCG
CDS_MEP1_ZM_c30.19	old_CDS_MEP1_maize.30	1.7832e-03	GCCGYSG	GCCGSCG
CDS_MEP1_ZM_c30.20	old_CDS_MEP1_maize.46	1.0407e-03	TSGTGGA	-CGNGGT
CDS_MEP1_ZM_c30.20	old_CDS_MEP1_maize.47	3.5652e-03	TCCACSA	NCCNNC-
CDS_MEP1_ZM_c30.20	old_CDS_MEP1_maize.19	9.0300e-03	TSGTGGA	TGKTGNT
CDS_MEP1_ZM_c30.21	old_CDS_MEP1_maize.16	7.7968e-05	GASGANG-	GARGANGA
CDS_MEP1_ZM_c30.21	old_CDS_MEP1_maize.26	7.6245e-04	CNTCSTC	CGTCGTC
CDS_MEP1_ZM_c30.21	old_CDS_MEP1_maize.23	5.2706e-03	CNTCSTC	CTTCCTY
CDS_MEP1_ZM_c30.21	old_CDS_MEP1_maize.18	7.2530e-03	CNTCSTC	CCWYCTC
CDS_MEP1_ZM_c30.22	old_CDS_MEP1_maize.34	9.9696e-03	--CTNCTCC	NGCTCCTC-
CDS_MEP1_ZM_c30.24	old_CDS_MEP1_maize.15	1.6869e-03	-GGWGGCG	CGGCGGCG
CDS_MEP1_ZM_c30.24	old_CDS_MEP1_maize.47	2.7912e-03	CGCCWCC	-NCCNNC
CDS_MEP1_ZM_c30.24	old_CDS_MEP1_maize.46	8.4032e-03	GGWGGCG	CGNGGT-
CDS_MEP1_ZM_c30.25	old_CDS_MEP1_maize.26	5.5555e-04	GANGACG	GACGACG
CDS_MEP1_ZM_c30.25	old_CDS_MEP1_maize.16	1.4527e-03	GANGACG-	GARGANGA
CDS_MEP1_ZM_c30.32	old_CDS_MEP1_maize.19	1.8337e-03	AAYAMCA	ANCAMCA
CDS_MEP1_ZM_c30.35	old_CDS_MEP1_maize.21	1.6669e-03	GTASW-	GTAGWM
CDS_MEP1_ZM_c30.35	old_CDS_MEP1_maize.38	2.2799e-03	--GTASW-	TGGTASAG
CDS_MEP1_ZM_c30.36	old_CDS_MEP1_maize.16	1.2114e-04	GANGAWG-	GARGANGA
CDS_MEP1_ZM_c30.36	old_CDS_MEP1_maize.23	4.3029e-03	CWTCNTC	CTTCCTY
CDS_MEP1_ZM_c30.36	old_CDS_MEP1_maize.26	5.9577e-03	CWTCNTC	CGTCGTC
CDS_MEP1_ZM_c30.36	old_CDS_MEP1_maize.47	9.7892e-03	CWTCNTC	-NCCNNC
CDS_MEP1_ZM_c30.40	old_CDS_MEP1_maize.34	7.4102e-03	CTGCTYC--	-NGCTCCTC
CDS_MEP1_ZM_c30.42	old_CDS_MEP1_maize.16	7.5382e-03	GGSGARG-	GARGANGA
CDS_MEP1_ZM_c30.46	old_CDS_MEP1_maize.38	2.7541e-03	KGGTAC--	TGGTASAG
CDS_MEP1_ZM_c30.47	old_CDS_MEP1_maize.36	1.0243e-05	CCTCGCCG	-CTCGCCG
CDS_MEP1_ZM_c30.47	old_CDS_MEP1_maize.15	4.7903e-03	CGGCGAGG	CGGCGGCG
CDS_MEP1_ZM_c30.48	old_CDS_MEP1_maize.16	1.9216e-03	-CATCCTC	TCNTCYTC
CDS_MEP1_ZM_c30.57	old_CDS_MEP1_maize.15	5.9222e-03	YGGTGGC-	CGGCGGCG
CDS_MEP1_ZM_c30.59	old_CDS_MEP1_maize.22	5.7710e-05	-GCGSCG	GGCGSCG
CDS_MEP1_ZM_c30.59	old_CDS_MEP1_maize.15	4.3586e-04	--GCGSCG	CGGCGGCG
CDS_MEP1_ZM_c30.59	old_CDS_MEP1_maize.30	8.0008e-03	-GCGSCG	GCCGSCG
CDS_MEP1_ZM_c30.60	old_CDS_MEP1_maize.16	5.7135e-05	GAAGAKG-	GARGANGA
CDS_MEP1_ZM_c30.63	old_CDS_MEP1_maize.30	1.9238e-03	GGCCWCCG	-GCCGSCG
CDS_MEP1_ZM_c30.63	old_CDS_MEP1_maize.15	7.4197e-03	CGGWGGCC	CGGCGGCG
CDS_MEP1_ZM_c30.69	old_CDS_MEP1_maize.26	3.6146e-03	GACGAGGC	GACGACG-
CDS_MEP1_ZM_c30.69	old_CDS_MEP1_maize.16	5.3336e-03	GACGAGGC	GARGANGA
CDS_MEP1_ZM_c30.71	old_CDS_MEP1_maize.47	1.5795e-03	CNCCATC	-NCCNNC
CDS_MEP1_ZM_c30.75	old_CDS_MEP1_maize.37	3.7020e-03	GRAGCTCC-	--AGCTCCA
CDS_MEP1_ZM_c30.81	old_CDS_MEP1_maize.18	4.3540e-03	CCTTCCCC	CCWYCTC-
CDS_MEP1_ZM_c30.81	old_CDS_MEP1_maize.23	8.9810e-03	CCTTCCCC	-CTTCCTY
CDS_MEP1_ZM_c30.82	old_CDS_MEP1_maize.20	8.9400e-04	CACGGCGR	GWCGGCGN
CDS_MEP1_ZM_c30.86	old_CDS_MEP1_maize.16	2.0788e-03	NCTTCCT-	TCNTCYTC
CDS_MEP1_ZM_c30.86	old_CDS_MEP1_maize.23	7.5307e-03	NCTTCCT-	-CTTCCTY
CDS_MEP1_ZM_c30.88	old_CDS_MEP1_maize.16	8.8843e-03	-CTTCCAC	TCNTCYTC
CDS_MEP1_ZM_c30.93	old_CDS_MEP1_maize.46	1.3157e-03	ACCACGGC	ACCNCG--
CDS_MEP1_ZM_c30.96	old_CDS_MEP1_maize.36	3.1593e-03	GATCGCCG	-CTCGCCG
CDS_MEP1_ZM_c30.98	old_CDS_MEP1_maize.30	2.0973e-03	GCCGGWGC	GCCGSCG-
CDS_MEP1_ZM_c30.104	old_CDS_MEP1_maize.16	8.2086e-05	TCTTCCT-	TCNTCYTC
CDS_MEP1_ZM_c30.106	old_CDS_MEP1_maize.18	6.1579e-03	ACCWCATC	-CCWYCTC
CDS_Mep3_ZM_c30.4	old_CDS_Mep3_maize.28	1.7351e-03	WAAAGG	ARNAGC
CDS_Mep3_ZM_c30.7	old_CDS_Mep3_maize.14	3.7020e-04	CGSCGGCG-	-GNCGGCGG
CDS_Mep3_ZM_c30.8	old_CDS_Mep3_maize.18	2.7192e-03	-GRNGAGGA	GGAGGAGG-
CDS_Mep3_ZM_c30.8	old_CDS_Mep3_maize.15	4.2543e-03	TCCTCNYC	-CTTCNTC
CDS_Mep3_ZM_c30.10	old_CDS_Mep3_maize.14	9.3070e-04	CGGCGGCG-	-GNCGGCGG
CDS_Mep3_ZM_c30.11	old_CDS_Mep3_maize.28	3.4870e-03	ANCASCA	ARNAGC-
CDS_Mep3_ZM_c30.11	old_CDS_Mep3_maize.17	5.9047e-03	-ANCASCA	STSCAGCA
CDS_Mep3_ZM_c30.13	old_CDS_Mep3_maize.18	2.0779e-04	CSRCCTC-	CCTCCTCC
CDS_Mep3_ZM_c30.14	old_CDS_Mep3_maize.15	1.0724e-04	CKTCKTCG	CTTCNTC-
CDS_Mep3_ZM_c30.16	old_CDS_Mep3_maize.18	1.0374e-05	-GAGGAGG	GGAGGAGG
CDS_Mep3_ZM_c30.18	old_CDS_Mep3_maize.14	2.8058e-03	SGACGNCG-	-GNCGGCGG
CDS_Mep3_ZM_c30.18	old_CDS_Mep3_maize.30	4.7035e-03	-CGNCGTCS	YNGNCGTC-
CDS_Mep3_ZM_c30.21	old_CDS_Mep3_maize.15	3.9303e-03	SYTCTTC	CTTCNTC
CDS_Mep3_ZM_c30.21	old_CDS_Mep3_maize.28	6.6575e-03	GAAGARS	-ARNAGC
CDS_Mep3_ZM_c30.25	old_CDS_Mep3_maize.14	4.4664e-03	-CGTCNCCG	CCGCCGNC-
CDS_Mep3_ZM_c30.28	old_CDS_Mep3_maize.14	1.1047e-04	SGCGGNGG	GNCGGCGG
CDS_Mep3_ZM_c30.28	old_CDS_Mep3_maize.18	1.4525e-03	CCNCCGCS	CCTCCTCC
CDS_Mep3_ZM_c30.30	old_CDS_Mep3_maize.17	1.2856e-04	-TKCWGCA	STSCAGCA
CDS_Mep3_ZM_c30.37	old_CDS_Mep3_maize.40	4.6627e-03	TCGTCR	NNGNNA
CDS_Mep3_ZM_c30.38	old_CDS_Mep3_maize.18	9.2355e-03	GGAGCTGG	GGAGGAGG
CDS_Mep3_ZM_c30.40	old_CDS_Mep3_maize.15	1.6534e-04	CNTCTTCC	CTTCNTC-
CDS_Mep3_ZM_c30.40	old_CDS_Mep3_maize.18	1.9139e-03	GGAAGANG	GGAGGAGG
CDS_Mep3_ZM_c30.53	old_CDS_Mep3_maize.17	2.4873e-03	CCTGCAGC-	-STSCAGCA
CDS_Mep3_ZM_c30.55	old_CDS_Mep3_maize.14	4.1920e-03	GGACGSCG-	-GNCGGCGG
CDS_Mep3_ZM_c30.55	old_CDS_Mep3_maize.30	7.0899e-03	GGACGSCG-	-GACGNCNR
CDS_Mep3_ZM_c30.59	old_CDS_Mep3_maize.33	2.7395e-03	GKATACA	-TAKNNM
CDS_Mep3_ZM_c30.69	old_CDS_Mep3_maize.26	1.1768e-03	CAATTNCATA	-ANNNNCAA-
CDS_Mep3_ZM_c30.69	old_CDS_Mep3_maize.33	3.0456e-03	TATGNAATTG	TAKNNM----
CDS_Mep3_ZM_c30.69	old_CDS_Mep3_maize.23	3.2255e-03	CAATTNCATA	CAANAGCT--
CDS_Mep3_ZM_c30.69	old_CDS_Mep3_maize.27	4.1165e-03	CAATTNCATA	-ATAGNCAA-
CDS_Mep3_ZM_c30.69	old_CDS_Mep3_maize.29	5.4563e-03	TATGNAATTG	--ARCTWNTG
CDS_Mep3_ZM_c30.72	old_CDS_Mep3_maize.27	1.7576e-04	ATATGAAA	ATAGNCAA
CDS_Mep3_ZM_c30.72	old_CDS_Mep3_maize.26	1.4790e-03	ATATGAAA	ANNNNCAA
CDS_Mep3_ZM_c30.72	old_CDS_Mep3_maize.33	4.4314e-03	ATATGAAA	-TAKNNM-
CDS_Mep3_ZM_c30.72	old_CDS_Mep3_maize.32	7.4671e-03	TTTCATAT	TNTCNC--
CDS_Mep3_ZM_c30.74	old_CDS_Mep3_maize.25	8.9813e-04	GTGTGATA	GTGAGACT
CDS_Mep3_ZM_c30.74	old_CDS_Mep3_maize.32	1.6822e-03	GTGTGATA	--GNGANA
CDS_Mep3_ZM_c30.74	old_CDS_Mep3_maize.26	4.4056e-03	GTGTGATA	TTGNNNNT
CDS_Mep3_ZM_c30.74	old_CDS_Mep3_maize.40	7.5618e-03	GTGTGATA	NNGNNA--
CDS_Mep3_ZM_c30.75	old_CDS_Mep3_maize.23	3.5690e-03	CCAAATAT	CAANAGCT
CDS_Mep3_ZM_c30.75	old_CDS_Mep3_maize.29	5.5179e-03	CCAAATAT	CANWAGYT
CDS_Mep3_ZM_c30.76	old_CDS_Mep3_maize.25	1.3489e-04	GTTAGATT	GTGAGACT
CDS_Mep3_ZM_c30.76	old_CDS_Mep3_maize.32	1.6114e-03	GTTAGATT	GNGANA--
CDS_Mep3_ZM_c30.76	old_CDS_Mep3_maize.26	5.4573e-03	AATCTAAC	ANNNNCAA
CDS_Mep3_ZM_c30.77	old_CDS_Mep3_maize.27	1.4889e-04	ATAAGNAA	ATAGNCAA
CDS_Mep3_ZM_c30.77	old_CDS_Mep3_maize.26	1.6707e-03	TTNCTTAT	TTGNNNNT
CDS_Mep3_ZM_c30.77	old_CDS_Mep3_maize.28	2.9551e-03	ATAAGNAA	ARNAGC--
CDS_Mep3_ZM_c30.77	old_CDS_Mep3_maize.34	3.6592e-03	ATAAGNAA	ANTAGT--
CDS_Mep3_ZM_c30.78	old_CDS_Mep3_maize.23	1.3089e-03	-AATAGGTT	CAANAGCT-
CDS_Mep3_ZM_c30.78	old_CDS_Mep3_maize.34	1.8461e-03	AATAGGTT	ANTAGT--
CDS_Mep3_ZM_c30.78	old_CDS_Mep3_maize.29	1.9184e-03	AACCTATT-	-ARCTWNTG
CDS_Mep3_ZM_c30.78	old_CDS_Mep3_maize.28	3.0670e-03	AATAGGTT	ARNAGC--
CDS_Mep3_ZM_c30.78	old_CDS_Mep3_maize.24	3.6134e-03	AACCTATT-	-AACTANTG
CDS_Mep3_ZM_c30.79	old_CDS_Mep3_maize.23	1.1581e-04	AAAGAGCT	CAANAGCT
CDS_Mep3_ZM_c30.79	old_CDS_Mep3_maize.29	2.4109e-04	AAAGAGCT	CANWAGYT
CDS_Mep3_ZM_c30.79	old_CDS_Mep3_maize.28	8.7450e-04	AAAGAGCT	-ARNAGC-
CDS_Mep3_ZM_c30.79	old_CDS_Mep3_maize.24	1.2396e-03	AAAGAGCT	CANTAGTT
CDS_Mep3_ZM_c30.79	old_CDS_Mep3_maize.46	1.5289e-03	AAAGAGCT	NNNNNG--
CDS_Mep3_ZM_c30.80	old_CDS_Mep3_maize.23	1.6240e-03	CAAAGATT	CAANAGCT
CDS_Mep3_ZM_c30.80	old_CDS_Mep3_maize.29	1.8651e-03	CAAAGATT	CANWAGYT
CDS_Mep3_ZM_c30.80	old_CDS_Mep3_maize.24	2.8744e-03	AATCTTTG	AACTANTG
CDS_Mep3_ZM_c30.80	old_CDS_Mep3_maize.46	5.8608e-03	CAAAGATT	-NNNNNG-
CDS_Mep3_ZM_c30.80	old_CDS_Mep3_maize.25	6.9164e-03	CAAAGATT	GTGAGACT
CDS_Mep3_ZM_c30.81	old_CDS_Mep3_maize.26	9.6526e-04	AATCTAAA	ANNNNCAA
CDS_Mep3_ZM_c30.81	old_CDS_Mep3_maize.25	1.0177e-03	TTTAGATT	GTGAGACT
CDS_Mep3_ZM_c30.81	old_CDS_Mep3_maize.27	3.8319e-03	AATCTAAA	ATAGNCAA
CDS_Mep3_ZM_c30.81	old_CDS_Mep3_maize.32	6.8659e-03	TTTAGATT	GNGANA--
CDS_Mep3_ZM_c30.81	old_CDS_Mep3_maize.33	7.7980e-03	AATCTAAA	--KNNMTA
CDS_Mep3_ZM_c30.82	old_CDS_Mep3_maize.26	1.4132e-03	AGTATGTA	ANNNNCAA
CDS_Mep3_ZM_c30.82	old_CDS_Mep3_maize.25	1.8027e-03	TACATACT	GTGAGACT
CDS_Mep3_ZM_c30.82	old_CDS_Mep3_maize.33	3.4365e-03	AGTATGTA	--TAKNNM
CDS_Mep3_ZM_c30.83	old_CDS_Mep3_maize.27	1.1019e-03	ATATGACA	ATAGNCAA
CDS_Mep3_ZM_c30.83	old_CDS_Mep3_maize.32	5.4430e-03	ATATGACA	--GNGANA
CDS_Mep3_ZM_c30.83	old_CDS_Mep3_maize.26	5.6884e-03	ATATGACA	ANNNNCAA
CDS_Mep3_ZM_c30.83	old_CDS_Mep3_maize.33	8.8469e-03	TGTCATAT	-KNNMTA-
CDS_Mep3_ZM_c30.85	old_CDS_Mep3_maize.27	1.7596e-04	ATAAGAAA	ATAGNCAA
CDS_Mep3_ZM_c30.85	old_CDS_Mep3_maize.26	2.1029e-03	ATAAGAAA	ANNNNCAA
CDS_Mep3_ZM_c30.85	old_CDS_Mep3_maize.25	4.1557e-03	ATAAGAAA	GTGAGACT
CDS_Mep3_ZM_c30.85	old_CDS_Mep3_maize.28	5.4596e-03	ATAAGAAA	ARNAGC--
CDS_Mep3_ZM_c30.85	old_CDS_Mep3_maize.32	8.3908e-03	ATAAGAAA	GNGANA--
CDS_Mep3_ZM_c30.86	old_CDS_Mep3_maize.26	5.3064e-04	AGTATCCA	ANNNNCAA
CDS_Mep3_ZM_c30.86	old_CDS_Mep3_maize.25	7.1607e-04	AGTATCCA	AGTCTCAC
CDS_Mep3_ZM_c30.86	old_CDS_Mep3_maize.33	1.1511e-03	AGTATCCA	--TAKNNM
CDS_Mep3_ZM_c30.87	old_CDS_Mep3_maize.23	4.1550e-04	TAAAAGCC	CAANAGCT
CDS_Mep3_ZM_c30.87	old_CDS_Mep3_maize.28	4.6317e-04	TAAAAGCC	-ARNAGC-
CDS_Mep3_ZM_c30.87	old_CDS_Mep3_maize.29	8.8450e-04	TAAAAGCC	CANWAGYT
CDS_Mep3_ZM_c30.87	old_CDS_Mep3_maize.24	4.3010e-03	TAAAAGCC	CANTAGTT
CDS_Mep3_ZM_c30.87	old_CDS_Mep3_maize.30	7.8429e-03	TAAAAGCC	YNGNCGTC
CDS_Mep3_ZM_c30.90	old_CDS_Mep3_maize.33	1.5027e-03	CATATAAA	--TAKNNM
CDS_Mep3_ZM_c30.90	old_CDS_Mep3_maize.26	5.4770e-03	CATATAAA	ANNNNCAA
CDS_Mep3_ZM_c30.90	old_CDS_Mep3_maize.27	6.1461e-03	CATATAAA-	-ATAGNCAA
CDS_Mep3_ZM_c30.90	old_CDS_Mep3_maize.46	7.4035e-03	C-ATATAAA	--NNNNNG-
CDS_Mep3_ZM_c30.92	old_CDS_Mep3_maize.32	7.1390e-03	CTCAGA	GNGANA
CDS_Mep3_ZM_c30.97	old_CDS_Mep3_maize.32	1.6242e-03	GTGTGA	GNGANA
CDS_Mep3_ZM_c30.97	old_CDS_Mep3_maize.40	5.1806e-03	GTGTGA	NNGNNA
CDS_Mep3_ZM_c30.97	old_CDS_Mep3_maize.25	6.1190e-03	GTGTGA--	GTGAGACT
CDS_Mep3_ZM_c30.99	old_CDS_Mep3_maize.26	2.1151e-03	--TCCCAA	ANNNNCAA
CDS_Mep3_ZM_c30.99	old_CDS_Mep3_maize.40	2.4811e-03	TTGGGA	NNGNNA
CDS_Mep3_ZM_c30.99	old_CDS_Mep3_maize.32	3.0979e-03	TTGGGA	GNGANA
CDS_Mep3_ZM_c30.100	old_CDS_Mep3_maize.40	6.5907e-03	TCCAGA	NNGNNA
CDS_Mep3_ZM_c30.101	old_CDS_Mep3_maize.23	9.8221e-03	--ATATCT	CAANAGCT
CDS_Mep3_ZM_c30.102	old_CDS_Mep3_maize.46	6.2955e-03	TTATAG	NNNNNG
CDS_Mep3_ZM_c30.103	old_CDS_Mep3_maize.28	9.8607e-03	TCTTTG	GCTNYT
CDS_Mep3_ZM_c30.105	old_CDS_Mep3_maize.23	9.8091e-03	--AAAGCC	CAANAGCT
CDS_Mep3_ZM_c30.106	old_CDS_Mep3_maize.23	1.9001e-03	AGCTTT--	AGCTNTTG
CDS_Mep3_ZM_c30.106	old_CDS_Mep3_maize.29	3.7662e-03	--AAAGCT	CANWAGYT
CDS_Mep3_ZM_c30.108	old_CDS_Mep3_maize.33	9.7305e-03	ACCCTA	KNNMTA
CDS_Mep3_ZM_c30.109	old_CDS_Mep3_maize.40	7.6767e-03	TTCNGA	NNGNNA
CDS_Mep3_ZM_c30.110	old_CDS_Mep3_maize.28	3.4054e-03	ATAAGA	ARNAGC
CDS_Mep3_ZM_c30.110	old_CDS_Mep3_maize.32	5.1663e-03	TCTTAT	TNTCNC
CDS_Mep3_ZM_c30.110	old_CDS_Mep3_maize.34	9.9789e-03	ATAAGA	ANTAGT
CDS_Mep3_ZM_c30.111	old_CDS_Mep3_maize.46	7.7791e-03	AGAGAGGT	--NNNNNG
CDS_Mep3_ZM_c30.111	old_CDS_Mep3_maize.31	8.3669e-03	ACCTCT	NNCTCT
CDS_Mep3_ZM_c30.111	old_CDS_Mep3_maize.28	9.6066e-03	AGAGGT	ARNAGC
CDS_Mep3_ZM_c30.111	old_CDS_Mep3_maize.34	9.9201e-03	AGAGGT	ANTAGT
CDS_Mep3_ZM_c30.114	old_CDS_Mep3_maize.23	3.4846e-03	--ATAGGT	CAANAGCT
CDS_Mep3_ZM_c30.114	old_CDS_Mep3_maize.29	5.3688e-03	ACCTAT--	ARCTWNTG
CDS_Mep3_ZM_c30.114	old_CDS_Mep3_maize.46	5.4365e-03	ATATAGGT	--NNNNNG
CDS_Mep3_ZM_c30.114	old_CDS_Mep3_maize.27	8.5523e-03	ATAGGT--	ATAGNCAA
CDS_Mep3_ZM_c30.116	old_CDS_Mep3_maize.34	1.9899e-03	ATAAGT	ANTAGT
CDS_Mep3_ZM_c30.116	old_CDS_Mep3_maize.28	2.1908e-03	ACTTAT	GCTNYT
CDS_Mep3_ZM_c30.116	old_CDS_Mep3_maize.24	9.2907e-03	-ACTTAT-	AACTANTG
CDS_Mep3_ZM_c30.117	old_CDS_Mep3_maize.27	9.8954e-03	ATATCC--	ATAGNCAA
CDS_Mep3_ZM_c30.121	old_CDS_Mep3_maize.46	7.9620e-03	GGATAG	NNNNNG
CDS_Mep3_ZM_c30.122	old_CDS_Mep3_maize.40	7.1408e-03	TAGTAG	NNGNNA
CDS_Mep3_ZM_c30.122	old_CDS_Mep3_maize.24	9.3146e-03	TAGTAG--	CANTAGTT
CDS_Mep3_ZM_c30.123	old_CDS_Mep3_maize.26	7.8091e-03	AGATCC--	ANNNNCAA
CDS_Mep3_ZM_c30.125	old_CDS_Mep3_maize.46	7.8161e-03	AAATAC	NNNNNG
CDS_Mep3_ZM_c30.125	old_CDS_Mep3_maize.28	8.3358e-03	AAATAC	ARNAGC
CDS_Mep3_ZM_c30.126	old_CDS_Mep3_maize.32	5.1602e-03	TTGAGT	GNGANA
CDS_Mep3_ZM_c30.126	old_CDS_Mep3_maize.27	9.1827e-03	TTGAGT--	TTGNCTAT
CDS_Mep3_ZM_c30.128	old_CDS_Mep3_maize.34	5.5818e-03	AATCGA	ANTAGT
CDS_Mep3_ZM_c30.128	old_CDS_Mep3_maize.33	5.9527e-03	AATCGA	TAKNNM
CDS_Mep3_ZM_c30.130	old_CDS_Mep3_maize.33	5.5793e-03	GGGTTA	KNNMTA
CDS_Mep3_ZM_c30.130	old_CDS_Mep3_maize.40	8.2847e-03	GGGTTA	NNGNNA
CDS_NADP-ME_ZM_c30.1	old_CDS_NADP-ME_maize.16	8.0982e-05	-GGCGNCG	CGGCGSCS
CDS_NADP-ME_ZM_c30.1	old_CDS_NADP-ME_maize.5	1.6707e-04	-GGCGNCG	CGRCGACG
CDS_NADP-ME_ZM_c30.1	old_CDS_NADP-ME_maize.8	3.3336e-04	-CGNCGCC	CCGCCGCC
CDS_NADP-ME_ZM_c30.2	old_CDS_NADP-ME_maize.8	9.3668e-06	CCNCCTCC	CCGCCGCC
CDS_NADP-ME_ZM_c30.3	old_CDS_NADP-ME_maize.8	7.0317e-06	SCGCCGCC	CCGCCGCC
CDS_NADP-ME_ZM_c30.3	old_CDS_NADP-ME_maize.16	9.6528e-04	-GGCGGCGS	CGGCGSCS-
CDS_NADP-ME_ZM_c30.6	old_CDS_NADP-ME_maize.45	4.1762e-03	TGCTNCT-	TSTTCCNR
CDS_NADP-ME_ZM_c30.6	old_CDS_NADP-ME_maize.46	6.5192e-03	AGNAGCA	AGCAGT-
CDS_NADP-ME_ZM_c30.7	old_CDS_NADP-ME_maize.53	6.5763e-03	GARGAAG	-AGGAAC
CDS_NADP-ME_ZM_c30.7	old_CDS_NADP-ME_maize.67	9.0412e-03	GARGAAG	AAGGAA-
CDS_NADP-ME_ZM_c30.8	old_CDS_NADP-ME_maize.9	8.5127e-04	-TCCWTG	GTNCTTG
CDS_NADP-ME_ZM_c30.8	old_CDS_NADP-ME_maize.52	2.5984e-03	CAWGGA	CAAAGA
CDS_NADP-ME_ZM_c30.9	old_CDS_NADP-ME_maize.9	5.8809e-03	CAAGTWC	CAAGNAC
CDS_NADP-ME_ZM_c30.10	old_CDS_NADP-ME_maize.59	2.6058e-03	AMCAGCA	-TCANCA
CDS_NADP-ME_ZM_c30.11	old_CDS_NADP-ME_maize.46	6.3985e-03	AGCAGCAG	AGCAGT--
CDS_NADP-ME_ZM_c30.12	old_CDS_NADP-ME_maize.5	3.5241e-03	CGACGR--	CGRCGACG
CDS_NADP-ME_ZM_c30.14	old_CDS_NADP-ME_maize.8	4.5983e-05	GGAGGCGG	GGCGGCGG
CDS_NADP-ME_ZM_c30.15	old_CDS_NADP-ME_maize.53	5.4479e-04	GTNCCTG	GTTCCT-
CDS_NADP-ME_ZM_c30.15	old_CDS_NADP-ME_maize.45	1.6814e-03	-GTNCCTG	TSTTCCNR
CDS_NADP-ME_ZM_c30.15	old_CDS_NADP-ME_maize.67	6.3773e-03	CAGGNAC	AAGGAA-
CDS_NADP-ME_ZM_c30.15	old_CDS_NADP-ME_maize.9	7.6112e-03	GTNCCTG	GTNCTTG
CDS_NADP-ME_ZM_c30.17	old_CDS_NADP-ME_maize.16	2.8942e-05	CGGCGGC-	CGGCGSCS
CDS_NADP-ME_ZM_c30.17	old_CDS_NADP-ME_maize.5	5.0905e-03	CGGCGGC-	CGRCGACG
CDS_NADP-ME_ZM_c30.17	old_CDS_NADP-ME_maize.8	5.6869e-03	GCCGCCG--	-CCGCCGCC
CDS_NADP-ME_ZM_c30.18	old_CDS_NADP-ME_maize.18	2.0020e-03	-AGGAGMT	GAYGAGCT
CDS_NADP-ME_ZM_c30.18	old_CDS_NADP-ME_maize.53	7.7477e-03	AKCTCCT	-GTTCCT
CDS_NADP-ME_ZM_c30.18	old_CDS_NADP-ME_maize.36	9.0245e-03	AKCTCCT-	AAGTCCTC
CDS_NADP-ME_ZM_c30.21	old_CDS_NADP-ME_maize.11	5.2439e-03	GRTGGTG--	-GTGGTGMA
CDS_NADP-ME_ZM_c30.21	old_CDS_NADP-ME_maize.27	9.3074e-03	CACCAYC	CANCAGC
CDS_NADP-ME_ZM_c30.23	old_CDS_NADP-ME_maize.23	2.7591e-03	MTTGTA-	TTTGTAA
CDS_NADP-ME_ZM_c30.24	old_CDS_NADP-ME_maize.69	4.8104e-03	TGTACCA	TGTANA-
CDS_NADP-ME_ZM_c30.24	old_CDS_NADP-ME_maize.58	5.9943e-03	TGTACCA	-GTCCCA
CDS_NADP-ME_ZM_c30.26	old_CDS_NADP-ME_maize.53	6.8471e-03	ACTGGAAC	--AGGAAC
CDS_NADP-ME_ZM_c30.27	old_CDS_NADP-ME_maize.56	6.3047e-04	AASTTCT	-AGTTCT
CDS_NADP-ME_ZM_c30.27	old_CDS_NADP-ME_maize.36	1.8284e-03	AASTTCT-	AAGTCCTC
CDS_NADP-ME_ZM_c30.27	old_CDS_NADP-ME_maize.55	5.2136e-03	AASTTCT	-AGNNCT
CDS_NADP-ME_ZM_c30.27	old_CDS_NADP-ME_maize.46	6.7669e-03	AGAASTT	AGCAGT-
CDS_NADP-ME_ZM_c30.27	old_CDS_NADP-ME_maize.47	8.9236e-03	AASTTCT	-AGTCCW
CDS_NADP-ME_ZM_c30.28	old_CDS_NADP-ME_maize.56	6.1716e-04	AKTTCTT	AGTTCT-
CDS_NADP-ME_ZM_c30.28	old_CDS_NADP-ME_maize.55	4.6339e-03	AAGAAMT	-AGNNCT
CDS_NADP-ME_ZM_c30.28	old_CDS_NADP-ME_maize.53	5.1148e-03	AAGAAMT	AGGAAC-
CDS_NADP-ME_ZM_c30.28	old_CDS_NADP-ME_maize.47	7.4778e-03	AKTTCTT	AGTCCW-
CDS_NADP-ME_ZM_c30.28	old_CDS_NADP-ME_maize.67	8.1019e-03	AAGAAMT	AAGGAA-
CDS_NADP-ME_ZM_c30.31	old_CDS_NADP-ME_maize.39	7.1613e-04	TCCACATNNT	TCATCAWW--
CDS_NADP-ME_ZM_c30.31	old_CDS_NADP-ME_maize.34	1.9761e-03	TCCACATNNT	TCWTCAAT--
CDS_NADP-ME_ZM_c30.31	old_CDS_NADP-ME_maize.41	2.2642e-03	TCCACATNNT	--CNMAAGAT
CDS_NADP-ME_ZM_c30.31	old_CDS_NADP-ME_maize.24	2.3376e-03	TCCACATNNT	---ACATCAW
CDS_NADP-ME_ZM_c30.31	old_CDS_NADP-ME_maize.69	2.8169e-03	ANNATGTGGA	----TGTANA
CDS_NADP-ME_ZM_c30.32	old_CDS_NADP-ME_maize.58	1.8161e-03	TTCCCATTTT	GTCCCA----
CDS_NADP-ME_ZM_c30.32	old_CDS_NADP-ME_maize.43	2.2158e-03	AAAATGGGAA	-TGANGGGY-
CDS_NADP-ME_ZM_c30.32	old_CDS_NADP-ME_maize.39	2.4353e-03	TTCCCATTTT	TCATCAWW--
CDS_NADP-ME_ZM_c30.32	old_CDS_NADP-ME_maize.41	3.1054e-03	TTCCCATTTT	--CNMAAGAT
CDS_NADP-ME_ZM_c30.32	old_CDS_NADP-ME_maize.34	4.4441e-03	TTCCCATTTT	TCWTCAAT--
CDS_NADP-ME_ZM_c30.33	old_CDS_NADP-ME_maize.39	5.3668e-04	TCACACCATT	--TCATCAWW
CDS_NADP-ME_ZM_c30.33	old_CDS_NADP-ME_maize.59	1.9821e-03	AATGGTGTGA	--TGNTGA--
CDS_NADP-ME_ZM_c30.33	old_CDS_NADP-ME_maize.50	2.1392e-03	TCACACCATT	--ACACCC--
CDS_NADP-ME_ZM_c30.33	old_CDS_NADP-ME_maize.41	2.8447e-03	TCACACCATT	-CNMAAGAT-
CDS_NADP-ME_ZM_c30.33	old_CDS_NADP-ME_maize.24	3.2352e-03	TCACACCATT	--ACATCAW-
CDS_NADP-ME_ZM_c30.34	old_CDS_NADP-ME_maize.33	5.8560e-04	AATCCATGGC	-ATCTYTGS-
CDS_NADP-ME_ZM_c30.34	old_CDS_NADP-ME_maize.40	1.3976e-03	AATCCATGGC	AGTCCA----
CDS_NADP-ME_ZM_c30.34	old_CDS_NADP-ME_maize.44	1.6899e-03	GCCATGGATT	GCCNWTCA--
CDS_NADP-ME_ZM_c30.34	old_CDS_NADP-ME_maize.41	1.7414e-03	GCCATGGATT	-CNMAAGAT-
CDS_NADP-ME_ZM_c30.34	old_CDS_NADP-ME_maize.54	2.6093e-03	GCCATGGATT	-CCTTGG---
CDS_NADP-ME_ZM_c30.35	old_CDS_NADP-ME_maize.32	3.6630e-04	GCCAANGAGN	GCCNWTCA--
CDS_NADP-ME_ZM_c30.35	old_CDS_NADP-ME_maize.33	4.8521e-04	GCCAANGAGN	-SCARAGAT-
CDS_NADP-ME_ZM_c30.35	old_CDS_NADP-ME_maize.44	5.0495e-04	NCTCNTTGGC	--TGAWNGGC
CDS_NADP-ME_ZM_c30.35	old_CDS_NADP-ME_maize.41	8.1234e-04	NCTCNTTGGC	-ATCTTKNG-
CDS_NADP-ME_ZM_c30.35	old_CDS_NADP-ME_maize.52	1.1811e-03	GCCAANGAGN	--CAAAGA--
CDS_NADP-ME_ZM_c30.36	old_CDS_NADP-ME_maize.44	2.1147e-04	GCCATACAAC	GCCNWTCA--
CDS_NADP-ME_ZM_c30.36	old_CDS_NADP-ME_maize.32	4.4990e-04	GTTGTATGGC	--TGAWNGGC
CDS_NADP-ME_ZM_c30.36	old_CDS_NADP-ME_maize.30	8.2705e-04	GTTGTATGGC	--TGAAGGGY
CDS_NADP-ME_ZM_c30.36	old_CDS_NADP-ME_maize.43	1.0990e-03	GTTGTATGGC	--TGANGGGY
CDS_NADP-ME_ZM_c30.36	old_CDS_NADP-ME_maize.57	1.7593e-03	GTTGTATGGC	--TGWAGG--
CDS_NADP-ME_ZM_c30.37	old_CDS_NADP-ME_maize.53	1.3001e-03	AGTTCATGGC	-GTTCCT---
CDS_NADP-ME_ZM_c30.37	old_CDS_NADP-ME_maize.45	1.3773e-03	GCCATGAACT	--YNGGAASA
CDS_NADP-ME_ZM_c30.37	old_CDS_NADP-ME_maize.56	1.4124e-03	GCCATGAACT	----AGAACT
CDS_NADP-ME_ZM_c30.37	old_CDS_NADP-ME_maize.65	1.6932e-03	AGTTCATGGC	TNTTCA----
CDS_NADP-ME_ZM_c30.37	old_CDS_NADP-ME_maize.40	1.9288e-03	GCCATGAACT	----TGGACT
CDS_NADP-ME_ZM_c30.38	old_CDS_NADP-ME_maize.43	9.5077e-04	NAAAATGGGC	--TGANGGGY
CDS_NADP-ME_ZM_c30.38	old_CDS_NADP-ME_maize.32	1.7943e-03	NAAAATGGGC	--TGAWNGGC
CDS_NADP-ME_ZM_c30.38	old_CDS_NADP-ME_maize.44	2.3366e-03	GCCCATTTTN	GCCNWTCA--
CDS_NADP-ME_ZM_c30.38	old_CDS_NADP-ME_maize.41	2.8984e-03	GCCCATTTTN	-CNMAAGAT-
CDS_NADP-ME_ZM_c30.38	old_CDS_NADP-ME_maize.30	3.5375e-03	NAAAATGGGC	--TGAAGGGY
CDS_NADP-ME_ZM_c30.39	old_CDS_NADP-ME_maize.32	1.7288e-03	TAATATGNNA	TGAWNGGC--
CDS_NADP-ME_ZM_c30.39	old_CDS_NADP-ME_maize.41	3.2084e-03	TNNCATATTA	CNMAAGAT--
CDS_NADP-ME_ZM_c30.39	old_CDS_NADP-ME_maize.49	3.6276e-03	TAATATGNNA	---TNTGAT-
CDS_NADP-ME_ZM_c30.39	old_CDS_NADP-ME_maize.44	3.7115e-03	TAATATGNNA	TGAWNGGC--
CDS_NADP-ME_ZM_c30.39	old_CDS_NADP-ME_maize.39	3.8425e-03	TAATATGNNA	WWTGATGA--
CDS_NADP-ME_ZM_c30.41	old_CDS_NADP-ME_maize.36	7.7931e-04	GNAAATTGTC	--AAGTCCTC
CDS_NADP-ME_ZM_c30.41	old_CDS_NADP-ME_maize.62	3.4846e-03	GNAAATTGTC	GCAAGT----
CDS_NADP-ME_ZM_c30.41	old_CDS_NADP-ME_maize.41	4.0261e-03	GACAATTTNC	CNMAAGAT--
CDS_NADP-ME_ZM_c30.41	old_CDS_NADP-ME_maize.30	4.4130e-03	GNAAATTGTC	-TGAAGGGY-
CDS_NADP-ME_ZM_c30.41	old_CDS_NADP-ME_maize.44	5.9984e-03	GNAAATTGTC	-TGAWNGGC-
CDS_NADP-ME_ZM_c30.42	old_CDS_NADP-ME_maize.33	2.8041e-03	GNAATATATG	-SCARAGAT-
CDS_NADP-ME_ZM_c30.42	old_CDS_NADP-ME_maize.41	2.8964e-03	GNAATATATG	-CNMAAGAT-
CDS_NADP-ME_ZM_c30.42	old_CDS_NADP-ME_maize.52	5.8217e-03	GNAATATATG	----TCTTTG
CDS_NADP-ME_ZM_c30.42	old_CDS_NADP-ME_maize.36	7.3999e-03	CATATATTNC	-AAGTCCTC-
CDS_NADP-ME_ZM_c30.42	old_CDS_NADP-ME_maize.49	8.4009e-03	GNAATATATG	--ATCANA--
CDS_NADP-ME_ZM_c30.43	old_CDS_NADP-ME_maize.39	1.2781e-04	TCCACATT	TCATCAWW
CDS_NADP-ME_ZM_c30.43	old_CDS_NADP-ME_maize.34	6.3761e-04	TCCACATT	TCWTCAAT
CDS_NADP-ME_ZM_c30.43	old_CDS_NADP-ME_maize.69	3.1482e-03	AATGTGGA	--TGTANA
CDS_NADP-ME_ZM_c30.43	old_CDS_NADP-ME_maize.28	4.9640e-03	-TCCACATT-	GTSCARAGAT
CDS_NADP-ME_ZM_c30.43	old_CDS_NADP-ME_maize.45	5.1291e-03	TCCACATT	TSTTCCNR
CDS_NADP-ME_ZM_c30.44	old_CDS_NADP-ME_maize.33	1.1262e-03	CTGNATGG	ATCTYTGS
CDS_NADP-ME_ZM_c30.44	old_CDS_NADP-ME_maize.38	2.1302e-03	CCATNCAG	-CNTTCA-
CDS_NADP-ME_ZM_c30.44	old_CDS_NADP-ME_maize.41	2.2136e-03	CCATNCAG	CNMAAGAT
CDS_NADP-ME_ZM_c30.44	old_CDS_NADP-ME_maize.57	3.0743e-03	CTGNATGG	-TGWAGG-
CDS_NADP-ME_ZM_c30.44	old_CDS_NADP-ME_maize.44	3.5827e-03	CTGNATGG-	-TGAWNGGC
CDS_NADP-ME_ZM_c30.45	old_CDS_NADP-ME_maize.45	7.2638e-04	ACTTTATA	TSTTCCNR
CDS_NADP-ME_ZM_c30.45	old_CDS_NADP-ME_maize.39	1.1759e-03	ACTTTATA	TCATCAWW
CDS_NADP-ME_ZM_c30.45	old_CDS_NADP-ME_maize.34	1.7148e-03	ACTTTATA	TCWTCAAT
CDS_NADP-ME_ZM_c30.45	old_CDS_NADP-ME_maize.29	2.3772e-03	-ACTTTATA-	ATCTTKNGAC
CDS_NADP-ME_ZM_c30.45	old_CDS_NADP-ME_maize.28	2.6721e-03	-TATAAAGT-	GTSCARAGAT
CDS_NADP-ME_ZM_c30.46	old_CDS_NADP-ME_maize.53	1.1838e-03	CCATGAAC	--AGGAAC
CDS_NADP-ME_ZM_c30.46	old_CDS_NADP-ME_maize.9	1.6181e-03	GTTCATGG	GTNCTTG-
CDS_NADP-ME_ZM_c30.46	old_CDS_NADP-ME_maize.39	1.7646e-03	CCATGAAC	TCATCAWW
CDS_NADP-ME_ZM_c30.46	old_CDS_NADP-ME_maize.34	1.8779e-03	CCATGAAC	TCWTCAAT
CDS_NADP-ME_ZM_c30.46	old_CDS_NADP-ME_maize.28	3.3301e-03	--CCATGAAC	ATCTYTGSAC
CDS_NADP-ME_ZM_c30.47	old_CDS_NADP-ME_maize.44	1.0864e-05	TGACTGGC	TGAWNGGC
CDS_NADP-ME_ZM_c30.47	old_CDS_NADP-ME_maize.32	1.2581e-05	TGACTGGC	TGAWNGGC
CDS_NADP-ME_ZM_c30.47	old_CDS_NADP-ME_maize.43	5.5637e-05	TGACTGGC	TGANGGGY
CDS_NADP-ME_ZM_c30.47	old_CDS_NADP-ME_maize.30	2.3733e-04	TGACTGGC	TGAAGGGY
CDS_NADP-ME_ZM_c30.47	old_CDS_NADP-ME_maize.62	1.0759e-03	GCCAGTCA	GCAAGT--
CDS_NADP-ME_ZM_c30.48	old_CDS_NADP-ME_maize.34	2.4023e-04	TTGTCAAA	TCWTCAAT
CDS_NADP-ME_ZM_c30.48	old_CDS_NADP-ME_maize.39	7.4441e-04	TTGTCAAA	TCATCAWW
CDS_NADP-ME_ZM_c30.48	old_CDS_NADP-ME_maize.45	2.1535e-03	TTTGACAA	YNGGAASA
CDS_NADP-ME_ZM_c30.48	old_CDS_NADP-ME_maize.69	5.0724e-03	TTGTCAAA	-TGTANA-
CDS_NADP-ME_ZM_c30.48	old_CDS_NADP-ME_maize.66	5.6053e-03	TTGTCAAA	TTTTGA--
CDS_NADP-ME_ZM_c30.49	old_CDS_NADP-ME_maize.41	9.4966e-05	TCCAAGTT	CNMAAGAT
CDS_NADP-ME_ZM_c30.49	old_CDS_NADP-ME_maize.33	4.2584e-04	AACTTGGA	ATCTYTGS
CDS_NADP-ME_ZM_c30.49	old_CDS_NADP-ME_maize.29	7.9328e-04	--TCCAAGTT	GTCNMAAGAT
CDS_NADP-ME_ZM_c30.49	old_CDS_NADP-ME_maize.62	1.4392e-03	TCCAAGTT	-GCAAGT-
CDS_NADP-ME_ZM_c30.49	old_CDS_NADP-ME_maize.54	1.5644e-03	AACTTGGA	-CCTTGG-
CDS_NADP-ME_ZM_c30.50	old_CDS_NADP-ME_maize.45	9.3448e-04	TATTGTAA	TSTTCCNR
CDS_NADP-ME_ZM_c30.50	old_CDS_NADP-ME_maize.23	1.3491e-03	TTACAATA	TTACAAA-
CDS_NADP-ME_ZM_c30.50	old_CDS_NADP-ME_maize.29	1.3660e-03	-TATTGTAA-	ATCTTKNGAC
CDS_NADP-ME_ZM_c30.50	old_CDS_NADP-ME_maize.39	1.8396e-03	TTACAATA	TCATCAWW
CDS_NADP-ME_ZM_c30.50	old_CDS_NADP-ME_maize.34	3.1171e-03	TATTGTAA	TCWTCAAT
CDS_NADP-ME_ZM_c30.51	old_CDS_NADP-ME_maize.66	8.8485e-03	TAAAATCN	TCAAAA--
CDS_NADP-ME_ZM_c30.52	old_CDS_NADP-ME_maize.66	1.3862e-03	TGGTTTGA	--TTTTGA
CDS_NADP-ME_ZM_c30.52	old_CDS_NADP-ME_maize.45	2.1674e-03	TGGTTTGA	TSTTCCNR
CDS_NADP-ME_ZM_c30.52	old_CDS_NADP-ME_maize.33	3.1781e-03	TCAAACCA	SCARAGAT
CDS_NADP-ME_ZM_c30.52	old_CDS_NADP-ME_maize.29	4.0021e-03	-TCAAACCA-	GTCNMAAGAT
CDS_NADP-ME_ZM_c30.52	old_CDS_NADP-ME_maize.32	4.5141e-03	TCAAACCA	GCCNWTCA
CDS_NADP-ME_ZM_c30.53	old_CDS_NADP-ME_maize.66	7.0214e-04	AATTTTAA	--TTTTGA
CDS_NADP-ME_ZM_c30.53	old_CDS_NADP-ME_maize.39	1.0421e-03	TTAAAATT	TCATCAWW
CDS_NADP-ME_ZM_c30.53	old_CDS_NADP-ME_maize.51	3.8048e-03	TTAAAATT	--AAGNTK
CDS_NADP-ME_ZM_c30.53	old_CDS_NADP-ME_maize.41	3.8882e-03	TTAAAATT	CNMAAGAT
CDS_NADP-ME_ZM_c30.53	old_CDS_NADP-ME_maize.36	4.6171e-03	TTAAAATT	GAGGACTT
CDS_NADP-ME_ZM_c30.54	old_CDS_NADP-ME_maize.39	9.8436e-04	CCATTAGA	TCATCAWW
CDS_NADP-ME_ZM_c30.54	old_CDS_NADP-ME_maize.28	4.5325e-03	-TCTAATGG-	GTSCARAGAT
CDS_NADP-ME_ZM_c30.54	old_CDS_NADP-ME_maize.29	4.5788e-03	-CCATTAGA-	ATCTTKNGAC
CDS_NADP-ME_ZM_c30.54	old_CDS_NADP-ME_maize.49	5.5320e-03	CCATTAGA	--ATCANA
CDS_NADP-ME_ZM_c30.54	old_CDS_NADP-ME_maize.66	7.9519e-03	TCTAATGG	TCAAAA--
CDS_NADP-ME_ZM_c30.55	old_CDS_NADP-ME_maize.33	1.1902e-04	CCATGGAT	SCARAGAT
CDS_NADP-ME_ZM_c30.55	old_CDS_NADP-ME_maize.41	6.2509e-04	ATCCATGG	ATCTTKNG
CDS_NADP-ME_ZM_c30.55	old_CDS_NADP-ME_maize.28	1.0086e-03	--CCATGGAT	GTSCARAGAT
CDS_NADP-ME_ZM_c30.55	old_CDS_NADP-ME_maize.54	2.5870e-03	CCATGGAT	CCAAGG--
CDS_NADP-ME_ZM_c30.55	old_CDS_NADP-ME_maize.29	4.4859e-03	--CCATGGAT	GTCNMAAGAT
CDS_NADP-ME_ZM_c30.56	old_CDS_NADP-ME_maize.33	3.4079e-04	CCAGTGAA	SCARAGAT
CDS_NADP-ME_ZM_c30.56	old_CDS_NADP-ME_maize.41	1.5136e-03	TTCACTGG	ATCTTKNG
CDS_NADP-ME_ZM_c30.56	old_CDS_NADP-ME_maize.28	1.8683e-03	TTCACTGG--	ATCTYTGSAC
CDS_NADP-ME_ZM_c30.56	old_CDS_NADP-ME_maize.52	5.1240e-03	CCAGTGAA	-CAAAGA-
CDS_NADP-ME_ZM_c30.56	old_CDS_NADP-ME_maize.54	7.3381e-03	CCAGTGAA	CCAAGG--
CDS_NADP-ME_ZM_c30.57	old_CDS_NADP-ME_maize.41	5.2724e-05	GCCAAGTT	CNMAAGAT
CDS_NADP-ME_ZM_c30.57	old_CDS_NADP-ME_maize.33	2.4515e-04	GCCAAGTT	SCARAGAT
CDS_NADP-ME_ZM_c30.57	old_CDS_NADP-ME_maize.29	4.3138e-04	--GCCAAGTT	GTCNMAAGAT
CDS_NADP-ME_ZM_c30.57	old_CDS_NADP-ME_maize.28	9.2471e-04	--GCCAAGTT	GTSCARAGAT
CDS_NADP-ME_ZM_c30.57	old_CDS_NADP-ME_maize.54	1.3115e-03	GCCAAGTT	-CCAAGG-
CDS_NADP-ME_ZM_c30.58	old_CDS_NADP-ME_maize.28	1.5948e-03	--CTATGNAA	ATCTYTGSAC
CDS_NADP-ME_ZM_c30.58	old_CDS_NADP-ME_maize.23	3.0790e-03	CTATGNAA	-TTTGTAA
CDS_NADP-ME_ZM_c30.58	old_CDS_NADP-ME_maize.49	5.7348e-03	CTATGNAA	-TNTGAT-
CDS_NADP-ME_ZM_c30.58	old_CDS_NADP-ME_maize.29	6.4150e-03	--CTATGNAA	ATCTTKNGAC
CDS_NADP-ME_ZM_c30.58	old_CDS_NADP-ME_maize.67	6.9851e-03	CTATGNAA	--AAGGAA
CDS_NADP-ME_ZM_c30.59	old_CDS_NADP-ME_maize.45	4.1737e-03	TTACATTA	YNGGAASA
CDS_NADP-ME_ZM_c30.59	old_CDS_NADP-ME_maize.34	4.1871e-03	TAATGTAA	TCWTCAAT
CDS_NADP-ME_ZM_c30.59	old_CDS_NADP-ME_maize.39	5.3301e-03	TAATGTAA	TCATCAWW
CDS_NADP-ME_ZM_c30.59	old_CDS_NADP-ME_maize.61	5.3474e-03	TAATGTAA	GRGTGT--
CDS_NADP-ME_ZM_c30.59	old_CDS_NADP-ME_maize.29	5.7488e-03	-TTACATTA-	GTCNMAAGAT
CDS_NADP-ME_ZM_c30.60	old_CDS_NADP-ME_maize.39	2.9218e-04	TTANNATT	TCATCAWW
CDS_NADP-ME_ZM_c30.60	old_CDS_NADP-ME_maize.49	1.2359e-03	AATNNTAA	-ATCANA-
CDS_NADP-ME_ZM_c30.60	old_CDS_NADP-ME_maize.34	1.8180e-03	TTANNATT	TCWTCAAT
CDS_NADP-ME_ZM_c30.60	old_CDS_NADP-ME_maize.51	2.5631e-03	TTANNATT	--AAGNTK
CDS_NADP-ME_ZM_c30.60	old_CDS_NADP-ME_maize.66	2.9370e-03	AATNNTAA	--TCAAAA
CDS_NADP-ME_ZM_c30.62	old_CDS_NADP-ME_maize.43	3.6151e-03	--ATGGGG	TGANGGGY
CDS_NADP-ME_ZM_c30.63	old_CDS_NADP-ME_maize.19	5.6045e-03	CTACAC-	GTACACS
CDS_NADP-ME_ZM_c30.63	old_CDS_NADP-ME_maize.57	7.4695e-03	GTGTAG-	-TGWAGG
CDS_NADP-ME_ZM_c30.64	old_CDS_NADP-ME_maize.46	4.2870e-03	AATGCG	ACTGCT
CDS_NADP-ME_ZM_c30.65	old_CDS_NADP-ME_maize.62	4.1930e-03	GTAAGA	GCAAGT
CDS_NADP-ME_ZM_c30.65	old_CDS_NADP-ME_maize.29	6.2454e-03	---GTAAGA-	GTCNMAAGAT
CDS_NADP-ME_ZM_c30.65	old_CDS_NADP-ME_maize.45	7.5716e-03	--GTAAGA	YNGGAASA
CDS_NADP-ME_ZM_c30.65	old_CDS_NADP-ME_maize.52	7.5792e-03	TCTTAC	TCTTTG
CDS_NADP-ME_ZM_c30.65	old_CDS_NADP-ME_maize.14	7.8367e-03	-TCTTAC	TTCTTCY
CDS_NADP-ME_ZM_c30.66	old_CDS_NADP-ME_maize.57	9.9205e-04	TAAAGG	TGWAGG
CDS_NADP-ME_ZM_c30.66	old_CDS_NADP-ME_maize.38	1.3661e-03	TAAAGG	TGAANG
CDS_NADP-ME_ZM_c30.66	old_CDS_NADP-ME_maize.54	1.3870e-03	TAAAGG	CCAAGG
CDS_NADP-ME_ZM_c30.66	old_CDS_NADP-ME_maize.30	2.8949e-03	TAAAGG--	TGAAGGGY
CDS_NADP-ME_ZM_c30.66	old_CDS_NADP-ME_maize.37	2.9154e-03	TAAAGG--	TGAAGGGN
CDS_NADP-ME_ZM_c30.67	old_CDS_NADP-ME_maize.49	5.7090e-04	ATTATA	ATCANA
CDS_NADP-ME_ZM_c30.67	old_CDS_NADP-ME_maize.39	8.5646e-03	TATAAT--	WWTGATGA
CDS_NADP-ME_ZM_c30.68	old_CDS_NADP-ME_maize.65	4.4747e-03	GGTTAA	TNTTCA
CDS_NADP-ME_ZM_c30.68	old_CDS_NADP-ME_maize.69	9.1371e-03	GGTTAA	TGTANA
CDS_NADP-ME_ZM_c30.69	old_CDS_NADP-ME_maize.18	1.0960e-03	-ATGAGC-	GAYGAGCT
CDS_NADP-ME_ZM_c30.69	old_CDS_NADP-ME_maize.53	1.5077e-03	GCTCAT	GTTCCT
CDS_NADP-ME_ZM_c30.69	old_CDS_NADP-ME_maize.49	8.2399e-03	ATGAGC	ATCANA
CDS_NADP-ME_ZM_c30.70	old_CDS_NADP-ME_maize.66	2.5709e-03	GTATGA	TTTTGA
CDS_NADP-ME_ZM_c30.70	old_CDS_NADP-ME_maize.49	6.1828e-03	-TCATAC	ATCANA-
CDS_NADP-ME_ZM_c30.70	old_CDS_NADP-ME_maize.59	9.0831e-03	GTATGA	TGNTGA
CDS_NADP-ME_ZM_c30.70	old_CDS_NADP-ME_maize.61	9.5807e-03	GTATGA	GRGTGT
CDS_NADP-ME_ZM_c30.71	old_CDS_NADP-ME_maize.34	2.9299e-04	ATTGAA--	ATTGAWGA
CDS_NADP-ME_ZM_c30.71	old_CDS_NADP-ME_maize.67	6.3337e-03	ATTGAA	AAGGAA
CDS_NADP-ME_ZM_c30.71	old_CDS_NADP-ME_maize.39	7.0468e-03	--TTCAAT	TCATCAWW
CDS_NADP-ME_ZM_c30.71	old_CDS_NADP-ME_maize.49	8.8148e-03	TTCAAT	ATCANA
CDS_NADP-ME_ZM_c30.73	old_CDS_NADP-ME_maize.59	1.7678e-03	TGCTTA	TGNTGA
CDS_NADP-ME_ZM_c30.73	old_CDS_NADP-ME_maize.65	3.3622e-03	TAAGCA	TGAANA
CDS_NADP-ME_ZM_c30.73	old_CDS_NADP-ME_maize.69	4.1818e-03	TGCTTA	TGTANA
CDS_NADP-ME_ZM_c30.73	old_CDS_NADP-ME_maize.64	6.8541e-03	TGCTTA	TGCTTN
CDS_NADP-ME_ZM_c30.74	old_CDS_NADP-ME_maize.32	8.7615e-03	--CTAGGC	TGAWNGGC
CDS_NADP-ME_ZM_c30.75	old_CDS_NADP-ME_maize.54	3.4604e-04	CCAAGT	CCAAGG
CDS_NADP-ME_ZM_c30.75	old_CDS_NADP-ME_maize.62	4.0635e-04	ACTTGG	ACTTGC
CDS_NADP-ME_ZM_c30.75	old_CDS_NADP-ME_maize.41	3.3031e-03	-ACTTGG-	ATCTTKNG
CDS_NADP-ME_ZM_c30.75	old_CDS_NADP-ME_maize.52	3.3583e-03	CCAAGT	CAAAGA
CDS_NADP-ME_ZM_c30.75	old_CDS_NADP-ME_maize.29	3.3811e-03	---CCAAGT-	GTCNMAAGAT
CDS_NADP-ME_ZM_c30.76	old_CDS_NADP-ME_maize.52	4.7871e-03	CCATGA	CAAAGA
CDS_NADP-ME_ZM_c30.76	old_CDS_NADP-ME_maize.54	4.8214e-03	TCATGG	CCAAGG
CDS_NADP-ME_ZM_c30.76	old_CDS_NADP-ME_maize.29	7.6460e-03	---CCATGA-	GTCNMAAGAT
CDS_NADP-ME_ZM_c30.76	old_CDS_NADP-ME_maize.41	7.9189e-03	-CCATGA-	CNMAAGAT
CDS_NADP-ME_ZM_c30.76	old_CDS_NADP-ME_maize.43	9.2074e-03	--CCATGA	RCCCNTCA
CDS_NADP-ME_ZM_c30.77	old_CDS_NADP-ME_maize.52	1.9782e-03	CAGTGA	CAAAGA
CDS_NADP-ME_ZM_c30.77	old_CDS_NADP-ME_maize.35	2.7000e-03	-CAGTGA-	GNAGTGTN
CDS_NADP-ME_ZM_c30.77	old_CDS_NADP-ME_maize.61	6.0532e-03	TCACTG	ACACYC
CDS_NADP-ME_ZM_c30.77	old_CDS_NADP-ME_maize.38	6.3872e-03	TCACTG	TGAANG
CDS_NADP-ME_ZM_c30.77	old_CDS_NADP-ME_maize.33	8.2488e-03	-CAGTGA-	SCARAGAT
CDS_NADP-ME_ZM_c30.78	old_CDS_NADP-ME_maize.45	2.2448e-03	TGTTAC--	TSTTCCNR
CDS_NADP-ME_ZM_c30.78	old_CDS_NADP-ME_maize.65	2.5897e-03	GTAACA	TGAANA
CDS_NADP-ME_ZM_c30.78	old_CDS_NADP-ME_maize.58	3.7642e-03	GTAACA	GTCCCA
CDS_NADP-ME_ZM_c30.78	old_CDS_NADP-ME_maize.69	6.6506e-03	TGTTAC	TGTANA
CDS_NADP-ME_ZM_c30.79	old_CDS_NADP-ME_maize.44	3.6597e-03	-GACTGG-	TGAWNGGC
CDS_NADP-ME_ZM_c30.79	old_CDS_NADP-ME_maize.32	4.4559e-03	-GACTGG-	TGAWNGGC
CDS_NADP-ME_ZM_c30.79	old_CDS_NADP-ME_maize.43	7.2278e-03	-GACTGG-	TGANGGGY
CDS_NADP-ME_ZM_c30.79	old_CDS_NADP-ME_maize.61	8.0920e-03	GACTGG	GRGTGT
CDS_NADP-ME_ZM_c30.80	old_CDS_NADP-ME_maize.69	2.1741e-03	TGTCAA	TGTANA
CDS_NADP-ME_ZM_c30.80	old_CDS_NADP-ME_maize.40	5.5250e-03	TTGACA	TGGACT
CDS_NADP-ME_ZM_c30.80	old_CDS_NADP-ME_maize.65	5.7664e-03	TGTCAA	TNTTCA
CDS_NADP-ME_ZM_c30.80	old_CDS_NADP-ME_maize.31	9.6618e-03	-TGTCAA-	GAGTCMAN
CDS_NADP-ME_ZM_c30.81	old_CDS_NADP-ME_maize.66	3.6040e-04	TCAAAC	TCAAAA
CDS_NADP-ME_ZM_c30.83	old_CDS_NADP-ME_maize.40	3.6298e-03	AATCGA	AGTCCA
CDS_NADP-ME_ZM_c30.83	old_CDS_NADP-ME_maize.67	8.6370e-03	AATCGA	AAGGAA
CDS_NADP-ME_ZM_c30.83	old_CDS_NADP-ME_maize.51	9.7535e-03	TCGATT	AAGNTK
CDS_NADP-ME_ZM_c30.84	old_CDS_NADP-ME_maize.66	4.9645e-03	GCNTAA	TCAAAA
CDS_NADP-ME_ZM_c30.84	old_CDS_NADP-ME_maize.59	9.1964e-03	GCNTAA	TCANCA
CDS_NADP-ME_ZM_c30.84	old_CDS_NADP-ME_maize.67	9.8728e-03	GCNTAA	AAGGAA
CDS_NADP-ME_ZM_c30.85	old_CDS_NADP-ME_maize.58	2.2175e-03	CTGCCA	GTCCCA
CDS_NADP-ME_ZM_c30.86	old_CDS_NADP-ME_maize.56	2.4231e-04	ACTTCT	AGTTCT
CDS_NADP-ME_ZM_c30.86	old_CDS_NADP-ME_maize.46	4.2169e-04	ACTTCT	ACTGCT
CDS_NADP-ME_ZM_c30.86	old_CDS_NADP-ME_maize.55	1.7440e-03	AGAAGT	AGNNCT
CDS_NADP-ME_ZM_c30.86	old_CDS_NADP-ME_maize.47	3.2519e-03	AGAAGT	WGGACT
CDS_NADP-ME_ZM_c30.86	old_CDS_NADP-ME_maize.62	3.4745e-03	AGAAGT	GCAAGT
CDS_NADP-ME_ZM_c30.87	old_CDS_NADP-ME_maize.66	3.8960e-03	TCGAAT	TCAAAA
CDS_NADP-ME_ZM_c30.87	old_CDS_NADP-ME_maize.40	4.5711e-03	TCGAAT	TGGACT
CDS_NADP-ME_ZM_c30.87	old_CDS_NADP-ME_maize.34	9.5915e-03	--TCGAAT	TCWTCAAT
CDS_NADP-ME_ZM_c30.88	old_CDS_NADP-ME_maize.58	2.9630e-03	ATGGAC	TGGGAC
CDS_NADP-ME_ZM_c30.88	old_CDS_NADP-ME_maize.53	3.2012e-03	GTCCAT	GTTCCT
CDS_NADP-ME_ZM_c30.88	old_CDS_NADP-ME_maize.67	3.7884e-03	ATGGAC	AAGGAA
CDS_NADP-ME_ZM_c30.88	old_CDS_NADP-ME_maize.28	3.9055e-03	----ATGGAC	ATCTYTGSAC
CDS_NADP-ME_ZM_c30.88	old_CDS_NADP-ME_maize.40	6.0105e-03	-GTCCAT	AGTCCA-
CDS_NADP-ME_ZM_c30.89	old_CDS_NADP-ME_maize.29	3.8769e-03	--GNCAAG--	GTCNMAAGAT
CDS_NADP-ME_ZM_c30.89	old_CDS_NADP-ME_maize.41	6.0769e-03	--CTTGNC	ATCTTKNG
CDS_NADP-ME_ZM_c30.89	old_CDS_NADP-ME_maize.62	7.0727e-03	GNCAAG-	-GCAAGT
CDS_NADP-ME_ZM_c30.90	old_CDS_NADP-ME_maize.66	3.1559e-03	TAAAAT	TCAAAA
CDS_NADP-ME_ZM_c30.90	old_CDS_NADP-ME_maize.49	7.6093e-03	TAAAAT	TNTGAT
CDS_NADP-ME_ZM_c30.91	old_CDS_NADP-ME_maize.62	7.0009e-03	ATATGG	ACTTGC
CDS_NADP-ME_ZM_c30.92	old_CDS_NADP-ME_maize.58	5.8074e-04	GTACNA	GTCCCA
CDS_NADP-ME_ZM_c30.92	old_CDS_NADP-ME_maize.23	3.9378e-03	-TNGTAC	TTTGTAA
CDS_NADP-ME_ZM_c30.92	old_CDS_NADP-ME_maize.29	6.1877e-03	GTACNA----	GTCNMAAGAT
CDS_NADP-ME_ZM_c30.92	old_CDS_NADP-ME_maize.28	6.2732e-03	----TNGTAC	ATCTYTGSAC
CDS_NADP-ME_ZM_c30.92	old_CDS_NADP-ME_maize.59	9.8214e-03	GTACNA	TCANCA
CDS_NADP-ME_ZM_c30.93	old_CDS_NADP-ME_maize.52	3.0770e-04	CAAAGT	CAAAGA
CDS_NADP-ME_ZM_c30.93	old_CDS_NADP-ME_maize.33	2.6349e-03	-CAAAGT-	SCARAGAT
CDS_NADP-ME_ZM_c30.93	old_CDS_NADP-ME_maize.28	4.2017e-03	---CAAAGT-	GTSCARAGAT
CDS_NADP-ME_ZM_c30.93	old_CDS_NADP-ME_maize.54	4.3510e-03	CAAAGT	CCAAGG
CDS_NADP-ME_ZM_c30.93	old_CDS_NADP-ME_maize.62	6.1284e-03	CAAAGT	GCAAGT
CDS_NADP-ME_ZM_c30.94	old_CDS_NADP-ME_maize.59	5.4833e-04	TAACCA	TCANCA
CDS_NADP-ME_ZM_c30.94	old_CDS_NADP-ME_maize.69	4.3080e-03	TAACCA	TNTACA
CDS_NADP-ME_ZM_c30.94	old_CDS_NADP-ME_maize.65	4.8644e-03	TAACCA	TGAANA
CDS_NADP-ME_ZM_c30.95	old_CDS_NADP-ME_maize.49	7.6735e-03	ATATTA	ATCANA
CDS_NADP-ME_ZM_c30.96	old_CDS_NADP-ME_maize.50	3.2165e-03	AGAGCC	ACACCC
CDS_NADP-ME_ZM_c30.96	old_CDS_NADP-ME_maize.56	4.5506e-03	GGCTCT	AGTTCT
CDS_NADP-ME_ZM_c30.96	old_CDS_NADP-ME_maize.55	5.0989e-03	GGCTCT	AGNNCT
CDS_NADP-ME_ZM_c30.96	old_CDS_NADP-ME_maize.61	6.0188e-03	GGCTCT	GRGTGT
CDS_NADP-ME_ZM_c30.97	old_CDS_NADP-ME_maize.58	4.1531e-03	GACCTA	GTCCCA
CDS_NADP-ME_ZM_c30.97	old_CDS_NADP-ME_maize.48	8.6102e-03	TAGGTC	AAGGTT
CDS_NADP-ME_ZM_c30.98	old_CDS_NADP-ME_maize.65	3.5434e-04	TGTCCA	TNTTCA
CDS_NADP-ME_ZM_c30.98	old_CDS_NADP-ME_maize.40	4.7441e-04	TGTCCA	AGTCCA
CDS_NADP-ME_ZM_c30.98	old_CDS_NADP-ME_maize.69	4.7804e-04	TGGACA	TGTANA
CDS_NADP-ME_ZM_c30.98	old_CDS_NADP-ME_maize.42	1.5545e-03	-TGTCCA-	GNGTCCAN
CDS_NADP-ME_ZM_c30.98	old_CDS_NADP-ME_maize.47	2.4076e-03	TGGACA	WGGACT
CDS_NADP-ME_ZM_c30.99	old_CDS_NADP-ME_maize.51	1.1448e-03	AATCGT	MANCTT
CDS_NADP-ME_ZM_c30.99	old_CDS_NADP-ME_maize.48	5.3855e-03	ACGATT	AAGGTT
CDS_NADP-ME_ZM_c30.100	old_CDS_NADP-ME_maize.49	6.8445e-03	TAATAT	TNTGAT
CDS_NADP-ME_ZM_c30.101	old_CDS_NADP-ME_maize.46	1.9627e-03	ACTTAT	ACTGCT
CDS_NADP-ME_ZM_c30.101	old_CDS_NADP-ME_maize.56	2.0244e-03	ACTTAT	AGTTCT
CDS_NADP-ME_ZM_c30.101	old_CDS_NADP-ME_maize.62	4.5031e-03	ACTTAT	ACTTGC
CDS_NADP-ME_ZM_c30.101	old_CDS_NADP-ME_maize.49	8.3869e-03	ATAAGT	ATCANA
CDS_NADP-ME_ZM_c30.102	old_CDS_NADP-ME_maize.49	2.3059e-03	ATTAGA	ATCANA
CDS_NADP-ME_ZM_c30.102	old_CDS_NADP-ME_maize.66	3.5278e-03	TCTAAT	TCAAAA
CDS_NADP-ME_ZM_c30.103	old_CDS_NADP-ME_maize.54	4.7844e-03	CCTTAT	CCTTGG
CDS_NADP-ME_ZM_c30.103	old_CDS_NADP-ME_maize.46	9.7035e-03	ATAAGG	AGCAGT
CDS_NADP-ME_ZM_c30.104	old_CDS_NADP-ME_maize.40	1.9547e-04	AGTCCG	AGTCCA
CDS_NADP-ME_ZM_c30.104	old_CDS_NADP-ME_maize.47	1.9577e-04	AGTCCG	AGTCCW
CDS_NADP-ME_ZM_c30.104	old_CDS_NADP-ME_maize.42	1.4680e-03	-AGTCCG-	GNGTCCAN
CDS_NADP-ME_ZM_c30.104	old_CDS_NADP-ME_maize.55	1.4758e-03	AGTCCG	AGNNCT
CDS_NADP-ME_ZM_c30.104	old_CDS_NADP-ME_maize.56	1.6062e-03	CGGACT	AGAACT
CDS_NADP-ME_ZM_c30.105	old_CDS_NADP-ME_maize.59	5.2352e-03	CCATTA	TCANCA
CDS_NADP-ME_ZM_c30.105	old_CDS_NADP-ME_maize.43	5.4620e-03	TAATGG--	TGANGGGY
CDS_NADP-ME_ZM_c30.105	old_CDS_NADP-ME_maize.44	9.1226e-03	-TAATGG-	TGAWNGGC
CDS_NADP-ME_ZM_c30.106	old_CDS_NADP-ME_maize.61	6.2651e-03	CCACTT	ACACYC
CDS_NADP-ME_ZM_c30.106	old_CDS_NADP-ME_maize.51	6.5111e-03	AAGTGG	AAGNTK
CDS_PEP-CK_ZM_c30.1	old_CDS_PEP-CK_maize.32	2.8297e-04	GNCGNCG	-GCGTCG
CDS_PEP-CK_ZM_c30.1	old_CDS_PEP-CK_maize.15	1.1164e-03	-CGNCGNC	ACNGCGTC
CDS_PEP-CK_ZM_c30.1	old_CDS_PEP-CK_maize.4	1.2492e-03	CGNCGNC-	CGGCGTAC
CDS_PEP-CK_ZM_c30.1	old_CDS_PEP-CK_maize.10	1.3799e-03	GNCGNCG-	TTCGGCGY
CDS_PEP-CK_ZM_c30.1	old_CDS_PEP-CK_maize.5	1.6607e-03	-GNCGNCG	GTACGNCG
CDS_PEP-CK_ZM_c30.2	old_CDS_PEP-CK_maize.15	7.4016e-03	GCKGCNGC	ACNGCGTC
CDS_PEP-CK_ZM_c30.3	old_CDS_PEP-CK_maize.42	1.3438e-03	CNTCSTC	-GTCNTC
CDS_PEP-CK_ZM_c30.3	old_CDS_PEP-CK_maize.15	5.6045e-03	GASGANG-	GACGCNGT
CDS_PEP-CK_ZM_c30.3	old_CDS_PEP-CK_maize.13	7.7097e-03	-GASGANG	GTACGNCG
CDS_PEP-CK_ZM_c30.4	old_CDS_PEP-CK_maize.38	1.8294e-03	GRAGAAG	-GACMNG
CDS_PEP-CK_ZM_c30.4	old_CDS_PEP-CK_maize.42	8.0018e-03	CTTCTYC	-GTCNTC
CDS_PEP-CK_ZM_c30.5	old_CDS_PEP-CK_maize.13	2.0526e-03	-GTTGTAN	CGNCGTAC
CDS_PEP-CK_ZM_c30.5	old_CDS_PEP-CK_maize.30	3.7738e-03	GTTGTAN	GGTGTA-
CDS_PEP-CK_ZM_c30.7	old_CDS_PEP-CK_maize.30	5.6704e-03	TGGWGGA	-GGTGTA
CDS_PEP-CK_ZM_c30.8	old_CDS_PEP-CK_maize.42	4.5390e-03	TTCTTC	GTCNTC
CDS_PEP-CK_ZM_c30.10	old_CDS_PEP-CK_maize.2	4.3778e-03	--CWNCAAG-	AACATCGAGG
CDS_PEP-CK_ZM_c30.10	old_CDS_PEP-CK_maize.21	4.8510e-03	CTTGNWG	-TCGATG
CDS_PEP-CK_ZM_c30.10	old_CDS_PEP-CK_maize.38	5.5568e-03	CWNCAAG	-GACMNG
CDS_PEP-CK_ZM_c30.10	old_CDS_PEP-CK_maize.39	7.4323e-03	CTTGNWG	-TKGGCG
CDS_PEP-CK_ZM_c30.12	old_CDS_PEP-CK_maize.15	6.8538e-03	GCMGCNGC	ACNGCGTC
CDS_PEP-CK_ZM_c30.14	old_CDS_PEP-CK_maize.51	1.3975e-03	GARGTA	GNCGTA
CDS_PEP-CK_ZM_c30.14	old_CDS_PEP-CK_maize.5	8.4893e-03	-GARGTA-	CGNCGTAC
CDS_PEP-CK_ZM_c30.15	old_CDS_PEP-CK_maize.33	1.4331e-03	GWMCTCG	-TTCTCG
CDS_PEP-CK_ZM_c30.15	old_CDS_PEP-CK_maize.40	1.8328e-03	GWMCTCG	-TGCTCG
CDS_PEP-CK_ZM_c30.15	old_CDS_PEP-CK_maize.42	5.8699e-03	GWMCTCG	GTCNTC-
CDS_PEP-CK_ZM_c30.15	old_CDS_PEP-CK_maize.25	7.2064e-03	GWMCTCG	GTNCTG-
CDS_PEP-CK_ZM_c30.15	old_CDS_PEP-CK_maize.43	8.7238e-03	CGAGKWC	CGNNNG-
CDS_PEP-CK_ZM_c30.17	old_CDS_PEP-CK_maize.9	5.9700e-03	-TGCTGYT	GTTCWGCT
CDS_PEP-CK_ZM_c30.17	old_CDS_PEP-CK_maize.46	9.0018e-03	TGCTGYT	-CCNGTT
CDS_PEP-CK_ZM_c30.18	old_CDS_PEP-CK_maize.45	5.1332e-03	GYGGNGG	GTNGNG-
CDS_PEP-CK_ZM_c30.18	old_CDS_PEP-CK_maize.32	5.6476e-03	GYGGNGG	GCGTCG-
CDS_PEP-CK_ZM_c30.18	old_CDS_PEP-CK_maize.44	7.8456e-03	CCNCCRC	CCKGCG-
CDS_PEP-CK_ZM_c30.18	old_CDS_PEP-CK_maize.39	8.1976e-03	GYGGNGG	TKGGCG-
CDS_PEP-CK_ZM_c30.18	old_CDS_PEP-CK_maize.47	8.3842e-03	GYGGNGG	GTKNAG-
CDS_PEP-CK_ZM_c30.20	old_CDS_PEP-CK_maize.42	2.4155e-03	NTCTTCA	GTCNTC-
CDS_PEP-CK_ZM_c30.22	old_CDS_PEP-CK_maize.18	4.9343e-03	AGCTCCT-	AGCCCGNT
CDS_PEP-CK_ZM_c30.22	old_CDS_PEP-CK_maize.22	8.0787e-03	AGCTCCT	AGCCCG-
CDS_PEP-CK_ZM_c30.25	old_CDS_PEP-CK_maize.25	3.6946e-04	GTACWK	GTNCTG
CDS_PEP-CK_ZM_c30.25	old_CDS_PEP-CK_maize.14	6.6615e-03	--MWGTAC	TCNGGTAC
CDS_PEP-CK_ZM_c30.25	old_CDS_PEP-CK_maize.34	6.8822e-03	GTACWK	GTTCAG
CDS_PEP-CK_ZM_c30.25	old_CDS_PEP-CK_maize.5	7.7571e-03	--MWGTAC	CGNCGTAC
CDS_PEP-CK_ZM_c30.26	old_CDS_PEP-CK_maize.8	2.1885e-04	GWNGATG-	GTCGATGG
CDS_PEP-CK_ZM_c30.26	old_CDS_PEP-CK_maize.21	7.0412e-04	GWNGATG	-TCGATG
CDS_PEP-CK_ZM_c30.26	old_CDS_PEP-CK_maize.15	5.0210e-03	-CATCNWC	ACNGCGTC
CDS_PEP-CK_ZM_c30.26	old_CDS_PEP-CK_maize.2	7.1061e-03	-GWNGATG--	CCTCGATGTT
CDS_PEP-CK_ZM_c30.26	old_CDS_PEP-CK_maize.42	9.1844e-03	CATCNWC	-GTCNTC
CDS_PEP-CK_ZM_c30.31	old_CDS_PEP-CK_maize.32	2.8560e-03	CGCGGCG	-GCGTCG
CDS_PEP-CK_ZM_c30.31	old_CDS_PEP-CK_maize.10	3.8961e-03	-CGCCGCG	RCGCCGAA
CDS_PEP-CK_ZM_c30.31	old_CDS_PEP-CK_maize.41	8.9589e-03	CGCCGCG	CGCCCT-
CDS_PEP-CK_ZM_c30.31	old_CDS_PEP-CK_maize.29	9.4095e-03	CGCGGCG	CNCGCC-
CDS_PEP-CK_ZM_c30.34	old_CDS_PEP-CK_maize.28	4.8709e-03	GCNGCCG	GCGNCC-
CDS_PEP-CK_ZM_c30.34	old_CDS_PEP-CK_maize.15	8.7192e-03	-CGGCNGC	ACNGCGTC
CDS_PEP-CK_ZM_c30.36	old_CDS_PEP-CK_maize.23	4.0047e-03	GGMGAAGA	GGCGWA--
CDS_PEP-CK_ZM_c30.44	old_CDS_PEP-CK_maize.3	5.6365e-03	TACCAA----	TACCNRACAC
CDS_PEP-CK_ZM_c30.48	old_CDS_PEP-CK_maize.40	7.1746e-03	WGCTGGT	TGCTCG-
CDS_PEP-CK_ZM_c30.51	old_CDS_PEP-CK_maize.42	5.8027e-03	TCGNCTTC	--GTCNTC
CDS_PEP-CK_ZM_c30.53	old_CDS_PEP-CK_maize.13	3.5205e-03	--TCGTAG	CGNCGTAC
CDS_PEP-CK_ZM_c30.54	old_CDS_PEP-CK_maize.15	2.0569e-03	ATGGCTTC	ACNGCGTC
CDS_PEP-CK_ZM_c30.70	old_CDS_PEP-CK_maize.14	3.6505e-03	GTAGTAAAAT	GTACCNGA--
CDS_PEP-CK_ZM_c30.70	old_CDS_PEP-CK_maize.45	4.7255e-03	GTAGTAAAAT	GTNGNG----
CDS_PEP-CK_ZM_c30.70	old_CDS_PEP-CK_maize.51	4.7290e-03	GTAGTAAAAT	GNCGTA----
CDS_PEP-CK_ZM_c30.70	old_CDS_PEP-CK_maize.30	6.0207e-03	GTAGTAAAAT	GGTGTA----
CDS_PEP-CK_ZM_c30.70	old_CDS_PEP-CK_maize.9	7.2298e-03	GTAGTAAAAT	--AGCWGAAC
CDS_PEP-CK_ZM_c30.71	old_CDS_PEP-CK_maize.9	4.4105e-03	TAGTNAAATC	-AGCWGAAC-
CDS_PEP-CK_ZM_c30.72	old_CDS_PEP-CK_maize.42	2.8163e-03	GAANTCAAAT	GANGAC----
CDS_PEP-CK_ZM_c30.73	old_CDS_PEP-CK_maize.9	2.2799e-03	ATTTTGANTT	--GTTCWGCT
CDS_PEP-CK_ZM_c30.73	old_CDS_PEP-CK_maize.47	4.4556e-03	ATTTTGANTT	--GTKNAG--
CDS_PEP-CK_ZM_c30.73	old_CDS_PEP-CK_maize.34	7.5318e-03	ATTTTGANTT	--GTTCAG--
CDS_PEP-CK_ZM_c30.73	old_CDS_PEP-CK_maize.48	8.4884e-03	ATTTTGANTT	----TCNGNG
CDS_PEP-CK_ZM_c30.74	old_CDS_PEP-CK_maize.30	8.6365e-03	GGGTNAAAAC	-GGTGTA---
CDS_PEP-CK_ZM_c30.75	old_CDS_PEP-CK_maize.43	9.6603e-03	AATTCAAAAG	----CGNNNG
CDS_PEP-CK_ZM_c30.76	old_CDS_PEP-CK_maize.18	8.1811e-03	GAATCCAAAT	--AGCCCGNT
CDS_PEP-CK_ZM_c30.76	old_CDS_PEP-CK_maize.8	9.8244e-03	ATTTGGATTC	--GTCGATGG
CDS_PEP-CK_ZM_c30.77	old_CDS_PEP-CK_maize.9	8.7623e-03	ATTGTAAAAC	--AGCWGAAC
CDS_PEP-CK_ZM_c30.78	old_CDS_PEP-CK_maize.7	3.8355e-03	AAATTCAAAN	AACATCGA--
CDS_PEP-CK_ZM_c30.79	old_CDS_PEP-CK_maize.7	9.4211e-03	TAACTATT	TCGATGTT
CDS_PEP-CK_ZM_c30.81	old_CDS_PEP-CK_maize.13	4.1617e-03	GTAAAACC	GTACGNCG
CDS_PEP-CK_ZM_c30.82	old_CDS_PEP-CK_maize.3	2.4764e-03	-TACAAACA-	TACCNRACAC
CDS_PEP-CK_ZM_c30.82	old_CDS_PEP-CK_maize.31	5.7330e-03	TGTTTGTA	TGNNCG--
CDS_PEP-CK_ZM_c30.85	old_CDS_PEP-CK_maize.3	4.3258e-04	-ACTAAACA-	TACCNRACAC
CDS_PEP-CK_ZM_c30.85	old_CDS_PEP-CK_maize.47	5.5225e-04	ACTAAACA	-CTNMAC-
CDS_PEP-CK_ZM_c30.85	old_CDS_PEP-CK_maize.34	1.2412e-03	ACTAAACA	-CTGAAC-
CDS_PEP-CK_ZM_c30.85	old_CDS_PEP-CK_maize.49	7.8749e-03	TGTTTAGT	-GNTCNG-
CDS_PEP-CK_ZM_c30.85	old_CDS_PEP-CK_maize.9	9.3618e-03	TGTTTAGT-	-GTTCWGCT
CDS_PEP-CK_ZM_c30.86	old_CDS_PEP-CK_maize.9	6.3056e-03	TGCAAAAT	AGCWGAAC
CDS_PEP-CK_ZM_c30.87	old_CDS_PEP-CK_maize.9	1.4858e-03	ATTTAACT	GTTCWGCT
CDS_PEP-CK_ZM_c30.88	old_CDS_PEP-CK_maize.3	7.9496e-03	-TTAAAACA-	TACCNRACAC
CDS_PEP-CK_ZM_c30.89	old_CDS_PEP-CK_maize.3	5.9302e-04	-TGTTAAGT-	GTGTYNGGTA
CDS_PEP-CK_ZM_c30.89	old_CDS_PEP-CK_maize.47	8.8707e-04	TGTTAAGT	-GTKNAG-
CDS_PEP-CK_ZM_c30.89	old_CDS_PEP-CK_maize.34	1.2703e-03	TGTTAAGT	-GTTCAG-
CDS_PEP-CK_ZM_c30.89	old_CDS_PEP-CK_maize.49	6.8895e-03	TGTTAAGT	-GNTCNG-
CDS_PEP-CK_ZM_c30.89	old_CDS_PEP-CK_maize.9	8.2922e-03	TGTTAAGT-	-GTTCWGCT
CDS_PEP-CK_ZM_c30.91	old_CDS_PEP-CK_maize.46	5.3430e-03	CCCTTTTG	-CCNGTT-
CDS_PEP-CK_ZM_c30.92	old_CDS_PEP-CK_maize.25	4.8049e-03	AAATACTG	--GTNCTG
CDS_PEP-CK_ZM_c30.96	old_CDS_PEP-CK_maize.18	7.6027e-03	TAACCCTT	AGCCCGNT
CDS_PEP-CK_ZM_c30.97	old_CDS_PEP-CK_maize.25	8.9835e-03	GTATTA	GTNCTG
CDS_PEP-CK_ZM_c30.105	old_CDS_PEP-CK_maize.46	1.0605e-03	CCTATT	CCNGTT
CDS_PEP-CK_ZM_c30.106	old_CDS_PEP-CK_maize.48	5.4422e-03	TTAGTA	TCNGNG
CDS_PEP-CK_ZM_c30.107	old_CDS_PEP-CK_maize.30	6.4738e-03	GGGTTA	GGTGTA
CDS_PEPC_ZM_c30.1	old_CDS_PEPC_maize.5	3.8944e-04	-GNCGGCG	CGRCGACG
CDS_PEPC_ZM_c30.1	old_CDS_PEPC_maize.16	1.5572e-03	CGCCGNC-	CGGCGSCS
CDS_PEPC_ZM_c30.1	old_CDS_PEPC_maize.8	2.4486e-03	GNCGGCG-	GGCGGCGG
CDS_PEPC_ZM_c30.1	old_CDS_PEPC_maize.41	4.1956e-03	GNCGGCG-	GNCGNCAA
CDS_PEPC_ZM_c30.1	old_CDS_PEPC_maize.28	4.9177e-03	---CGCCGNC	GCTTGTCGNC
CDS_PEPC_ZM_c30.2	old_CDS_PEPC_maize.8	2.4856e-05	CCKCCTCN	CCGCCGCC
CDS_PEPC_ZM_c30.3	old_CDS_PEPC_maize.27	8.1071e-04	CANCAMCA	CANCAGC-
CDS_PEPC_ZM_c30.5	old_CDS_PEPC_maize.8	8.1978e-07	CCKCCNCC	CCGCCGCC
CDS_PEPC_ZM_c30.5	old_CDS_PEPC_maize.16	7.5251e-03	-GGNGGMGG	CGGCGSCS-
CDS_PEPC_ZM_c30.5	old_CDS_PEPC_maize.53	8.9682e-03	GGNGGMGG	--TGNMGG
CDS_PEPC_ZM_c30.6	old_CDS_PEPC_maize.27	7.0570e-05	TGCTGCWG	-GCTGNTG
CDS_PEPC_ZM_c30.6	old_CDS_PEPC_maize.6	1.3402e-03	-CWGCAGCA	GCAGCAGC-
CDS_PEPC_ZM_c30.8	old_CDS_PEPC_maize.16	3.6088e-06	CGGCGGCG	CGGCGSCS
CDS_PEPC_ZM_c30.8	old_CDS_PEPC_maize.5	3.6687e-05	CGGCGGCG	CGRCGACG
CDS_PEPC_ZM_c30.8	old_CDS_PEPC_maize.8	1.0094e-03	CGGCGGCG-	-GGCGGCGG
CDS_PEPC_ZM_c30.9	old_CDS_PEPC_maize.61	7.8059e-03	CATCCTC	-CTCCTG
CDS_PEPC_ZM_c30.9	old_CDS_PEPC_maize.29	9.5204e-03	---GAGGATG	CTSNTSGATG
CDS_PEPC_ZM_c30.11	old_CDS_PEPC_maize.5	9.1799e-03	CGGTGANG	CGRCGACG
CDS_PEPC_ZM_c30.12	old_CDS_PEPC_maize.9	3.3814e-04	GTKCTTG	GTNCTTG
CDS_PEPC_ZM_c30.12	old_CDS_PEPC_maize.58	2.1263e-03	GTKCTTG	-TCCTYG
CDS_PEPC_ZM_c30.15	old_CDS_PEPC_maize.57	4.1871e-03	GATGNCG	-ATNNCG
CDS_PEPC_ZM_c30.16	old_CDS_PEPC_maize.21	3.0505e-03	GAGGAWGA	GACGAMG-
CDS_PEPC_ZM_c30.18	old_CDS_PEPC_maize.38	5.6906e-03	AKCTTCW-	AGCTTGNC
CDS_PEPC_ZM_c30.20	old_CDS_PEPC_maize.23	1.1160e-03	STACMA-	TTACAAA
CDS_PEPC_ZM_c30.22	old_CDS_PEPC_maize.16	4.8505e-05	-GCCGCCG	SGSCGCCG
CDS_PEPC_ZM_c30.22	old_CDS_PEPC_maize.8	3.2369e-03	--GCCGCCG	CCGCCGCC-
CDS_PEPC_ZM_c30.22	old_CDS_PEPC_maize.5	7.2165e-03	CGGCGGC-	CGRCGACG
CDS_PEPC_ZM_c30.23	old_CDS_PEPC_maize.50	1.0315e-03	TGGACGAG	--GACGAG
CDS_PEPC_ZM_c30.23	old_CDS_PEPC_maize.29	3.4606e-03	--TGGACGAG	CATCSANSAG
CDS_PEPC_ZM_c30.23	old_CDS_PEPC_maize.40	9.5561e-03	CTCGTCCA	CTTGNC--
CDS_PEPC_ZM_c30.24	old_CDS_PEPC_maize.8	1.4147e-04	NCGCCGC-	CCGCCGCC
CDS_PEPC_ZM_c30.24	old_CDS_PEPC_maize.16	3.9029e-03	GCGGCGN--	-CGGCGSCS
CDS_PEPC_ZM_c30.26	old_CDS_PEPC_maize.27	7.2797e-03	CACCACCA	CANCAGC-
CDS_PEPC_ZM_c30.27	old_CDS_PEPC_maize.9	1.5692e-03	NTTCTT-	GTNCTTG
CDS_PEPC_ZM_c30.27	old_CDS_PEPC_maize.14	8.0660e-03	--AAGAAN	RGAAGAA-
CDS_PEPC_ZM_c30.28	old_CDS_PEPC_maize.53	1.0968e-03	TGTAGGN	TGNMGG-
CDS_PEPC_ZM_c30.29	old_CDS_PEPC_maize.45	1.0444e-03	TCCAKGT	NCCANG-
CDS_PEPC_ZM_c30.29	old_CDS_PEPC_maize.58	7.2936e-03	TCCAKGT	TCCTYG-
CDS_PEPC_ZM_c30.30	old_CDS_PEPC_maize.5	1.5814e-05	CGACGRCG	CGRCGACG
CDS_PEPC_ZM_c30.30	old_CDS_PEPC_maize.21	1.6889e-04	CGACGRCG	-GACGAMG
CDS_PEPC_ZM_c30.30	old_CDS_PEPC_maize.16	1.1157e-03	CGYCGTCG	SGSCGCCG
CDS_PEPC_ZM_c30.30	old_CDS_PEPC_maize.54	6.0103e-03	CGYCGTCG	--TCNTCG
CDS_PEPC_ZM_c30.33	old_CDS_PEPC_maize.32	1.8013e-04	GACGAGS-	GACGAGCT
CDS_PEPC_ZM_c30.33	old_CDS_PEPC_maize.18	2.4020e-04	GACGAGS-	GAYGAGCT
CDS_PEPC_ZM_c30.33	old_CDS_PEPC_maize.50	3.5215e-04	GACGAGS	GACGAG-
CDS_PEPC_ZM_c30.33	old_CDS_PEPC_maize.28	3.5456e-03	SCTCGTC---	GCTTGTCGNC
CDS_PEPC_ZM_c30.33	old_CDS_PEPC_maize.40	3.7474e-03	SCTCGTC	-CTTGNC
CDS_PEPC_ZM_c30.34	old_CDS_PEPC_maize.7	5.8440e-05	TCCTTGN-	TCCTTGAN
CDS_PEPC_ZM_c30.34	old_CDS_PEPC_maize.58	6.6212e-04	TCCTTGN	TCCTYG-
CDS_PEPC_ZM_c30.34	old_CDS_PEPC_maize.35	5.6032e-03	-NCAAGGA	ANCGANGA
CDS_PEPC_ZM_c30.34	old_CDS_PEPC_maize.63	5.7549e-03	TCCTTGN	TCGNNG-
CDS_PEPC_ZM_c30.34	old_CDS_PEPC_maize.31	8.1856e-03	TCCTTGN-	TMCTCGNT
CDS_PEPC_ZM_c30.37	old_CDS_PEPC_maize.27	3.7777e-04	CAGCWGCA	CANCAGC-
CDS_PEPC_ZM_c30.37	old_CDS_PEPC_maize.6	1.0321e-03	-CAGCWGCA	GCAGCAGC-
CDS_PEPC_ZM_c30.37	old_CDS_PEPC_maize.15	6.4934e-03	CAGCWGCA	-AGCTCCA
CDS_PEPC_ZM_c30.44	old_CDS_PEPC_maize.54	1.5402e-03	TCCTCS	TCNTCG
CDS_PEPC_ZM_c30.44	old_CDS_PEPC_maize.58	4.1272e-03	SGAGGA	CRAGGA
CDS_PEPC_ZM_c30.44	old_CDS_PEPC_maize.31	8.3088e-03	TCCTCS--	TMCTCGNT
CDS_PEPC_ZM_c30.48	old_CDS_PEPC_maize.6	1.2508e-03	GCAGKGGC	GCAGCAGC
CDS_PEPC_ZM_c30.49	old_CDS_PEPC_maize.26	2.8840e-03	-AAGNATA	GAAGCANA
CDS_PEPC_ZM_c30.51	old_CDS_PEPC_maize.50	6.0442e-03	CWCGCCG	CTCGTC-
CDS_PEPC_ZM_c30.53	old_CDS_PEPC_maize.15	6.6013e-03	CATCTCCA	-AGCTCCA
CDS_PEPC_ZM_c30.61	old_CDS_PEPC_maize.57	3.7554e-03	CTAGATTCAA	CGNNAT----
CDS_PEPC_ZM_c30.61	old_CDS_PEPC_maize.41	4.8086e-03	TTGAATCTAG	TTGNCGNC--
CDS_PEPC_ZM_c30.61	old_CDS_PEPC_maize.38	6.3373e-03	CTAGATTCAA	--AGCTTGNC
CDS_PEPC_ZM_c30.61	old_CDS_PEPC_maize.66	6.6448e-03	TTGAATCTAG	----AGCTCG
CDS_PEPC_ZM_c30.61	old_CDS_PEPC_maize.49	9.1407e-03	TTTTGAATCTAG	---NSNNNG---
CDS_PEPC_ZM_c30.67	old_CDS_PEPC_maize.35	5.5174e-03	TGGAATGNAT	--TCNTCGNT
CDS_PEPC_ZM_c30.67	old_CDS_PEPC_maize.49	6.4467e-03	TGGAATGNAT	-NSNNNG---
CDS_PEPC_ZM_c30.67	old_CDS_PEPC_maize.57	8.9232e-03	ATNCATTCCA	----ATNNCG
CDS_PEPC_ZM_c30.69	old_CDS_PEPC_maize.35	1.4109e-03	GCTTTTAT	TCNTCGNT
CDS_PEPC_ZM_c30.69	old_CDS_PEPC_maize.28	3.8415e-03	GCTTTTAT--	GCTTGTCGNC
CDS_PEPC_ZM_c30.71	old_CDS_PEPC_maize.58	2.5899e-03	ATTCCTTA	--TCCTYG
CDS_PEPC_ZM_c30.71	old_CDS_PEPC_maize.35	6.8297e-03	ATTCCTTA	ANCGANGA
CDS_PEPC_ZM_c30.71	old_CDS_PEPC_maize.63	7.8419e-03	ATTCCTTA	--TCGNNG
CDS_PEPC_ZM_c30.71	old_CDS_PEPC_maize.29	8.8721e-03	-ATTCCTTA-	CATCSANSAG
CDS_PEPC_ZM_c30.72	old_CDS_PEPC_maize.35	2.8644e-03	TAAACCAT	TCNTCGNT
CDS_PEPC_ZM_c30.72	old_CDS_PEPC_maize.29	3.8109e-03	-TAAACCAT-	CTSNTSGATG
CDS_PEPC_ZM_c30.72	old_CDS_PEPC_maize.33	4.5775e-03	TAAACCAT	TACTCGNT
CDS_PEPC_ZM_c30.75	old_CDS_PEPC_maize.35	1.9228e-04	ACATTGAT	TCNTCGNT
CDS_PEPC_ZM_c30.75	old_CDS_PEPC_maize.29	1.0284e-03	-ACATTGAT-	CTSNTSGATG
CDS_PEPC_ZM_c30.75	old_CDS_PEPC_maize.38	1.6176e-03	ACATTGAT	AGCTTGNC
CDS_PEPC_ZM_c30.75	old_CDS_PEPC_maize.46	4.2669e-03	ATCAATGT	-TCGATG-
CDS_PEPC_ZM_c30.75	old_CDS_PEPC_maize.33	4.7017e-03	ACATTGAT	TACTCGNT
CDS_PEPC_ZM_c30.76	old_CDS_PEPC_maize.41	1.4890e-03	GATTATAA	GNCGNCAA
CDS_PEPC_ZM_c30.76	old_CDS_PEPC_maize.28	3.0866e-03	--TTATAATC	GCTTGTCGNC
CDS_PEPC_ZM_c30.76	old_CDS_PEPC_maize.32	9.7813e-03	TTATAATC	AGCTCGTC
CDS_PEPC_ZM_c30.79	old_CDS_PEPC_maize.57	7.3662e-03	ATTTNAAG	ATNNCG--
CDS_PEPC_ZM_c30.79	old_CDS_PEPC_maize.49	9.9382e-03	ATTTNAAG	--NSNNNG
CDS_PEPC_ZM_c30.80	old_CDS_PEPC_maize.38	5.5906e-03	TTAAAACA	GNCAAGCT
CDS_PEPC_ZM_c30.80	old_CDS_PEPC_maize.35	6.5330e-03	TGTTTTAA	TCNTCGNT
CDS_PEPC_ZM_c30.80	old_CDS_PEPC_maize.29	9.1355e-03	-TGTTTTAA-	CTSNTSGATG
CDS_PEPC_ZM_c30.81	old_CDS_PEPC_maize.23	2.8943e-03	TTAAAAAT	TTACAAA-
CDS_PEPC_ZM_c30.81	old_CDS_PEPC_maize.35	8.0632e-03	TTAAAAAT	TCNTCGNT
CDS_PEPC_ZM_c30.81	old_CDS_PEPC_maize.29	8.2641e-03	-TTAAAAAT-	CTSNTSGATG
CDS_PEPC_ZM_c30.81	old_CDS_PEPC_maize.38	8.7230e-03	ATTTTTAA	AGCTTGNC
CDS_PEPC_ZM_c30.82	old_CDS_PEPC_maize.35	1.3231e-03	ATTCAATA	ANCGANGA
CDS_PEPC_ZM_c30.82	old_CDS_PEPC_maize.29	3.4505e-03	-TATTGAAT-	CTSNTSGATG
CDS_PEPC_ZM_c30.82	old_CDS_PEPC_maize.33	4.9120e-03	TATTGAAT	TACTCGNT
CDS_PEPC_ZM_c30.83	old_CDS_PEPC_maize.29	5.3893e-03	CATTTTTC--	CATCSANSAG
[truncated: 335 more rows]

## Sheet: intron.ZM
motif_1_id	motif_2_id	p_value	motif_1_cons	motif_2_cons
[truncated: 2,881 more rows]

[truncated: 5 more sheets: promoter.OS, 5UTR.OS, 3UTR.OS, CDS.OS, intron.OS]
