# Supplementary material for: Systems analysis of cis-regulatory motifs in C4 photosynthesis genes using maize and rice leaf transcriptomic data during a process of de-etiolation
Source: J Exp Bot. 2016 Jul 19;67(17):5105–17. doi: 10.1093/jxb/erw275 (PMC5014158; doi:10.1093/jxb/erw275)
Supplement: Supplementary Data [file supp_erw275_supplementary_table_S10.xlsx]

## Sheet: PEPC
Table S10. Comparison of identified motifs between maize and rice C4 orthologous genes of overlapped results between k80 and k30 approaches. The 1st column represents motif id predicted by maize gene sections; the 2nd column represents motif id predicted by rice gene sections; the 3rd column represents alignment p-value of two motifs; the 4th column represents consensus sequence of aligned motifs…
motif_1_id	motif_2_id	p_value	motif_1_cons	motif_2_cons
promoter_PEPC_ZM_c30.7	promoter_PEPC_OS_c30.22	3.5808e-04	ATATATNT	ATATATA-
promoter_PEPC_ZM_c30.7	promoter_PEPC_OS_c30.48	5.0684e-04	ANATATAT	AAATATNT
promoter_PEPC_ZM_c30.9	promoter_PEPC_OS_c30.53	1.9782e-03	-AAAAATAW	AAAAAATA-
promoter_PEPC_ZM_c30.9	promoter_PEPC_OS_c30.48	2.2122e-03	AAAAATAW	AAATATNT
promoter_PEPC_ZM_c30.9	promoter_PEPC_OS_c30.20	3.5054e-03	WTATTTTT	TTTTTTTT
promoter_PEPC_ZM_c30.9	promoter_PEPC_OS_c30.21	3.6588e-03	AAAAATAW	AAAAAAAA
promoter_PEPC_ZM_c30.9	promoter_PEPC_OS_c30.33	4.8282e-03	AAAAATAW-	-AAAATAAA
promoter_PEPC_ZM_c30.10	promoter_PEPC_OS_c30.21	1.0193e-04	AAWAAAAA	AAAAAAAA
promoter_PEPC_ZM_c30.10	promoter_PEPC_OS_c30.20	1.6740e-04	TTTTTWTT	TTTTTTTT
promoter_PEPC_ZM_c30.10	promoter_PEPC_OS_c30.39	5.6297e-04	TTTTTWTT	ATTTTTTW
promoter_PEPC_ZM_c30.10	promoter_PEPC_OS_c30.77	1.6045e-03	TTTTTWTT	GTTTTTTT
promoter_PEPC_ZM_c30.10	promoter_PEPC_OS_c30.33	2.1865e-03	TTTTTWTT	TTTATTTT
promoter_PEPC_ZM_c30.11	promoter_PEPC_OS_c30.24	8.8374e-04	-CNYCTCC	CCWCCTCC
promoter_PEPC_ZM_c30.11	promoter_PEPC_OS_c30.25	2.9485e-03	GGAGRNG-	GGAGGARR
promoter_PEPC_ZM_c30.11	promoter_PEPC_OS_c30.45	3.2082e-03	CNYCTCC	CWTCTCC
promoter_PEPC_ZM_c30.11	promoter_PEPC_OS_c30.67	3.6283e-03	CNYCTCC-	CCCCTCCC
promoter_PEPC_ZM_c30.11	promoter_PEPC_OS_c30.157	8.0199e-03	CNYCTCC	-TTCTGC
promoter_PEPC_ZM_c30.12	promoter_PEPC_OS_c30.52	1.5504e-03	TATAWAA-	YATATAAA
promoter_PEPC_ZM_c30.15	promoter_PEPC_OS_c30.78	1.5438e-03	AACCAAAC-	-TCCAAACA
promoter_PEPC_ZM_c30.17	promoter_PEPC_OS_c30.65	8.3613e-05	AAAANAAA	AAAACAAA
promoter_PEPC_ZM_c30.17	promoter_PEPC_OS_c30.21	1.0964e-04	AAAANAAA	AAAAAAAA
promoter_PEPC_ZM_c30.17	promoter_PEPC_OS_c30.33	1.6118e-04	TTTNTTTT	TTTATTTT
promoter_PEPC_ZM_c30.17	promoter_PEPC_OS_c30.20	1.7967e-04	TTTNTTTT	TTTTTTTT
promoter_PEPC_ZM_c30.17	promoter_PEPC_OS_c30.53	3.1942e-03	TTTNTTTT	TATTTTTT
promoter_PEPC_ZM_c30.18	promoter_PEPC_OS_c30.24	2.9370e-03	-CTNCTCY	CCWCCTCC
promoter_PEPC_ZM_c30.18	promoter_PEPC_OS_c30.54	3.1622e-03	CTNCTCY	CTCCTCN
promoter_PEPC_ZM_c30.18	promoter_PEPC_OS_c30.25	3.5518e-03	-CTNCTCY	YYTCCTCC
promoter_PEPC_ZM_c30.18	promoter_PEPC_OS_c30.93	5.6986e-03	--RGAGNAG-	ACACAGGAGT
promoter_PEPC_ZM_c30.18	promoter_PEPC_OS_c30.38	5.8616e-03	-RGAGNAG	GAGANGAG
promoter_PEPC_ZM_c30.19	promoter_PEPC_OS_c30.75	2.3681e-04	TAWAAATA	KATAAATA
promoter_PEPC_ZM_c30.19	promoter_PEPC_OS_c30.53	1.8898e-03	TATTTWTA	TATTTTTT
promoter_PEPC_ZM_c30.20	promoter_PEPC_OS_c30.162	5.0112e-03	CGGTGCAC	--GTGAAC
promoter_PEPC_ZM_c30.22	promoter_PEPC_OS_c30.65	1.0025e-04	AAAACANA	AAAACAAA
promoter_PEPC_ZM_c30.22	promoter_PEPC_OS_c30.59	3.0938e-04	TNTGTTTT	TGTGTTTT
promoter_PEPC_ZM_c30.22	promoter_PEPC_OS_c30.33	2.2830e-03	TNTGTTTT	TTTATTTT
promoter_PEPC_ZM_c30.22	promoter_PEPC_OS_c30.21	4.5047e-03	AAAACANA	AAAAAAAA
promoter_PEPC_ZM_c30.22	promoter_PEPC_OS_c30.20	6.4908e-03	TNTGTTTT	TTTTTTTT
promoter_PEPC_ZM_c30.24	promoter_PEPC_OS_c30.46	1.6499e-04	STCGTC-	STCGYCG
promoter_PEPC_ZM_c30.24	promoter_PEPC_OS_c30.29	1.0902e-03	GACGAS-	GRCGRCG
promoter_PEPC_ZM_c30.24	promoter_PEPC_OS_c30.38	7.8878e-03	STCGTC--	CTCNTCTC
promoter_PEPC_ZM_c30.28	promoter_PEPC_OS_c30.156	5.8560e-03	GAGCASS	AAGCAC-
promoter_PEPC_ZM_c30.28	promoter_PEPC_OS_c30.140	8.6816e-03	GAGCASS	-ATCAGG
promoter_PEPC_ZM_c30.38	promoter_PEPC_OS_c30.27	2.9486e-03	CTCCANCA	CNCCACC-
promoter_PEPC_ZM_c30.39	promoter_PEPC_OS_c30.104	2.0692e-03	ACAAACAN	CCAAACAG
promoter_PEPC_ZM_c30.39	promoter_PEPC_OS_c30.147	4.1812e-03	ACAAACAN	-CAAACG-
promoter_PEPC_ZM_c30.39	promoter_PEPC_OS_c30.56	4.8266e-03	ACAAACAN	AMACACAA
promoter_PEPC_ZM_c30.41	promoter_PEPC_OS_c30.28	2.9559e-03	CNACTACT	CTACTNC-
promoter_PEPC_ZM_c30.41	promoter_PEPC_OS_c30.37	3.6677e-03	AGTAGTNG	AGTASTA-
promoter_PEPC_ZM_c30.52	promoter_PEPC_OS_c30.4	8.1236e-03	-WTATTAT--	WWTACTATKW
promoter_PEPC_ZM_c30.53	promoter_PEPC_OS_c30.154	5.8341e-03	CWTGTGG	-TTCTGG
promoter_PEPC_ZM_c30.57	promoter_PEPC_OS_c30.159	4.3324e-03	ATRTTGT	GTATTG-
promoter_PEPC_ZM_c30.58	promoter_PEPC_OS_c30.98	1.2599e-03	ATTTTAGN--	ATCTTAGCAT
promoter_PEPC_ZM_c30.62	promoter_PEPC_OS_c30.41	1.0768e-04	GRGGAG-	GRRGAGG
promoter_PEPC_ZM_c30.62	promoter_PEPC_OS_c30.54	1.1358e-04	CTCCYC-	CTCCTCN
promoter_PEPC_ZM_c30.62	promoter_PEPC_OS_c30.24	9.5994e-04	-CTCCYC-	CCWCCTCC
promoter_PEPC_ZM_c30.62	promoter_PEPC_OS_c30.25	1.2753e-03	-GRGGAG-	GGAGGARR
promoter_PEPC_ZM_c30.62	promoter_PEPC_OS_c30.38	2.7759e-03	CTCCYC--	CTCNTCTC
promoter_PEPC_ZM_c30.64	promoter_PEPC_OS_c30.161	1.2053e-03	TCTAGTTT	TCTACT--
promoter_PEPC_ZM_c30.64	promoter_PEPC_OS_c30.113	5.9704e-03	AAACTAGA	ATACGAGA
promoter_PEPC_ZM_c30.68	promoter_PEPC_OS_c30.33	9.2841e-04	-TTCTTTT	TTTATTTT
promoter_PEPC_ZM_c30.68	promoter_PEPC_OS_c30.21	1.4788e-03	AAAAGAA-	AAAAAAAA
promoter_PEPC_ZM_c30.68	promoter_PEPC_OS_c30.77	2.0678e-03	-TTCTTTT	GTTTTTTT
promoter_PEPC_ZM_c30.68	promoter_PEPC_OS_c30.20	2.2074e-03	TTCTTTT-	TTTTTTTT
promoter_PEPC_ZM_c30.68	promoter_PEPC_OS_c30.39	2.9629e-03	-TTCTTTT	ATTTTTTW
promoter_PEPC_ZM_c30.71	promoter_PEPC_OS_c30.33	4.0231e-03	TTCANTTT	TTTATTTT
promoter_PEPC_ZM_c30.71	promoter_PEPC_OS_c30.84	4.4821e-03	---TTCANTTT	ATCTTCAGTT-
promoter_PEPC_ZM_c30.71	promoter_PEPC_OS_c30.87	5.7019e-03	--TTCANTTT	GATTCAGCNT
promoter_PEPC_ZM_c30.71	promoter_PEPC_OS_c30.90	7.9442e-03	-TTCANTTT-	CTTCAGNATT
promoter_PEPC_ZM_c30.71	promoter_PEPC_OS_c30.106	9.1998e-03	TTCANTTT	TTCAGTCA
promoter_PEPC_ZM_c30.72	promoter_PEPC_OS_c30.127	9.9665e-03	CTCTATAT	--CTGTAT
promoter_PEPC_ZM_c30.81	promoter_PEPC_OS_c30.20	6.7749e-03	TTMTATTT	TTTTTTTT
promoter_PEPC_ZM_c30.81	promoter_PEPC_OS_c30.91	7.6116e-03	--TTMTATTT	NCTTCTAGCT
promoter_PEPC_ZM_c30.91	promoter_PEPC_OS_c30.67	1.2684e-03	-GGAGNGG	GGGAGGGG
promoter_PEPC_ZM_c30.91	promoter_PEPC_OS_c30.80	7.4349e-03	CCNCTCC	CCACNCC
promoter_PEPC_ZM_c30.91	promoter_PEPC_OS_c30.24	8.2153e-03	-CCNCTCC	CCWCCTCC
promoter_PEPC_ZM_c30.91	promoter_PEPC_OS_c30.41	9.4279e-03	GGAGNGG	GRRGAGG
promoter_PEPC_ZM_c30.93	promoter_PEPC_OS_c30.48	4.9194e-03	NAAATATG-	-AAATATNT
promoter_PEPC_ZM_c30.93	promoter_PEPC_OS_c30.115	6.1020e-03	NAAATATG	--AATACG
promoter_PEPC_ZM_c30.93	promoter_PEPC_OS_c30.158	6.3221e-03	CATATTTN	--TATTCG
promoter_PEPC_ZM_c30.93	promoter_PEPC_OS_c30.114	7.9984e-03	CATATTTN	CGTATCTG
promoter_PEPC_ZM_c30.93	promoter_PEPC_OS_c30.22	9.2521e-03	NAAATATG	TATATAT-
promoter_PEPC_ZM_c30.98	promoter_PEPC_OS_c30.35	1.8832e-03	GNAGCAG-	GCAGCWGC
promoter_PEPC_ZM_c30.98	promoter_PEPC_OS_c30.157	5.2594e-03	CTGCTNC	-TTCTGC
promoter_PEPC_ZM_c30.98	promoter_PEPC_OS_c30.136	9.0164e-03	CTGCTNC	CTGTTA-
promoter_PEPC_ZM_c30.98	promoter_PEPC_OS_c30.88	9.6221e-03	--GNAGCAG-	GTGAAGCACT
promoter_PEPC_ZM_c30.103	promoter_PEPC_OS_c30.34	8.9554e-05	ACWTGT-	ACATGTN
promoter_PEPC_ZM_c30.103	promoter_PEPC_OS_c30.125	5.0659e-03	ACAWGT	AGAAGT
promoter_PEPC_ZM_c30.104	promoter_PEPC_OS_c30.21	5.1874e-03	AAMAACWA	AAAAAAAA
promoter_PEPC_ZM_c30.104	promoter_PEPC_OS_c30.20	7.4323e-03	TWGTTKTT	TTTTTTTT
promoter_PEPC_ZM_c30.104	promoter_PEPC_OS_c30.65	7.5248e-03	AAMAACWA-	-AAAACAAA
promoter_PEPC_ZM_c30.104	promoter_PEPC_OS_c30.53	9.4565e-03	TWGTTKTT	TATTTTTT
promoter_PEPC_ZM_c30.109	promoter_PEPC_OS_c30.33	2.9777e-03	ATTAKTTT	TTTATTTT
promoter_PEPC_ZM_c30.109	promoter_PEPC_OS_c30.39	4.4218e-03	ATTAKTTT	ATTTTTTW
promoter_PEPC_ZM_c30.123	promoter_PEPC_OS_c30.23	5.7663e-04	KAGAGAGG	GAGRGAGN
promoter_PEPC_ZM_c30.123	promoter_PEPC_OS_c30.19	4.6720e-03	-KAGAGAGG	RGAGRGAG-
promoter_PEPC_ZM_c30.123	promoter_PEPC_OS_c30.81	6.3441e-03	CCTCTCTM	-TTCTCTC
promoter_PEPC_ZM_c30.131	promoter_PEPC_OS_c30.16	3.7454e-04	AARCAAA	AAGCNA-
promoter_PEPC_ZM_c30.131	promoter_PEPC_OS_c30.65	7.7547e-04	-AARCAAA	AAAACAAA
promoter_PEPC_ZM_c30.131	promoter_PEPC_OS_c30.156	2.3044e-03	AARCAAA	AAGCAC-
promoter_PEPC_ZM_c30.131	promoter_PEPC_OS_c30.124	2.9280e-03	AARCAAA	AAGCGA-
promoter_PEPC_ZM_c30.131	promoter_PEPC_OS_c30.20	8.3675e-03	TTTGYTT-	TTTTTTTT
promoter_PEPC_ZM_c30.132	promoter_PEPC_OS_c30.91	6.7432e-03	---GCTAGCT	NCTTCTAGCT
promoter_PEPC_ZM_c30.138	promoter_PEPC_OS_c30.26	6.4335e-03	TCGTCCT-	TCWTCYTC
promoter_PEPC_ZM_c30.139	promoter_PEPC_OS_c30.110	6.1843e-03	TTTGTRTG	TCTGAGTG
promoter_PEPC_ZM_c30.139	promoter_PEPC_OS_c30.52	6.1950e-03	CAYACAAA	YATATAAA
promoter_PEPC_ZM_c30.139	promoter_PEPC_OS_c30.65	6.7643e-03	CAYACAAA	AAAACAAA
promoter_PEPC_ZM_c30.139	promoter_PEPC_OS_c30.127	8.3207e-03	TTTGTRTG	-CTGTAT-
promoter_PEPC_ZM_c30.145	promoter_PEPC_OS_c30.102	8.9489e-04	TGGGAAGAAG	--GGAATACG
promoter_PEPC_ZM_c30.145	promoter_PEPC_OS_c30.100	9.3886e-04	TGGGAAGAAG	-GTGAAGCA-
promoter_PEPC_ZM_c30.145	promoter_PEPC_OS_c30.94	1.1845e-03	CTTCTTCCCA	--TCTTAGCA
promoter_PEPC_ZM_c30.145	promoter_PEPC_OS_c30.157	1.5934e-03	CTTCTTCCCA	-TTCTGC---
promoter_PEPC_ZM_c30.145	promoter_PEPC_OS_c30.149	1.9286e-03	CTTCTTCCCA	----TTCCGA
promoter_PEPC_ZM_c30.146	promoter_PEPC_OS_c30.112	6.3264e-03	CAAGTGTGNG	TCAGAGTG--
promoter_PEPC_ZM_c30.146	promoter_PEPC_OS_c30.117	8.1998e-03	CAAGTGTGNG	--TGAGTTCG
promoter_PEPC_ZM_c30.147	promoter_PEPC_OS_c30.150	1.8058e-03	CTAATGGAGA	CGAATG----
promoter_PEPC_ZM_c30.147	promoter_PEPC_OS_c30.113	4.1820e-03	TCTCCATTAG	TCTCGTAT--
promoter_PEPC_ZM_c30.147	promoter_PEPC_OS_c30.108	4.8463e-03	CTAATGGAGA	-TCTTGAAG-
promoter_PEPC_ZM_c30.147	promoter_PEPC_OS_c30.76	5.5794e-03	CTAATGGAGA	--AAAAGAGA
promoter_PEPC_ZM_c30.147	promoter_PEPC_OS_c30.130	9.4121e-03	CTAATGGAGA	---ACGGAT-
promoter_PEPC_ZM_c30.148	promoter_PEPC_OS_c30.112	1.0851e-03	TCAGGGTAGG	TCAGAGTG--
promoter_PEPC_ZM_c30.148	promoter_PEPC_OS_c30.41	3.3025e-03	TCAGGGTAGG	---GRRGAGG
promoter_PEPC_ZM_c30.148	promoter_PEPC_OS_c30.116	3.4612e-03	CCTACCCTGA	--TTGCGTGA
promoter_PEPC_ZM_c30.148	promoter_PEPC_OS_c30.110	4.6179e-03	TCAGGGTAGG	TCTGAGTG--
promoter_PEPC_ZM_c30.148	promoter_PEPC_OS_c30.101	4.8888e-03	TCAGGGTAGG	TCACGAAA--
promoter_PEPC_ZM_c30.149	promoter_PEPC_OS_c30.152	1.2312e-03	TACTCTCTTG	----CTCTTA
promoter_PEPC_ZM_c30.149	promoter_PEPC_OS_c30.124	1.6312e-03	TACTCTCTTG	---TCGCTT-
promoter_PEPC_ZM_c30.149	promoter_PEPC_OS_c30.76	2.0872e-03	TACTCTCTTG	-TCTCTTTT-
promoter_PEPC_ZM_c30.149	promoter_PEPC_OS_c30.23	2.8626e-03	TACTCTCTTG	-NCTCYCTC-
promoter_PEPC_ZM_c30.149	promoter_PEPC_OS_c30.81	3.1340e-03	TACTCTCTTG	TTCTCTC---
promoter_PEPC_ZM_c30.150	promoter_PEPC_OS_c30.159	3.4739e-03	TGGGTATAGA	---GTATTG-
promoter_PEPC_ZM_c30.150	promoter_PEPC_OS_c30.102	4.2388e-03	TGGGTATAGA	--GGAATACG
promoter_PEPC_ZM_c30.150	promoter_PEPC_OS_c30.118	9.3420e-03	TGGGTATAGA	--CGTTAACA
promoter_PEPC_ZM_c30.151	promoter_PEPC_OS_c30.19	9.4868e-04	TCTCTCTNCA	-CTCYCTCY-
promoter_PEPC_ZM_c30.151	promoter_PEPC_OS_c30.23	1.2564e-03	TGNAGAGAGA	--GAGRGAGN
promoter_PEPC_ZM_c30.151	promoter_PEPC_OS_c30.94	1.3646e-03	TCTCTCTNCA	--TCTTAGCA
promoter_PEPC_ZM_c30.151	promoter_PEPC_OS_c30.76	1.4303e-03	TGNAGAGAGA	--AAAAGAGA
promoter_PEPC_ZM_c30.151	promoter_PEPC_OS_c30.112	1.4662e-03	TGNAGAGAGA	-TCAGAGTG-
promoter_PEPC_ZM_c30.152	promoter_PEPC_OS_c30.105	1.0580e-03	CGAGGGATTT	--AGGAATTC
promoter_PEPC_ZM_c30.152	promoter_PEPC_OS_c30.107	1.3146e-03	CGAGGGATTT	--AGGGACAT
promoter_PEPC_ZM_c30.152	promoter_PEPC_OS_c30.130	1.3817e-03	AAATCCCTCG	--ATCCGT--
promoter_PEPC_ZM_c30.152	promoter_PEPC_OS_c30.163	2.4893e-03	CGAGGGATTT	--AGGAAT--
promoter_PEPC_ZM_c30.152	promoter_PEPC_OS_c30.23	3.9458e-03	CGAGGGATTT	-GAGRGAGN-
promoter_PEPC_ZM_c30.153	promoter_PEPC_OS_c30.105	1.5296e-04	TAATTCCTCG	GAATTCCT--
promoter_PEPC_ZM_c30.153	promoter_PEPC_OS_c30.163	1.6504e-04	TAATTCCTCG	--ATTCCT--
promoter_PEPC_ZM_c30.153	promoter_PEPC_OS_c30.62	3.1918e-03	TAATTCCTCG	---TTCCTCC
promoter_PEPC_ZM_c30.153	promoter_PEPC_OS_c30.25	5.7550e-03	CGAGGAATTA	GGAGGARR--
promoter_PEPC_ZM_c30.153	promoter_PEPC_OS_c30.54	6.6810e-03	CGAGGAATTA	NGAGGAG---
promoter_PEPC_ZM_c30.154	promoter_PEPC_OS_c30.112	1.0671e-03	CAAGAGTGGA	TCAGAGTG--
promoter_PEPC_ZM_c30.154	promoter_PEPC_OS_c30.152	1.5102e-03	CAAGAGTGGA	TAAGAG----
promoter_PEPC_ZM_c30.154	promoter_PEPC_OS_c30.161	2.5149e-03	CAAGAGTGGA	----AGTAGA
promoter_PEPC_ZM_c30.154	promoter_PEPC_OS_c30.129	3.0870e-03	CAAGAGTGGA	--TGAGTG--
promoter_PEPC_ZM_c30.154	promoter_PEPC_OS_c30.103	3.8357e-03	CAAGAGTGGA	CAGAAGTC--
promoter_PEPC_ZM_c30.155	promoter_PEPC_OS_c30.7	1.1679e-03	ACTTACCTTA	--TTACGT--
promoter_PEPC_ZM_c30.155	promoter_PEPC_OS_c30.145	1.5737e-03	ACTTACCTTA	-ATTACC---
promoter_PEPC_ZM_c30.155	promoter_PEPC_OS_c30.155	1.7609e-03	ACTTACCTTA	-CTTAGC---
promoter_PEPC_ZM_c30.155	promoter_PEPC_OS_c30.160	1.8374e-03	ACTTACCTTA	-CTTAAC---
promoter_PEPC_ZM_c30.155	promoter_PEPC_OS_c30.133	1.9792e-03	TAAGGTAAGT	---AGTAAG-
promoter_PEPC_ZM_c30.156	promoter_PEPC_OS_c30.130	1.7122e-03	TGGAGGGATT	---ACGGAT-
promoter_PEPC_ZM_c30.156	promoter_PEPC_OS_c30.19	1.9287e-03	AATCCCTCCA	-CTCYCTCY-
promoter_PEPC_ZM_c30.156	promoter_PEPC_OS_c30.23	2.3646e-03	TGGAGGGATT	--GAGRGAGN
promoter_PEPC_ZM_c30.156	promoter_PEPC_OS_c30.163	2.4836e-03	TGGAGGGATT	---AGGAAT-
promoter_PEPC_ZM_c30.156	promoter_PEPC_OS_c30.67	3.0713e-03	AATCCCTCCA	--CCCCTCCC
promoter_PEPC_ZM_c30.157	promoter_PEPC_OS_c30.92	1.0934e-03	--AGTAACCT	TGAGTGANGT
promoter_PEPC_ZM_c30.157	promoter_PEPC_OS_c30.133	1.4534e-03	AGGTTACT	--CTTACT
promoter_PEPC_ZM_c30.157	promoter_PEPC_OS_c30.128	2.6575e-03	AGTAACCT	AGTCAC--
promoter_PEPC_ZM_c30.157	promoter_PEPC_OS_c30.139	2.7734e-03	AGTAACCT	AGTACC--
promoter_PEPC_ZM_c30.157	promoter_PEPC_OS_c30.131	3.7225e-03	AGTAACCT	AGTATC--
promoter_PEPC_ZM_c30.158	promoter_PEPC_OS_c30.117	1.0002e-03	TGAGCTCTCA	TGAGTTCG--
promoter_PEPC_ZM_c30.158	promoter_PEPC_OS_c30.152	2.5427e-03	TGAGCTCTCA	----CTCTTA
promoter_PEPC_ZM_c30.158	promoter_PEPC_OS_c30.112	2.7331e-03	TGAGCTCTCA	--CACTCTGA
promoter_PEPC_ZM_c30.158	promoter_PEPC_OS_c30.129	2.8844e-03	TGAGAGCTCA	TGAGTG----
promoter_PEPC_ZM_c30.158	promoter_PEPC_OS_c30.103	3.4261e-03	TGAGCTCTCA	-GACTTCTG-
promoter_PEPC_ZM_c30.159	promoter_PEPC_OS_c30.117	4.4330e-03	CTAAATCCCA	CGAACTCA--
promoter_PEPC_ZM_c30.159	promoter_PEPC_OS_c30.107	4.5220e-03	TGGGATTTAG	AGGGACAT--
promoter_PEPC_ZM_c30.159	promoter_PEPC_OS_c30.105	5.0552e-03	CTAAATCCCA	-GAATTCCT-
promoter_PEPC_ZM_c30.159	promoter_PEPC_OS_c30.102	5.5698e-03	TGGGATTTAG	--GGAATACG
promoter_PEPC_ZM_c30.159	promoter_PEPC_OS_c30.104	8.3514e-03	TGGGATTTAG	--CTGTTTGG
promoter_PEPC_ZM_c30.160	promoter_PEPC_OS_c30.38	1.9152e-03	TCTCATCCCA	-CTCNTCTC-
promoter_PEPC_ZM_c30.160	promoter_PEPC_OS_c30.143	1.9247e-03	TGGGATGAGA	----CTGAGA
promoter_PEPC_ZM_c30.160	promoter_PEPC_OS_c30.25	1.9748e-03	TGGGATGAGA	--GGAGGARR
promoter_PEPC_ZM_c30.160	promoter_PEPC_OS_c30.116	2.5333e-03	TGGGATGAGA	TTGCGTGA--
promoter_PEPC_ZM_c30.160	promoter_PEPC_OS_c30.113	3.3407e-03	TCTCATCCCA	TCTCGTAT--
promoter_PEPC_ZM_c30.161	promoter_PEPC_OS_c30.161	1.7824e-03	TTCGACTCTA	-TCTACT---
promoter_PEPC_ZM_c30.161	promoter_PEPC_OS_c30.114	3.4227e-03	TTCGACTCTA	--CGTATCTG
promoter_PEPC_ZM_c30.161	promoter_PEPC_OS_c30.106	4.7229e-03	TAGAGTCGAA	TTCAGTCA--
promoter_PEPC_ZM_c30.161	promoter_PEPC_OS_c30.31	4.7869e-03	TAGAGTCGAA	--GAGANGA-
promoter_PEPC_ZM_c30.161	promoter_PEPC_OS_c30.109	9.5119e-03	TAGAGTCGAA	--CAGTAAAC
promoter_PEPC_ZM_c30.162	promoter_PEPC_OS_c30.157	1.6556e-03	ATTCTACCCG	-TTCTGC---
promoter_PEPC_ZM_c30.162	promoter_PEPC_OS_c30.161	2.6444e-03	CGGGTAGAAT	--AGTAGA--
promoter_PEPC_ZM_c30.162	promoter_PEPC_OS_c30.100	4.8595e-03	CGGGTAGAAT	-GTGAAGCA-
promoter_PEPC_ZM_c30.163	promoter_PEPC_OS_c30.85	1.5384e-03	ACCCTTAG--	ACTCTCAGAA
promoter_PEPC_ZM_c30.163	promoter_PEPC_OS_c30.152	3.9141e-03	CTAAGGGT	-TAAGAG-
promoter_PEPC_ZM_c30.163	promoter_PEPC_OS_c30.87	6.3567e-03	ACCCTTAG--	ANGCTGAATC
promoter_PEPC_ZM_c30.163	promoter_PEPC_OS_c30.84	6.6466e-03	--CTAAGGGT	AACTGAAGAT
promoter_PEPC_ZM_c30.163	promoter_PEPC_OS_c30.90	6.6888e-03	-CTAAGGGT-	CTTCAGNATT
promoter_PEPC_ZM_c30.164	promoter_PEPC_OS_c30.124	2.3960e-03	GATGCGAA	-AAGCGA-
promoter_PEPC_ZM_c30.164	promoter_PEPC_OS_c30.141	4.3491e-03	GATGCGAA	-TTGCGA-
promoter_PEPC_ZM_c30.164	promoter_PEPC_OS_c30.98	5.9144e-03	GATGCGAA---	-ATGCTAAGAT
promoter_PEPC_ZM_c30.164	promoter_PEPC_OS_c30.149	7.8643e-03	TTCGCATC	TTCCGA--
promoter_PEPC_ZM_c30.165	promoter_PEPC_OS_c30.98	9.7457e-04	--CTTCCCAT	ATCTTAGCAT
promoter_PEPC_ZM_c30.165	promoter_PEPC_OS_c30.149	2.4966e-03	ATGGGAAG	-TCGGAA-
promoter_PEPC_ZM_c30.165	promoter_PEPC_OS_c30.84	4.0777e-03	ATGGGAAG--	AACTGAAGAT
promoter_PEPC_ZM_c30.165	promoter_PEPC_OS_c30.96	4.3569e-03	ATGGGAAG--	CTGGGACATT
promoter_PEPC_ZM_c30.166	promoter_PEPC_OS_c30.92	2.8205e-03	-GAGTGTAA-	TGAGTGANGT
promoter_PEPC_ZM_c30.166	promoter_PEPC_OS_c30.7	8.7018e-03	TTACACTC	TTACGT--
promoter_PEPC_ZM_c30.167	promoter_PEPC_OS_c30.161	1.8990e-03	TTCGACTC	-TCTACT-
promoter_PEPC_ZM_c30.167	promoter_PEPC_OS_c30.31	6.8339e-03	TTCGACTC	-TCNTCTC
promoter_PEPC_ZM_c30.168	promoter_PEPC_OS_c30.161	1.7117e-04	TCTCTACT	--TCTACT
promoter_PEPC_ZM_c30.168	promoter_PEPC_OS_c30.76	2.4073e-03	AGTAGAGA	AAAAGAGA
promoter_PEPC_ZM_c30.168	promoter_PEPC_OS_c30.113	2.5704e-03	AGTAGAGA	ATACGAGA
promoter_PEPC_ZM_c30.168	promoter_PEPC_OS_c30.84	2.5965e-03	-AGTAGAGA-	AACTGAAGAT
promoter_PEPC_ZM_c30.168	promoter_PEPC_OS_c30.93	9.1608e-03	--AGTAGAGA	ACACAGGAGT
promoter_PEPC_ZM_c30.169	promoter_PEPC_OS_c30.84	4.4508e-03	-TACCCANT-	ATCTTCAGTT
promoter_PEPC_ZM_c30.169	promoter_PEPC_OS_c30.110	5.0290e-03	TACCCANT	CACTCAGA
promoter_PEPC_ZM_c30.170	promoter_PEPC_OS_c30.161	2.1053e-03	TGACTACT	--TCTACT
promoter_PEPC_ZM_c30.170	promoter_PEPC_OS_c30.125	2.5841e-03	TGACTACT	--ACTTCT
promoter_PEPC_ZM_c30.170	promoter_PEPC_OS_c30.97	2.9797e-03	-TGACTACT-	GTGATTYCGT
promoter_PEPC_ZM_c30.170	promoter_PEPC_OS_c30.117	5.7594e-03	TGACTACT	TGAGTTCG
promoter_PEPC_ZM_c30.170	promoter_PEPC_OS_c30.37	6.3096e-03	AGTAGTCA	AGTASTA-
promoter_PEPC_ZM_c30.171	promoter_PEPC_OS_c30.98	3.3553e-03	--GCTATAGT	ATGCTAAGAT
promoter_PEPC_ZM_c30.171	promoter_PEPC_OS_c30.84	4.4650e-03	-GCTATAGT-	ATCTTCAGTT
promoter_PEPC_ZM_c30.171	promoter_PEPC_OS_c30.91	4.7416e-03	-GCTATAGT-	AGCTAGAAGN
promoter_PEPC_ZM_c30.171	promoter_PEPC_OS_c30.85	9.5723e-03	--GCTATAGT	TTCTGAGAGT
promoter_PEPC_ZM_c30.171	promoter_PEPC_OS_c30.97	9.6658e-03	--GCTATAGT	GTGATTYCGT
promoter_PEPC_ZM_c30.172	promoter_PEPC_OS_c30.133	1.7333e-04	ACCTTACT	--CTTACT
promoter_PEPC_ZM_c30.172	promoter_PEPC_OS_c30.92	7.9205e-04	--AGTAAGGT	TGAGTGANGT
promoter_PEPC_ZM_c30.172	promoter_PEPC_OS_c30.153	2.5799e-03	AGTAAGGT	-GTCAGG-
promoter_PEPC_ZM_c30.172	promoter_PEPC_OS_c30.95	3.1256e-03	AGTAAGGT--	AATCACNTGC
promoter_PEPC_ZM_c30.172	promoter_PEPC_OS_c30.86	3.7628e-03	-ACCTTACT-	TGCGTGACTT
promoter_PEPC_ZM_c30.173	promoter_PEPC_OS_c30.105	1.0981e-03	AGGGATTT	AGGAATTC
promoter_PEPC_ZM_c30.173	promoter_PEPC_OS_c30.107	1.1727e-03	AGGGATTT	AGGGACAT
promoter_PEPC_ZM_c30.173	promoter_PEPC_OS_c30.130	1.5609e-03	AGGGATTT	ACGGAT--
promoter_PEPC_ZM_c30.173	promoter_PEPC_OS_c30.92	2.5002e-03	AAATCCCT--	ACNTCACTCA
promoter_PEPC_ZM_c30.173	promoter_PEPC_OS_c30.163	2.6224e-03	AAATCCCT	--ATTCCT
promoter_PEPC_ZM_c30.174	promoter_PEPC_OS_c30.95	4.0207e-03	GCAAGGGT--	GCANGTGATT
promoter_PEPC_ZM_c30.174	promoter_PEPC_OS_c30.98	5.4979e-03	ACCCTTGC--	ATCTTAGCAT
promoter_PEPC_ZM_c30.174	promoter_PEPC_OS_c30.93	6.2188e-03	ACCCTTGC--	ACTCCTGTGT
promoter_PEPC_ZM_c30.175	promoter_PEPC_OS_c30.150	2.1256e-03	TCCATTAG	--CATTCG
promoter_PEPC_ZM_c30.175	promoter_PEPC_OS_c30.90	6.9624e-03	CTAATGGA--	CTTCAGNATT
promoter_PEPC_ZM_c30.175	promoter_PEPC_OS_c30.99	9.4275e-03	-CTAATGGA-	TATNNTGAAT
promoter_PEPC_ZM_c30.177	promoter_PEPC_OS_c30.102	1.9733e-03	GGTATACT	GGAATACG
promoter_PEPC_ZM_c30.177	promoter_PEPC_OS_c30.161	2.2662e-03	AGTATACC	AGTAGA--
promoter_PEPC_ZM_c30.177	promoter_PEPC_OS_c30.131	2.5281e-03	AGTATACC	AGTATC--
promoter_PEPC_ZM_c30.177	promoter_PEPC_OS_c30.96	4.0458e-03	--GGTATACT	CTGGGACATT
promoter_PEPC_ZM_c30.177	promoter_PEPC_OS_c30.109	6.5406e-03	GGTATACT-	-GTTTACTG
promoter_PEPC_ZM_c30.178	promoter_PEPC_OS_c30.163	1.6597e-04	AATTCCTC	-ATTCCT-
promoter_PEPC_ZM_c30.178	promoter_PEPC_OS_c30.89	1.1354e-03	AATTCCTC--	AATTCTGNNT
promoter_PEPC_ZM_c30.178	promoter_PEPC_OS_c30.105	1.2102e-03	-AATTCCTC	GAATTCCT-
promoter_PEPC_ZM_c30.178	promoter_PEPC_OS_c30.88	3.0077e-03	--GAGGAATT	GTGAAGCACT
promoter_PEPC_ZM_c30.178	promoter_PEPC_OS_c30.96	3.5045e-03	--GAGGAATT	CTGGGACATT
promoter_PEPC_ZM_c30.179	promoter_PEPC_OS_c30.146	2.2026e-03	TTCGTATC	TTCGTG--
promoter_PEPC_ZM_c30.179	promoter_PEPC_OS_c30.131	2.7688e-03	GATACGAA	GATACT--
promoter_PEPC_ZM_c30.179	promoter_PEPC_OS_c30.115	3.6393e-03	TTCGTATC	--CGTATT
promoter_PEPC_ZM_c30.179	promoter_PEPC_OS_c30.98	4.1970e-03	TTCGTATC--	ATCTTAGCAT
promoter_PEPC_ZM_c30.179	promoter_PEPC_OS_c30.119	5.8327e-03	TTCGTATC	TGCTTAGC
promoter_PEPC_ZM_c30.180	promoter_PEPC_OS_c30.130	1.7816e-04	ANGGATAG	ACGGAT--
promoter_PEPC_ZM_c30.180	promoter_PEPC_OS_c30.151	2.4725e-03	ANGGATAG	-CGGAAA-
promoter_PEPC_ZM_c30.180	promoter_PEPC_OS_c30.107	3.3898e-03	ANGGATAG	AGGGACAT
promoter_PEPC_ZM_c30.180	promoter_PEPC_OS_c30.158	3.8798e-03	CTATCCNT	-TATTCG-
promoter_PEPC_ZM_c30.180	promoter_PEPC_OS_c30.89	4.0189e-03	--CTATCCNT	AATTCTGNNT
promoter_PEPC_ZM_c30.181	promoter_PEPC_OS_c30.144	1.7591e-04	CAGTTAGG	CAGTTA--
promoter_PEPC_ZM_c30.181	promoter_PEPC_OS_c30.120	8.1353e-04	CAGTTAGG	CATTCAGG
promoter_PEPC_ZM_c30.181	promoter_PEPC_OS_c30.114	1.0704e-03	CCTAACTG	CGTATCTG
promoter_PEPC_ZM_c30.181	promoter_PEPC_OS_c30.104	2.2749e-03	CAGTTAGG	CTGTTTGG
promoter_PEPC_ZM_c30.181	promoter_PEPC_OS_c30.153	2.3020e-03	CCTAACTG	CCTGAC--
promoter_PEPC_ZM_c30.183	promoter_PEPC_OS_c30.92	2.9600e-03	--AGGTAGGT	TGAGTGANGT
promoter_PEPC_ZM_c30.183	promoter_PEPC_OS_c30.107	3.4989e-03	AGGTAGGT	AGGGACAT
promoter_PEPC_ZM_c30.183	promoter_PEPC_OS_c30.91	4.1300e-03	--ACCTACCT	NCTTCTAGCT
promoter_PEPC_ZM_c30.183	promoter_PEPC_OS_c30.7	9.5194e-03	AGGTAGGT	--TTACGT
promoter_PEPC_ZM_c30.183	promoter_PEPC_OS_c30.133	9.7132e-03	AGGTAGGT	AGTAAG--
promoter_PEPC_ZM_c30.185	promoter_PEPC_OS_c30.104	1.7021e-03	CAGTGTGG	CTGTTTGG
promoter_PEPC_ZM_c30.185	promoter_PEPC_OS_c30.92	3.8824e-03	-CCACACTG-	ACNTCACTCA
promoter_PEPC_ZM_c30.185	promoter_PEPC_OS_c30.112	6.1837e-03	-CAGTGTGG	TCAGAGTG-
promoter_PEPC_ZM_c30.185	promoter_PEPC_OS_c30.120	6.5683e-03	CCACACTG	CCTGAATG
promoter_PEPC_ZM_c30.185	promoter_PEPC_OS_c30.80	8.4861e-03	CCACACTG	CCACNCC-
promoter_PEPC_ZM_c30.186	promoter_PEPC_OS_c30.109	2.2118e-03	--TTACTC	GTTTACTG
promoter_PEPC_ZM_c30.186	promoter_PEPC_OS_c30.7	2.6473e-03	TTACTC	TTACGT
promoter_PEPC_ZM_c30.186	promoter_PEPC_OS_c30.133	2.8403e-03	-TTACTC	CTTACT-
promoter_PEPC_ZM_c30.186	promoter_PEPC_OS_c30.62	2.9110e-03	TTACTC-	TTCCTCC
promoter_PEPC_ZM_c30.186	promoter_PEPC_OS_c30.92	3.1715e-03	---TTACTC-	ACNTCACTCA
promoter_PEPC_ZM_c30.187	promoter_PEPC_OS_c30.137	7.8910e-06	AGATAC	AGATAC
promoter_PEPC_ZM_c30.187	promoter_PEPC_OS_c30.114	1.8310e-04	-GTATCT-	CGTATCTG
promoter_PEPC_ZM_c30.187	promoter_PEPC_OS_c30.131	2.9549e-03	AGATAC-	-GATACT
promoter_PEPC_ZM_c30.187	promoter_PEPC_OS_c30.128	8.9348e-03	GTATCT	GTGACT
promoter_PEPC_ZM_c30.187	promoter_PEPC_OS_c30.74	9.3841e-03	GTATCT--	-TATCTCT
promoter_PEPC_ZM_c30.189	promoter_PEPC_OS_c30.102	2.0645e-04	-GAATAC-	GGAATACG
promoter_PEPC_ZM_c30.189	promoter_PEPC_OS_c30.159	2.0818e-04	GTATTC	GTATTG
promoter_PEPC_ZM_c30.189	promoter_PEPC_OS_c30.105	2.5276e-03	--GAATAC	AGGAATTC
promoter_PEPC_ZM_c30.189	promoter_PEPC_OS_c30.158	2.9638e-03	GTATTC-	-TATTCG
promoter_PEPC_ZM_c30.189	promoter_PEPC_OS_c30.115	3.0467e-03	-GTATTC	CGTATT-
promoter_PEPC_ZM_c30.191	promoter_PEPC_OS_c30.163	3.3648e-03	ATNGCT	ATTCCT
promoter_PEPC_ZM_c30.191	promoter_PEPC_OS_c30.124	3.9046e-03	-AGCNAT	AAGCGA-
promoter_PEPC_ZM_c30.191	promoter_PEPC_OS_c30.130	4.6381e-03	AGCNAT	ACGGAT
promoter_PEPC_ZM_c30.191	promoter_PEPC_OS_c30.74	6.1974e-03	-ATNGCT	TATCTCT
promoter_PEPC_ZM_c30.191	promoter_PEPC_OS_c30.88	7.3242e-03	----AGCNAT	GTGAAGCACT
promoter_PEPC_ZM_c30.192	promoter_PEPC_OS_c30.129	6.3278e-03	TGGGTA	TGAGTG
promoter_PEPC_ZM_c30.192	promoter_PEPC_OS_c30.123	8.3101e-03	TGGGTA	TCGTTA
promoter_PEPC_ZM_c30.193	promoter_PEPC_OS_c30.124	4.1581e-04	ATGCGA	AAGCGA
promoter_PEPC_ZM_c30.193	promoter_PEPC_OS_c30.141	7.1022e-04	ATGCGA	TTGCGA
promoter_PEPC_ZM_c30.193	promoter_PEPC_OS_c30.98	2.1740e-03	ATGCGA----	ATGCTAAGAT
promoter_PEPC_ZM_c30.193	promoter_PEPC_OS_c30.113	3.4962e-03	--TCGCAT	TCTCGTAT
promoter_PEPC_ZM_c30.193	promoter_PEPC_OS_c30.143	3.9289e-03	ATGCGA	CTGAGA
promoter_PEPC_ZM_c30.196	promoter_PEPC_OS_c30.62	1.9597e-03	-TCCTAC	TTCCTCC
promoter_PEPC_ZM_c30.196	promoter_PEPC_OS_c30.157	5.0112e-03	TCCTAC	TTCTGC
promoter_PEPC_ZM_c30.196	promoter_PEPC_OS_c30.54	5.1539e-03	-TCCTAC	CTCCTCN
promoter_PEPC_ZM_c30.196	promoter_PEPC_OS_c30.28	6.1341e-03	-TCCTAC	CTACTNC
promoter_PEPC_ZM_c30.196	promoter_PEPC_OS_c30.25	6.1521e-03	--TCCTAC	YYTCCTCC
promoter_PEPC_ZM_c30.200	promoter_PEPC_OS_c30.102	3.4422e-03	-GACTAC-	GGAATACG
promoter_PEPC_ZM_c30.200	promoter_PEPC_OS_c30.103	3.4862e-03	GACTAC--	GACTTCTG
promoter_PEPC_ZM_c30.200	promoter_PEPC_OS_c30.37	4.0692e-03	-GTAGTC	AGTASTA
promoter_PEPC_ZM_c30.200	promoter_PEPC_OS_c30.126	5.1949e-03	GACTAC	AACTGC
promoter_PEPC_ZM_c30.200	promoter_PEPC_OS_c30.28	5.5379e-03	-GACTAC	CTACTNC
promoter_PEPC_ZM_c30.202	promoter_PEPC_OS_c30.144	7.8827e-06	TAACTG	TAACTG
promoter_PEPC_ZM_c30.202	promoter_PEPC_OS_c30.136	8.8253e-04	CAGTTA	CTGTTA
promoter_PEPC_ZM_c30.202	promoter_PEPC_OS_c30.106	1.7625e-03	--CAGTTA	TTCAGTCA
promoter_PEPC_ZM_c30.202	promoter_PEPC_OS_c30.126	2.8350e-03	TAACTG-	-AACTGC
promoter_PEPC_ZM_c30.202	promoter_PEPC_OS_c30.114	2.8563e-03	--TAACTG	CGTATCTG
promoter_PEPC_ZM_c30.204	promoter_PEPC_OS_c30.124	1.8947e-03	AACGGA	AAGCGA
promoter_PEPC_ZM_c30.204	promoter_PEPC_OS_c30.84	2.4095e-03	AACGGA----	AACTGAAGAT
promoter_PEPC_ZM_c30.204	promoter_PEPC_OS_c30.130	2.8937e-03	AACGGA-	-ACGGAT
promoter_PEPC_ZM_c30.204	promoter_PEPC_OS_c30.142	4.6154e-03	TCCGTT	TCAGTC
promoter_PEPC_ZM_c30.206	promoter_PEPC_OS_c30.127	4.4809e-04	CTGTAC	CTGTAT
promoter_PEPC_ZM_c30.206	promoter_PEPC_OS_c30.162	5.2276e-03	CTGTAC	GTGAAC
promoter_PEPC_ZM_c30.206	promoter_PEPC_OS_c30.138	5.7853e-03	GTACAG	CTTCAG
promoter_PEPC_ZM_c30.206	promoter_PEPC_OS_c30.136	8.2493e-03	CTGTAC	CTGTTA
promoter_PEPC_ZM_c30.207	promoter_PEPC_OS_c30.148	2.9922e-03	TTCGAT	TTCAAG
promoter_PEPC_ZM_c30.207	promoter_PEPC_OS_c30.97	5.9242e-03	----TTCGAT	GTGATTYCGT
promoter_PEPC_ZM_c30.207	promoter_PEPC_OS_c30.84	7.5248e-03	-ATCGAA---	AACTGAAGAT
promoter_PEPC_ZM_c30.207	promoter_PEPC_OS_c30.91	7.8999e-03	--TTCGAT--	NCTTCTAGCT
promoter_PEPC_ZM_c30.207	promoter_PEPC_OS_c30.106	9.6188e-03	TTCGAT--	TTCAGTCA
promoter_PEPC_ZM_c30.209	promoter_PEPC_OS_c30.124	4.2602e-04	AAGCGT	AAGCGA
promoter_PEPC_ZM_c30.209	promoter_PEPC_OS_c30.16	2.5327e-03	AAGCGT	AAGCNA
promoter_PEPC_ZM_c30.209	promoter_PEPC_OS_c30.87	2.9999e-03	----AAGCGT	GATTCAGCNT
promoter_PEPC_ZM_c30.209	promoter_PEPC_OS_c30.156	4.0261e-03	AAGCGT	AAGCAC
promoter_PEPC_ZM_c30.210	promoter_PEPC_OS_c30.9	2.0413e-03	GCTTTC	CCTTTW
promoter_PEPC_ZM_c30.210	promoter_PEPC_OS_c30.135	2.5404e-03	GAAAGC	GATAAC
promoter_PEPC_ZM_c30.210	promoter_PEPC_OS_c30.134	3.1417e-03	GCTTTC-	-CTTTCG
promoter_PEPC_ZM_c30.210	promoter_PEPC_OS_c30.97	4.4832e-03	--GCTTTC--	GTGATTYCGT
promoter_PEPC_ZM_c30.210	promoter_PEPC_OS_c30.117	8.0926e-03	-GCTTTC-	TGAGTTCG
promoter_PEPC_ZM_c30.211	promoter_PEPC_OS_c30.134	6.1791e-03	CTATCC	CTTTCG
promoter_PEPC_ZM_c30.211	promoter_PEPC_OS_c30.137	7.1337e-03	CTATCC	GTATCT
promoter_PEPC_ZM_c30.211	promoter_PEPC_OS_c30.41	8.4061e-03	GGATAG-	GRRGAGG
promoter_PEPC_ZM_c30.212	promoter_PEPC_OS_c30.4	5.6910e-04	---ACTATG-	WWTACTATKW
promoter_PEPC_ZM_c30.212	promoter_PEPC_OS_c30.112	2.1180e-03	-CATAGT-	TCAGAGTG
promoter_PEPC_ZM_c30.212	promoter_PEPC_OS_c30.131	3.8652e-03	ACTATG	AGTATC
promoter_PEPC_ZM_c30.212	promoter_PEPC_OS_c30.85	7.0926e-03	----CATAGT	TTCTGAGAGT
promoter_PEPC_ZM_c30.212	promoter_PEPC_OS_c30.115	9.4697e-03	CATAGT	CGTATT
promoter_PEPC_ZM_c30.214	promoter_PEPC_OS_c30.146	1.1229e-05	CACNAA	CACGAA
promoter_PEPC_ZM_c30.214	promoter_PEPC_OS_c30.101	2.1126e-04	-TTNGTG-	TTTCGTGA
promoter_PEPC_ZM_c30.214	promoter_PEPC_OS_c30.129	1.5182e-03	TTNGTG	TGAGTG
promoter_PEPC_ZM_c30.214	promoter_PEPC_OS_c30.86	1.9052e-03	TTNGTG----	TGCGTGACTT
promoter_PEPC_ZM_c30.214	promoter_PEPC_OS_c30.116	2.0553e-03	-TTNGTG-	TTGCGTGA
promoter_PEPC_ZM_c30.215	promoter_PEPC_OS_c30.7	4.7498e-03	-TACGTT	TTACGT-
promoter_PEPC_ZM_c30.217	promoter_PEPC_OS_c30.7	2.9707e-03	TTACAC	TTACGT
promoter_PEPC_ZM_c30.217	promoter_PEPC_OS_c30.162	3.8865e-03	GTGTAA	GTGAAC
promoter_PEPC_ZM_c30.217	promoter_PEPC_OS_c30.127	7.0345e-03	TTACAC	ATACAG
promoter_PEPC_ZM_c30.217	promoter_PEPC_OS_c30.136	7.4748e-03	TTACAC	TAACAG
promoter_PEPC_ZM_c30.218	promoter_PEPC_OS_c30.89	1.6449e-03	AAGTCT----	AATTCTGNNT
promoter_PEPC_ZM_c30.218	promoter_PEPC_OS_c30.86	4.8047e-03	----AGACTT	TGCGTGACTT
promoter_PEPC_ZM_c30.218	promoter_PEPC_OS_c30.125	5.6714e-03	AAGTCT	ACTTCT
promoter_PEPC_ZM_c30.218	promoter_PEPC_OS_c30.90	8.4989e-03	AAGTCT----	AATNCTGAAG
promoter_PEPC_ZM_c30.221	promoter_PEPC_OS_c30.7	2.1052e-03	TACCGT	TTACGT
promoter_PEPC_ZM_c30.221	promoter_PEPC_OS_c30.99	2.8188e-03	TACCGT----	TATNNTGAAT
promoter_PEPC_ZM_c30.221	promoter_PEPC_OS_c30.97	4.8803e-03	ACGGTA----	ACGRAATCAC
motif_1_id	motif_2_id	p_value	motif_1_cons	motif_2_cons
-
motif_1_id	motif_2_id	p_value	motif_1_cons	motif_2_cons
3UTR_PEPC_ZM_c30.36	3UTR_PEPC_OS_c30.15	9.5946e-04	-ACATTTTG-	ACAANTTTGC
3UTR_PEPC_ZM_c30.36	3UTR_PEPC_OS_c30.18	1.5962e-03	ACATTTTG	CAAGTTTG
3UTR_PEPC_ZM_c30.36	3UTR_PEPC_OS_c30.24	5.9275e-03	ACATTTTG	CCAGGTTA
3UTR_PEPC_ZM_c30.36	3UTR_PEPC_OS_c30.21	7.4104e-03	ACATTTTG	CAGGTTTG
3UTR_PEPC_ZM_c30.39	3UTR_PEPC_OS_c30.67	2.0717e-03	GAGATTTT	--GGTTTT
3UTR_PEPC_ZM_c30.39	3UTR_PEPC_OS_c30.21	2.1024e-03	GAGATTTT	CAGGTTTG
3UTR_PEPC_ZM_c30.39	3UTR_PEPC_OS_c30.15	4.0379e-03	AAAATCTC--	ACAANTTTGC
3UTR_PEPC_ZM_c30.39	3UTR_PEPC_OS_c30.16	5.6535e-03	--AAAATCTC	TGGNAAGCTG
3UTR_PEPC_ZM_c30.39	3UTR_PEPC_OS_c30.18	5.9967e-03	GAGATTTT	CAAGTTTG
3UTR_PEPC_ZM_c30.40	3UTR_PEPC_OS_c30.14	7.1162e-03	--ACATCATG	TTGTAACATA
3UTR_PEPC_ZM_c30.40	3UTR_PEPC_OS_c30.21	7.7623e-03	CATGATGT	CAGGTTTG
3UTR_PEPC_ZM_c30.40	3UTR_PEPC_OS_c30.15	8.2924e-03	ACATCATG--	ACAANTTTGC
3UTR_PEPC_ZM_c30.40	3UTR_PEPC_OS_c30.33	9.2760e-03	CATGATGT	GNTTATGG
3UTR_PEPC_ZM_c30.40	3UTR_PEPC_OS_c30.27	9.8956e-03	ACATCATG	TAACCAAG
3UTR_PEPC_ZM_c30.44	3UTR_PEPC_OS_c30.15	5.4498e-03	AGTACTCT--	ACAANTTTGC
3UTR_PEPC_ZM_c30.44	3UTR_PEPC_OS_c30.16	5.9092e-03	-AGTACTCT-	TGGNAAGCTG
3UTR_PEPC_ZM_c30.44	3UTR_PEPC_OS_c30.14	6.5624e-03	-AGAGTACT-	TATGTTACAA
3UTR_PEPC_ZM_c30.45	3UTR_PEPC_OS_c30.25	2.0475e-03	TGAACATT	GGAANCTG
3UTR_PEPC_ZM_c30.45	3UTR_PEPC_OS_c30.61	2.0945e-03	TGAACATT	TGTACA--
3UTR_PEPC_ZM_c30.45	3UTR_PEPC_OS_c30.14	2.1082e-03	AATGTTCA--	TATGTTACAA
3UTR_PEPC_ZM_c30.45	3UTR_PEPC_OS_c30.15	4.4336e-03	TGAACATT--	GCAAANTTGT
3UTR_PEPC_ZM_c30.45	3UTR_PEPC_OS_c30.16	5.1210e-03	--TGAACATT	TGGNAAGCTG
3UTR_PEPC_ZM_c30.47	3UTR_PEPC_OS_c30.15	2.7447e-05	AGAAGTTT--	ACAANTTTGC
3UTR_PEPC_ZM_c30.47	3UTR_PEPC_OS_c30.16	1.8134e-03	--AGAAGTTT	TGGNAAGCTG
3UTR_PEPC_ZM_c30.47	3UTR_PEPC_OS_c30.68	2.5193e-03	AGAAGTTT	ACAAGT--
3UTR_PEPC_ZM_c30.47	3UTR_PEPC_OS_c30.18	3.6047e-03	-AAACTTCT	CAAACTTG-
3UTR_PEPC_ZM_c30.47	3UTR_PEPC_OS_c30.25	6.1198e-03	AAACTTCT	CAGNTTCC
3UTR_PEPC_ZM_c30.48	3UTR_PEPC_OS_c30.14	3.6141e-04	-ATGATACT-	TATGTTACAA
3UTR_PEPC_ZM_c30.48	3UTR_PEPC_OS_c30.51	3.7466e-03	ATGATACT	-TGANMC-
3UTR_PEPC_ZM_c30.48	3UTR_PEPC_OS_c30.16	5.2317e-03	-ATGATACT-	TGGNAAGCTG
3UTR_PEPC_ZM_c30.48	3UTR_PEPC_OS_c30.32	6.7881e-03	ATGATACT	ATGGCAGG
3UTR_PEPC_ZM_c30.50	3UTR_PEPC_OS_c30.67	1.9165e-04	AGGNTTTT	--GGTTTT
3UTR_PEPC_ZM_c30.50	3UTR_PEPC_OS_c30.57	1.2652e-03	AAAANCCT	AANACC--
3UTR_PEPC_ZM_c30.50	3UTR_PEPC_OS_c30.46	2.4245e-03	AGGNTTTT	--GGTTAT
3UTR_PEPC_ZM_c30.50	3UTR_PEPC_OS_c30.15	2.9113e-03	AAAANCCT--	ACAANTTTGC
3UTR_PEPC_ZM_c30.50	3UTR_PEPC_OS_c30.21	3.0574e-03	AAAANCCT	CAAACCTG
3UTR_PEPC_ZM_c30.53	3UTR_PEPC_OS_c30.15	2.8330e-03	-CAATTTTN-	ACAANTTTGC
3UTR_PEPC_ZM_c30.53	3UTR_PEPC_OS_c30.18	3.3626e-03	CAATTTTN	CAAGTTTG
3UTR_PEPC_ZM_c30.55	3UTR_PEPC_OS_c30.15	1.2195e-04	AGAATTTT--	ACAANTTTGC
3UTR_PEPC_ZM_c30.55	3UTR_PEPC_OS_c30.16	6.3241e-03	AAAATTCT--	CAGCTTNCCA
3UTR_PEPC_ZM_c30.55	3UTR_PEPC_OS_c30.18	7.6079e-03	AGAATTTT	CAAGTTTG
3UTR_PEPC_ZM_c30.55	3UTR_PEPC_OS_c30.25	8.9920e-03	AGAATTTT	GGAANCTG
3UTR_PEPC_ZM_c30.56	3UTR_PEPC_OS_c30.15	4.2722e-03	ACATTCTA--	ACAANTTTGC
3UTR_PEPC_ZM_c30.56	3UTR_PEPC_OS_c30.24	6.0983e-03	ACATTCTA	CCAGGTTA
3UTR_PEPC_ZM_c30.56	3UTR_PEPC_OS_c30.16	6.5391e-03	-TAGAATGT-	TGGNAAGCTG
3UTR_PEPC_ZM_c30.57	3UTR_PEPC_OS_c30.15	3.8113e-04	ACATGTTG--	ACAANTTTGC
3UTR_PEPC_ZM_c30.57	3UTR_PEPC_OS_c30.24	2.1297e-03	ACATGTTG	CCAGGTTA
3UTR_PEPC_ZM_c30.57	3UTR_PEPC_OS_c30.68	2.5430e-03	ACATGTTG	ACTTGT--
3UTR_PEPC_ZM_c30.57	3UTR_PEPC_OS_c30.16	5.6496e-03	--ACATGTTG	TGGNAAGCTG
3UTR_PEPC_ZM_c30.57	3UTR_PEPC_OS_c30.18	8.6031e-03	ACATGTTG	CAAGTTTG
3UTR_PEPC_ZM_c30.60	3UTR_PEPC_OS_c30.33	1.1912e-04	TCATAAAC	CCATAANC
3UTR_PEPC_ZM_c30.60	3UTR_PEPC_OS_c30.34	1.8998e-03	GTTTATGA	GCTTACNG
3UTR_PEPC_ZM_c30.60	3UTR_PEPC_OS_c30.49	2.0160e-03	GTTTATGA	--TTATGG
3UTR_PEPC_ZM_c30.60	3UTR_PEPC_OS_c30.74	2.6274e-03	GTTTATGA	GCTTAT--
3UTR_PEPC_ZM_c30.60	3UTR_PEPC_OS_c30.46	3.0169e-03	GTTTATGA	GGTTAT--
3UTR_PEPC_ZM_c30.65	3UTR_PEPC_OS_c30.69	2.8312e-04	AGTCAA	AGTCAC
3UTR_PEPC_ZM_c30.65	3UTR_PEPC_OS_c30.55	6.7707e-03	TTGACT	GTAACT
3UTR_PEPC_ZM_c30.65	3UTR_PEPC_OS_c30.52	8.8976e-03	TTGACT	ATCACT
3UTR_PEPC_ZM_c30.67	3UTR_PEPC_OS_c30.15	1.6825e-03	-CAATTT---	ACAANTTTGC
3UTR_PEPC_ZM_c30.67	3UTR_PEPC_OS_c30.18	1.9582e-03	CAATTT--	CAAGTTTG
3UTR_PEPC_ZM_c30.67	3UTR_PEPC_OS_c30.21	9.9830e-03	CAATTT--	CAGGTTTG
3UTR_PEPC_ZM_c30.69	3UTR_PEPC_OS_c30.14	2.8125e-03	AATGTT----	TATGTTACAA
3UTR_PEPC_ZM_c30.69	3UTR_PEPC_OS_c30.45	9.5050e-03	AACATT	AACAGA
3UTR_PEPC_ZM_c30.69	3UTR_PEPC_OS_c30.52	9.5686e-03	AACATT	ATCACT
3UTR_PEPC_ZM_c30.70	3UTR_PEPC_OS_c30.44	2.0287e-03	ACCCTT	GGCCTT
3UTR_PEPC_ZM_c30.70	3UTR_PEPC_OS_c30.62	3.1592e-03	ACCCTT	GGCCTT
3UTR_PEPC_ZM_c30.70	3UTR_PEPC_OS_c30.73	4.0414e-03	AAGGGT	AGGGAT
3UTR_PEPC_ZM_c30.70	3UTR_PEPC_OS_c30.71	4.0739e-03	AAGGGT	ACNGGT
3UTR_PEPC_ZM_c30.70	3UTR_PEPC_OS_c30.43	5.5292e-03	AAGGGT	CANGGT
3UTR_PEPC_ZM_c30.71	3UTR_PEPC_OS_c30.14	2.7750e-03	-ATGATA---	TATGTTACAA
3UTR_PEPC_ZM_c30.75	3UTR_PEPC_OS_c30.62	2.1934e-03	GANNTT	GGCCTT
3UTR_PEPC_ZM_c30.75	3UTR_PEPC_OS_c30.44	4.3589e-03	AANNTC	AAGGCC
3UTR_PEPC_ZM_c30.75	3UTR_PEPC_OS_c30.57	4.7036e-03	GANNTT	GGTNTT
3UTR_PEPC_ZM_c30.75	3UTR_PEPC_OS_c30.14	9.5055e-03	GANNTT----	TATGTTACAA
3UTR_PEPC_ZM_c30.76	3UTR_PEPC_OS_c30.74	6.8473e-03	GAGTAT	GCTTAT
3UTR_PEPC_ZM_c30.76	3UTR_PEPC_OS_c30.46	8.1460e-03	GAGTAT	GGTTAT
3UTR_PEPC_ZM_c30.79	3UTR_PEPC_OS_c30.67	2.3271e-04	AAAATC	AAAACC
3UTR_PEPC_ZM_c30.79	3UTR_PEPC_OS_c30.57	1.2978e-03	AAAATC	AANACC
3UTR_PEPC_ZM_c30.79	3UTR_PEPC_OS_c30.46	3.8954e-03	GATTTT	GGTTAT
3UTR_PEPC_ZM_c30.79	3UTR_PEPC_OS_c30.74	4.2129e-03	GATTTT	GCTTAT
3UTR_PEPC_ZM_c30.84	3UTR_PEPC_OS_c30.73	9.0380e-04	ATCCCA	ATCCCT
3UTR_PEPC_ZM_c30.84	3UTR_PEPC_OS_c30.31	4.4153e-03	-TGGGAT-	CTNGGTTA
3UTR_PEPC_ZM_c30.84	3UTR_PEPC_OS_c30.16	4.5293e-03	TGGGAT----	TGGNAAGCTG
3UTR_PEPC_ZM_c30.84	3UTR_PEPC_OS_c30.40	5.4859e-03	TGGGAT	TGGCAG
3UTR_PEPC_ZM_c30.85	3UTR_PEPC_OS_c30.48	2.1888e-04	TGGAAA	TGTAAA
3UTR_PEPC_ZM_c30.85	3UTR_PEPC_OS_c30.19	1.4930e-03	TTTCCA--	TTTACAGG
3UTR_PEPC_ZM_c30.85	3UTR_PEPC_OS_c30.16	1.6400e-03	TGGAAA----	TGGNAAGCTG
3UTR_PEPC_ZM_c30.89	3UTR_PEPC_OS_c30.15	2.7640e-03	--AAACTC--	GCAAANTTGT
3UTR_PEPC_ZM_c30.89	3UTR_PEPC_OS_c30.18	2.9877e-03	-GAGTTT-	CAAGTTTG
3UTR_PEPC_ZM_c30.89	3UTR_PEPC_OS_c30.67	4.1744e-03	GAGTTT	GGTTTT
3UTR_PEPC_ZM_c30.92	3UTR_PEPC_OS_c30.14	2.0274e-03	-ATGTCA---	TATGTTACAA
3UTR_PEPC_ZM_c30.92	3UTR_PEPC_OS_c30.51	2.0781e-03	TGACAT	TGANMC
3UTR_PEPC_ZM_c30.92	3UTR_PEPC_OS_c30.32	2.6923e-03	ATGTCA--	ATGGCAGG
3UTR_PEPC_ZM_c30.92	3UTR_PEPC_OS_c30.40	5.5300e-03	ATGTCA	CTGCCA
3UTR_PEPC_ZM_c30.93	3UTR_PEPC_OS_c30.15	2.5421e-03	--AAGATT--	ACAANTTTGC
3UTR_PEPC_ZM_c30.93	3UTR_PEPC_OS_c30.18	2.9696e-03	-AATCTT-	CAAACTTG
3UTR_PEPC_ZM_c30.93	3UTR_PEPC_OS_c30.57	7.5162e-03	AATCTT	GGTNTT
3UTR_PEPC_ZM_c30.94	3UTR_PEPC_OS_c30.48	9.3965e-06	TTTACA	TTTACA
3UTR_PEPC_ZM_c30.94	3UTR_PEPC_OS_c30.61	1.3876e-04	TTTACA	TGTACA
3UTR_PEPC_ZM_c30.94	3UTR_PEPC_OS_c30.19	1.7779e-04	TTTACA--	TTTACAGG
3UTR_PEPC_ZM_c30.94	3UTR_PEPC_OS_c30.20	2.1922e-03	-TTTACA-	TGTTACAA
3UTR_PEPC_ZM_c30.96	3UTR_PEPC_OS_c30.55	2.5014e-04	GTAAGT	GTAACT
3UTR_PEPC_ZM_c30.96	3UTR_PEPC_OS_c30.69	3.0311e-03	GTAAGT	GTGACT
3UTR_PEPC_ZM_c30.96	3UTR_PEPC_OS_c30.58	5.3467e-03	GTAAGT	GGAAGG
3UTR_PEPC_ZM_c30.96	3UTR_PEPC_OS_c30.34	5.4146e-03	ACTTAC--	GCTTACNG
3UTR_PEPC_ZM_c30.96	3UTR_PEPC_OS_c30.68	6.4318e-03	GTAAGT	ACAAGT
3UTR_PEPC_ZM_c30.97	3UTR_PEPC_OS_c30.69	9.8005e-03	GAGATT	GTGACT
3UTR_PEPC_ZM_c30.98	3UTR_PEPC_OS_c30.32	1.1640e-03	ANGGCA--	ATGGCAGG
3UTR_PEPC_ZM_c30.98	3UTR_PEPC_OS_c30.62	1.6075e-03	TGCCNT	GGCCTT
3UTR_PEPC_ZM_c30.98	3UTR_PEPC_OS_c30.44	2.2786e-03	ANGGCA	AAGGCC
3UTR_PEPC_ZM_c30.98	3UTR_PEPC_OS_c30.51	4.5634e-03	TGCCNT	TGANMC
motif_1_id	motif_2_id	p_value	motif_1_cons	motif_2_cons
CDS_PEPC_ZM_c30.1	CDS_PEPC_OS_c30.22	1.0934e-03	GNCGGCG-	GKCGNCGG
CDS_PEPC_ZM_c30.1	CDS_PEPC_OS_c30.10	1.2748e-03	-GNCGGCG	CGGCGGCG
CDS_PEPC_ZM_c30.1	CDS_PEPC_OS_c30.4	5.1893e-03	CGCCGNC	--CCGNC
CDS_PEPC_ZM_c30.1	CDS_PEPC_OS_c30.2	5.3989e-03	GNCGGCG	GGCGGCG
CDS_PEPC_ZM_c30.1	CDS_PEPC_OS_c30.9	6.9170e-03	CGCCGNC-	CGCCGCCG
CDS_PEPC_ZM_c30.2	CDS_PEPC_OS_c30.12	1.3897e-04	NGAGGMGG	GGAGGWGG
CDS_PEPC_ZM_c30.2	CDS_PEPC_OS_c30.11	3.6731e-04	CCKCCTCN	CCWCCNCC
CDS_PEPC_ZM_c30.3	CDS_PEPC_OS_c30.15	9.1095e-04	CANCAMCA	-ANCACCA
CDS_PEPC_ZM_c30.5	CDS_PEPC_OS_c30.11	5.8872e-05	GGNGGMGG	GGNGGWGG
CDS_PEPC_ZM_c30.5	CDS_PEPC_OS_c30.12	1.2005e-04	GGNGGMGG	GGAGGWGG
CDS_PEPC_ZM_c30.5	CDS_PEPC_OS_c30.38	7.7634e-04	CCKCCNCC	-CGCCGCC
CDS_PEPC_ZM_c30.5	CDS_PEPC_OS_c30.22	1.1775e-03	GGNGGMGG	GKCGNCGG
CDS_PEPC_ZM_c30.5	CDS_PEPC_OS_c30.2	1.8326e-03	CCKCCNCC	-CGCCGCC
CDS_PEPC_ZM_c30.6	CDS_PEPC_OS_c30.20	1.0566e-03	CWGCAGCA	CAGCAGC-
CDS_PEPC_ZM_c30.6	CDS_PEPC_OS_c30.33	1.4027e-03	CWGCAGCA	-AGSAGCA
CDS_PEPC_ZM_c30.8	CDS_PEPC_OS_c30.10	4.1740e-05	CGGCGGCG	CGGCGGCG
CDS_PEPC_ZM_c30.8	CDS_PEPC_OS_c30.9	5.0071e-05	CGCCGCCG	CGCCGCCG
CDS_PEPC_ZM_c30.8	CDS_PEPC_OS_c30.2	3.4940e-04	CGCCGCCG	CGCCGCC-
CDS_PEPC_ZM_c30.8	CDS_PEPC_OS_c30.38	5.9728e-04	CGCCGCCG	CGCCGCC-
CDS_PEPC_ZM_c30.8	CDS_PEPC_OS_c30.22	4.0223e-03	CGGCGGCG-	-GKCGNCGG
CDS_PEPC_ZM_c30.9	CDS_PEPC_OS_c30.88	9.0177e-03	GAGGATG	GAGTAT-
CDS_PEPC_ZM_c30.11	CDS_PEPC_OS_c30.42	6.9268e-03	CGGTGANG	CGGCGATG
CDS_PEPC_ZM_c30.12	CDS_PEPC_OS_c30.86	4.5631e-03	CAAGMAC	CTAGAA-
CDS_PEPC_ZM_c30.12	CDS_PEPC_OS_c30.92	5.5551e-03	GTKCTTG	-TTCTTA
CDS_PEPC_ZM_c30.12	CDS_PEPC_OS_c30.14	6.0001e-03	GTKCTTG	NTTCTTG
CDS_PEPC_ZM_c30.15	CDS_PEPC_OS_c30.36	3.2021e-03	GATGNCG	GRTGGCG
CDS_PEPC_ZM_c30.16	CDS_PEPC_OS_c30.21	2.2567e-03	GAGGAWGA	GANGAAG-
CDS_PEPC_ZM_c30.20	CDS_PEPC_OS_c30.86	7.2961e-03	STACMA	CTAGAA
CDS_PEPC_ZM_c30.20	CDS_PEPC_OS_c30.80	7.3567e-03	TKGTAS	ATGTAG
CDS_PEPC_ZM_c30.20	CDS_PEPC_OS_c30.19	8.0200e-03	TKGTAS	-TGTAC
CDS_PEPC_ZM_c30.20	CDS_PEPC_OS_c30.16	9.9740e-03	TKGTAS-	-TGTASW
CDS_PEPC_ZM_c30.22	CDS_PEPC_OS_c30.10	5.6597e-04	CGGCGGC-	CGGCGGCG
CDS_PEPC_ZM_c30.22	CDS_PEPC_OS_c30.9	7.5857e-04	-GCCGCCG	CGCCGCCG
CDS_PEPC_ZM_c30.23	CDS_PEPC_OS_c30.24	8.8634e-03	TGGACGAG	-CGWSGAG
CDS_PEPC_ZM_c30.24	CDS_PEPC_OS_c30.22	2.6543e-03	-GCGGCGN	GKCGNCGG
CDS_PEPC_ZM_c30.26	CDS_PEPC_OS_c30.15	1.8182e-03	TGGTGGTG	TGGTGNT-
CDS_PEPC_ZM_c30.27	CDS_PEPC_OS_c30.14	9.8098e-05	NTTCTT-	NTTCTTG
CDS_PEPC_ZM_c30.27	CDS_PEPC_OS_c30.26	2.2078e-03	NTTCTT-	CNTCTTC
CDS_PEPC_ZM_c30.27	CDS_PEPC_OS_c30.40	2.5870e-03	--AAGAAN	GCAAGAAA
CDS_PEPC_ZM_c30.27	CDS_PEPC_OS_c30.57	2.7885e-03	-AAGAAN-	TAAGAATA
CDS_PEPC_ZM_c30.28	CDS_PEPC_OS_c30.16	8.6597e-03	TGTAGGN	TGTASW-
CDS_PEPC_ZM_c30.30	CDS_PEPC_OS_c30.13	3.3617e-04	CGACGRCG	CGACGASG
CDS_PEPC_ZM_c30.30	CDS_PEPC_OS_c30.10	1.2731e-03	CGYCGTCG	CGGCGGCG
CDS_PEPC_ZM_c30.30	CDS_PEPC_OS_c30.9	4.4675e-03	CGYCGTCG	CGCCGCCG
CDS_PEPC_ZM_c30.33	CDS_PEPC_OS_c30.13	1.1867e-03	-GACGAGS	CGACGASG
CDS_PEPC_ZM_c30.34	CDS_PEPC_OS_c30.34	4.9071e-03	TCCTTGN	TCCWTGA
CDS_PEPC_ZM_c30.37	CDS_PEPC_OS_c30.20	8.2944e-04	CAGCWGCA	CAGCAGC-
CDS_PEPC_ZM_c30.37	CDS_PEPC_OS_c30.33	3.3487e-03	CAGCWGCA	-AGSAGCA
CDS_PEPC_ZM_c30.44	CDS_PEPC_OS_c30.25	1.7017e-03	TCCTCS-	TNCTCCA
CDS_PEPC_ZM_c30.44	CDS_PEPC_OS_c30.12	2.9102e-03	SGAGGA--	GGAGGWGG
CDS_PEPC_ZM_c30.44	CDS_PEPC_OS_c30.24	3.4284e-03	-TCCTCS	CTCSWCG
CDS_PEPC_ZM_c30.44	CDS_PEPC_OS_c30.11	7.8075e-03	--TCCTCS	CCWCCNCC
CDS_PEPC_ZM_c30.44	CDS_PEPC_OS_c30.34	9.6181e-03	TCCTCS-	TCCWTGA
CDS_PEPC_ZM_c30.49	CDS_PEPC_OS_c30.57	8.8511e-04	-AAGNATA	TAAGAATA
CDS_PEPC_ZM_c30.51	CDS_PEPC_OS_c30.28	2.3415e-03	CGGCGWG	CGSCGAG
CDS_PEPC_ZM_c30.53	CDS_PEPC_OS_c30.42	9.4091e-03	TGGAGATG	CGGCGATG
CDS_PEPC_ZM_c30.61	CDS_PEPC_OS_c30.64	7.4820e-04	CTAGATTCAA	ATGTATTC--
CDS_PEPC_ZM_c30.61	CDS_PEPC_OS_c30.65	1.5057e-03	CTAGATTCAA	-AACATTTA-
CDS_PEPC_ZM_c30.61	CDS_PEPC_OS_c30.48	1.7964e-03	CTAGATTCAA	CTATATAT--
CDS_PEPC_ZM_c30.67	CDS_PEPC_OS_c30.64	4.1404e-05	TGGAATGNAT	--GAATACAT
CDS_PEPC_ZM_c30.67	CDS_PEPC_OS_c30.65	6.4719e-04	TGGAATGNAT	-TAAATGTT-
CDS_PEPC_ZM_c30.69	CDS_PEPC_OS_c30.61	4.1659e-03	ATAAAAGC	TAAACAGC
CDS_PEPC_ZM_c30.71	CDS_PEPC_OS_c30.73	4.2476e-03	TAAGGAAT	--AGGAGT
CDS_PEPC_ZM_c30.71	CDS_PEPC_OS_c30.57	5.4241e-03	TAAGGAAT	TAAGAATA
CDS_PEPC_ZM_c30.71	CDS_PEPC_OS_c30.92	6.6846e-03	TAAGGAAT	TAAGAA--
CDS_PEPC_ZM_c30.72	CDS_PEPC_OS_c30.90	3.9626e-03	ATGGTTTA	-TGGTTA-
CDS_PEPC_ZM_c30.72	CDS_PEPC_OS_c30.64	4.8800e-03	ATGGTTTA	ATGTATTC
CDS_PEPC_ZM_c30.72	CDS_PEPC_OS_c30.65	9.8961e-03	ATGGTTTA	AACATTTA
CDS_PEPC_ZM_c30.75	CDS_PEPC_OS_c30.65	6.6628e-03	-ACATTGAT	AACATTTA-
CDS_PEPC_ZM_c30.76	CDS_PEPC_OS_c30.88	4.2840e-03	GATTATAA	GAGTAT--
CDS_PEPC_ZM_c30.76	CDS_PEPC_OS_c30.64	5.7405e-03	TTATAATC	ATGTATTC
CDS_PEPC_ZM_c30.79	CDS_PEPC_OS_c30.48	4.2003e-03	ATTTNAAG	ATATATAG
CDS_PEPC_ZM_c30.80	CDS_PEPC_OS_c30.57	3.8533e-03	TGTTTTAA	TATTCTTA
CDS_PEPC_ZM_c30.81	CDS_PEPC_OS_c30.92	5.6801e-03	TTAAAAAT	-TAAGAA-
CDS_PEPC_ZM_c30.82	CDS_PEPC_OS_c30.75	9.8310e-03	TATTGAAT	TCTGGA--
CDS_PEPC_ZM_c30.83	CDS_PEPC_OS_c30.57	3.7755e-03	GAAAAATG	TAAGAATA
CDS_PEPC_ZM_c30.86	CDS_PEPC_OS_c30.98	4.9799e-03	TATAAA	TACACA
CDS_PEPC_ZM_c30.86	CDS_PEPC_OS_c30.48	5.1486e-03	-TATAAA-	ATATATAG
CDS_PEPC_ZM_c30.86	CDS_PEPC_OS_c30.92	7.2363e-03	TTTATA	TTCTTA
CDS_PEPC_ZM_c30.87	CDS_PEPC_OS_c30.92	9.6201e-03	TTAAAA	TAAGAA
CDS_PEPC_ZM_c30.91	CDS_PEPC_OS_c30.48	3.8198e-03	--ATATCG	ATATATAG
CDS_PEPC_ZM_c30.94	CDS_PEPC_OS_c30.98	5.1081e-04	TACATA	TACACA
CDS_PEPC_ZM_c30.94	CDS_PEPC_OS_c30.75	1.7476e-03	TATGTA	TCTGGA
CDS_PEPC_ZM_c30.94	CDS_PEPC_OS_c30.80	4.5285e-03	TATGTA-	-ATGTAG
CDS_PEPC_ZM_c30.95	CDS_PEPC_OS_c30.100	4.3517e-03	TTACTA-	-TACTAG
CDS_PEPC_ZM_c30.95	CDS_PEPC_OS_c30.90	4.3978e-03	TAGTAA	TGGTTA
CDS_PEPC_ZM_c30.95	CDS_PEPC_OS_c30.92	7.8493e-03	TAGTAA	TAAGAA
CDS_PEPC_ZM_c30.96	CDS_PEPC_OS_c30.86	6.7090e-03	CCAAAA	CTAGAA
CDS_PEPC_ZM_c30.97	CDS_PEPC_OS_c30.81	4.1799e-04	GCTATA	GCTGTA
CDS_PEPC_ZM_c30.99	CDS_PEPC_OS_c30.48	2.9045e-03	--ATATGG	ATATATAG
CDS_PEPC_ZM_c30.99	CDS_PEPC_OS_c30.80	7.6128e-03	ATATGG	ATGTAG
CDS_PEPC_ZM_c30.101	CDS_PEPC_OS_c30.90	5.5664e-03	TGAATA	TGGTTA
CDS_PEPC_ZM_c30.101	CDS_PEPC_OS_c30.57	6.1458e-03	--TGAATA	TAAGAATA
CDS_PEPC_ZM_c30.104	CDS_PEPC_OS_c30.64	4.6079e-03	-TGTATC-	ATGTATTC
CDS_PEPC_ZM_c30.104	CDS_PEPC_OS_c30.98	5.8187e-03	TGTATC	TGTGTA
CDS_PEPC_ZM_c30.105	CDS_PEPC_OS_c30.75	4.5579e-03	ATCTGG-	-TCTGGA
CDS_PEPC_ZM_c30.105	CDS_PEPC_OS_c30.86	6.3065e-03	ATCTGG	TTCTAG
CDS_PEPC_ZM_c30.105	CDS_PEPC_OS_c30.80	7.4204e-03	ATCTGG	ATGTAG
CDS_PEPC_ZM_c30.108	CDS_PEPC_OS_c30.85	4.7103e-04	TGTAAT	TGTACT
CDS_PEPC_ZM_c30.108	CDS_PEPC_OS_c30.16	2.3246e-03	TGTAAT	TGTASW
CDS_PEPC_ZM_c30.110	CDS_PEPC_OS_c30.57	3.2289e-03	-ATCCTT-	TATTCTTA
CDS_PEPC_ZM_c30.110	CDS_PEPC_OS_c30.88	3.4376e-03	AAGGAT	GAGTAT
CDS_PEPC_ZM_c30.111	CDS_PEPC_OS_c30.98	5.2106e-04	TACAAA	TACACA
CDS_PEPC_ZM_c30.111	CDS_PEPC_OS_c30.75	2.6044e-03	TTTGTA	TCTGGA
CDS_PEPC_ZM_c30.111	CDS_PEPC_OS_c30.76	8.4041e-03	TACAAA	CACAAG
CDS_PEPC_ZM_c30.111	CDS_PEPC_OS_c30.81	9.5896e-03	TACAAA	TACAGC
CDS_PEPC_ZM_c30.116	CDS_PEPC_OS_c30.73	1.8521e-03	AGCACT	AGGAGT
CDS_PEPC_ZM_c30.116	CDS_PEPC_OS_c30.85	9.6889e-03	AGCACT	AGTACA
motif_1_id	motif_2_id	p_value	motif_1_cons	motif_2_cons
intron_PEPC_ZM_c30.1	intron_PEPC_OS_c30.5	4.8048e-04	TATATATA	TATATTTT
intron_PEPC_ZM_c30.1	intron_PEPC_OS_c30.8	1.7191e-03	-TATATATA	AAATATAT-
intron_PEPC_ZM_c30.3	intron_PEPC_OS_c30.5	1.6303e-03	TTTWTTTT	TATATTTT
intron_PEPC_ZM_c30.3	intron_PEPC_OS_c30.20	1.9934e-03	TTTWTTTT	TTCATTTT
intron_PEPC_ZM_c30.9	intron_PEPC_OS_c30.20	2.6578e-03	TTTCNTTT-	-TTCATTTT
intron_PEPC_ZM_c30.17	intron_PEPC_OS_c30.5	2.0924e-03	CATNTTTT	TATATTTT
intron_PEPC_ZM_c30.22	intron_PEPC_OS_c30.8	6.9421e-04	TAATATAA	AAATATAT
intron_PEPC_ZM_c30.23	intron_PEPC_OS_c30.8	4.5169e-04	-AATATATA	AAATATAT-
intron_PEPC_ZM_c30.23	intron_PEPC_OS_c30.5	6.6425e-04	TATATATT	TATATTTT
intron_PEPC_ZM_c30.40	intron_PEPC_OS_c30.5	7.7802e-04	TATTTTTT	TATATTTT
intron_PEPC_ZM_c30.46	intron_PEPC_OS_c30.8	2.2055e-03	ATWTGTTT	ATATATTT
intron_PEPC_ZM_c30.66	intron_PEPC_OS_c30.13	4.4092e-03	CTGCA--	CTGCANA
intron_PEPC_ZM_c30.78	intron_PEPC_OS_c30.5	7.2277e-03	TATTGTTACA	TATATTTT--
intron_PEPC_ZM_c30.105	intron_PEPC_OS_c30.22	3.5445e-04	TCGATT--	TCGATTTC
intron_PEPC_ZM_c30.105	intron_PEPC_OS_c30.16	3.6529e-03	AATCGA-	SATCGAT
intron_PEPC_ZM_c30.108	intron_PEPC_OS_c30.13	9.3551e-03	-TACAGA	CTGCANA
intron_PEPC_ZM_c30.121	intron_PEPC_OS_c30.13	7.8959e-03	CTGTAC-	CTGCANA
intron_PEPC_ZM_c30.124	intron_PEPC_OS_c30.20	8.3762e-03	-GAATGA-	AAAATGAA
intron_PEPC_ZM_c30.130	intron_PEPC_OS_c30.19	8.2269e-03	GTATCA-	GNTTCAG

## Sheet: PPDK
motif_1_id	motif_2_id	p_value	motif_1_cons	motif_2_cons
promoter_PPDK_ZM_c30.1	promoter_PPDK_OS_c30.174	1.6945e-04	GCATTTAWKGC	--GTTTACTG-
promoter_PPDK_ZM_c30.1	promoter_PPDK_OS_c30.147	2.9681e-04	GCATTTAWKGC	-NGTGTAGGGT
promoter_PPDK_ZM_c30.1	promoter_PPDK_OS_c30.105	6.3923e-04	GCATTTAWKGC	---TTTATTTT
promoter_PPDK_ZM_c30.1	promoter_PPDK_OS_c30.109	6.6694e-04	GCMWTAAATGC	AAAWTAAA---
promoter_PPDK_ZM_c30.1	promoter_PPDK_OS_c30.123	6.8810e-04	GCATTTAWKGC	-CATMTATA--
promoter_PPDK_ZM_c30.7	promoter_PPDK_OS_c30.70	1.0120e-03	MCAWAAATRG	-WAAAAATA-
promoter_PPDK_ZM_c30.7	promoter_PPDK_OS_c30.58	4.2376e-03	CYATTTWTGK	-TTTTTTTW-
promoter_PPDK_ZM_c30.7	promoter_PPDK_OS_c30.134	4.2706e-03	MCAWAAATRG	--AAATATK-
promoter_PPDK_ZM_c30.7	promoter_PPDK_OS_c30.97	6.2836e-03	CYATTTWTGK	-TATATTT--
promoter_PPDK_ZM_c30.7	promoter_PPDK_OS_c30.173	6.8217e-03	CYATTTWTGK	-GGTGTTTG-
promoter_PPDK_ZM_c30.13	promoter_PPDK_OS_c30.75	3.8994e-03	TATWTATA	TAYATRT-
promoter_PPDK_ZM_c30.13	promoter_PPDK_OS_c30.123	4.7989e-03	TATWTATA	CATMTATA
promoter_PPDK_ZM_c30.13	promoter_PPDK_OS_c30.70	5.6532e-03	TATAWATA	WAAAAATA
promoter_PPDK_ZM_c30.13	promoter_PPDK_OS_c30.61	6.1480e-03	-TATAWATA	ATATATAT-
promoter_PPDK_ZM_c30.14	promoter_PPDK_OS_c30.56	2.3370e-04	AAAAAAAT	AAAAAAAA
promoter_PPDK_ZM_c30.14	promoter_PPDK_OS_c30.58	5.8915e-04	ATTTTTTT	TTTTTTTW
promoter_PPDK_ZM_c30.14	promoter_PPDK_OS_c30.67	3.1752e-03	ATTTTTTT	TTTCTTTT
promoter_PPDK_ZM_c30.14	promoter_PPDK_OS_c30.81	4.3457e-03	AAAAAAAT	ANAGAAAA
promoter_PPDK_ZM_c30.15	promoter_PPDK_OS_c30.67	1.4565e-04	TTTNTTTT	TTTCTTTT
promoter_PPDK_ZM_c30.15	promoter_PPDK_OS_c30.56	1.4624e-04	AAAANAAA	AAAAAAAA
promoter_PPDK_ZM_c30.15	promoter_PPDK_OS_c30.105	1.9067e-04	AAAANAAA	AAAATAAA
promoter_PPDK_ZM_c30.15	promoter_PPDK_OS_c30.70	3.3077e-04	AAAANAAA	WAAAAATA
promoter_PPDK_ZM_c30.15	promoter_PPDK_OS_c30.58	3.7970e-04	TTTNTTTT	TTTTTTTW
promoter_PPDK_ZM_c30.16	promoter_PPDK_OS_c30.131	2.1343e-04	GCYGCCNC	GCNGCCGC
promoter_PPDK_ZM_c30.16	promoter_PPDK_OS_c30.72	5.2547e-04	GNGGCRGC	GCNGCKGC
promoter_PPDK_ZM_c30.16	promoter_PPDK_OS_c30.77	7.2635e-04	GCYGCCNC	GCCGSCGS
promoter_PPDK_ZM_c30.16	promoter_PPDK_OS_c30.101	3.9729e-03	GCYGCCNC	-CCGTCGC
promoter_PPDK_ZM_c30.16	promoter_PPDK_OS_c30.62	4.2837e-03	-GNGGCRGC	GGMGGCGG-
promoter_PPDK_ZM_c30.18	promoter_PPDK_OS_c30.70	1.9890e-04	WWAATATA	WAAAAATA
promoter_PPDK_ZM_c30.18	promoter_PPDK_OS_c30.97	4.2169e-04	TATATTWW	TATATTT-
promoter_PPDK_ZM_c30.18	promoter_PPDK_OS_c30.134	3.0300e-03	TATATTWW	MATATTT-
promoter_PPDK_ZM_c30.18	promoter_PPDK_OS_c30.105	3.4474e-03	WWAATATA	AAAATAAA
promoter_PPDK_ZM_c30.18	promoter_PPDK_OS_c30.109	8.4793e-03	WWAATATA	AAAWTAAA
promoter_PPDK_ZM_c30.19	promoter_PPDK_OS_c30.62	1.1333e-03	-GAGGAGG	GGMGGCGG
promoter_PPDK_ZM_c30.19	promoter_PPDK_OS_c30.78	4.0893e-03	GAGGAGG	GAGRWGG
promoter_PPDK_ZM_c30.19	promoter_PPDK_OS_c30.100	8.2882e-03	CCTCCTC-	CTNCCTCC
promoter_PPDK_ZM_c30.19	promoter_PPDK_OS_c30.74	9.2497e-03	CCTCCTC	CNTCSTC
promoter_PPDK_ZM_c30.23	promoter_PPDK_OS_c30.85	8.1846e-04	-CKTCGTC	KCGTCGWC
promoter_PPDK_ZM_c30.23	promoter_PPDK_OS_c30.74	2.5902e-03	CKTCGTC	CNTCSTC
promoter_PPDK_ZM_c30.23	promoter_PPDK_OS_c30.167	5.1321e-03	GACGAMG	CACGAA-
promoter_PPDK_ZM_c30.23	promoter_PPDK_OS_c30.185	6.9940e-03	CKTCGTC	-TTCGTA
promoter_PPDK_ZM_c30.24	promoter_PPDK_OS_c30.146	1.4451e-03	CATSTCC-	CATCWCCA
promoter_PPDK_ZM_c30.25	promoter_PPDK_OS_c30.74	3.5209e-03	CCTCCTC	CNTCSTC
promoter_PPDK_ZM_c30.25	promoter_PPDK_OS_c30.62	4.4982e-03	CCTCCTC-	CCGCCKCC
promoter_PPDK_ZM_c30.25	promoter_PPDK_OS_c30.78	6.5663e-03	GAGGAGG	GAGRWGG
promoter_PPDK_ZM_c30.25	promoter_PPDK_OS_c30.100	7.0804e-03	-GAGGAGG	GGAGGNAG
promoter_PPDK_ZM_c30.26	promoter_PPDK_OS_c30.70	6.7465e-03	-AYATKTT	TATTTTTW
promoter_PPDK_ZM_c30.26	promoter_PPDK_OS_c30.104	8.4873e-03	AAMATRT-	AAAATTTT
promoter_PPDK_ZM_c30.28	promoter_PPDK_OS_c30.61	2.4948e-03	AYATAAAT	ATATATAT
promoter_PPDK_ZM_c30.29	promoter_PPDK_OS_c30.64	5.3700e-04	GCTNCTCC	-CYNCTCC
promoter_PPDK_ZM_c30.29	promoter_PPDK_OS_c30.183	8.1356e-04	GCTNCTCC	GCTACT--
promoter_PPDK_ZM_c30.29	promoter_PPDK_OS_c30.175	3.1244e-03	GGAGNAGC	GGAGTAGT
promoter_PPDK_ZM_c30.38	promoter_PPDK_OS_c30.207	4.0469e-03	TGTGNTG	-GTAGTG
promoter_PPDK_ZM_c30.38	promoter_PPDK_OS_c30.203	4.1074e-03	TGTGNTG	-GTGGTA
promoter_PPDK_ZM_c30.38	promoter_PPDK_OS_c30.204	4.6942e-03	TGTGNTG	TGTGCG-
promoter_PPDK_ZM_c30.38	promoter_PPDK_OS_c30.154	8.3087e-03	-TGTGNTG--	GTGTGAGGTT
promoter_PPDK_ZM_c30.40	promoter_PPDK_OS_c30.210	1.8063e-03	GCTTCGG	GTTTCG-
promoter_PPDK_ZM_c30.41	promoter_PPDK_OS_c30.219	5.2275e-03	GRAGGAG	-AAGGTG
promoter_PPDK_ZM_c30.41	promoter_PPDK_OS_c30.64	8.0459e-03	GRAGGAG	GGAGNRG
promoter_PPDK_ZM_c30.41	promoter_PPDK_OS_c30.62	8.9178e-03	GRAGGAG-	GGMGGCGG
promoter_PPDK_ZM_c30.42	promoter_PPDK_OS_c30.57	7.1311e-04	GAGRRAGA	GAGRGAG-
promoter_PPDK_ZM_c30.42	promoter_PPDK_OS_c30.60	3.4178e-03	TCTYYCTC-	-CTCYCTCY
promoter_PPDK_ZM_c30.42	promoter_PPDK_OS_c30.100	5.8205e-03	-GAGRRAGA	GGAGGNAG-
promoter_PPDK_ZM_c30.42	promoter_PPDK_OS_c30.74	5.9866e-03	TCTYYCTC	-CNTCSTC
promoter_PPDK_ZM_c30.45	promoter_PPDK_OS_c30.58	3.6818e-03	ATTTTTTA	TTTTTTTW
promoter_PPDK_ZM_c30.45	promoter_PPDK_OS_c30.70	5.8931e-03	TAAAAAAT-	-WAAAAATA
promoter_PPDK_ZM_c30.46	promoter_PPDK_OS_c30.85	8.7884e-03	--CGACGNC	GWCGACGM-
promoter_PPDK_ZM_c30.48	promoter_PPDK_OS_c30.121	4.9765e-03	AGAAGATG	NGAAGAAG
promoter_PPDK_ZM_c30.48	promoter_PPDK_OS_c30.69	7.1537e-03	CATCTTCT	-CTCTTCT
promoter_PPDK_ZM_c30.48	promoter_PPDK_OS_c30.118	7.2240e-03	AGAAGATG	-GATGANG
promoter_PPDK_ZM_c30.48	promoter_PPDK_OS_c30.74	7.4228e-03	CATCTTCT	CNTCSTC-
promoter_PPDK_ZM_c30.50	promoter_PPDK_OS_c30.70	2.4836e-03	AAAATAT-	WAAAAATA
promoter_PPDK_ZM_c30.50	promoter_PPDK_OS_c30.61	6.2062e-03	-AAAATAT	ATATATAT
promoter_PPDK_ZM_c30.52	promoter_PPDK_OS_c30.91	2.7978e-03	TCTTTCTY	TTTTTCTT
promoter_PPDK_ZM_c30.54	promoter_PPDK_OS_c30.118	1.8479e-03	GANGATGA	GATGANG-
promoter_PPDK_ZM_c30.54	promoter_PPDK_OS_c30.74	3.4051e-03	TCATCNTC	-CNTCSTC
promoter_PPDK_ZM_c30.57	promoter_PPDK_OS_c30.194	3.2331e-04	CGTGGACG	CGTGGA--
promoter_PPDK_ZM_c30.57	promoter_PPDK_OS_c30.209	8.4532e-03	CGTCCACG	--TTCACG
promoter_PPDK_ZM_c30.57	promoter_PPDK_OS_c30.213	9.7039e-03	CGTGGACG	--TAGACG
promoter_PPDK_ZM_c30.59	promoter_PPDK_OS_c30.67	7.8408e-04	TTTCMTTT	TTTCTTTT
promoter_PPDK_ZM_c30.59	promoter_PPDK_OS_c30.109	2.6673e-03	AAAKGAAA	AAAWTAAA
promoter_PPDK_ZM_c30.59	promoter_PPDK_OS_c30.81	7.3278e-03	AAAKGAAA	ANAGAAAA
promoter_PPDK_ZM_c30.61	promoter_PPDK_OS_c30.72	3.5636e-03	GCSCCTGC	GCNGCKGC
promoter_PPDK_ZM_c30.61	promoter_PPDK_OS_c30.131	6.7116e-03	GCSCCTGC	GCGGCNGC
promoter_PPDK_ZM_c30.63	promoter_PPDK_OS_c30.71	6.3961e-03	-CCNCGCG	CGCGCGCG
promoter_PPDK_ZM_c30.63	promoter_PPDK_OS_c30.148	7.2028e-03	---CGCGNGG	TGACGCGTGT
promoter_PPDK_ZM_c30.63	promoter_PPDK_OS_c30.39	7.5311e-03	CCNCGCG	-CGCACG
promoter_PPDK_ZM_c30.63	promoter_PPDK_OS_c30.152	8.4292e-03	CGCGNGG---	TGCGTGGGAC
promoter_PPDK_ZM_c30.63	promoter_PPDK_OS_c30.83	8.6656e-03	-CCNCGCG	GCGNCGCG
promoter_PPDK_ZM_c30.67	promoter_PPDK_OS_c30.3	2.3487e-03	CTNTTCAC	-TWTNNAC
promoter_PPDK_ZM_c30.73	promoter_PPDK_OS_c30.219	3.8080e-04	CGAMGGTG	--AAGGTG
promoter_PPDK_ZM_c30.73	promoter_PPDK_OS_c30.186	2.9409e-03	CGAMGGTG	--AGGGTG
promoter_PPDK_ZM_c30.73	promoter_PPDK_OS_c30.119	3.2415e-03	CGAMGGTG	-GMCGGYG
promoter_PPDK_ZM_c30.76	promoter_PPDK_OS_c30.222	1.1614e-04	GTGCGTG	-TGCGTG
promoter_PPDK_ZM_c30.76	promoter_PPDK_OS_c30.216	3.2538e-04	CACGCAC	CACGTA-
promoter_PPDK_ZM_c30.76	promoter_PPDK_OS_c30.167	6.8461e-04	CACGCAC	CACGAA-
promoter_PPDK_ZM_c30.76	promoter_PPDK_OS_c30.211	3.2288e-03	GTGCGTG	-TGAGTG
promoter_PPDK_ZM_c30.77	promoter_PPDK_OS_c30.200	2.3624e-03	GGCGAGS	TGCGAG-
promoter_PPDK_ZM_c30.77	promoter_PPDK_OS_c30.65	7.8307e-03	GGCGAGS	GGMGASG
promoter_PPDK_ZM_c30.102	promoter_PPDK_OS_c30.178	2.3897e-04	TTCAGGCTAC	--CAGGNTNT
promoter_PPDK_ZM_c30.102	promoter_PPDK_OS_c30.159	1.0056e-03	GTAGCCTGAA	TTAGCGTG--
promoter_PPDK_ZM_c30.102	promoter_PPDK_OS_c30.201	2.1627e-03	GTAGCCTGAA	--AGTCTG--
promoter_PPDK_ZM_c30.102	promoter_PPDK_OS_c30.205	2.4655e-03	TTCAGGCTAC	-TTAGGC---
promoter_PPDK_ZM_c30.102	promoter_PPDK_OS_c30.209	2.6449e-03	TTCAGGCTAC	TTCACG----
promoter_PPDK_ZM_c30.103	promoter_PPDK_OS_c30.162	4.5150e-03	AGCTCTTAAG	-GCTACTAG-
promoter_PPDK_ZM_c30.103	promoter_PPDK_OS_c30.177	7.4455e-03	CTTAAGAGCT	--TACGANAC
promoter_PPDK_ZM_c30.103	promoter_PPDK_OS_c30.9	7.9557e-03	CTTAAGAGCT	-TTACGT---
promoter_PPDK_ZM_c30.103	promoter_PPDK_OS_c30.217	7.9573e-03	AGCTCTTAAG	-ACTCTC---
promoter_PPDK_ZM_c30.103	promoter_PPDK_OS_c30.166	8.1766e-03	CTTAAGAGCT	--TACGAACC
promoter_PPDK_ZM_c30.104	promoter_PPDK_OS_c30.205	1.3646e-03	CTTAGGGCAT	-TTAGGC---
promoter_PPDK_ZM_c30.104	promoter_PPDK_OS_c30.178	1.9576e-03	CTTAGGGCAT	--CAGGNTNT
promoter_PPDK_ZM_c30.104	promoter_PPDK_OS_c30.182	1.9850e-03	CTTAGGGCAT	-TTAGCG---
promoter_PPDK_ZM_c30.104	promoter_PPDK_OS_c30.206	2.8896e-03	CTTAGGGCAT	-TTAGCG---
promoter_PPDK_ZM_c30.104	promoter_PPDK_OS_c30.158	4.0444e-03	CTTAGGGCAT	--CAGGGTGT
promoter_PPDK_ZM_c30.105	promoter_PPDK_OS_c30.158	4.0546e-03	CTAAGGGCTT	--CAGGGTGT
promoter_PPDK_ZM_c30.105	promoter_PPDK_OS_c30.178	5.0015e-03	CTAAGGGCTT	--CAGGNTNT
promoter_PPDK_ZM_c30.105	promoter_PPDK_OS_c30.162	5.7791e-03	AAGCCCTTAG	--GCTACTAG
promoter_PPDK_ZM_c30.105	promoter_PPDK_OS_c30.180	5.9461e-03	CTAAGGGCTT	CNAACNCA--
promoter_PPDK_ZM_c30.105	promoter_PPDK_OS_c30.206	8.6777e-03	AAGCCCTTAG	---CGCTAA-
promoter_PPDK_ZM_c30.106	promoter_PPDK_OS_c30.178	4.6487e-04	NGTAACCTGA	-ANANCCTG-
promoter_PPDK_ZM_c30.106	promoter_PPDK_OS_c30.171	1.3826e-03	TCAGGTTACN	-TAGGTTGC-
promoter_PPDK_ZM_c30.106	promoter_PPDK_OS_c30.208	2.8814e-03	TCAGGTTACN	--AGGTTG--
promoter_PPDK_ZM_c30.106	promoter_PPDK_OS_c30.159	3.6803e-03	NGTAACCTGA	-TTAGCGTG-
promoter_PPDK_ZM_c30.106	promoter_PPDK_OS_c30.158	4.1532e-03	TCAGGTTACN	-CAGGGTGT-
promoter_PPDK_ZM_c30.107	promoter_PPDK_OS_c30.219	2.7730e-03	CGAAGGTCAT	--AAGGTG--
promoter_PPDK_ZM_c30.107	promoter_PPDK_OS_c30.178	3.3374e-03	CGAAGGTCAT	--CAGGNTNT
promoter_PPDK_ZM_c30.107	promoter_PPDK_OS_c30.9	8.8893e-03	ATGACCTTCG	-TTACGT---
promoter_PPDK_ZM_c30.108	promoter_PPDK_OS_c30.205	1.2848e-03	CTTAGGACCT	-TTAGGC---
promoter_PPDK_ZM_c30.108	promoter_PPDK_OS_c30.162	3.7986e-03	AGGTCCTAAG	-GCTACTAG-
promoter_PPDK_ZM_c30.108	promoter_PPDK_OS_c30.178	5.2773e-03	AGGTCCTAAG	ANANCCTG--
promoter_PPDK_ZM_c30.108	promoter_PPDK_OS_c30.9	6.0398e-03	CTTAGGACCT	-TTACGT---
promoter_PPDK_ZM_c30.108	promoter_PPDK_OS_c30.170	7.1960e-03	CTTAGGACCT	-TACGCACC-
promoter_PPDK_ZM_c30.109	promoter_PPDK_OS_c30.192	1.5417e-03	TGTAAGGAGA	TGTACG----
promoter_PPDK_ZM_c30.109	promoter_PPDK_OS_c30.164	2.6918e-03	TGTAAGGAGA	TGCACGTA--
promoter_PPDK_ZM_c30.109	promoter_PPDK_OS_c30.219	3.6009e-03	TGTAAGGAGA	---AAGGTG-
promoter_PPDK_ZM_c30.109	promoter_PPDK_OS_c30.3	7.6188e-03	TGTAAGGAGA	-GTNNAWA--
promoter_PPDK_ZM_c30.109	promoter_PPDK_OS_c30.168	7.6701e-03	TGTAAGGAGA	TACACGWA--
promoter_PPDK_ZM_c30.110	promoter_PPDK_OS_c30.205	1.7400e-04	CTTAGGNGTT	-TTAGGC---
promoter_PPDK_ZM_c30.110	promoter_PPDK_OS_c30.178	2.0874e-03	CTTAGGNGTT	--CAGGNTNT
promoter_PPDK_ZM_c30.110	promoter_PPDK_OS_c30.213	3.3996e-03	CTTAGGNGTT	--TAGACG--
promoter_PPDK_ZM_c30.110	promoter_PPDK_OS_c30.187	4.2178e-03	CTTAGGNGTT	---ATGCGT-
promoter_PPDK_ZM_c30.110	promoter_PPDK_OS_c30.159	4.6996e-03	AACNCCTAAG	CACGCTAA--
promoter_PPDK_ZM_c30.111	promoter_PPDK_OS_c30.178	1.9444e-03	-AGGCTATTCA	CAGGNTNT---
promoter_PPDK_ZM_c30.111	promoter_PPDK_OS_c30.183	2.3115e-03	AGGCTATTCA	--GCTACT--
promoter_PPDK_ZM_c30.111	promoter_PPDK_OS_c30.162	4.1168e-03	AGGCTATTCA	--GCTACTAG
promoter_PPDK_ZM_c30.111	promoter_PPDK_OS_c30.175	6.0274e-03	AGGCTATTCA	--ACTACTCC
promoter_PPDK_ZM_c30.111	promoter_PPDK_OS_c30.206	6.5871e-03	AGGCTATTCA	-CGCTAA---
promoter_PPDK_ZM_c30.112	promoter_PPDK_OS_c30.155	4.8436e-03	CTCTTAGG--	GTGTTTGGNT
promoter_PPDK_ZM_c30.112	promoter_PPDK_OS_c30.154	5.1431e-03	CTCTTAGG--	GTGTGAGGTT
promoter_PPDK_ZM_c30.112	promoter_PPDK_OS_c30.162	7.1874e-03	CCTAAGAG	GCTACTAG
promoter_PPDK_ZM_c30.112	promoter_PPDK_OS_c30.147	7.2424e-03	--CCTAAGAG	ACCCTACACN
promoter_PPDK_ZM_c30.113	promoter_PPDK_OS_c30.162	2.9230e-04	AGCTCCTAGG	-GCTACTAG-
promoter_PPDK_ZM_c30.113	promoter_PPDK_OS_c30.183	2.9123e-03	AGCTCCTAGG	-GCTACT---
promoter_PPDK_ZM_c30.113	promoter_PPDK_OS_c30.220	4.4337e-03	AGCTCCTAGG	---TACTAG-
promoter_PPDK_ZM_c30.113	promoter_PPDK_OS_c30.177	6.8034e-03	CCTAGGAGCT	--TACGANAC
promoter_PPDK_ZM_c30.113	promoter_PPDK_OS_c30.178	7.0860e-03	CCTAGGAGCT	--CAGGNTNT
promoter_PPDK_ZM_c30.114	promoter_PPDK_OS_c30.199	2.3151e-03	GGGCATTA	-GGCACT-
promoter_PPDK_ZM_c30.114	promoter_PPDK_OS_c30.221	3.3615e-03	GGGCATTA	--GCGTTA
promoter_PPDK_ZM_c30.114	promoter_PPDK_OS_c30.149	3.8634e-03	--GGGCATTA	CGGTGCGTTT
promoter_PPDK_ZM_c30.115	promoter_PPDK_OS_c30.205	1.6117e-03	GCCCTAAG	-GCCTAA-
promoter_PPDK_ZM_c30.115	promoter_PPDK_OS_c30.182	2.2759e-03	CTTAGGGC	-TTAGCG-
promoter_PPDK_ZM_c30.115	promoter_PPDK_OS_c30.206	3.6215e-03	GCCCTAAG	-CGCTAA-
promoter_PPDK_ZM_c30.115	promoter_PPDK_OS_c30.152	4.2256e-03	--CTTAGGGC	TGCGTGGGAC
promoter_PPDK_ZM_c30.115	promoter_PPDK_OS_c30.147	4.8872e-03	--CTTAGGGC	NGTGTAGGGT
promoter_PPDK_ZM_c30.116	promoter_PPDK_OS_c30.178	2.7553e-04	CAGGCTAC	CAGGNTNT
promoter_PPDK_ZM_c30.116	promoter_PPDK_OS_c30.159	1.2447e-03	GTAGCCTG	TTAGCGTG
promoter_PPDK_ZM_c30.116	promoter_PPDK_OS_c30.201	2.4934e-03	GTAGCCTG	--AGTCTG
promoter_PPDK_ZM_c30.116	promoter_PPDK_OS_c30.148	5.0561e-03	-GTAGCCTG-	TGACGCGTGT
promoter_PPDK_ZM_c30.116	promoter_PPDK_OS_c30.176	5.0610e-03	GTAGCCTG	GATGCGTG
promoter_PPDK_ZM_c30.117	promoter_PPDK_OS_c30.209	1.5796e-03	ACTGTGAA	--CGTGAA
promoter_PPDK_ZM_c30.117	promoter_PPDK_OS_c30.219	9.8156e-03	TTCACAGT	--CACCTT
promoter_PPDK_ZM_c30.118	promoter_PPDK_OS_c30.125	5.7105e-03	GAACTGTT	-AACTTTT
promoter_PPDK_ZM_c30.118	promoter_PPDK_OS_c30.217	5.7704e-03	GAACTGTT	--ACTCTC
promoter_PPDK_ZM_c30.119	promoter_PPDK_OS_c30.9	2.2197e-03	CTTACGGA	-TTACGT-
promoter_PPDK_ZM_c30.119	promoter_PPDK_OS_c30.180	2.5162e-03	CTTACGGA	CNAACNCA
promoter_PPDK_ZM_c30.119	promoter_PPDK_OS_c30.185	4.2740e-03	TCCGTAAG	TTCGTA--
promoter_PPDK_ZM_c30.119	promoter_PPDK_OS_c30.188	5.5367e-03	TCCGTAAG	--CGTGAG
promoter_PPDK_ZM_c30.120	promoter_PPDK_OS_c30.156	3.9909e-03	--GTGAACCT	GCGTGGAGTT
promoter_PPDK_ZM_c30.120	promoter_PPDK_OS_c30.154	4.0381e-03	--GTGAACCT	GTGTGAGGTT
promoter_PPDK_ZM_c30.120	promoter_PPDK_OS_c30.208	4.5468e-03	AGGTTCAC	AGGTTG--
promoter_PPDK_ZM_c30.121	promoter_PPDK_OS_c30.156	4.2710e-03	ACCTTCAG--	AACTCCACGC
promoter_PPDK_ZM_c30.121	promoter_PPDK_OS_c30.154	4.9879e-03	--CTGAAGGT	GTGTGAGGTT
promoter_PPDK_ZM_c30.121	promoter_PPDK_OS_c30.147	7.0945e-03	-CTGAAGGT-	NGTGTAGGGT
promoter_PPDK_ZM_c30.122	promoter_PPDK_OS_c30.174	8.7766e-04	GTATACTC	GTTTACTG
promoter_PPDK_ZM_c30.122	promoter_PPDK_OS_c30.177	6.9427e-03	GTATACTC	GTNTCGTA
promoter_PPDK_ZM_c30.122	promoter_PPDK_OS_c30.153	9.2532e-03	--GTATACTC	AGGTGGGGTC
promoter_PPDK_ZM_c30.122	promoter_PPDK_OS_c30.156	9.3932e-03	--GTATACTC	GCGTGGAGTT
promoter_PPDK_ZM_c30.123	promoter_PPDK_OS_c30.164	8.1874e-03	TGCCCATT	TGCACGTA
promoter_PPDK_ZM_c30.124	promoter_PPDK_OS_c30.162	4.0249e-03	CCTAATGG	GCTACTAG
promoter_PPDK_ZM_c30.124	promoter_PPDK_OS_c30.147	8.5692e-03	CCATTAGG--	NGTGTAGGGT
promoter_PPDK_ZM_c30.125	promoter_PPDK_OS_c30.162	3.3157e-03	GNTNTCAG	GCTACTAG
promoter_PPDK_ZM_c30.125	promoter_PPDK_OS_c30.173	5.7016e-03	GNTNTCAG	GGTGTTTG
promoter_PPDK_ZM_c30.125	promoter_PPDK_OS_c30.197	6.3167e-03	GNTNTCAG	-GTTCCA-
promoter_PPDK_ZM_c30.125	promoter_PPDK_OS_c30.180	7.2864e-03	GNTNTCAG	TGNGTTNG
promoter_PPDK_ZM_c30.125	promoter_PPDK_OS_c30.147	8.0161e-03	GNTNTCAG--	NGTGTAGGGT
promoter_PPDK_ZM_c30.126	promoter_PPDK_OS_c30.189	2.7995e-03	GGTCTAGA	GGTGTA--
promoter_PPDK_ZM_c30.126	promoter_PPDK_OS_c30.147	3.5725e-03	GGTCTAGA--	NGTGTAGGGT
promoter_PPDK_ZM_c30.126	promoter_PPDK_OS_c30.213	4.5867e-03	TCTAGACC	--TAGACG
promoter_PPDK_ZM_c30.127	promoter_PPDK_OS_c30.199	1.8135e-03	GGGCAATT	-GGCACT-
promoter_PPDK_ZM_c30.127	promoter_PPDK_OS_c30.149	2.9605e-03	--GGGCAATT	CGGTGCGTTT
promoter_PPDK_ZM_c30.127	promoter_PPDK_OS_c30.156	4.1919e-03	--GGGCAATT	GCGTGGAGTT
promoter_PPDK_ZM_c30.127	promoter_PPDK_OS_c30.151	5.9611e-03	--GGGCAATT	ACGCGTGATT
promoter_PPDK_ZM_c30.128	promoter_PPDK_OS_c30.191	1.7724e-04	GGGCTGTA	--GCTGTA
promoter_PPDK_ZM_c30.128	promoter_PPDK_OS_c30.189	2.6414e-03	GGGCTGTA	--GGTGTA
promoter_PPDK_ZM_c30.128	promoter_PPDK_OS_c30.170	5.7172e-03	GGGCTGTA	GGTGCGTA
promoter_PPDK_ZM_c30.128	promoter_PPDK_OS_c30.166	5.8633e-03	GGGCTGTA	GGTTCGTA
promoter_PPDK_ZM_c30.128	promoter_PPDK_OS_c30.172	7.3734e-03	GGGCTGTA	GCGTGGTA
promoter_PPDK_ZM_c30.129	promoter_PPDK_OS_c30.219	4.9392e-03	AAGGTCTT	AAGGTG--
promoter_PPDK_ZM_c30.130	promoter_PPDK_OS_c30.199	3.7525e-04	GGCATT	GGCACT
promoter_PPDK_ZM_c30.130	promoter_PPDK_OS_c30.212	2.7518e-03	GGCATT	CGAATT
promoter_PPDK_ZM_c30.130	promoter_PPDK_OS_c30.169	7.3004e-03	GGCATT	CGTATT
promoter_PPDK_ZM_c30.131	promoter_PPDK_OS_c30.208	5.7048e-04	AGGTTC	AGGTTG
promoter_PPDK_ZM_c30.131	promoter_PPDK_OS_c30.171	4.2073e-03	-GAACCT-	GCAACCTA
promoter_PPDK_ZM_c30.131	promoter_PPDK_OS_c30.193	6.8162e-03	AGGTTC	ACGTTG
promoter_PPDK_ZM_c30.131	promoter_PPDK_OS_c30.178	9.5696e-03	-GAACCT-	ANANCCTG
promoter_PPDK_ZM_c30.131	promoter_PPDK_OS_c30.215	9.9910e-03	GAACCT	GAAACG
promoter_PPDK_ZM_c30.132	promoter_PPDK_OS_c30.206	1.2305e-03	AGGCTAAC	-CGCTAA-
promoter_PPDK_ZM_c30.132	promoter_PPDK_OS_c30.155	1.2810e-03	--GTTAGCCT	GTGTTTGGNT
promoter_PPDK_ZM_c30.132	promoter_PPDK_OS_c30.205	2.4086e-03	GTTAGCCT	-TTAGGC-
promoter_PPDK_ZM_c30.132	promoter_PPDK_OS_c30.182	2.6368e-03	GTTAGCCT	-TTAGCG-
promoter_PPDK_ZM_c30.132	promoter_PPDK_OS_c30.190	2.6620e-03	AGGCTAAC	-GGCTTA-
promoter_PPDK_ZM_c30.133	promoter_PPDK_OS_c30.205	2.7794e-03	CTTAAGGC	--TTAGGC
promoter_PPDK_ZM_c30.133	promoter_PPDK_OS_c30.190	3.4349e-03	CTTAAGGC	--TAAGCC
promoter_PPDK_ZM_c30.133	promoter_PPDK_OS_c30.221	4.1171e-03	GCCTTAAG	GCGTTA--
promoter_PPDK_ZM_c30.133	promoter_PPDK_OS_c30.156	4.4194e-03	GCCTTAAG--	GCGTGGAGTT
promoter_PPDK_ZM_c30.134	promoter_PPDK_OS_c30.141	8.2305e-03	-AGGTCT-	TANCTCTC
promoter_PPDK_ZM_c30.135	promoter_PPDK_OS_c30.206	2.6041e-03	GGCTAC	CGCTAA
promoter_PPDK_ZM_c30.135	promoter_PPDK_OS_c30.183	3.0564e-03	GGCTAC-	-GCTACT
promoter_PPDK_ZM_c30.135	promoter_PPDK_OS_c30.178	4.2393e-03	GTAGCC--	ANANCCTG
promoter_PPDK_ZM_c30.135	promoter_PPDK_OS_c30.190	6.7916e-03	GTAGCC	TAAGCC
promoter_PPDK_ZM_c30.135	promoter_PPDK_OS_c30.182	8.9873e-03	GTAGCC	TTAGCG
promoter_PPDK_ZM_c30.136	promoter_PPDK_OS_c30.188	9.0253e-04	CGTAAG	CGTGAG
promoter_PPDK_ZM_c30.136	promoter_PPDK_OS_c30.180	4.2655e-03	--CGTAAG	TGNGTTNG
promoter_PPDK_ZM_c30.136	promoter_PPDK_OS_c30.9	4.6195e-03	CTTACG-	-TTACGT
promoter_PPDK_ZM_c30.136	promoter_PPDK_OS_c30.145	9.4132e-03	-CTTACG	ACGWACG
promoter_PPDK_ZM_c30.137	promoter_PPDK_OS_c30.178	2.5095e-04	--GGCTAT	CAGGNTNT
promoter_PPDK_ZM_c30.137	promoter_PPDK_OS_c30.206	2.9494e-03	GGCTAT	CGCTAA
promoter_PPDK_ZM_c30.137	promoter_PPDK_OS_c30.199	5.5738e-03	GGCTAT	GGCACT
promoter_PPDK_ZM_c30.137	promoter_PPDK_OS_c30.190	7.8856e-03	ATAGCC	TAAGCC
promoter_PPDK_ZM_c30.138	promoter_PPDK_OS_c30.69	2.6220e-03	CTCTTA-	CTCTTCT
promoter_PPDK_ZM_c30.138	promoter_PPDK_OS_c30.206	4.5612e-03	TAAGAG	TTAGCG
promoter_PPDK_ZM_c30.138	promoter_PPDK_OS_c30.177	5.8696e-03	TAAGAG--	TACGANAC
promoter_PPDK_ZM_c30.138	promoter_PPDK_OS_c30.182	7.2635e-03	TAAGAG	TTAGCG
promoter_PPDK_ZM_c30.138	promoter_PPDK_OS_c30.200	8.5036e-03	TAAGAG	TGCGAG
promoter_PPDK_ZM_c30.139	promoter_PPDK_OS_c30.205	3.8347e-04	TTAGAC	TTAGGC
promoter_PPDK_ZM_c30.139	promoter_PPDK_OS_c30.206	2.7160e-03	GTCTAA	CGCTAA
promoter_PPDK_ZM_c30.139	promoter_PPDK_OS_c30.213	3.1176e-03	TTAGAC-	-TAGACG
promoter_PPDK_ZM_c30.139	promoter_PPDK_OS_c30.182	4.1295e-03	TTAGAC	TTAGCG
promoter_PPDK_ZM_c30.139	promoter_PPDK_OS_c30.190	7.0418e-03	TTAGAC	TAAGCC
promoter_PPDK_ZM_c30.141	promoter_PPDK_OS_c30.209	8.7669e-06	CGTGAA	CGTGAA
promoter_PPDK_ZM_c30.141	promoter_PPDK_OS_c30.218	5.0870e-04	CGTGAA	CGTGAT
promoter_PPDK_ZM_c30.141	promoter_PPDK_OS_c30.188	6.1151e-04	CGTGAA	CGTGAG
promoter_PPDK_ZM_c30.141	promoter_PPDK_OS_c30.194	6.2971e-04	CGTGAA	CGTGGA
promoter_PPDK_ZM_c30.141	promoter_PPDK_OS_c30.181	6.3114e-04	TTCACG	TACACG
promoter_PPDK_ZM_c30.142	promoter_PPDK_OS_c30.218	3.9768e-04	CCTGAT	CGTGAT
promoter_PPDK_ZM_c30.142	promoter_PPDK_OS_c30.151	2.3209e-03	-ATCAGG---	AATCACGCGT
promoter_PPDK_ZM_c30.142	promoter_PPDK_OS_c30.118	5.5915e-03	-ATCAGG	GATGANG
promoter_PPDK_ZM_c30.142	promoter_PPDK_OS_c30.209	8.3122e-03	CCTGAT	CGTGAA
promoter_PPDK_ZM_c30.143	promoter_PPDK_OS_c30.209	3.6589e-04	CCTGAA	CGTGAA
promoter_PPDK_ZM_c30.143	promoter_PPDK_OS_c30.191	5.8848e-03	CCTGAA	GCTGTA
promoter_PPDK_ZM_c30.143	promoter_PPDK_OS_c30.218	7.0829e-03	CCTGAA	CGTGAT
promoter_PPDK_ZM_c30.143	promoter_PPDK_OS_c30.167	7.7318e-03	CCTGAA	CACGAA
promoter_PPDK_ZM_c30.144	promoter_PPDK_OS_c30.199	3.3306e-04	GGCAAT	GGCACT
promoter_PPDK_ZM_c30.144	promoter_PPDK_OS_c30.178	4.0906e-03	--GGCAAT	CAGGNTNT
promoter_PPDK_ZM_c30.145	promoter_PPDK_OS_c30.188	4.8510e-03	ACTGAG	CGTGAG
promoter_PPDK_ZM_c30.146	promoter_PPDK_OS_c30.206	1.6225e-03	TGCTAC	CGCTAA
promoter_PPDK_ZM_c30.146	promoter_PPDK_OS_c30.197	3.0264e-03	TGCTAC	TGGAAC
promoter_PPDK_ZM_c30.146	promoter_PPDK_OS_c30.183	3.3162e-03	TGCTAC-	-GCTACT
promoter_PPDK_ZM_c30.146	promoter_PPDK_OS_c30.220	5.1879e-03	GTAGCA	CTAGTA
promoter_PPDK_ZM_c30.146	promoter_PPDK_OS_c30.182	5.9609e-03	GTAGCA	TTAGCG
promoter_PPDK_ZM_c30.147	promoter_PPDK_OS_c30.183	3.5243e-04	AGTATC	AGTAGC
promoter_PPDK_ZM_c30.147	promoter_PPDK_OS_c30.198	4.8741e-04	GATACT	GTTACT
promoter_PPDK_ZM_c30.147	promoter_PPDK_OS_c30.162	2.0869e-03	GATACT--	GCTACTAG
promoter_PPDK_ZM_c30.147	promoter_PPDK_OS_c30.217	3.4454e-03	AGTATC	ACTCTC
promoter_PPDK_ZM_c30.147	promoter_PPDK_OS_c30.199	3.5477e-03	GATACT	GGCACT
promoter_PPDK_ZM_c30.150	promoter_PPDK_OS_c30.215	6.6452e-03	GAACTG	GAAACG
promoter_PPDK_ZM_c30.151	promoter_PPDK_OS_c30.199	5.3803e-03	GGACCT	GGCACT
promoter_PPDK_ZM_c30.151	promoter_PPDK_OS_c30.208	9.4498e-03	GGACCT	CAACCT
promoter_PPDK_ZM_c30.152	promoter_PPDK_OS_c30.191	6.1781e-03	TCTGGA	GCTGTA
promoter_PPDK_ZM_c30.153	promoter_PPDK_OS_c30.204	7.6635e-03	TGGGCA	TGTGCG
promoter_PPDK_ZM_c30.154	promoter_PPDK_OS_c30.207	6.1265e-03	GAAGTC	GTAGTG
promoter_PPDK_ZM_c30.154	promoter_PPDK_OS_c30.190	8.1567e-03	GAAGTC	TAAGCC
promoter_PPDK_ZM_c30.155	promoter_PPDK_OS_c30.141	3.6024e-04	-AGCTCT-	TANCTCTC
promoter_PPDK_ZM_c30.155	promoter_PPDK_OS_c30.199	8.2069e-03	AGCTCT	GGCACT
promoter_PPDK_ZM_c30.156	promoter_PPDK_OS_c30.118	1.5960e-04	-ATGACG	GATGANG
promoter_PPDK_ZM_c30.156	promoter_PPDK_OS_c30.218	9.1356e-04	CGTCAT	CGTGAT
promoter_PPDK_ZM_c30.156	promoter_PPDK_OS_c30.74	1.7356e-03	CGTCAT-	CNTCSTC
promoter_PPDK_ZM_c30.156	promoter_PPDK_OS_c30.151	3.5557e-03	---CGTCAT-	ACGCGTGATT
promoter_PPDK_ZM_c30.157	promoter_PPDK_OS_c30.178	1.6218e-03	TAGGCT--	CAGGNTNT
promoter_PPDK_ZM_c30.157	promoter_PPDK_OS_c30.147	2.7432e-03	----TAGGCT	NGTGTAGGGT
promoter_PPDK_ZM_c30.157	promoter_PPDK_OS_c30.171	2.8099e-03	TAGGCT--	TAGGTTGC
promoter_PPDK_ZM_c30.157	promoter_PPDK_OS_c30.205	3.1506e-03	-TAGGCT	TTAGGC-
promoter_PPDK_ZM_c30.157	promoter_PPDK_OS_c30.155	3.6224e-03	----TAGGCT	GTGTTTGGNT
promoter_PPDK_ZM_c30.158	promoter_PPDK_OS_c30.152	1.7163e-03	GACCCA----	GTCCCACGCA
promoter_PPDK_ZM_c30.158	promoter_PPDK_OS_c30.160	3.6335e-03	--TGGGTC	GTGGGGTC
promoter_PPDK_ZM_c30.158	promoter_PPDK_OS_c30.153	3.7446e-03	GACCCA----	GACCCCACCT
promoter_PPDK_ZM_c30.158	promoter_PPDK_OS_c30.211	6.5691e-03	GACCCA	CACTCA
promoter_PPDK_ZM_c30.158	promoter_PPDK_OS_c30.222	8.4103e-03	TGGGTC	TGCGTG
promoter_PPDK_ZM_c30.159	promoter_PPDK_OS_c30.174	3.1893e-03	GTTAAC--	GTTTACTG
promoter_PPDK_ZM_c30.159	promoter_PPDK_OS_c30.3	4.5022e-03	-GTTAAC	TWTNNAC
promoter_PPDK_ZM_c30.160	promoter_PPDK_OS_c30.153	2.8223e-03	AGGTGA----	AGGTGGGGTC
promoter_PPDK_ZM_c30.160	promoter_PPDK_OS_c30.219	3.0717e-03	TCACCT-	-CACCTT
promoter_PPDK_ZM_c30.160	promoter_PPDK_OS_c30.9	3.8466e-03	TCACCT	TTACGT
promoter_PPDK_ZM_c30.160	promoter_PPDK_OS_c30.89	4.7366e-03	-AGGTGA	GAGANGA
promoter_PPDK_ZM_c30.160	promoter_PPDK_OS_c30.12	8.3090e-03	-AGGTGA	YACGTSR
promoter_PPDK_ZM_c30.161	promoter_PPDK_OS_c30.219	3.7366e-03	ACGGTT	AAGGTG
promoter_PPDK_ZM_c30.161	promoter_PPDK_OS_c30.186	4.3323e-03	ACGGTT	AGGGTG
promoter_PPDK_ZM_c30.161	promoter_PPDK_OS_c30.187	7.5618e-03	ACGGTT	ACGCAT
promoter_PPDK_ZM_c30.161	promoter_PPDK_OS_c30.202	9.8421e-03	ACGGTT	TCGCTT
promoter_PPDK_ZM_c30.162	promoter_PPDK_OS_c30.191	2.7090e-04	TACAGG	TACAGC
promoter_PPDK_ZM_c30.162	promoter_PPDK_OS_c30.181	3.4004e-04	TACAGG	TACACG
promoter_PPDK_ZM_c30.162	promoter_PPDK_OS_c30.168	2.3629e-03	TACAGG--	TACACGWA
promoter_PPDK_ZM_c30.162	promoter_PPDK_OS_c30.213	2.4297e-03	TACAGG	TAGACG
promoter_PPDK_ZM_c30.162	promoter_PPDK_OS_c30.147	2.8466e-03	----TACAGG	ACCCTACACN
promoter_PPDK_ZM_c30.163	promoter_PPDK_OS_c30.174	3.4036e-03	GTTGAC--	GTTTACTG
promoter_PPDK_ZM_c30.163	promoter_PPDK_OS_c30.118	6.4697e-03	GTTGAC-	GATGANG
promoter_PPDK_ZM_c30.163	promoter_PPDK_OS_c30.3	7.6071e-03	-GTTGAC	TWTNNAC
promoter_PPDK_ZM_c30.164	promoter_PPDK_OS_c30.167	8.3822e-04	CCCGAA	CACGAA
promoter_PPDK_ZM_c30.164	promoter_PPDK_OS_c30.205	1.8257e-03	CCCGAA	GCCTAA
promoter_PPDK_ZM_c30.164	promoter_PPDK_OS_c30.182	4.1215e-03	CCCGAA	CGCTAA
promoter_PPDK_ZM_c30.164	promoter_PPDK_OS_c30.168	5.7459e-03	--CCCGAA	TACACGWA
promoter_PPDK_ZM_c30.164	promoter_PPDK_OS_c30.185	7.2109e-03	TTCGGG	TTCGTA
promoter_PPDK_ZM_c30.165	promoter_PPDK_OS_c30.205	3.9768e-04	TAAGGC	TTAGGC
promoter_PPDK_ZM_c30.165	promoter_PPDK_OS_c30.190	4.9144e-04	TAAGGC	TAAGCC
promoter_PPDK_ZM_c30.165	promoter_PPDK_OS_c30.221	5.8558e-04	GCCTTA	GCGTTA
promoter_PPDK_ZM_c30.165	promoter_PPDK_OS_c30.180	4.4329e-03	-GCCTTA-	TGNGTTNG
promoter_PPDK_ZM_c30.165	promoter_PPDK_OS_c30.195	9.0097e-03	GCCTTA	GCGTTT
promoter_PPDK_ZM_c30.166	promoter_PPDK_OS_c30.217	4.1516e-03	GCTATC	ACTCTC
promoter_PPDK_ZM_c30.166	promoter_PPDK_OS_c30.191	7.9940e-03	GCTATC	GCTGTA
promoter_PPDK_ZM_c30.166	promoter_PPDK_OS_c30.141	8.8630e-03	--GCTATC	TANCTCTC
promoter_PPDK_ZM_c30.167	promoter_PPDK_OS_c30.182	2.9159e-03	GTTAGC-	-TTAGCG
promoter_PPDK_ZM_c30.167	promoter_PPDK_OS_c30.206	3.4254e-03	GTTAGC-	-TTAGCG
promoter_PPDK_ZM_c30.168	promoter_PPDK_OS_c30.198	5.9789e-04	GTTACC	GTTACT
promoter_PPDK_ZM_c30.168	promoter_PPDK_OS_c30.197	4.1098e-03	GTTACC	GTTCCA
promoter_PPDK_ZM_c30.168	promoter_PPDK_OS_c30.184	4.4935e-03	GTTACC	GTGACT
motif_1_id	motif_2_id	p_value	motif_1_cons	motif_2_cons
5UTR_PPDK_ZM_c30.20	5UTR_PPDK_OS_c30.32	5.1891e-04	-CGGCTGTGNT	NCGCGNGNGG-
5UTR_PPDK_ZM_c30.21	5UTR_PPDK_OS_c30.32	4.7354e-04	KCGGNCGCNG	NCGCGNGNGG
5UTR_PPDK_ZM_c30.22	5UTR_PPDK_OS_c30.32	2.1756e-03	-SGCGCCCGCN	NCGCGNGNGG-
5UTR_PPDK_ZM_c30.23	5UTR_PPDK_OS_c30.32	7.8766e-05	-GCSGCGAGGA	NCGCGNGNGG-
5UTR_PPDK_ZM_c30.23	5UTR_PPDK_OS_c30.39	4.0539e-03	GCSGCGAGGA	CACGAGAG--
5UTR_PPDK_ZM_c30.23	5UTR_PPDK_OS_c30.41	9.2813e-03	TCCTCGCSGC	--CCCNYCGC
5UTR_PPDK_ZM_c30.26	5UTR_PPDK_OS_c30.57	1.2563e-03	AACCCTCG	--CCCTCG
5UTR_PPDK_ZM_c30.26	5UTR_PPDK_OS_c30.51	5.9314e-03	AACCCTCG	--CCCACG
5UTR_PPDK_ZM_c30.26	5UTR_PPDK_OS_c30.32	8.6593e-03	-AACCCTCG-	CCNCNCGCGN
5UTR_PPDK_ZM_c30.27	5UTR_PPDK_OS_c30.50	7.7447e-03	CGCCGCGN	-GCCCCG-
5UTR_PPDK_ZM_c30.28	5UTR_PPDK_OS_c30.32	1.7576e-03	-CGCGGGNT-	NCGCGNGNGG
5UTR_PPDK_ZM_c30.28	5UTR_PPDK_OS_c30.57	4.8888e-03	ANCCCGCG	--CCCTCG
5UTR_PPDK_ZM_c30.34	5UTR_PPDK_OS_c30.46	6.1912e-03	CGTGAGTT	CGTGTG--
5UTR_PPDK_ZM_c30.34	5UTR_PPDK_OS_c30.51	7.8619e-03	AACTCACG	--CCCACG
5UTR_PPDK_ZM_c30.42	5UTR_PPDK_OS_c30.78	4.4347e-03	TGGGAG	CGGNNG
5UTR_PPDK_ZM_c30.42	5UTR_PPDK_OS_c30.76	6.1897e-03	CTCCCA	CTTCCG
5UTR_PPDK_ZM_c30.44	5UTR_PPDK_OS_c30.72	5.7736e-03	GAGTCG	GAGACK
5UTR_PPDK_ZM_c30.50	5UTR_PPDK_OS_c30.73	8.4217e-03	TCGACG	NCGANT
5UTR_PPDK_ZM_c30.51	5UTR_PPDK_OS_c30.55	4.9206e-03	GGGGCA	GTGGCT
5UTR_PPDK_ZM_c30.52	5UTR_PPDK_OS_c30.64	6.4214e-03	AATCAC	GMRCAC
5UTR_PPDK_ZM_c30.52	5UTR_PPDK_OS_c30.72	9.5419e-03	GTGATT	GAGACK
5UTR_PPDK_ZM_c30.53	5UTR_PPDK_OS_c30.55	1.0198e-04	GTGGCT	GTGGCT
5UTR_PPDK_ZM_c30.57	5UTR_PPDK_OS_c30.59	3.2123e-03	TGTGCT	TGTGCG
5UTR_PPDK_ZM_c30.60	5UTR_PPDK_OS_c30.52	5.9588e-03	CTMGTC	CGYGTC
5UTR_PPDK_ZM_c30.60	5UTR_PPDK_OS_c30.66	8.7760e-03	GACKAG	GAGAAG
motif_1_id	motif_2_id	p_value	motif_1_cons	motif_2_cons
3UTR_PPDK_ZM_c30.16	3UTR_PPDK_OS_c30.45	7.0375e-04	TACAGAGC	TACNGA--
3UTR_PPDK_ZM_c30.16	3UTR_PPDK_OS_c30.31	1.7330e-03	GCTCTGTA-	-CTCNGTAT
3UTR_PPDK_ZM_c30.16	3UTR_PPDK_OS_c30.64	1.8140e-03	GCTCTGTA	--CCTGTA
3UTR_PPDK_ZM_c30.16	3UTR_PPDK_OS_c30.62	2.4834e-03	TACAGAGC	-ACAGAT-
3UTR_PPDK_ZM_c30.16	3UTR_PPDK_OS_c30.30	3.3634e-03	GCTCTGTA	GCTGTACA
3UTR_PPDK_ZM_c30.17	3UTR_PPDK_OS_c30.32	3.5844e-03	AAATACAG	AGAGACMC
3UTR_PPDK_ZM_c30.17	3UTR_PPDK_OS_c30.31	3.9997e-03	CTGTATTT	CTCNGTAT
3UTR_PPDK_ZM_c30.17	3UTR_PPDK_OS_c30.28	4.6658e-03	AAATACAG	GAGTATAA
3UTR_PPDK_ZM_c30.17	3UTR_PPDK_OS_c30.24	5.1429e-03	AAATACAG	CTANACAC
3UTR_PPDK_ZM_c30.18	3UTR_PPDK_OS_c30.19	1.3250e-03	TGAACTCT	TGATCNTT
3UTR_PPDK_ZM_c30.18	3UTR_PPDK_OS_c30.32	1.5405e-03	AGAGTTCA	AGAGACMC
3UTR_PPDK_ZM_c30.18	3UTR_PPDK_OS_c30.21	2.5438e-03	TGAACTCT	TGATCNAT
3UTR_PPDK_ZM_c30.18	3UTR_PPDK_OS_c30.65	2.7529e-03	AGAGTTCA	AGAGCT--
3UTR_PPDK_ZM_c30.18	3UTR_PPDK_OS_c30.30	8.0030e-03	AGAGTTCA	GCTGTACA
3UTR_PPDK_ZM_c30.19	3UTR_PPDK_OS_c30.45	7.6505e-03	TAAAGAGT	TACNGA--
3UTR_PPDK_ZM_c30.19	3UTR_PPDK_OS_c30.31	7.6776e-03	-TAAAGAGT	ATACNGAG-
3UTR_PPDK_ZM_c30.19	3UTR_PPDK_OS_c30.30	8.4752e-03	ACTCTTTA	GCTGTACA
3UTR_PPDK_ZM_c30.20	3UTR_PPDK_OS_c30.31	6.2221e-04	ATACNGTA	ATACNGAG
3UTR_PPDK_ZM_c30.20	3UTR_PPDK_OS_c30.68	2.4515e-03	ATACNGTA	-TACNCT-
3UTR_PPDK_ZM_c30.20	3UTR_PPDK_OS_c30.57	2.6405e-03	TACNGTAT	--CNNTGT
3UTR_PPDK_ZM_c30.20	3UTR_PPDK_OS_c30.63	5.0012e-03	TACNGTAT	--CGCTAT
3UTR_PPDK_ZM_c30.20	3UTR_PPDK_OS_c30.45	5.4728e-03	TACNGTAT	TACNGA--
3UTR_PPDK_ZM_c30.21	3UTR_PPDK_OS_c30.45	4.1820e-03	TACCTACC	TACNGA--
3UTR_PPDK_ZM_c30.21	3UTR_PPDK_OS_c30.42	4.3781e-03	GGTAGGTA	--CNGGTA
3UTR_PPDK_ZM_c30.22	3UTR_PPDK_OS_c30.29	3.6541e-04	CACCTCTG	CTCCTATG
3UTR_PPDK_ZM_c30.22	3UTR_PPDK_OS_c30.26	1.1160e-03	CAGAGGTG	CATAAGAG
3UTR_PPDK_ZM_c30.22	3UTR_PPDK_OS_c30.65	1.8367e-03	CAGAGGTG	-AGAGCT-
3UTR_PPDK_ZM_c30.22	3UTR_PPDK_OS_c30.50	8.7749e-03	CACCTCTG	--CNTTTG
3UTR_PPDK_ZM_c30.23	3UTR_PPDK_OS_c30.45	3.5131e-04	TACWGAGC	TACNGA--
3UTR_PPDK_ZM_c30.23	3UTR_PPDK_OS_c30.27	3.9709e-04	TACWGAGC	TGCTGATC
3UTR_PPDK_ZM_c30.23	3UTR_PPDK_OS_c30.31	1.4624e-03	-TACWGAGC	ATACNGAG-
3UTR_PPDK_ZM_c30.23	3UTR_PPDK_OS_c30.62	5.9913e-03	TACWGAGC	-ACAGAT-
3UTR_PPDK_ZM_c30.25	3UTR_PPDK_OS_c30.31	2.6352e-03	CNACTTAT	CTCNGTAT
3UTR_PPDK_ZM_c30.25	3UTR_PPDK_OS_c30.25	6.6564e-03	CNACTTAT	ACAGCGAT
3UTR_PPDK_ZM_c30.25	3UTR_PPDK_OS_c30.24	6.6587e-03	ATAAGTNG	GTGTNTAG
3UTR_PPDK_ZM_c30.25	3UTR_PPDK_OS_c30.33	7.0733e-03	CNACTTAT	KTTCCNAT
3UTR_PPDK_ZM_c30.26	3UTR_PPDK_OS_c30.26	5.5845e-03	CNRAAAAA	CATAAGAG
3UTR_PPDK_ZM_c30.26	3UTR_PPDK_OS_c30.28	6.6062e-03	CNRAAAAA	GAGTATAA
3UTR_PPDK_ZM_c30.28	3UTR_PPDK_OS_c30.62	2.2293e-04	GATCTGTA	-ATCTGT-
3UTR_PPDK_ZM_c30.28	3UTR_PPDK_OS_c30.27	7.4715e-04	GATCTGTA	GATCAGCA
3UTR_PPDK_ZM_c30.28	3UTR_PPDK_OS_c30.45	8.0589e-04	TACAGATC	TACNGA--
3UTR_PPDK_ZM_c30.28	3UTR_PPDK_OS_c30.64	1.1766e-03	TACAGATC	TACAGG--
3UTR_PPDK_ZM_c30.28	3UTR_PPDK_OS_c30.54	1.7875e-03	GATCTGTA	GATTTG--
3UTR_PPDK_ZM_c30.29	3UTR_PPDK_OS_c30.29	4.5542e-04	CANCTTTG	CTCCTATG
3UTR_PPDK_ZM_c30.29	3UTR_PPDK_OS_c30.50	1.4640e-03	CANCTTTG	--CNTTTG
3UTR_PPDK_ZM_c30.29	3UTR_PPDK_OS_c30.26	1.4914e-03	CAAAGNTG	CATAAGAG
3UTR_PPDK_ZM_c30.29	3UTR_PPDK_OS_c30.65	7.2248e-03	CANCTTTG	-AGCTCT-
3UTR_PPDK_ZM_c30.30	3UTR_PPDK_OS_c30.28	1.0090e-03	CTGTAYTT	TTATACTC
3UTR_PPDK_ZM_c30.30	3UTR_PPDK_OS_c30.4	1.1514e-03	AARTACAG	--GTAYA-
3UTR_PPDK_ZM_c30.30	3UTR_PPDK_OS_c30.47	3.6443e-03	CTGTAYTT	-TATACT-
3UTR_PPDK_ZM_c30.30	3UTR_PPDK_OS_c30.26	4.4673e-03	CTGTAYTT	CTCTTATG
3UTR_PPDK_ZM_c30.30	3UTR_PPDK_OS_c30.30	5.1848e-03	-CTGTAYTT	GCTGTACA-
3UTR_PPDK_ZM_c30.31	3UTR_PPDK_OS_c30.32	2.0041e-03	TNAACTCT	GKGTCTCT
3UTR_PPDK_ZM_c30.31	3UTR_PPDK_OS_c30.47	2.6231e-03	TNAACTCT	TATACT--
3UTR_PPDK_ZM_c30.31	3UTR_PPDK_OS_c30.65	2.6664e-03	TNAACTCT	--AGCTCT
3UTR_PPDK_ZM_c30.31	3UTR_PPDK_OS_c30.28	3.9376e-03	-TNAACTCT	TTATACTC-
3UTR_PPDK_ZM_c30.31	3UTR_PPDK_OS_c30.68	4.0769e-03	TNAACTCT	TACNCT--
3UTR_PPDK_ZM_c30.32	3UTR_PPDK_OS_c30.19	7.4419e-04	TGAACYCT	TGATCNTT
3UTR_PPDK_ZM_c30.32	3UTR_PPDK_OS_c30.21	1.0685e-03	AGRGTTCA	ATNGATCA
3UTR_PPDK_ZM_c30.32	3UTR_PPDK_OS_c30.32	3.6159e-03	AGRGTTCA	AGAGACMC
3UTR_PPDK_ZM_c30.32	3UTR_PPDK_OS_c30.30	5.6026e-03	AGRGTTCA	GCTGTACA
3UTR_PPDK_ZM_c30.33	3UTR_PPDK_OS_c30.62	1.7966e-03	AGAACTGT	--ATCTGT
3UTR_PPDK_ZM_c30.33	3UTR_PPDK_OS_c30.25	1.9397e-03	ACAGTTCT	ACAGCGAT
3UTR_PPDK_ZM_c30.33	3UTR_PPDK_OS_c30.32	2.0742e-03	AGAACTGT	GKGTCTCT
3UTR_PPDK_ZM_c30.33	3UTR_PPDK_OS_c30.65	2.7169e-03	AGAACTGT	AGAGCT--
3UTR_PPDK_ZM_c30.33	3UTR_PPDK_OS_c30.19	4.8086e-03	AGAACTGT	TGATCNTT
3UTR_PPDK_ZM_c30.34	3UTR_PPDK_OS_c30.56	4.8312e-03	-GTTATT	GGTTAT-
3UTR_PPDK_ZM_c30.34	3UTR_PPDK_OS_c30.26	8.9209e-03	--GTTATT	CTCTTATG
3UTR_PPDK_ZM_c30.36	3UTR_PPDK_OS_c30.45	6.8781e-05	TACAGA	TACNGA
3UTR_PPDK_ZM_c30.36	3UTR_PPDK_OS_c30.64	1.7408e-04	TCTGTA	CCTGTA
3UTR_PPDK_ZM_c30.36	3UTR_PPDK_OS_c30.31	7.4603e-04	-TACAGA-	ATACNGAG
3UTR_PPDK_ZM_c30.36	3UTR_PPDK_OS_c30.30	1.9825e-03	TCTGTA--	GCTGTACA
3UTR_PPDK_ZM_c30.37	3UTR_PPDK_OS_c30.45	9.9517e-04	TTCAGA	TACNGA
3UTR_PPDK_ZM_c30.37	3UTR_PPDK_OS_c30.64	2.1629e-03	TTCAGA	TACAGG
3UTR_PPDK_ZM_c30.37	3UTR_PPDK_OS_c30.66	3.3582e-03	TCTGAA	TCTGCC
3UTR_PPDK_ZM_c30.37	3UTR_PPDK_OS_c30.33	4.4891e-03	-TCTGAA-	ATNGGAAM
3UTR_PPDK_ZM_c30.37	3UTR_PPDK_OS_c30.31	5.6515e-03	-TTCAGA-	ATACNGAG
3UTR_PPDK_ZM_c30.38	3UTR_PPDK_OS_c30.47	7.1188e-03	TGTATT	TATACT
3UTR_PPDK_ZM_c30.41	3UTR_PPDK_OS_c30.63	2.7773e-03	AGAGTG	ATAGCG
3UTR_PPDK_ZM_c30.41	3UTR_PPDK_OS_c30.68	4.9561e-03	CACTCT	TACNCT
3UTR_PPDK_ZM_c30.41	3UTR_PPDK_OS_c30.65	6.8813e-03	AGAGTG	AGAGCT
3UTR_PPDK_ZM_c30.41	3UTR_PPDK_OS_c30.44	8.9983e-03	CACTCT	TGCTCT
3UTR_PPDK_ZM_c30.43	3UTR_PPDK_OS_c30.28	2.8136e-03	--GCATAA	GAGTATAA
3UTR_PPDK_ZM_c30.44	3UTR_PPDK_OS_c30.57	1.1099e-04	CAGTGT	CNNTGT
3UTR_PPDK_ZM_c30.44	3UTR_PPDK_OS_c30.51	4.3613e-03	CAGTGT	GTGTGT
3UTR_PPDK_ZM_c30.45	3UTR_PPDK_OS_c30.45	6.5992e-04	TACNGT	TACNGA
3UTR_PPDK_ZM_c30.45	3UTR_PPDK_OS_c30.68	1.1142e-03	TACNGT	TACNCT
3UTR_PPDK_ZM_c30.45	3UTR_PPDK_OS_c30.42	1.6208e-03	ACNGTA	CNGGTA
3UTR_PPDK_ZM_c30.46	3UTR_PPDK_OS_c30.38	3.4615e-03	CCCATT	GCNGTT
3UTR_PPDK_ZM_c30.46	3UTR_PPDK_OS_c30.43	5.1077e-03	AATGGG	TATGGC
3UTR_PPDK_ZM_c30.48	3UTR_PPDK_OS_c30.68	1.2070e-05	TANGCT	TACNCT
3UTR_PPDK_ZM_c30.48	3UTR_PPDK_OS_c30.47	9.7286e-04	TANGCT	TATACT
3UTR_PPDK_ZM_c30.48	3UTR_PPDK_OS_c30.42	2.9936e-03	AGCNTA	CNGGTA
3UTR_PPDK_ZM_c30.50	3UTR_PPDK_OS_c30.57	2.5945e-04	CNGTAT	CNNTGT
3UTR_PPDK_ZM_c30.50	3UTR_PPDK_OS_c30.31	6.2040e-04	ATACNG--	ATACNGAG
3UTR_PPDK_ZM_c30.50	3UTR_PPDK_OS_c30.63	1.2474e-03	CNGTAT	CGCTAT
3UTR_PPDK_ZM_c30.50	3UTR_PPDK_OS_c30.28	8.1560e-03	--ATACNG	TTATACTC
3UTR_PPDK_ZM_c30.51	3UTR_PPDK_OS_c30.26	5.3010e-03	-TCTTAG-	CTCTTATG
3UTR_PPDK_ZM_c30.52	3UTR_PPDK_OS_c30.50	2.0320e-03	CTAAGG	CAAANG
3UTR_PPDK_ZM_c30.53	3UTR_PPDK_OS_c30.64	3.1842e-04	ACTGTA	CCTGTA
3UTR_PPDK_ZM_c30.53	3UTR_PPDK_OS_c30.68	1.0790e-03	TACAGT	TACNCT
3UTR_PPDK_ZM_c30.53	3UTR_PPDK_OS_c30.45	1.7964e-03	ACTGTA	TCNGTA
3UTR_PPDK_ZM_c30.55	3UTR_PPDK_OS_c30.43	7.1702e-03	ACAATA	GCCATA
3UTR_PPDK_ZM_c30.55	3UTR_PPDK_OS_c30.47	8.4534e-03	TATTGT	TATACT
3UTR_PPDK_ZM_c30.57	3UTR_PPDK_OS_c30.57	4.2417e-03	CYGAGA	CNNTGT
3UTR_PPDK_ZM_c30.57	3UTR_PPDK_OS_c30.42	8.4379e-03	CYGAGA	CNGGTA
3UTR_PPDK_ZM_c30.58	3UTR_PPDK_OS_c30.65	5.5717e-03	GGACCT	AGAGCT
3UTR_PPDK_ZM_c30.58	3UTR_PPDK_OS_c30.39	6.6192e-03	GGACCT	GGACAC
3UTR_PPDK_ZM_c30.59	3UTR_PPDK_OS_c30.63	5.3816e-03	ACGGCC	ATAGCG
3UTR_PPDK_ZM_c30.59	3UTR_PPDK_OS_c30.38	5.6622e-03	GGCCGT-	-GCNGTT
3UTR_PPDK_ZM_c30.59	3UTR_PPDK_OS_c30.25	7.3420e-03	--GGCCGT	ATCGCTGT
3UTR_PPDK_ZM_c30.59	3UTR_PPDK_OS_c30.65	9.6716e-03	ACGGCC	AGAGCT
3UTR_PPDK_ZM_c30.60	3UTR_PPDK_OS_c30.72	5.3171e-04	GTTTTC	GTTTCC
3UTR_PPDK_ZM_c30.60	3UTR_PPDK_OS_c30.35	4.3573e-03	GAAAAC	GAGACC
3UTR_PPDK_ZM_c30.60	3UTR_PPDK_OS_c30.54	4.5148e-03	GAAAAC	CAAATC
3UTR_PPDK_ZM_c30.60	3UTR_PPDK_OS_c30.39	5.5039e-03	GAAAAC	GGACAC
3UTR_PPDK_ZM_c30.62	3UTR_PPDK_OS_c30.30	1.8415e-04	--TGTACA	GCTGTACA
3UTR_PPDK_ZM_c30.62	3UTR_PPDK_OS_c30.4	3.8273e-04	TGTACA	-GTAYA
3UTR_PPDK_ZM_c30.62	3UTR_PPDK_OS_c30.24	5.3585e-03	-TGTACA-	GTGTNTAG
3UTR_PPDK_ZM_c30.64	3UTR_PPDK_OS_c30.56	3.0835e-03	GGTCCT	GGTTAT
3UTR_PPDK_ZM_c30.64	3UTR_PPDK_OS_c30.35	5.4226e-03	AGGACC	GAGACC
3UTR_PPDK_ZM_c30.64	3UTR_PPDK_OS_c30.33	8.0091e-03	GGTCCT--	KTTCCNAT
3UTR_PPDK_ZM_c30.64	3UTR_PPDK_OS_c30.73	8.3960e-03	AGGACC	GTGACC
3UTR_PPDK_ZM_c30.65	3UTR_PPDK_OS_c30.42	1.0136e-03	GGGTTA	CNGGTA
3UTR_PPDK_ZM_c30.65	3UTR_PPDK_OS_c30.56	4.9015e-03	GGGTTA-	-GGTTAT
3UTR_PPDK_ZM_c30.65	3UTR_PPDK_OS_c30.68	7.1452e-03	GGGTTA	AGNGTA
3UTR_PPDK_ZM_c30.66	3UTR_PPDK_OS_c30.30	1.9407e-03	TGTGCA--	TGTACAGC
3UTR_PPDK_ZM_c30.66	3UTR_PPDK_OS_c30.66	3.0936e-03	TGTGCA	TCTGCC
3UTR_PPDK_ZM_c30.66	3UTR_PPDK_OS_c30.24	5.2840e-03	-TGCACA-	CTANACAC
3UTR_PPDK_ZM_c30.67	3UTR_PPDK_OS_c30.57	6.9249e-04	ACAGTG	ACANNG
3UTR_PPDK_ZM_c30.67	3UTR_PPDK_OS_c30.63	1.3800e-03	CACTGT	CGCTAT
3UTR_PPDK_ZM_c30.67	3UTR_PPDK_OS_c30.25	2.2961e-03	--CACTGT	ATCGCTGT
3UTR_PPDK_ZM_c30.67	3UTR_PPDK_OS_c30.62	4.5081e-03	ACAGTG	ACAGAT
3UTR_PPDK_ZM_c30.68	3UTR_PPDK_OS_c30.43	5.0056e-03	ACCACA	GCCATA
3UTR_PPDK_ZM_c30.69	3UTR_PPDK_OS_c30.62	4.9697e-03	ACTGAA	ACAGAT
3UTR_PPDK_ZM_c30.69	3UTR_PPDK_OS_c30.64	5.7476e-03	ACTGAA	CCTGTA
3UTR_PPDK_ZM_c30.70	3UTR_PPDK_OS_c30.66	2.3527e-03	TCTGGG	TCTGCC
3UTR_PPDK_ZM_c30.70	3UTR_PPDK_OS_c30.43	5.3269e-03	TCTGGG	TATGGC
3UTR_PPDK_ZM_c30.71	3UTR_PPDK_OS_c30.11	4.0576e-03	TAAATA	TAYAT-
3UTR_PPDK_ZM_c30.71	3UTR_PPDK_OS_c30.54	4.4054e-03	TATTTA	GATTTG
3UTR_PPDK_ZM_c30.72	3UTR_PPDK_OS_c30.63	2.5586e-03	CCCAAT	CGCTAT
motif_1_id	motif_2_id	p_value	motif_1_cons	motif_2_cons
CDS_PPDK_ZM_c30.5	CDS_PPDK_OS_c30.28	1.1217e-04	GCGGMGGC	GCGGWGGC
CDS_PPDK_ZM_c30.5	CDS_PPDK_OS_c30.23	2.2443e-03	GCCKCCGC	-CCWCCWC
CDS_PPDK_ZM_c30.5	CDS_PPDK_OS_c30.79	4.9061e-03	GCCKCCGC--	TCCCCNGCCC
CDS_PPDK_ZM_c30.5	CDS_PPDK_OS_c30.91	5.3664e-03	GCGGMGGC	KCGGAGGN
CDS_PPDK_ZM_c30.5	CDS_PPDK_OS_c30.20	6.5398e-03	GCGGMGGC-	-CGGCGGCG
CDS_PPDK_ZM_c30.6	CDS_PPDK_OS_c30.75	2.1556e-04	GGNGGMGG--	GGTNGAGGNA
CDS_PPDK_ZM_c30.6	CDS_PPDK_OS_c30.79	4.5289e-04	-GGNGGMGG-	GGGCNGGGGA
CDS_PPDK_ZM_c30.6	CDS_PPDK_OS_c30.21	5.2690e-04	GGNGGMGG	GGCGSCGG
CDS_PPDK_ZM_c30.6	CDS_PPDK_OS_c30.23	9.4220e-04	GGNGGMGG	-GWGGWGG
CDS_PPDK_ZM_c30.6	CDS_PPDK_OS_c30.3	1.7039e-03	CCKCCNCC	-CGCCGCC
CDS_PPDK_ZM_c30.9	CDS_PPDK_OS_c30.75	1.9792e-04	GGTGGNGG--	GGTNGAGGNA
CDS_PPDK_ZM_c30.9	CDS_PPDK_OS_c30.23	1.2326e-03	CCNCCACC	CCWCCWC-
CDS_PPDK_ZM_c30.9	CDS_PPDK_OS_c30.79	5.6747e-03	-GGTGGNGG-	GGGCNGGGGA
CDS_PPDK_ZM_c30.9	CDS_PPDK_OS_c30.28	8.4922e-03	GGTGGNGG-	-GCGGWGGC
CDS_PPDK_ZM_c30.12	CDS_PPDK_OS_c30.22	1.5982e-03	GARGAAG	GAGGARG
CDS_PPDK_ZM_c30.12	CDS_PPDK_OS_c30.24	2.1822e-03	CTTCYTC	CTTCTTS
CDS_PPDK_ZM_c30.12	CDS_PPDK_OS_c30.63	7.9255e-03	GARGAAG	GATGAMG
CDS_PPDK_ZM_c30.12	CDS_PPDK_OS_c30.117	8.9200e-03	GARGAAG	-AGGAAC
CDS_PPDK_ZM_c30.12	CDS_PPDK_OS_c30.75	9.2686e-03	-GARGAAG--	GGTNGAGGNA
CDS_PPDK_ZM_c30.16	CDS_PPDK_OS_c30.118	7.9911e-03	CTGRTGG	-CGATGG
CDS_PPDK_ZM_c30.16	CDS_PPDK_OS_c30.87	8.5739e-03	-CCAYCAG	TCCATCGG
CDS_PPDK_ZM_c30.18	CDS_PPDK_OS_c30.20	8.6547e-05	CGCCGCNG	CGCCGCCG
CDS_PPDK_ZM_c30.18	CDS_PPDK_OS_c30.3	9.8071e-04	CNGCGGCG	-GGCGGCG
CDS_PPDK_ZM_c30.18	CDS_PPDK_OS_c30.27	1.5809e-03	CNGCGGCG	-GKCGSCG
CDS_PPDK_ZM_c30.18	CDS_PPDK_OS_c30.79	9.3826e-03	-CGCCGCNG-	GGGCNGGGGA
CDS_PPDK_ZM_c30.18	CDS_PPDK_OS_c30.21	9.8810e-03	CNGCGGCG-	-GGCGSCGG
CDS_PPDK_ZM_c30.20	CDS_PPDK_OS_c30.34	5.7636e-04	GGAGSAGG	GGAGRAG-
CDS_PPDK_ZM_c30.20	CDS_PPDK_OS_c30.75	2.0637e-03	GGAGSAGG--	GGTNGAGGNA
CDS_PPDK_ZM_c30.20	CDS_PPDK_OS_c30.23	2.2435e-03	CCTSCTCC	CCWCCWC-
CDS_PPDK_ZM_c30.20	CDS_PPDK_OS_c30.22	2.3197e-03	GGAGSAGG	-GAGGARG
CDS_PPDK_ZM_c30.23	CDS_PPDK_OS_c30.21	1.5912e-03	GGCGCCG-	GGCGSCGG
CDS_PPDK_ZM_c30.23	CDS_PPDK_OS_c30.20	2.3465e-03	-GGCGCCG	CGCCGCCG
CDS_PPDK_ZM_c30.23	CDS_PPDK_OS_c30.27	2.8137e-03	GGCGCCG	GKCGSCG
CDS_PPDK_ZM_c30.23	CDS_PPDK_OS_c30.3	5.3633e-03	CGGCGCC	CGCCGCC
CDS_PPDK_ZM_c30.23	CDS_PPDK_OS_c30.107	7.9997e-03	GGCGCCG	GGAGCC-
CDS_PPDK_ZM_c30.33	CDS_PPDK_OS_c30.23	5.8366e-04	CCWCCA-	CCWCCWC
CDS_PPDK_ZM_c30.33	CDS_PPDK_OS_c30.41	1.6016e-03	CCWCCA-	CCANCAT
CDS_PPDK_ZM_c30.33	CDS_PPDK_OS_c30.45	1.7624e-03	TGGWGG-	YGGTGGW
CDS_PPDK_ZM_c30.33	CDS_PPDK_OS_c30.28	2.5211e-03	-TGGWGG-	GCGGWGGC
CDS_PPDK_ZM_c30.36	CDS_PPDK_OS_c30.56	5.4210e-04	TCTTCANC	-CTTCACC
CDS_PPDK_ZM_c30.36	CDS_PPDK_OS_c30.63	1.6599e-03	GNTGAAGA	GATGAMG-
CDS_PPDK_ZM_c30.36	CDS_PPDK_OS_c30.79	5.1991e-03	--GNTGAAGA	GGGCNGGGGA
CDS_PPDK_ZM_c30.36	CDS_PPDK_OS_c30.75	7.8714e-03	-TCTTCANC-	TNCCTCNACC
CDS_PPDK_ZM_c30.37	CDS_PPDK_OS_c30.114	8.3261e-03	CCCTTCY	-CCTACC
CDS_PPDK_ZM_c30.52	CDS_PPDK_OS_c30.75	1.8774e-03	GGTTTATA--	GGTNGAGGNA
CDS_PPDK_ZM_c30.52	CDS_PPDK_OS_c30.72	1.9242e-03	-GGTTTATA-	NGGGTAGTAC
CDS_PPDK_ZM_c30.52	CDS_PPDK_OS_c30.70	7.3600e-03	-GGTTTATA-	CGGNCTGGAC
CDS_PPDK_ZM_c30.52	CDS_PPDK_OS_c30.80	7.4714e-03	-TATAAACC-	CGGNNGGCCT
CDS_PPDK_ZM_c30.57	CDS_PPDK_OS_c30.75	2.8137e-03	ATTTGAGA--	GGTNGAGGNA
CDS_PPDK_ZM_c30.59	CDS_PPDK_OS_c30.112	9.7646e-03	AATTCTCA	--TTCTCG
CDS_PPDK_ZM_c30.63	CDS_PPDK_OS_c30.72	8.6979e-03	-TAGTATTG-	NGGGTAGTAC
CDS_PPDK_ZM_c30.67	CDS_PPDK_OS_c30.70	1.7775e-03	-TACANTTA-	GTCCAGNCCG
CDS_PPDK_ZM_c30.67	CDS_PPDK_OS_c30.73	5.6428e-03	-TAANTGTA-	GAGCCTGAAC
CDS_PPDK_ZM_c30.67	CDS_PPDK_OS_c30.99	7.7169e-03	TACANTTA	TCCAGTCC
CDS_PPDK_ZM_c30.67	CDS_PPDK_OS_c30.75	9.2203e-03	--TACANTTA	GGTNGAGGNA
CDS_PPDK_ZM_c30.68	CDS_PPDK_OS_c30.73	6.4724e-03	TATAAAGC--	GTTCAGGCTC
CDS_PPDK_ZM_c30.68	CDS_PPDK_OS_c30.75	6.8710e-03	GCTTTATA--	GGTNGAGGNA
CDS_PPDK_ZM_c30.68	CDS_PPDK_OS_c30.79	9.2031e-03	TATAAAGC--	TCCCCNGCCC
CDS_PPDK_ZM_c30.69	CDS_PPDK_OS_c30.72	2.1746e-03	-ATTTANTA-	NGGGTAGTAC
CDS_PPDK_ZM_c30.82	CDS_PPDK_OS_c30.99	5.7727e-03	--ACTGTA	GGACTGGA
CDS_PPDK_ZM_c30.82	CDS_PPDK_OS_c30.121	6.5051e-03	TACAGT	GGCAGT
CDS_PPDK_ZM_c30.82	CDS_PPDK_OS_c30.70	6.6070e-03	---ACTGTA-	CGGNCTGGAC
CDS_PPDK_ZM_c30.93	CDS_PPDK_OS_c30.132	5.5622e-03	TACCAA	CGCCAA
CDS_PPDK_ZM_c30.93	CDS_PPDK_OS_c30.133	5.8301e-03	TTGGTA	TTGGCC
CDS_PPDK_ZM_c30.96	CDS_PPDK_OS_c30.19	7.9590e-03	AGTTAC--	AGRTWCAT
CDS_PPDK_ZM_c30.101	CDS_PPDK_OS_c30.121	7.1307e-03	AGTGTC	ACTGCC
CDS_PPDK_ZM_c30.108	CDS_PPDK_OS_c30.139	7.3863e-03	GCTTTA	GCTTGG
CDS_PPDK_ZM_c30.109	CDS_PPDK_OS_c30.100	1.4300e-03	GGTATT	GGTAGT
CDS_PPDK_ZM_c30.109	CDS_PPDK_OS_c30.116	5.8964e-03	-GGTATT	CGGNAT-
motif_1_id	motif_2_id	p_value	motif_1_cons	motif_2_cons
intron_PPDK_ZM_c30.1	intron_PPDK_OS_c30.1	2.4652e-06	TTTTTTTT	TTTTTTTT
intron_PPDK_ZM_c30.1	intron_PPDK_OS_c30.13	2.4652e-06	AAAAAAAA	AAAAAAAA
intron_PPDK_ZM_c30.1	intron_PPDK_OS_c30.9	8.1967e-04	AAAAAAAA	AAAAGAAA
intron_PPDK_ZM_c30.1	intron_PPDK_OS_c30.7	1.2882e-03	TTTTTTTT	KTTCTTTT
intron_PPDK_ZM_c30.1	intron_PPDK_OS_c30.24	1.8142e-03	TTTTTTTT	TTATWTTT
intron_PPDK_ZM_c30.2	intron_PPDK_OS_c30.10	1.3289e-06	ATATATAT	ATATATAT
intron_PPDK_ZM_c30.2	intron_PPDK_OS_c30.27	1.3597e-04	ATATATAT	ATRTATR-
intron_PPDK_ZM_c30.5	intron_PPDK_OS_c30.1	2.5788e-06	TTTTWTTT	TTTTTTTT
intron_PPDK_ZM_c30.5	intron_PPDK_OS_c30.13	2.5788e-06	AAAWAAAA	AAAAAAAA
intron_PPDK_ZM_c30.5	intron_PPDK_OS_c30.24	3.1858e-04	TTTTWTTT	TTATWTTT
intron_PPDK_ZM_c30.5	intron_PPDK_OS_c30.9	8.4657e-04	AAAWAAAA	AAAAGAAA
intron_PPDK_ZM_c30.5	intron_PPDK_OS_c30.7	1.3289e-03	TTTTWTTT	KTTCTTTT
intron_PPDK_ZM_c30.7	intron_PPDK_OS_c30.1	8.4163e-04	ATTTTYTT	TTTTTTTT
intron_PPDK_ZM_c30.7	intron_PPDK_OS_c30.13	8.4163e-04	AARAAAAT	AAAAAAAA
intron_PPDK_ZM_c30.12	intron_PPDK_OS_c30.9	5.7868e-04	AAAACAAA	AAAAGAAA
intron_PPDK_ZM_c30.12	intron_PPDK_OS_c30.1	1.0252e-03	TTTGTTTT	TTTTTTTT
intron_PPDK_ZM_c30.12	intron_PPDK_OS_c30.13	1.0252e-03	AAAACAAA	AAAAAAAA
intron_PPDK_ZM_c30.12	intron_PPDK_OS_c30.7	2.1811e-03	TTTGTTTT	KTTCTTTT
intron_PPDK_ZM_c30.16	intron_PPDK_OS_c30.9	6.7417e-06	TTTCTTYT	TTTCTTTT
intron_PPDK_ZM_c30.16	intron_PPDK_OS_c30.7	1.2350e-05	ARAAGAAA	AAAAGAAM
intron_PPDK_ZM_c30.16	intron_PPDK_OS_c30.1	8.7924e-04	ARAAGAAA	AAAAAAAA
intron_PPDK_ZM_c30.16	intron_PPDK_OS_c30.13	8.7924e-04	ARAAGAAA	AAAAAAAA
intron_PPDK_ZM_c30.17	intron_PPDK_OS_c30.1	1.0159e-03	GARAAAAA	AAAAAAAA
intron_PPDK_ZM_c30.17	intron_PPDK_OS_c30.13	1.0159e-03	GARAAAAA	AAAAAAAA
intron_PPDK_ZM_c30.17	intron_PPDK_OS_c30.9	8.5489e-03	GARAAAAA	AAAAGAAA
intron_PPDK_ZM_c30.23	intron_PPDK_OS_c30.27	1.9718e-03	TATTTATN	-ATRTATR
intron_PPDK_ZM_c30.34	intron_PPDK_OS_c30.10	7.6326e-05	ATATNTAT	ATATATAT
intron_PPDK_ZM_c30.34	intron_PPDK_OS_c30.27	4.2322e-03	ATATNTAT	ATRTATR-
intron_PPDK_ZM_c30.44	intron_PPDK_OS_c30.27	3.6860e-04	ATATATGT	ATRTATR-
intron_PPDK_ZM_c30.44	intron_PPDK_OS_c30.10	3.9438e-04	ACATATAT	ATATATAT
intron_PPDK_ZM_c30.46	intron_PPDK_OS_c30.9	1.4030e-03	AATCAGAAAC	-AAAAGAAA-
intron_PPDK_ZM_c30.46	intron_PPDK_OS_c30.7	1.6807e-03	AATCAGAAAC	-AAAAGAAM-
intron_PPDK_ZM_c30.46	intron_PPDK_OS_c30.24	2.5184e-03	GTTTCTGATT	--TTATWTTT
intron_PPDK_ZM_c30.46	intron_PPDK_OS_c30.1	7.6446e-03	AATCAGAAAC	-AAAAAAAA-
intron_PPDK_ZM_c30.46	intron_PPDK_OS_c30.13	7.6446e-03	AATCAGAAAC	-AAAAAAAA-
intron_PPDK_ZM_c30.47	intron_PPDK_OS_c30.24	1.3671e-03	ANAAAATCAG	-AAAWATAA-
intron_PPDK_ZM_c30.47	intron_PPDK_OS_c30.7	4.4667e-03	CTGATTTTNT	KTTCTTTT--
intron_PPDK_ZM_c30.47	intron_PPDK_OS_c30.1	6.1013e-03	ANAAAATCAG	-AAAAAAAA-
intron_PPDK_ZM_c30.47	intron_PPDK_OS_c30.13	6.1013e-03	ANAAAATCAG	-AAAAAAAA-
intron_PPDK_ZM_c30.49	intron_PPDK_OS_c30.1	5.3101e-04	NTTTTNTTGG	TTTTTTTT--
intron_PPDK_ZM_c30.49	intron_PPDK_OS_c30.13	5.3101e-04	CCAANAAAAN	--AAAAAAAA
intron_PPDK_ZM_c30.49	intron_PPDK_OS_c30.24	1.8900e-03	NTTTTNTTGG	-TTATWTTT-
intron_PPDK_ZM_c30.49	intron_PPDK_OS_c30.7	2.0397e-03	CCAANAAAAN	--AAAAGAAM
intron_PPDK_ZM_c30.49	intron_PPDK_OS_c30.9	3.4749e-03	NTTTTNTTGG	--TTTCTTTT
intron_PPDK_ZM_c30.50	intron_PPDK_OS_c30.1	7.2733e-04	CAMAACAAAC	-AAAAAAAA-
intron_PPDK_ZM_c30.50	intron_PPDK_OS_c30.13	7.2733e-04	CAMAACAAAC	-AAAAAAAA-
intron_PPDK_ZM_c30.50	intron_PPDK_OS_c30.9	1.0684e-03	CAMAACAAAC	-AAAAGAAA-
intron_PPDK_ZM_c30.50	intron_PPDK_OS_c30.7	1.2943e-03	CAMAACAAAC	-AAAAGAAM-
intron_PPDK_ZM_c30.51	intron_PPDK_OS_c30.24	3.2158e-03	GCTTCTGATT	--TTATWTTT
intron_PPDK_ZM_c30.51	intron_PPDK_OS_c30.7	5.9271e-03	GCTTCTGATT	-KTTCTTTT-
intron_PPDK_ZM_c30.52	intron_PPDK_OS_c30.1	4.1261e-04	CAANANAAAC	-AAAAAAAA-
intron_PPDK_ZM_c30.52	intron_PPDK_OS_c30.13	4.1261e-04	CAANANAAAC	-AAAAAAAA-
intron_PPDK_ZM_c30.52	intron_PPDK_OS_c30.9	7.5192e-04	CAANANAAAC	-AAAAGAAA-
intron_PPDK_ZM_c30.52	intron_PPDK_OS_c30.7	9.5248e-04	GTTTNTNTTG	-KTTCTTTT-
intron_PPDK_ZM_c30.52	intron_PPDK_OS_c30.24	3.0196e-03	GTTTNTNTTG	--TTATWTTT
intron_PPDK_ZM_c30.53	intron_PPDK_OS_c30.7	2.5423e-03	CTGATNTGTT	--KTTCTTTT
intron_PPDK_ZM_c30.53	intron_PPDK_OS_c30.24	3.0991e-03	CTGATNTGTT	-TTATWTTT-
intron_PPDK_ZM_c30.57	intron_PPDK_OS_c30.9	8.0759e-03	AACRGATA	AAAAGAAA
intron_PPDK_ZM_c30.59	intron_PPDK_OS_c30.24	2.5846e-03	TTCTGATT	TTATWTTT
intron_PPDK_ZM_c30.59	intron_PPDK_OS_c30.1	8.5636e-03	TTCTGATT	TTTTTTTT
intron_PPDK_ZM_c30.59	intron_PPDK_OS_c30.13	8.5636e-03	AATCAGAA	AAAAAAAA
intron_PPDK_ZM_c30.60	intron_PPDK_OS_c30.24	2.4632e-03	ATNTGTTT	TTATWTTT
intron_PPDK_ZM_c30.60	intron_PPDK_OS_c30.1	7.9006e-03	AAACANAT	AAAAAAAA
intron_PPDK_ZM_c30.60	intron_PPDK_OS_c30.13	7.9006e-03	AAACANAT	AAAAAAAA
intron_PPDK_ZM_c30.61	intron_PPDK_OS_c30.1	6.9618e-03	TTGTTATG	TTTTTTTT
intron_PPDK_ZM_c30.61	intron_PPDK_OS_c30.13	6.9618e-03	TTGTTATG	TTTTTTTT
intron_PPDK_ZM_c30.63	intron_PPDK_OS_c30.1	5.4445e-03	TATGTNTT	TTTTTTTT
intron_PPDK_ZM_c30.63	intron_PPDK_OS_c30.13	5.4445e-03	AANACATA	AAAAAAAA
intron_PPDK_ZM_c30.63	intron_PPDK_OS_c30.24	7.9726e-03	-TATGTNTT	TTATWTTT-
intron_PPDK_ZM_c30.63	intron_PPDK_OS_c30.9	8.5934e-03	TATGTNTT	TTTCTTTT
intron_PPDK_ZM_c30.64	intron_PPDK_OS_c30.9	2.5965e-03	TTGGTTTC	TTTCTTTT
intron_PPDK_ZM_c30.64	intron_PPDK_OS_c30.1	6.2468e-03	GAAACCAA	AAAAAAAA
intron_PPDK_ZM_c30.64	intron_PPDK_OS_c30.13	6.2468e-03	GAAACCAA	AAAAAAAA
intron_PPDK_ZM_c30.68	intron_PPDK_OS_c30.1	6.1824e-03	TTGTTCCT	TTTTTTTT
intron_PPDK_ZM_c30.68	intron_PPDK_OS_c30.13	6.1824e-03	AGGAACAA	AAAAAAAA
intron_PPDK_ZM_c30.69	intron_PPDK_OS_c30.1	5.8530e-03	GGAAACAA	AAAAAAAA
intron_PPDK_ZM_c30.69	intron_PPDK_OS_c30.13	5.8530e-03	GGAAACAA	AAAAAAAA
intron_PPDK_ZM_c30.73	intron_PPDK_OS_c30.24	4.9334e-03	-TAYGTT-	TTATWTTT
intron_PPDK_ZM_c30.79	intron_PPDK_OS_c30.5	1.8259e-04	-GATCGA	NGATCGA
intron_PPDK_ZM_c30.79	intron_PPDK_OS_c30.14	5.1399e-03	TCGATC-	TCCNTCC
intron_PPDK_ZM_c30.82	intron_PPDK_OS_c30.17	5.6016e-03	TGTGCG-	TNTGCAG
intron_PPDK_ZM_c30.85	intron_PPDK_OS_c30.17	5.4553e-03	-CGCAAA	CTGCANA
intron_PPDK_ZM_c30.96	intron_PPDK_OS_c30.27	8.0909e-03	-TATCTG	ATRTATR

## Sheet: NADP-ME
motif_1_id	motif_2_id	p_value	motif_1_cons	motif_2_cons
promoter_NADP-ME_ZM_c30.5	promoter_NADP-ME_OS_c30.51	9.4946e-03	NNSACGTSNN	-TTACGT---
promoter_NADP-ME_ZM_c30.6	promoter_NADP-ME_OS_c30.136	2.8751e-03	GNCNGTTG--	AGCGGTTCGA
promoter_NADP-ME_ZM_c30.6	promoter_NADP-ME_OS_c30.141	5.1063e-03	--GNCNGTTG	TGGGCCGTAA
promoter_NADP-ME_ZM_c30.26	promoter_NADP-ME_OS_c30.51	8.0640e-03	NNSACGTSNN	-TTACGT---
promoter_NADP-ME_ZM_c30.28	promoter_NADP-ME_OS_c30.75	4.7477e-05	TTTWTTTT	TTTNTTTT
promoter_NADP-ME_ZM_c30.28	promoter_NADP-ME_OS_c30.77	5.8516e-05	AAAAWAAA	AAAANAAA
promoter_NADP-ME_ZM_c30.28	promoter_NADP-ME_OS_c30.55	1.1124e-04	AAAAWAAA	AAAAAAAA
promoter_NADP-ME_ZM_c30.28	promoter_NADP-ME_OS_c30.58	2.8594e-04	TTTWTTTT	TTTTTTTW
promoter_NADP-ME_ZM_c30.28	promoter_NADP-ME_OS_c30.99	4.9997e-03	AAAAWAAA	GAAAAAAA
promoter_NADP-ME_ZM_c30.29	promoter_NADP-ME_OS_c30.59	1.2056e-04	ATATATAT	AWATATNT
promoter_NADP-ME_ZM_c30.29	promoter_NADP-ME_OS_c30.72	1.1511e-03	ATATATAT	-YATATWT
promoter_NADP-ME_ZM_c30.31	promoter_NADP-ME_OS_c30.62	9.8270e-04	CCWCCTC-	CCTCCNCC
promoter_NADP-ME_ZM_c30.31	promoter_NADP-ME_OS_c30.56	1.1587e-03	CCWCCTC-	CYYCCTCC
promoter_NADP-ME_ZM_c30.31	promoter_NADP-ME_OS_c30.66	2.1433e-03	CCWCCTC	CCWCCWC
promoter_NADP-ME_ZM_c30.31	promoter_NADP-ME_OS_c30.193	3.8068e-03	GAGGWGG	-AGTAGG
promoter_NADP-ME_ZM_c30.31	promoter_NADP-ME_OS_c30.60	6.0102e-03	GAGGWGG	GNGGTGG
promoter_NADP-ME_ZM_c30.32	promoter_NADP-ME_OS_c30.56	2.3183e-03	-GAGRGAG	GGAGGRRG
promoter_NADP-ME_ZM_c30.33	promoter_NADP-ME_OS_c30.55	1.8296e-04	AAANAAAA	AAAAAAAA
promoter_NADP-ME_ZM_c30.33	promoter_NADP-ME_OS_c30.58	4.5640e-04	AAANAAAA	WAAAAAAA
promoter_NADP-ME_ZM_c30.33	promoter_NADP-ME_OS_c30.70	5.7563e-04	TTTTNTTT	ATWTTTTT
promoter_NADP-ME_ZM_c30.33	promoter_NADP-ME_OS_c30.77	1.4391e-03	AAANAAAA	AAAANAAA
promoter_NADP-ME_ZM_c30.33	promoter_NADP-ME_OS_c30.75	1.4659e-03	TTTTNTTT	TTTNTTTT
promoter_NADP-ME_ZM_c30.39	promoter_NADP-ME_OS_c30.124	5.1924e-03	-AACCAAAC	CAANCAAA-
promoter_NADP-ME_ZM_c30.40	promoter_NADP-ME_OS_c30.60	2.1779e-03	GGCGGYGG	-GNGGTGG
promoter_NADP-ME_ZM_c30.40	promoter_NADP-ME_OS_c30.62	2.4536e-03	CCRCCGCC	CCTCCNCC
promoter_NADP-ME_ZM_c30.41	promoter_NADP-ME_OS_c30.58	4.1316e-03	TATTTWTA	TTTTTTTW
promoter_NADP-ME_ZM_c30.41	promoter_NADP-ME_OS_c30.70	6.7636e-03	TAWAAATA-	-AAAAAWAT
promoter_NADP-ME_ZM_c30.41	promoter_NADP-ME_OS_c30.55	8.8517e-03	TAWAAATA-	-AAAAAAAA
promoter_NADP-ME_ZM_c30.43	promoter_NADP-ME_OS_c30.124	4.3598e-03	GTTTGGTT-	-TTTGNTTG
promoter_NADP-ME_ZM_c30.45	promoter_NADP-ME_OS_c30.63	8.7390e-03	GASGANGA-	--SGAGGAG
promoter_NADP-ME_ZM_c30.45	promoter_NADP-ME_OS_c30.66	9.8777e-03	TCNTCSTC	-CCWCCWC
promoter_NADP-ME_ZM_c30.49	promoter_NADP-ME_OS_c30.179	3.3585e-03	GACGGTG	-ACGCTG
promoter_NADP-ME_ZM_c30.52	promoter_NADP-ME_OS_c30.72	1.6401e-03	TATATTNT	YATATWT-
promoter_NADP-ME_ZM_c30.52	promoter_NADP-ME_OS_c30.75	4.4070e-03	TATATTNT	TTTNTTTT
promoter_NADP-ME_ZM_c30.52	promoter_NADP-ME_OS_c30.70	5.2866e-03	-ANAATATA	AAAAAWAT-
promoter_NADP-ME_ZM_c30.52	promoter_NADP-ME_OS_c30.77	5.9310e-03	ANAATATA	AAAANAAA
promoter_NADP-ME_ZM_c30.53	promoter_NADP-ME_OS_c30.194	8.0044e-03	GAKGAGA	GATCAG-
promoter_NADP-ME_ZM_c30.55	promoter_NADP-ME_OS_c30.99	2.0611e-03	-TTTTTTCY	TTTTTTTC-
promoter_NADP-ME_ZM_c30.55	promoter_NADP-ME_OS_c30.58	3.1114e-03	TTTTTTCY	TTTTTTTW
promoter_NADP-ME_ZM_c30.55	promoter_NADP-ME_OS_c30.55	3.2884e-03	RGAAAAAA	AAAAAAAA
promoter_NADP-ME_ZM_c30.56	promoter_NADP-ME_OS_c30.66	3.6672e-03	CCRCCAC	CCWCCWC
promoter_NADP-ME_ZM_c30.56	promoter_NADP-ME_OS_c30.60	5.0149e-03	GTGGYGG	GNGGTGG
promoter_NADP-ME_ZM_c30.74	promoter_NADP-ME_OS_c30.136	5.8934e-03	---GGYTCGG	AGCGGTTCGA
promoter_NADP-ME_ZM_c30.75	promoter_NADP-ME_OS_c30.70	1.2539e-04	AAANAAAT	AAAAAWAT
promoter_NADP-ME_ZM_c30.75	promoter_NADP-ME_OS_c30.97	1.7527e-03	AAANAAAT	AAACAWA-
promoter_NADP-ME_ZM_c30.75	promoter_NADP-ME_OS_c30.77	2.0889e-03	ATTTNTTT-	-TTTNTTTT
promoter_NADP-ME_ZM_c30.75	promoter_NADP-ME_OS_c30.75	2.1604e-03	ATTTNTTT-	-TTTNTTTT
promoter_NADP-ME_ZM_c30.75	promoter_NADP-ME_OS_c30.58	2.7268e-03	ATTTNTTT-	-TTTTTTTW
promoter_NADP-ME_ZM_c30.105	promoter_NADP-ME_OS_c30.60	2.0275e-03	GCNGTGGC	GNGGTGG-
promoter_NADP-ME_ZM_c30.111	promoter_NADP-ME_OS_c30.48	8.8130e-03	--ATAAATA	NAATYATTA
promoter_NADP-ME_ZM_c30.114	promoter_NADP-ME_OS_c30.48	1.0631e-03	-TATYATTT	NAATYATTA
promoter_NADP-ME_ZM_c30.116	promoter_NADP-ME_OS_c30.99	7.5965e-03	TTTTYAT-	TTTTTTTC
promoter_NADP-ME_ZM_c30.121	promoter_NADP-ME_OS_c30.56	9.8925e-04	GGAMGARG	GGAGGRRG
promoter_NADP-ME_ZM_c30.121	promoter_NADP-ME_OS_c30.62	2.7547e-03	GGAMGARG	GGNGGAGG
promoter_NADP-ME_ZM_c30.121	promoter_NADP-ME_OS_c30.63	5.6574e-03	GGAMGARG	SGAGGAG-
promoter_NADP-ME_ZM_c30.123	promoter_NADP-ME_OS_c30.149	1.4899e-03	GAAGCCTGTG	--AACCGGTG
promoter_NADP-ME_ZM_c30.123	promoter_NADP-ME_OS_c30.176	3.1020e-03	GAAGCCTGTG	--ACCCTG--
promoter_NADP-ME_ZM_c30.123	promoter_NADP-ME_OS_c30.153	4.4033e-03	GAAGCCTGTG	-GAACCCGT-
promoter_NADP-ME_ZM_c30.124	promoter_NADP-ME_OS_c30.155	2.8773e-03	CTCGAAAACG	--GTAAACCG
promoter_NADP-ME_ZM_c30.125	promoter_NADP-ME_OS_c30.176	2.9380e-03	TGAAGCCTGG	---ACCCTG-
promoter_NADP-ME_ZM_c30.127	promoter_NADP-ME_OS_c30.155	9.4628e-04	TTAAAGNGGG	GTAAACCG--
promoter_NADP-ME_ZM_c30.127	promoter_NADP-ME_OS_c30.13	3.1020e-03	CCCNCTTTAA	---CCTTTW-
promoter_NADP-ME_ZM_c30.129	promoter_NADP-ME_OS_c30.129	5.0421e-03	CAAGAGACTC	-AAGAGAAA-
promoter_NADP-ME_ZM_c30.130	promoter_NADP-ME_OS_c30.119	8.9973e-04	TAGAAACTAA	--AAAACYAA
promoter_NADP-ME_ZM_c30.130	promoter_NADP-ME_OS_c30.97	2.9144e-03	TAGAAACTAA	---AAACAWA
promoter_NADP-ME_ZM_c30.130	promoter_NADP-ME_OS_c30.51	4.9253e-03	TTAGTTTCTA	TTACGT----
promoter_NADP-ME_ZM_c30.130	promoter_NADP-ME_OS_c30.77	5.0614e-03	TAGAAACTAA	--AAAANAAA
promoter_NADP-ME_ZM_c30.130	promoter_NADP-ME_OS_c30.99	5.1934e-03	TTAGTTTCTA	TTTTTTTC--
promoter_NADP-ME_ZM_c30.132	promoter_NADP-ME_OS_c30.176	3.3122e-03	GAAGCCTG	--ACCCTG
promoter_NADP-ME_ZM_c30.132	promoter_NADP-ME_OS_c30.153	8.1668e-03	GAAGCCTG	GAACCCGT
promoter_NADP-ME_ZM_c30.133	promoter_NADP-ME_OS_c30.51	1.0094e-03	CGTTTGCGTG	---TTACGT-
promoter_NADP-ME_ZM_c30.133	promoter_NADP-ME_OS_c30.124	1.5858e-03	CGTTTGCGTG	--TTTGNTTG
promoter_NADP-ME_ZM_c30.134	promoter_NADP-ME_OS_c30.100	3.0444e-03	GGGTGTTTGG	-TGTGTTT--
promoter_NADP-ME_ZM_c30.134	promoter_NADP-ME_OS_c30.81	5.2424e-03	GGGTGTTTGG	--GTGNGTG-
promoter_NADP-ME_ZM_c30.135	promoter_NADP-ME_OS_c30.155	8.0996e-04	NGGGTTTTCA	-CGGTTTAC-
promoter_NADP-ME_ZM_c30.136	promoter_NADP-ME_OS_c30.119	3.3800e-03	CAAAACGACG	-AAAACYAA-
promoter_NADP-ME_ZM_c30.136	promoter_NADP-ME_OS_c30.149	6.1746e-03	CGTCGTTTTG	CACCGGTT--
promoter_NADP-ME_ZM_c30.136	promoter_NADP-ME_OS_c30.77	7.2781e-03	CGTCGTTTTG	-TTTNTTTT-
promoter_NADP-ME_ZM_c30.137	promoter_NADP-ME_OS_c30.136	6.8366e-03	AGAGACTC--	AGCGGTTCGA
promoter_NADP-ME_ZM_c30.138	promoter_NADP-ME_OS_c30.150	5.1842e-03	TCTGTCGT	ACTGTCCG
promoter_NADP-ME_ZM_c30.140	promoter_NADP-ME_OS_c30.179	2.5152e-03	TGACGGTG	--ACGCTG
promoter_NADP-ME_ZM_c30.140	promoter_NADP-ME_OS_c30.148	5.1856e-03	CACCGTCA	AACCGCTA
promoter_NADP-ME_ZM_c30.141	promoter_NADP-ME_OS_c30.155	3.5341e-03	CGAAAACG	GTAAACCG
promoter_NADP-ME_ZM_c30.141	promoter_NADP-ME_OS_c30.13	8.5906e-03	CGTTTTCG	CCTTTW--
promoter_NADP-ME_ZM_c30.142	promoter_NADP-ME_OS_c30.136	8.9380e-04	TAGAACGG--	TCGAACCGCT
promoter_NADP-ME_ZM_c30.142	promoter_NADP-ME_OS_c30.134	1.8021e-03	--CCGTTCTA	AACCGGTATA
promoter_NADP-ME_ZM_c30.143	promoter_NADP-ME_OS_c30.136	4.7855e-03	-GTCATTCG-	AGCGGTTCGA
promoter_NADP-ME_ZM_c30.144	promoter_NADP-ME_OS_c30.136	1.2648e-03	TCTTACCG--	TCGAACCGCT
promoter_NADP-ME_ZM_c30.144	promoter_NADP-ME_OS_c30.150	5.0078e-03	CGGTAAGA	CGGACAGT
promoter_NADP-ME_ZM_c30.146	promoter_NADP-ME_OS_c30.48	9.2415e-04	TCATCGTT-	NAATYATTA
promoter_NADP-ME_ZM_c30.146	promoter_NADP-ME_OS_c30.179	2.6705e-03	AACGATGA	-ACGCTG-
promoter_NADP-ME_ZM_c30.148	promoter_NADP-ME_OS_c30.153	1.2155e-03	AAACGNGT	GAACCCGT
promoter_NADP-ME_ZM_c30.148	promoter_NADP-ME_OS_c30.134	2.3288e-03	-ACNCGTTT-	AACCGGTATA
promoter_NADP-ME_ZM_c30.148	promoter_NADP-ME_OS_c30.148	7.8910e-03	AAACGNGT	AACCGCTA
promoter_NADP-ME_ZM_c30.150	promoter_NADP-ME_OS_c30.172	9.1928e-03	CATTCG	AAGTCG
promoter_NADP-ME_ZM_c30.151	promoter_NADP-ME_OS_c30.136	5.1334e-03	-TTCGTTCG-	AGCGGTTCGA
promoter_NADP-ME_ZM_c30.152	promoter_NADP-ME_OS_c30.133	3.0863e-03	-GTACGGGA-	TGCACCGGTT
promoter_NADP-ME_ZM_c30.153	promoter_NADP-ME_OS_c30.136	7.6144e-03	-CGAAACTA-	TCGAACCGCT
promoter_NADP-ME_ZM_c30.153	promoter_NADP-ME_OS_c30.155	8.1520e-03	TAGTTTCG	CGGTTTAC
promoter_NADP-ME_ZM_c30.154	promoter_NADP-ME_OS_c30.100	3.7405e-03	CGTGTTTG	TGTGTTT-
promoter_NADP-ME_ZM_c30.154	promoter_NADP-ME_OS_c30.81	9.0146e-03	CAAACACG	CACNCAC-
promoter_NADP-ME_ZM_c30.154	promoter_NADP-ME_OS_c30.97	9.7791e-03	CGTGTTTG	TWTGTTT-
promoter_NADP-ME_ZM_c30.155	promoter_NADP-ME_OS_c30.100	2.7217e-03	CGTGTT-	TGTGTTT
promoter_NADP-ME_ZM_c30.155	promoter_NADP-ME_OS_c30.153	3.5956e-03	-AACACG-	GAACCCGT
promoter_NADP-ME_ZM_c30.155	promoter_NADP-ME_OS_c30.172	7.3933e-03	AACACG	AAGTCG
promoter_NADP-ME_ZM_c30.156	promoter_NADP-ME_OS_c30.176	6.1536e-03	ATCGTG	ACCCTG
promoter_NADP-ME_ZM_c30.157	promoter_NADP-ME_OS_c30.13	1.3405e-03	CGTTTT	CCTTTW
promoter_NADP-ME_ZM_c30.157	promoter_NADP-ME_OS_c30.119	1.6626e-03	--CGTTTT	TTRGTTTT
promoter_NADP-ME_ZM_c30.157	promoter_NADP-ME_OS_c30.155	4.2774e-03	--AAAACG	GTAAACCG
promoter_NADP-ME_ZM_c30.157	promoter_NADP-ME_OS_c30.77	6.1840e-03	AAAACG--	AAAANAAA
promoter_NADP-ME_ZM_c30.157	promoter_NADP-ME_OS_c30.75	7.7435e-03	--CGTTTT	TTTNTTTT
promoter_NADP-ME_ZM_c30.159	promoter_NADP-ME_OS_c30.179	3.5803e-04	CACCGT	CAGCGT
promoter_NADP-ME_ZM_c30.159	promoter_NADP-ME_OS_c30.133	1.8156e-03	--ACGGTG--	AACCGGTGCA
promoter_NADP-ME_ZM_c30.159	promoter_NADP-ME_OS_c30.149	1.9302e-03	--ACGGTG	AACCGGTG
promoter_NADP-ME_ZM_c30.160	promoter_NADP-ME_OS_c30.179	3.6881e-04	CATCGT	CAGCGT
promoter_NADP-ME_ZM_c30.160	promoter_NADP-ME_OS_c30.176	6.7922e-03	ACGATG	ACCCTG
promoter_NADP-ME_ZM_c30.160	promoter_NADP-ME_OS_c30.168	9.6929e-03	CATCGT	CAGAGT
promoter_NADP-ME_ZM_c30.161	promoter_NADP-ME_OS_c30.136	3.6639e-03	---GTTTCG-	AGCGGTTCGA
promoter_NADP-ME_ZM_c30.162	promoter_NADP-ME_OS_c30.153	2.0179e-03	--TCCCGT	GAACCCGT
promoter_NADP-ME_ZM_c30.162	promoter_NADP-ME_OS_c30.51	3.9569e-03	TCCCGT	TTACGT
promoter_NADP-ME_ZM_c30.165	promoter_NADP-ME_OS_c30.176	4.3204e-04	AGCCTG	ACCCTG
promoter_NADP-ME_ZM_c30.165	promoter_NADP-ME_OS_c30.179	5.8127e-03	AGCCTG	ACGCTG
promoter_NADP-ME_ZM_c30.165	promoter_NADP-ME_OS_c30.168	8.8966e-03	CAGGCT	CAGAGT
promoter_NADP-ME_ZM_c30.166	promoter_NADP-ME_OS_c30.81	5.3240e-04	-ACTCAC	CACNCAC
promoter_NADP-ME_ZM_c30.167	promoter_NADP-ME_OS_c30.136	2.3311e-03	--GAACGG--	TCGAACCGCT
promoter_NADP-ME_ZM_c30.168	promoter_NADP-ME_OS_c30.13	2.6038e-03	CCTGTA	CCTTTW
promoter_NADP-ME_ZM_c30.168	promoter_NADP-ME_OS_c30.134	2.9762e-03	--CCTGTA--	AACCGGTATA
promoter_NADP-ME_ZM_c30.168	promoter_NADP-ME_OS_c30.143	3.1065e-03	--CCTGTA	AACCGGTA
promoter_NADP-ME_ZM_c30.169	promoter_NADP-ME_OS_c30.193	3.5314e-03	AGAACG	AGTAGG
promoter_NADP-ME_ZM_c30.170	promoter_NADP-ME_OS_c30.119	1.8796e-03	TTCGTT--	TTRGTTTT
promoter_NADP-ME_ZM_c30.170	promoter_NADP-ME_OS_c30.97	3.0927e-03	-AACGAA	AAACAWA
promoter_NADP-ME_ZM_c30.170	promoter_NADP-ME_OS_c30.77	7.2858e-03	--AACGAA	AAAANAAA
promoter_NADP-ME_ZM_c30.170	promoter_NADP-ME_OS_c30.75	8.5994e-03	-TTCGTT-	TTTNTTTT
promoter_NADP-ME_ZM_c30.170	promoter_NADP-ME_OS_c30.124	8.7497e-03	-TTCGTT-	TTTGNTTG
promoter_NADP-ME_ZM_c30.171	promoter_NADP-ME_OS_c30.51	2.8778e-03	ATACGA	TTACGT
promoter_NADP-ME_ZM_c30.173	promoter_NADP-ME_OS_c30.136	3.6025e-03	--GAAGCG--	TCGAACCGCT
promoter_NADP-ME_ZM_c30.175	promoter_NADP-ME_OS_c30.48	1.9796e-03	--ACGATT-	TAATRATTN
promoter_NADP-ME_ZM_c30.175	promoter_NADP-ME_OS_c30.179	6.5683e-03	ACGATT	ACGCTG
promoter_NADP-ME_ZM_c30.176	promoter_NADP-ME_OS_c30.51	2.5394e-03	ACGATA	ACGTAA
promoter_NADP-ME_ZM_c30.176	promoter_NADP-ME_OS_c30.179	2.9255e-03	ACGATA	ACGCTG
promoter_NADP-ME_ZM_c30.177	promoter_NADP-ME_OS_c30.172	9.1608e-06	AAGTCG	AAGTCG
promoter_NADP-ME_ZM_c30.178	promoter_NADP-ME_OS_c30.193	6.1255e-04	ACTAGG	AGTAGG
promoter_NADP-ME_ZM_c30.178	promoter_NADP-ME_OS_c30.168	7.4541e-03	CCTAGT	CAGAGT
promoter_NADP-ME_ZM_c30.180	promoter_NADP-ME_OS_c30.150	2.6807e-03	--GTCAGT	CGGACAGT
promoter_NADP-ME_ZM_c30.182	promoter_NADP-ME_OS_c30.134	2.3983e-03	---CGGTAA-	AACCGGTATA
promoter_NADP-ME_ZM_c30.182	promoter_NADP-ME_OS_c30.51	2.8288e-03	TTACCG	TTACGT
promoter_NADP-ME_ZM_c30.182	promoter_NADP-ME_OS_c30.141	2.8947e-03	----CGGTAA	TGGGCCGTAA
promoter_NADP-ME_ZM_c30.184	promoter_NADP-ME_OS_c30.172	9.6548e-03	GAGTCT	AAGTCG
promoter_NADP-ME_ZM_c30.186	promoter_NADP-ME_OS_c30.150	2.4429e-03	-CGACAG-	CGGACAGT
promoter_NADP-ME_ZM_c30.189	promoter_NADP-ME_OS_c30.192	8.5714e-03	GCCTAT	GCAGAT
promoter_NADP-ME_ZM_c30.191	promoter_NADP-ME_OS_c30.148	2.1956e-03	--TCGGTT	TAGCGGTT
promoter_NADP-ME_ZM_c30.191	promoter_NADP-ME_OS_c30.134	2.5403e-03	AACCGA----	AACCGGTATA
promoter_NADP-ME_ZM_c30.191	promoter_NADP-ME_OS_c30.133	2.5488e-03	AACCGA----	AACCGGTGCA
promoter_NADP-ME_ZM_c30.191	promoter_NADP-ME_OS_c30.143	2.8295e-03	AACCGA--	AACCGGTA
promoter_NADP-ME_ZM_c30.191	promoter_NADP-ME_OS_c30.136	2.9458e-03	-TCGGTT---	AGCGGTTCGA
motif_1_id	motif_2_id	p_value	motif_1_cons	motif_2_cons
-
motif_1_id	motif_2_id	p_value	motif_1_cons	motif_2_cons
3UTR_NADP-ME_ZM_c30.1	3UTR_NADP-ME_OS_c30.38	3.1614e-03	CCGNC-	CCCACT
3UTR_NADP-ME_ZM_c30.1	3UTR_NADP-ME_OS_c30.19	7.4668e-03	GNCGG---	GGGGGNAA
3UTR_NADP-ME_ZM_c30.1	3UTR_NADP-ME_OS_c30.20	9.0259e-03	---GNCGG--	NANGNAGGAA
3UTR_NADP-ME_ZM_c30.4	3UTR_NADP-ME_OS_c30.27	3.7701e-03	AGATNYK-	AGAGTTGA
3UTR_NADP-ME_ZM_c30.4	3UTR_NADP-ME_OS_c30.14	4.7774e-03	-AGATNYK--	TACATACNTN
3UTR_NADP-ME_ZM_c30.4	3UTR_NADP-ME_OS_c30.46	5.7585e-03	AGATNYK	-GATAGG
3UTR_NADP-ME_ZM_c30.4	3UTR_NADP-ME_OS_c30.59	7.8996e-03	AGATNYK	AGGTNT-
3UTR_NADP-ME_ZM_c30.18	3UTR_NADP-ME_OS_c30.14	6.1304e-06	-AGCTATATGC	NANGTATGTA-
3UTR_NADP-ME_ZM_c30.18	3UTR_NADP-ME_OS_c30.13	1.7690e-04	AGCTATATGC-	-TCTNTGTTAA
3UTR_NADP-ME_ZM_c30.18	3UTR_NADP-ME_OS_c30.20	1.0261e-03	-AGCTATATGC	NANGNAGGAA-
3UTR_NADP-ME_ZM_c30.18	3UTR_NADP-ME_OS_c30.32	1.1080e-03	GCATATAGCT	GTANGTAT--
3UTR_NADP-ME_ZM_c30.18	3UTR_NADP-ME_OS_c30.24	4.0715e-03	GCATATAGCT	-CACACATG-
3UTR_NADP-ME_ZM_c30.19	3UTR_NADP-ME_OS_c30.13	1.7266e-04	AGTCGNACGG-	-TTAACANAGA
3UTR_NADP-ME_ZM_c30.19	3UTR_NADP-ME_OS_c30.20	6.7864e-04	CCGTNCGACT-	-TTCCTNCNTN
3UTR_NADP-ME_ZM_c30.19	3UTR_NADP-ME_OS_c30.14	2.6369e-03	-CCGTNCGACT	NANGTATGTA-
3UTR_NADP-ME_ZM_c30.19	3UTR_NADP-ME_OS_c30.32	3.1486e-03	AGTCGNACGG	ATACNTAC--
3UTR_NADP-ME_ZM_c30.19	3UTR_NADP-ME_OS_c30.31	4.7211e-03	CCGTNCGACT	--TTCCTCCC
3UTR_NADP-ME_ZM_c30.20	3UTR_NADP-ME_OS_c30.13	2.4907e-06	-TAGNACAGCT	TTAACANAGA-
3UTR_NADP-ME_ZM_c30.20	3UTR_NADP-ME_OS_c30.14	3.1566e-04	-AGCTGTNCTA	NANGTATGTA-
3UTR_NADP-ME_ZM_c30.20	3UTR_NADP-ME_OS_c30.20	5.7552e-04	TAGNACAGCT	NANGNAGGAA
3UTR_NADP-ME_ZM_c30.20	3UTR_NADP-ME_OS_c30.22	7.1624e-04	TAGNACAGCT	TAACANAG--
3UTR_NADP-ME_ZM_c30.20	3UTR_NADP-ME_OS_c30.32	5.6282e-03	TAGNACAGCT	--GTANGTAT
3UTR_NADP-ME_ZM_c30.21	3UTR_NADP-ME_OS_c30.13	5.4292e-05	GGCTGTGGNT-	-TCTNTGTTAA
3UTR_NADP-ME_ZM_c30.21	3UTR_NADP-ME_OS_c30.14	1.0795e-03	-GGCTGTGGNT	NANGTATGTA-
3UTR_NADP-ME_ZM_c30.21	3UTR_NADP-ME_OS_c30.24	2.6052e-03	GGCTGTGGNT	-CATGTGTG-
3UTR_NADP-ME_ZM_c30.21	3UTR_NADP-ME_OS_c30.20	3.4702e-03	GGCTGTGGNT	NANGNAGGAA
3UTR_NADP-ME_ZM_c30.22	3UTR_NADP-ME_OS_c30.13	2.0798e-04	NTGGANATGG-	-TTAACANAGA
3UTR_NADP-ME_ZM_c30.22	3UTR_NADP-ME_OS_c30.14	2.7950e-04	-CCATNTCCAN	NANGTATGTA-
3UTR_NADP-ME_ZM_c30.22	3UTR_NADP-ME_OS_c30.24	3.7159e-03	NTGGANATGG	-CACACATG-
3UTR_NADP-ME_ZM_c30.22	3UTR_NADP-ME_OS_c30.20	4.0738e-03	-CCATNTCCAN	NANGNAGGAA-
3UTR_NADP-ME_ZM_c30.23	3UTR_NADP-ME_OS_c30.13	3.6600e-07	GCAANGAAGG	TTAACANAGA
3UTR_NADP-ME_ZM_c30.23	3UTR_NADP-ME_OS_c30.20	4.5128e-04	--GCAANGAAGG	NANGNAGGAA--
3UTR_NADP-ME_ZM_c30.23	3UTR_NADP-ME_OS_c30.31	6.4312e-04	CCTTCNTTGC	--TTCCTCCC
3UTR_NADP-ME_ZM_c30.23	3UTR_NADP-ME_OS_c30.22	6.7800e-04	CCTTCNTTGC	-CTNTGTTA-
3UTR_NADP-ME_ZM_c30.23	3UTR_NADP-ME_OS_c30.14	2.5565e-03	--GCAANGAAGG	NANGTATGTA--
3UTR_NADP-ME_ZM_c30.24	3UTR_NADP-ME_OS_c30.13	1.3703e-06	GGANNAAAGG	TTAACANAGA
3UTR_NADP-ME_ZM_c30.24	3UTR_NADP-ME_OS_c30.20	1.1115e-03	CCTTTNNTCC--	--TTCCTNCNTN
3UTR_NADP-ME_ZM_c30.24	3UTR_NADP-ME_OS_c30.19	1.9453e-03	CCTTTNNTCC	--TTNCCCCC
3UTR_NADP-ME_ZM_c30.24	3UTR_NADP-ME_OS_c30.30	2.1088e-03	CCTTTNNTCC	-ATCCANTN-
3UTR_NADP-ME_ZM_c30.24	3UTR_NADP-ME_OS_c30.22	2.2197e-03	GGANNAAAGG	-TAACANAG-
3UTR_NADP-ME_ZM_c30.25	3UTR_NADP-ME_OS_c30.27	2.4214e-04	AANAGTAGGC	-AGAGTTGA-
3UTR_NADP-ME_ZM_c30.25	3UTR_NADP-ME_OS_c30.20	2.8560e-04	AANAGTAGGC	NANGNAGGAA
3UTR_NADP-ME_ZM_c30.25	3UTR_NADP-ME_OS_c30.13	2.9615e-04	AANAGTAGGC	TTAACANAGA
3UTR_NADP-ME_ZM_c30.25	3UTR_NADP-ME_OS_c30.26	1.2004e-03	GCCTACTNTT	TTCCACTC--
3UTR_NADP-ME_ZM_c30.25	3UTR_NADP-ME_OS_c30.14	1.6406e-03	-AANAGTAGGC	NANGTATGTA-
3UTR_NADP-ME_ZM_c30.26	3UTR_NADP-ME_OS_c30.13	5.8076e-06	-GAACANACCC	TTAACANAGA-
3UTR_NADP-ME_ZM_c30.26	3UTR_NADP-ME_OS_c30.14	2.1035e-05	-GGGTNTGTTC	NANGTATGTA-
3UTR_NADP-ME_ZM_c30.26	3UTR_NADP-ME_OS_c30.22	1.1123e-04	GGGTNTGTTC	--CTNTGTTA
3UTR_NADP-ME_ZM_c30.26	3UTR_NADP-ME_OS_c30.20	1.2529e-03	-GAACANACCC	NANGNAGGAA-
3UTR_NADP-ME_ZM_c30.27	3UTR_NADP-ME_OS_c30.13	1.3854e-03	--AANGAAGG	TTAACANAGA
3UTR_NADP-ME_ZM_c30.27	3UTR_NADP-ME_OS_c30.20	4.0997e-03	-AANGAAGG-	NANGNAGGAA
3UTR_NADP-ME_ZM_c30.27	3UTR_NADP-ME_OS_c30.24	9.7107e-03	AANGAAGG	CACACATG
3UTR_NADP-ME_ZM_c30.28	3UTR_NADP-ME_OS_c30.32	1.4013e-04	NGNTAGCTAT	--GTANGTAT
3UTR_NADP-ME_ZM_c30.28	3UTR_NADP-ME_OS_c30.14	2.4449e-04	-NGNTAGCTAT	NANGTATGTA-
3UTR_NADP-ME_ZM_c30.28	3UTR_NADP-ME_OS_c30.20	6.5088e-04	ATAGCTANCN-	-TTCCTNCNTN
3UTR_NADP-ME_ZM_c30.28	3UTR_NADP-ME_OS_c30.31	1.3335e-03	NGNTAGCTAT	-GGGAGGAA-
3UTR_NADP-ME_ZM_c30.28	3UTR_NADP-ME_OS_c30.13	1.6669e-03	ATAGCTANCN	TTAACANAGA
3UTR_NADP-ME_ZM_c30.30	3UTR_NADP-ME_OS_c30.20	6.2375e-05	-ACGGAGTA-	NANGNAGGAA
3UTR_NADP-ME_ZM_c30.31	3UTR_NADP-ME_OS_c30.60	9.9413e-03	GTCGGACG	-TGGGMC-
3UTR_NADP-ME_ZM_c30.32	3UTR_NADP-ME_OS_c30.47	2.4535e-03	ATTACCCT	CTTACC--
3UTR_NADP-ME_ZM_c30.32	3UTR_NADP-ME_OS_c30.20	2.9063e-03	-AGGGTAAT-	NANGNAGGAA
3UTR_NADP-ME_ZM_c30.32	3UTR_NADP-ME_OS_c30.14	3.6653e-03	-ATTACCCT-	TACATACNTN
3UTR_NADP-ME_ZM_c30.33	3UTR_NADP-ME_OS_c30.30	3.8795e-03	-ACMGGATT	NANTGGAT-
3UTR_NADP-ME_ZM_c30.33	3UTR_NADP-ME_OS_c30.43	4.7411e-03	ACMGGATT	ACGCGA--
3UTR_NADP-ME_ZM_c30.34	3UTR_NADP-ME_OS_c30.32	1.6884e-03	CTATATGC	ATACNTAC
3UTR_NADP-ME_ZM_c30.34	3UTR_NADP-ME_OS_c30.14	5.4276e-03	-CTATATGC-	NANGTATGTA
3UTR_NADP-ME_ZM_c30.34	3UTR_NADP-ME_OS_c30.13	5.4924e-03	-CTATATGC-	TCTNTGTTAA
3UTR_NADP-ME_ZM_c30.34	3UTR_NADP-ME_OS_c30.22	7.7238e-03	GCATATAG	TAACANAG
3UTR_NADP-ME_ZM_c30.35	3UTR_NADP-ME_OS_c30.60	1.4883e-03	TAGGCCAA	TGGGMC--
3UTR_NADP-ME_ZM_c30.35	3UTR_NADP-ME_OS_c30.19	3.1607e-03	TAGGCCAA	GGGGGNAA
3UTR_NADP-ME_ZM_c30.35	3UTR_NADP-ME_OS_c30.13	6.2830e-03	--TAGGCCAA	TCTNTGTTAA
3UTR_NADP-ME_ZM_c30.35	3UTR_NADP-ME_OS_c30.26	7.6558e-03	TAGGCCAA	GAGTGGAA
3UTR_NADP-ME_ZM_c30.36	3UTR_NADP-ME_OS_c30.20	2.2201e-03	-TGGGAGTT-	NANGNAGGAA
3UTR_NADP-ME_ZM_c30.36	3UTR_NADP-ME_OS_c30.13	2.4079e-03	--AACTCCCA	TTAACANAGA
3UTR_NADP-ME_ZM_c30.38	3UTR_NADP-ME_OS_c30.55	3.5377e-03	ATAGGG	ACTGGG
3UTR_NADP-ME_ZM_c30.38	3UTR_NADP-ME_OS_c30.38	4.0811e-03	CCCTAT	CCCACT
3UTR_NADP-ME_ZM_c30.38	3UTR_NADP-ME_OS_c30.46	4.8422e-03	-ATAGGG	GATAGG-
3UTR_NADP-ME_ZM_c30.39	3UTR_NADP-ME_OS_c30.26	1.1219e-03	GAGTAGGC	GAGTGGAA
3UTR_NADP-ME_ZM_c30.39	3UTR_NADP-ME_OS_c30.20	1.9063e-03	-GAGTAGGC-	NANGNAGGAA
3UTR_NADP-ME_ZM_c30.39	3UTR_NADP-ME_OS_c30.38	2.8692e-03	GAGTAGGC	-AGTGGG-
3UTR_NADP-ME_ZM_c30.39	3UTR_NADP-ME_OS_c30.30	4.9998e-03	GAGTAGGC	NANTGGAT
3UTR_NADP-ME_ZM_c30.40	3UTR_NADP-ME_OS_c30.60	2.3092e-03	AGGCCCCT	-GKCCCA-
3UTR_NADP-ME_ZM_c30.40	3UTR_NADP-ME_OS_c30.19	5.9482e-03	AGGGGCCT	GGGGGNAA
3UTR_NADP-ME_ZM_c30.40	3UTR_NADP-ME_OS_c30.20	6.3560e-03	-AGGGGCCT-	NANGNAGGAA
3UTR_NADP-ME_ZM_c30.40	3UTR_NADP-ME_OS_c30.14	8.1751e-03	-AGGCCCCT-	NANGTATGTA
3UTR_NADP-ME_ZM_c30.41	3UTR_NADP-ME_OS_c30.60	1.6005e-03	GTTTGGCC	--TGGGMC
3UTR_NADP-ME_ZM_c30.41	3UTR_NADP-ME_OS_c30.30	5.7695e-03	GTTTGGCC	NANTGGAT
3UTR_NADP-ME_ZM_c30.41	3UTR_NADP-ME_OS_c30.13	8.0612e-03	-GGCCAAAC-	TTAACANAGA
3UTR_NADP-ME_ZM_c30.42	3UTR_NADP-ME_OS_c30.13	1.0505e-03	--AACGNAGG	TTAACANAGA
3UTR_NADP-ME_ZM_c30.42	3UTR_NADP-ME_OS_c30.20	2.5955e-03	AACGNAGG--	NANGNAGGAA
3UTR_NADP-ME_ZM_c30.42	3UTR_NADP-ME_OS_c30.22	5.3919e-03	-AACGNAGG	TAACANAG-
3UTR_NADP-ME_ZM_c30.43	3UTR_NADP-ME_OS_c30.20	9.3222e-03	-GCTACCNG-	TTCCTNCNTN
3UTR_NADP-ME_ZM_c30.44	3UTR_NADP-ME_OS_c30.25	6.9381e-03	CCAGATGC	CAAGGTTA
3UTR_NADP-ME_ZM_c30.44	3UTR_NADP-ME_OS_c30.27	7.6924e-03	CCAGATGC	AGAGTTGA
3UTR_NADP-ME_ZM_c30.45	3UTR_NADP-ME_OS_c30.19	2.0143e-04	TGGGGCAA	GGGGGNAA
3UTR_NADP-ME_ZM_c30.45	3UTR_NADP-ME_OS_c30.20	6.8731e-04	--TGGGGCAA	NANGNAGGAA
3UTR_NADP-ME_ZM_c30.45	3UTR_NADP-ME_OS_c30.60	1.0454e-03	TTGCCCCA	--GKCCCA
3UTR_NADP-ME_ZM_c30.45	3UTR_NADP-ME_OS_c30.31	1.1093e-03	TGGGGCAA	GGGAGGAA
3UTR_NADP-ME_ZM_c30.46	3UTR_NADP-ME_OS_c30.14	1.1320e-03	-GGATATGG-	NANGTATGTA
3UTR_NADP-ME_ZM_c30.46	3UTR_NADP-ME_OS_c30.46	2.7632e-03	GGATATGG	-GATAGG-
3UTR_NADP-ME_ZM_c30.46	3UTR_NADP-ME_OS_c30.27	7.9525e-03	GGATATGG	AGAGTTGA
3UTR_NADP-ME_ZM_c30.48	3UTR_NADP-ME_OS_c30.13	4.0583e-03	GTMGGACA--	TTAACANAGA
3UTR_NADP-ME_ZM_c30.48	3UTR_NADP-ME_OS_c30.19	6.0440e-03	GTMGGACA	GGGGGNAA
3UTR_NADP-ME_ZM_c30.48	3UTR_NADP-ME_OS_c30.60	7.9941e-03	TGTCCKAC	-GKCCCA-
3UTR_NADP-ME_ZM_c30.49	3UTR_NADP-ME_OS_c30.46	2.0418e-03	NGATAGCN	-GATAGG-
3UTR_NADP-ME_ZM_c30.49	3UTR_NADP-ME_OS_c30.45	9.7013e-03	NGATAGCN	-TATTGC-
3UTR_NADP-ME_ZM_c30.50	3UTR_NADP-ME_OS_c30.58	2.2596e-03	AGCTGTCC	AGGTGT--
3UTR_NADP-ME_ZM_c30.50	3UTR_NADP-ME_OS_c30.22	4.4901e-03	GGACAGCT	TAACANAG
3UTR_NADP-ME_ZM_c30.50	3UTR_NADP-ME_OS_c30.14	8.2646e-03	-GGACAGCT-	TACATACNTN
3UTR_NADP-ME_ZM_c30.50	3UTR_NADP-ME_OS_c30.32	9.5467e-03	GGACAGCT	GTANGTAT
3UTR_NADP-ME_ZM_c30.51	3UTR_NADP-ME_OS_c30.20	3.7965e-04	-ACGAAGCA-	NANGNAGGAA
3UTR_NADP-ME_ZM_c30.51	3UTR_NADP-ME_OS_c30.31	5.2081e-03	ACGAAGCA	GGGAGGAA
3UTR_NADP-ME_ZM_c30.52	3UTR_NADP-ME_OS_c30.46	2.9026e-03	GCATAKGG	-GATAGG-
3UTR_NADP-ME_ZM_c30.52	3UTR_NADP-ME_OS_c30.14	5.3748e-03	-CCMTATGC-	NANGTATGTA
3UTR_NADP-ME_ZM_c30.52	3UTR_NADP-ME_OS_c30.22	8.5119e-03	GCATAKGG	TAACANAG
3UTR_NADP-ME_ZM_c30.53	3UTR_NADP-ME_OS_c30.20	7.2833e-03	-ACGAAG---	NANGNAGGAA
3UTR_NADP-ME_ZM_c30.54	3UTR_NADP-ME_OS_c30.47	7.9787e-03	GGACAG	GGTAAG
3UTR_NADP-ME_ZM_c30.55	3UTR_NADP-ME_OS_c30.19	4.0052e-03	--GGGTAG	GGGGGNAA
3UTR_NADP-ME_ZM_c30.55	3UTR_NADP-ME_OS_c30.47	5.7765e-03	GGGTAG	GGTAAG
3UTR_NADP-ME_ZM_c30.56	3UTR_NADP-ME_OS_c30.20	2.4784e-03	---GGAGTA-	NANGNAGGAA
3UTR_NADP-ME_ZM_c30.56	3UTR_NADP-ME_OS_c30.31	2.9380e-03	-GGAGTA-	GGGAGGAA
3UTR_NADP-ME_ZM_c30.58	3UTR_NADP-ME_OS_c30.46	3.8069e-03	GAAGGG	GATAGG
3UTR_NADP-ME_ZM_c30.60	3UTR_NADP-ME_OS_c30.58	4.3475e-03	GGCTGT	AGGTGT
3UTR_NADP-ME_ZM_c30.62	3UTR_NADP-ME_OS_c30.30	2.6617e-03	--CCGGAT	NANTGGAT
3UTR_NADP-ME_ZM_c30.62	3UTR_NADP-ME_OS_c30.70	5.2117e-03	CCGGAT	CYNCAA
3UTR_NADP-ME_ZM_c30.63	3UTR_NADP-ME_OS_c30.25	2.7914e-03	--CGGTTA	CAAGGTTA
3UTR_NADP-ME_ZM_c30.63	3UTR_NADP-ME_OS_c30.22	2.8035e-03	--CGGTTA	CTNTGTTA
3UTR_NADP-ME_ZM_c30.63	3UTR_NADP-ME_OS_c30.42	4.5863e-03	TAACCG	TAAACT
3UTR_NADP-ME_ZM_c30.66	3UTR_NADP-ME_OS_c30.60	3.5996e-04	TTGGCC	TGGGMC
3UTR_NADP-ME_ZM_c30.67	3UTR_NADP-ME_OS_c30.59	6.5736e-04	GGGTCT	AGGTNT
3UTR_NADP-ME_ZM_c30.67	3UTR_NADP-ME_OS_c30.58	3.7190e-03	GGGTCT	AGGTGT
3UTR_NADP-ME_ZM_c30.67	3UTR_NADP-ME_OS_c30.34	5.0511e-03	-AGACCC	GAGACC-
3UTR_NADP-ME_ZM_c30.69	3UTR_NADP-ME_OS_c30.58	3.2649e-03	ACATTT	ACACCT
3UTR_NADP-ME_ZM_c30.69	3UTR_NADP-ME_OS_c30.57	4.3970e-03	ACATTT	AGAGTT
3UTR_NADP-ME_ZM_c30.69	3UTR_NADP-ME_OS_c30.14	7.2846e-03	-ACATTT---	TACATACNTN
3UTR_NADP-ME_ZM_c30.71	3UTR_NADP-ME_OS_c30.13	3.1129e-03	-CAACAC---	TTAACANAGA
3UTR_NADP-ME_ZM_c30.71	3UTR_NADP-ME_OS_c30.27	5.5998e-03	-CAACAC-	TCAACTCT
3UTR_NADP-ME_ZM_c30.72	3UTR_NADP-ME_OS_c30.47	1.7027e-03	CGTAAC	CTTACC
3UTR_NADP-ME_ZM_c30.72	3UTR_NADP-ME_OS_c30.46	3.0621e-03	GTTACG	GATAGG
3UTR_NADP-ME_ZM_c30.72	3UTR_NADP-ME_OS_c30.62	4.1040e-03	GTTACG	TTTACA
3UTR_NADP-ME_ZM_c30.72	3UTR_NADP-ME_OS_c30.14	8.6957e-03	--CGTAAC--	TACATACNTN
3UTR_NADP-ME_ZM_c30.73	3UTR_NADP-ME_OS_c30.20	2.2596e-03	TTGCTC----	TTCCTNCNTN
3UTR_NADP-ME_ZM_c30.73	3UTR_NADP-ME_OS_c30.31	2.8658e-03	--GAGCAA	GGGAGGAA
3UTR_NADP-ME_ZM_c30.73	3UTR_NADP-ME_OS_c30.70	4.9059e-03	TTGCTC	TTGNRG
3UTR_NADP-ME_ZM_c30.74	3UTR_NADP-ME_OS_c30.57	3.4304e-03	ACAGTC	AGAGTT
3UTR_NADP-ME_ZM_c30.74	3UTR_NADP-ME_OS_c30.30	5.3164e-03	--ACAGTC	ATCCANTN
3UTR_NADP-ME_ZM_c30.77	3UTR_NADP-ME_OS_c30.36	1.5127e-03	ACGATA	AGTATA
3UTR_NADP-ME_ZM_c30.77	3UTR_NADP-ME_OS_c30.45	1.5532e-03	TATCGT	TATTGC
3UTR_NADP-ME_ZM_c30.77	3UTR_NADP-ME_OS_c30.43	1.6234e-03	ACGATA	ACGCGA
3UTR_NADP-ME_ZM_c30.79	3UTR_NADP-ME_OS_c30.70	1.9428e-03	CCCTAA	CYNCAA
3UTR_NADP-ME_ZM_c30.80	3UTR_NADP-ME_OS_c30.34	4.5302e-03	GAGGTC	GAGACC
3UTR_NADP-ME_ZM_c30.80	3UTR_NADP-ME_OS_c30.59	5.7136e-03	GAGGTC-	-AGGTNT
3UTR_NADP-ME_ZM_c30.81	3UTR_NADP-ME_OS_c30.25	2.5223e-03	-AAGGTA-	CAAGGTTA
3UTR_NADP-ME_ZM_c30.83	3UTR_NADP-ME_OS_c30.67	5.4432e-03	-TAATCC	ATAATC-
3UTR_NADP-ME_ZM_c30.83	3UTR_NADP-ME_OS_c30.45	5.5362e-03	TAATCC	TATTGC
3UTR_NADP-ME_ZM_c30.84	3UTR_NADP-ME_OS_c30.47	3.4375e-04	AGTAAG	GGTAAG
3UTR_NADP-ME_ZM_c30.84	3UTR_NADP-ME_OS_c30.38	3.5508e-03	AGTAAG	AGTGGG
3UTR_NADP-ME_ZM_c30.84	3UTR_NADP-ME_OS_c30.20	4.4187e-03	---CTTACT-	TTCCTNCNTN
3UTR_NADP-ME_ZM_c30.85	3UTR_NADP-ME_OS_c30.60	3.4543e-03	AAGGCC	TGGGMC
3UTR_NADP-ME_ZM_c30.87	3UTR_NADP-ME_OS_c30.55	2.1281e-04	ACAGGG	ACTGGG
3UTR_NADP-ME_ZM_c30.87	3UTR_NADP-ME_OS_c30.38	1.9919e-03	ACAGGG	AGTGGG
3UTR_NADP-ME_ZM_c30.87	3UTR_NADP-ME_OS_c30.22	4.3040e-03	--ACAGGG	TAACANAG
3UTR_NADP-ME_ZM_c30.88	3UTR_NADP-ME_OS_c30.70	6.8260e-03	GTCCGG	TTGNRG
3UTR_NADP-ME_ZM_c30.88	3UTR_NADP-ME_OS_c30.60	8.1226e-03	GTCCGG	GKCCCA
3UTR_NADP-ME_ZM_c30.89	3UTR_NADP-ME_OS_c30.38	3.0448e-04	CGCACT	CCCACT
3UTR_NADP-ME_ZM_c30.89	3UTR_NADP-ME_OS_c30.55	2.7136e-03	AGTGCG	ACTGGG
3UTR_NADP-ME_ZM_c30.89	3UTR_NADP-ME_OS_c30.48	5.2783e-03	AGTGCG	TGTGTG
3UTR_NADP-ME_ZM_c30.90	3UTR_NADP-ME_OS_c30.48	3.5390e-04	CACACT	CACACA
3UTR_NADP-ME_ZM_c30.90	3UTR_NADP-ME_OS_c30.38	4.8990e-04	AGTGTG	AGTGGG
3UTR_NADP-ME_ZM_c30.90	3UTR_NADP-ME_OS_c30.64	1.7069e-03	AGTGTG	CNAGTG
3UTR_NADP-ME_ZM_c30.90	3UTR_NADP-ME_OS_c30.41	2.9171e-03	CACACT	CACAGA
3UTR_NADP-ME_ZM_c30.91	3UTR_NADP-ME_OS_c30.55	8.3249e-03	CCCTGA	CCCAGT
3UTR_NADP-ME_ZM_c30.92	3UTR_NADP-ME_OS_c30.47	6.0684e-03	CGTACG	GGTAAG
3UTR_NADP-ME_ZM_c30.93	3UTR_NADP-ME_OS_c30.70	2.3908e-03	ANGCAG	TTGNRG
3UTR_NADP-ME_ZM_c30.93	3UTR_NADP-ME_OS_c30.43	4.2171e-03	ANGCAG	ACGCGA
3UTR_NADP-ME_ZM_c30.95	3UTR_NADP-ME_OS_c30.20	1.9543e-03	--ACTCCC--	TTCCTNCNTN
3UTR_NADP-ME_ZM_c30.95	3UTR_NADP-ME_OS_c30.31	2.3639e-03	GGGAGT--	GGGAGGAA
motif_1_id	motif_2_id	p_value	motif_1_cons	motif_2_cons
CDS_NADP-ME_ZM_c30.1	CDS_NADP-ME_OS_c30.35	5.3343e-04	-GGCGNCG	CGGCGSCG
CDS_NADP-ME_ZM_c30.1	CDS_NADP-ME_OS_c30.46	8.5476e-04	CGNCGCC-	CGCCGNCG
CDS_NADP-ME_ZM_c30.1	CDS_NADP-ME_OS_c30.38	1.0176e-03	-CGNCGCC	CCGCCGCC
CDS_NADP-ME_ZM_c30.1	CDS_NADP-ME_OS_c30.5	1.5096e-03	GGCGNCG	GGCGGCG
CDS_NADP-ME_ZM_c30.1	CDS_NADP-ME_OS_c30.36	4.2357e-03	CGNCGCC-	CSTCGYCG
CDS_NADP-ME_ZM_c30.2	CDS_NADP-ME_OS_c30.34	1.8606e-05	CCNCCTCC	CCNCCWCC
CDS_NADP-ME_ZM_c30.2	CDS_NADP-ME_OS_c30.41	4.2108e-05	CCNCCTCC	CCWCCNCC
CDS_NADP-ME_ZM_c30.2	CDS_NADP-ME_OS_c30.38	1.8989e-03	CCNCCTCC	CCGCCGCC
CDS_NADP-ME_ZM_c30.2	CDS_NADP-ME_OS_c30.81	6.7299e-03	--CCNCCTCC	GGACACCAGC
CDS_NADP-ME_ZM_c30.3	CDS_NADP-ME_OS_c30.38	4.3367e-05	SCGCCGCC	CCGCCGCC
CDS_NADP-ME_ZM_c30.3	CDS_NADP-ME_OS_c30.5	3.0288e-04	SCGCCGCC	-CGCCGCC
CDS_NADP-ME_ZM_c30.3	CDS_NADP-ME_OS_c30.41	3.4033e-03	SCGCCGCC	CCWCCNCC
CDS_NADP-ME_ZM_c30.3	CDS_NADP-ME_OS_c30.35	3.5877e-03	-GGCGGCGS	CGGCGSCG-
CDS_NADP-ME_ZM_c30.3	CDS_NADP-ME_OS_c30.34	4.1888e-03	SCGCCGCC	CCNCCWCC
CDS_NADP-ME_ZM_c30.6	CDS_NADP-ME_OS_c30.132	6.9096e-04	TGCTNCT	-GCTCCT
CDS_NADP-ME_ZM_c30.6	CDS_NADP-ME_OS_c30.100	6.5526e-03	-AGNAGCA	GGGCAGCA
CDS_NADP-ME_ZM_c30.6	CDS_NADP-ME_OS_c30.123	8.0727e-03	TGCTNCT	-GCCCCT
CDS_NADP-ME_ZM_c30.7	CDS_NADP-ME_OS_c30.39	4.7777e-03	CTTCYTC	CTWCTNC
CDS_NADP-ME_ZM_c30.8	CDS_NADP-ME_OS_c30.40	3.2870e-03	-TCCWTG	GWMCTTG
CDS_NADP-ME_ZM_c30.9	CDS_NADP-ME_OS_c30.40	2.4794e-03	GWACTTG	GWMCTTG
CDS_NADP-ME_ZM_c30.9	CDS_NADP-ME_OS_c30.80	5.0772e-03	-CAAGTWC--	CCAAGGCCNA
CDS_NADP-ME_ZM_c30.10	CDS_NADP-ME_OS_c30.81	1.6034e-03	-AMCAGCA--	GGACACCAGC
CDS_NADP-ME_ZM_c30.11	CDS_NADP-ME_OS_c30.132	2.2232e-03	CTGCTGCT	--GCTCCT
CDS_NADP-ME_ZM_c30.11	CDS_NADP-ME_OS_c30.39	3.7387e-03	CTGCTGCT	CTWCTNC-
CDS_NADP-ME_ZM_c30.12	CDS_NADP-ME_OS_c30.36	5.3598e-03	--YCGTCG	CSTCGYCG
CDS_NADP-ME_ZM_c30.12	CDS_NADP-ME_OS_c30.46	5.8504e-03	--YCGTCG	CGCCGNCG
CDS_NADP-ME_ZM_c30.12	CDS_NADP-ME_OS_c30.103	9.3674e-03	-YCGTCG-	GCNGTCGA
CDS_NADP-ME_ZM_c30.14	CDS_NADP-ME_OS_c30.34	4.2992e-04	GGAGGCGG	GGWGGNGG
CDS_NADP-ME_ZM_c30.14	CDS_NADP-ME_OS_c30.38	2.8954e-03	GGAGGCGG	GGCGGCGG
CDS_NADP-ME_ZM_c30.14	CDS_NADP-ME_OS_c30.41	3.3353e-03	GGAGGCGG	GGNGGWGG
CDS_NADP-ME_ZM_c30.15	CDS_NADP-ME_OS_c30.109	8.3137e-03	GTNCCTG	GGTCCT-
CDS_NADP-ME_ZM_c30.17	CDS_NADP-ME_OS_c30.35	5.1159e-04	CGGCGGC-	CGGCGSCG
CDS_NADP-ME_ZM_c30.17	CDS_NADP-ME_OS_c30.46	6.9293e-04	-GCCGCCG	CGCCGNCG
CDS_NADP-ME_ZM_c30.18	CDS_NADP-ME_OS_c30.132	3.2244e-04	AKCTCCT	-GCTCCT
CDS_NADP-ME_ZM_c30.18	CDS_NADP-ME_OS_c30.123	6.0349e-03	AKCTCCT	-GCCCCT
CDS_NADP-ME_ZM_c30.18	CDS_NADP-ME_OS_c30.85	6.1048e-03	-AKCTCCT	GGGCTCCT
CDS_NADP-ME_ZM_c30.18	CDS_NADP-ME_OS_c30.109	6.6202e-03	AKCTCCT	-GGTCCT
CDS_NADP-ME_ZM_c30.18	CDS_NADP-ME_OS_c30.130	6.9215e-03	AGGAGMT	ACGAGC-
CDS_NADP-ME_ZM_c30.21	CDS_NADP-ME_OS_c30.81	2.0149e-04	---CACCAYC	GGACACCAGC
CDS_NADP-ME_ZM_c30.21	CDS_NADP-ME_OS_c30.34	9.0453e-03	-CACCAYC	CCNCCWCC
CDS_NADP-ME_ZM_c30.21	CDS_NADP-ME_OS_c30.41	9.4598e-03	GRTGGTG-	GGNGGWGG
CDS_NADP-ME_ZM_c30.31	CDS_NADP-ME_OS_c30.86	1.0441e-03	TCCACATNNT	TCCCCAAG--
CDS_NADP-ME_ZM_c30.31	CDS_NADP-ME_OS_c30.103	2.2104e-03	ANNATGTGGA	--GCNGTCGA
CDS_NADP-ME_ZM_c30.31	CDS_NADP-ME_OS_c30.98	3.4695e-03	TCCACATNNT	TCCAGGCC--
CDS_NADP-ME_ZM_c30.31	CDS_NADP-ME_OS_c30.96	4.3232e-03	ANNATGTGGA	--CTTGGGGT
CDS_NADP-ME_ZM_c30.31	CDS_NADP-ME_OS_c30.95	6.0971e-03	TCCACATNNT	-TCCCAGGA-
CDS_NADP-ME_ZM_c30.32	CDS_NADP-ME_OS_c30.95	1.1806e-03	AAAATGGGAA	-TCCTGGGA-
CDS_NADP-ME_ZM_c30.32	CDS_NADP-ME_OS_c30.99	1.2174e-03	AAAATGGGAA	-CCTTGGGA-
CDS_NADP-ME_ZM_c30.32	CDS_NADP-ME_OS_c30.86	1.4701e-03	AAAATGGGAA	--CTTGGGGA
CDS_NADP-ME_ZM_c30.32	CDS_NADP-ME_OS_c30.88	3.2382e-03	TTCCCATTTT	TGGGCCTT--
CDS_NADP-ME_ZM_c30.32	CDS_NADP-ME_OS_c30.91	3.7602e-03	AAAATGGGAA	--CTGGGGCA
CDS_NADP-ME_ZM_c30.33	CDS_NADP-ME_OS_c30.47	2.6769e-04	TCACACCATT	--YCRCCAT-
CDS_NADP-ME_ZM_c30.33	CDS_NADP-ME_OS_c30.96	9.3476e-04	TCACACCATT	--ACCCCAAG
CDS_NADP-ME_ZM_c30.33	CDS_NADP-ME_OS_c30.104	1.4761e-03	AATGGTGTGA	--CGGTGTCC
CDS_NADP-ME_ZM_c30.33	CDS_NADP-ME_OS_c30.95	2.1582e-03	AATGGTGTGA	--TCCTGGGA
CDS_NADP-ME_ZM_c30.34	CDS_NADP-ME_OS_c30.98	1.9832e-04	GCCATGGATT	GGCCTGGA--
CDS_NADP-ME_ZM_c30.34	CDS_NADP-ME_OS_c30.95	5.9877e-04	AATCCATGGC	--TCCTGGGA
CDS_NADP-ME_ZM_c30.34	CDS_NADP-ME_OS_c30.103	6.5723e-04	AATCCATGGC	--TCGACNGC
CDS_NADP-ME_ZM_c30.34	CDS_NADP-ME_OS_c30.99	7.8366e-04	GCCATGGATT	-CCTTGGGA-
CDS_NADP-ME_ZM_c30.34	CDS_NADP-ME_OS_c30.96	8.3464e-04	GCCATGGATT	--CTTGGGGT
CDS_NADP-ME_ZM_c30.35	CDS_NADP-ME_OS_c30.95	2.9273e-04	GCCAANGAGN	TCCCAGGA--
CDS_NADP-ME_ZM_c30.35	CDS_NADP-ME_OS_c30.98	1.4102e-03	GCCAANGAGN	GGCCTGGA--
CDS_NADP-ME_ZM_c30.35	CDS_NADP-ME_OS_c30.103	1.8286e-03	GCCAANGAGN	GCNGTCGA--
CDS_NADP-ME_ZM_c30.36	CDS_NADP-ME_OS_c30.98	3.6459e-03	GCCATACAAC	GGCCTGGA--
CDS_NADP-ME_ZM_c30.36	CDS_NADP-ME_OS_c30.103	4.5189e-03	GCCATACAAC	GCNGTCGA--
CDS_NADP-ME_ZM_c30.36	CDS_NADP-ME_OS_c30.87	4.6789e-03	GTTGTATGGC	-TTGGGCCG-
CDS_NADP-ME_ZM_c30.36	CDS_NADP-ME_OS_c30.101	5.0043e-03	GTTGTATGGC	-TTGGGCGT-
CDS_NADP-ME_ZM_c30.37	CDS_NADP-ME_OS_c30.98	1.5077e-03	GCCATGAACT	GGCCTGGA--
CDS_NADP-ME_ZM_c30.37	CDS_NADP-ME_OS_c30.95	2.4899e-03	AGTTCATGGC	--TCCTGGGA
CDS_NADP-ME_ZM_c30.37	CDS_NADP-ME_OS_c30.115	3.2183e-03	AGTTCATGGC	--TTCACG--
CDS_NADP-ME_ZM_c30.37	CDS_NADP-ME_OS_c30.96	3.7068e-03	GCCATGAACT	--CTTGGGGT
CDS_NADP-ME_ZM_c30.38	CDS_NADP-ME_OS_c30.95	2.7714e-03	NAAAATGGGC	--TCCTGGGA
CDS_NADP-ME_ZM_c30.38	CDS_NADP-ME_OS_c30.94	3.5432e-03	GCCCATTTTN	GGGCACCT--
CDS_NADP-ME_ZM_c30.38	CDS_NADP-ME_OS_c30.99	3.7730e-03	GCCCATTTTN	TCCCAAGG--
CDS_NADP-ME_ZM_c30.38	CDS_NADP-ME_OS_c30.105	4.5405e-03	GCCCATTTTN	GGGCAGCT--
CDS_NADP-ME_ZM_c30.38	CDS_NADP-ME_OS_c30.128	5.1767e-03	NAAAATGGGC	----TTGGGC
CDS_NADP-ME_ZM_c30.39	CDS_NADP-ME_OS_c30.94	3.1548e-03	TNNCATATTA	GGGCACCT--
CDS_NADP-ME_ZM_c30.39	CDS_NADP-ME_OS_c30.105	4.2441e-03	TNNCATATTA	GGGCAGCT--
CDS_NADP-ME_ZM_c30.39	CDS_NADP-ME_OS_c30.92	5.0633e-03	TNNCATATTA	TGGCGCTT--
CDS_NADP-ME_ZM_c30.39	CDS_NADP-ME_OS_c30.95	5.9905e-03	TAATATGNNA	--TCCTGGGA
CDS_NADP-ME_ZM_c30.39	CDS_NADP-ME_OS_c30.99	6.5652e-03	TNNCATATTA	TCCCAAGG--
CDS_NADP-ME_ZM_c30.41	CDS_NADP-ME_OS_c30.90	5.8781e-03	GNAAATTGTC	--AGCCCGTC
CDS_NADP-ME_ZM_c30.41	CDS_NADP-ME_OS_c30.104	8.9151e-03	GNAAATTGTC	GGACACCG--
CDS_NADP-ME_ZM_c30.42	CDS_NADP-ME_OS_c30.103	6.1421e-03	GNAATATATG	GCNGTCGA--
CDS_NADP-ME_ZM_c30.43	CDS_NADP-ME_OS_c30.80	3.3351e-03	TCCACATT--	TNGGCCTTGG
CDS_NADP-ME_ZM_c30.43	CDS_NADP-ME_OS_c30.86	8.9056e-03	AATGTGGA	CTTGGGGA
CDS_NADP-ME_ZM_c30.46	CDS_NADP-ME_OS_c30.80	6.9786e-04	--GTTCATGG	TNGGCCTTGG
CDS_NADP-ME_ZM_c30.46	CDS_NADP-ME_OS_c30.115	4.4411e-03	GTTCATGG	-TTCACG-
CDS_NADP-ME_ZM_c30.46	CDS_NADP-ME_OS_c30.81	9.7881e-03	--CCATGAAC	GGACACCAGC
CDS_NADP-ME_ZM_c30.47	CDS_NADP-ME_OS_c30.80	6.1970e-03	--TGACTGGC	TNGGCCTTGG
CDS_NADP-ME_ZM_c30.47	CDS_NADP-ME_OS_c30.81	6.3941e-03	GCCAGTCA--	GCTGGTGTCC
CDS_NADP-ME_ZM_c30.47	CDS_NADP-ME_OS_c30.107	6.6289e-03	TGACTGGC	--ACGGGC
CDS_NADP-ME_ZM_c30.49	CDS_NADP-ME_OS_c30.98	5.8088e-03	AACTTGGA	GGCCTGGA
CDS_NADP-ME_ZM_c30.49	CDS_NADP-ME_OS_c30.95	6.8730e-03	AACTTGGA	TCCTGGGA
CDS_NADP-ME_ZM_c30.50	CDS_NADP-ME_OS_c30.81	6.7612e-03	--TATTGTAA	GCTGGTGTCC
CDS_NADP-ME_ZM_c30.52	CDS_NADP-ME_OS_c30.81	1.3708e-03	--TGGTTTGA	GCTGGTGTCC
CDS_NADP-ME_ZM_c30.52	CDS_NADP-ME_OS_c30.80	5.2496e-03	--TGGTTTGA	TNGGCCTTGG
CDS_NADP-ME_ZM_c30.54	CDS_NADP-ME_OS_c30.99	6.4998e-03	CCATTAGA	CCTTGGGA
CDS_NADP-ME_ZM_c30.55	CDS_NADP-ME_OS_c30.80	6.1663e-04	--ATCCATGG	TNGGCCTTGG
CDS_NADP-ME_ZM_c30.55	CDS_NADP-ME_OS_c30.99	5.6740e-03	ATCCATGG	TCCCAAGG
CDS_NADP-ME_ZM_c30.56	CDS_NADP-ME_OS_c30.80	5.4239e-03	--TTCACTGG	TNGGCCTTGG
CDS_NADP-ME_ZM_c30.56	CDS_NADP-ME_OS_c30.81	6.0309e-03	-TTCACTGG-	GGACACCAGC
CDS_NADP-ME_ZM_c30.56	CDS_NADP-ME_OS_c30.115	7.1712e-03	TTCACTGG	TTCACG--
CDS_NADP-ME_ZM_c30.56	CDS_NADP-ME_OS_c30.133	7.1786e-03	CCAGTGAA	-CAGCGA-
CDS_NADP-ME_ZM_c30.57	CDS_NADP-ME_OS_c30.80	9.6272e-03	---AACTTGGC	TNGGCCTTGG-
CDS_NADP-ME_ZM_c30.58	CDS_NADP-ME_OS_c30.80	7.8848e-03	-TTNCATAG-	TNGGCCTTGG
CDS_NADP-ME_ZM_c30.59	CDS_NADP-ME_OS_c30.81	6.1037e-03	TTACATTA--	GGACACCAGC
CDS_NADP-ME_ZM_c30.60	CDS_NADP-ME_OS_c30.80	7.6692e-03	--AATNNTAA	CCAAGGCCNA
CDS_NADP-ME_ZM_c30.60	CDS_NADP-ME_OS_c30.92	8.6917e-03	TTANNATT	TGGCGCTT
CDS_NADP-ME_ZM_c30.62	CDS_NADP-ME_OS_c30.47	1.6432e-03	ATGGGG-	ATGGYGR
CDS_NADP-ME_ZM_c30.62	CDS_NADP-ME_OS_c30.143	4.4581e-03	ATGGGG-	-TGGGGT
CDS_NADP-ME_ZM_c30.62	CDS_NADP-ME_OS_c30.116	4.5011e-03	ATGGGG-	-TGGGGC
CDS_NADP-ME_ZM_c30.62	CDS_NADP-ME_OS_c30.128	6.3863e-03	ATGGGG	TTGGGC
CDS_NADP-ME_ZM_c30.63	CDS_NADP-ME_OS_c30.138	1.3853e-03	CTACAC	CTACGC
CDS_NADP-ME_ZM_c30.63	CDS_NADP-ME_OS_c30.70	5.2012e-03	GTGTAG--	GTGGAGGA
CDS_NADP-ME_ZM_c30.69	CDS_NADP-ME_OS_c30.130	5.6726e-04	ATGAGC	ACGAGC
CDS_NADP-ME_ZM_c30.69	CDS_NADP-ME_OS_c30.132	8.7054e-04	GCTCAT	GCTCCT
CDS_NADP-ME_ZM_c30.69	CDS_NADP-ME_OS_c30.109	4.0247e-03	ATGAGC	AGGACC
CDS_NADP-ME_ZM_c30.69	CDS_NADP-ME_OS_c30.123	6.8224e-03	GCTCAT	GCCCCT
CDS_NADP-ME_ZM_c30.69	CDS_NADP-ME_OS_c30.85	6.9577e-03	--GCTCAT	GGGCTCCT
CDS_NADP-ME_ZM_c30.74	CDS_NADP-ME_OS_c30.138	9.1470e-04	CTAGGC	CTACGC
CDS_NADP-ME_ZM_c30.74	CDS_NADP-ME_OS_c30.80	1.5046e-03	---GCCTAG-	TNGGCCTTGG
CDS_NADP-ME_ZM_c30.74	CDS_NADP-ME_OS_c30.98	2.4084e-03	-GCCTAG-	GGCCTGGA
CDS_NADP-ME_ZM_c30.75	CDS_NADP-ME_OS_c30.80	3.0062e-03	----ACTTGG	TNGGCCTTGG
CDS_NADP-ME_ZM_c30.75	CDS_NADP-ME_OS_c30.99	3.2074e-03	ACTTGG--	CCTTGGGA
CDS_NADP-ME_ZM_c30.76	CDS_NADP-ME_OS_c30.95	6.5284e-03	TCATGG--	TCCTGGGA
CDS_NADP-ME_ZM_c30.77	CDS_NADP-ME_OS_c30.133	1.0254e-03	CAGTGA	CAGCGA
CDS_NADP-ME_ZM_c30.77	CDS_NADP-ME_OS_c30.111	8.7342e-03	CAGTGA	CAGAGC
CDS_NADP-ME_ZM_c30.79	CDS_NADP-ME_OS_c30.114	1.2227e-03	CCAGTC	GCAGTC
CDS_NADP-ME_ZM_c30.79	CDS_NADP-ME_OS_c30.98	4.9313e-03	-GACTGG-	GGCCTGGA
CDS_NADP-ME_ZM_c30.79	CDS_NADP-ME_OS_c30.90	9.0870e-03	GACTGG--	GACGGGCT
CDS_NADP-ME_ZM_c30.84	CDS_NADP-ME_OS_c30.138	1.7680e-03	GCNTAA	GCGTAG
CDS_NADP-ME_ZM_c30.84	CDS_NADP-ME_OS_c30.128	5.3904e-03	TTANGC	TTGGGC
CDS_NADP-ME_ZM_c30.85	CDS_NADP-ME_OS_c30.100	7.3494e-03	TGGCAG--	GGGCAGCA
CDS_NADP-ME_ZM_c30.85	CDS_NADP-ME_OS_c30.105	7.6191e-03	TGGCAG--	GGGCAGCT
CDS_NADP-ME_ZM_c30.85	CDS_NADP-ME_OS_c30.133	8.6665e-03	CTGCCA	CAGCGA
CDS_NADP-ME_ZM_c30.86	CDS_NADP-ME_OS_c30.132	7.7004e-03	AGAAGT	AGGAGC
CDS_NADP-ME_ZM_c30.88	CDS_NADP-ME_OS_c30.128	9.7421e-03	ATGGAC	TTGGGC
CDS_NADP-ME_ZM_c30.89	CDS_NADP-ME_OS_c30.136	8.9095e-04	CTTGNC	CTGGCC
CDS_NADP-ME_ZM_c30.89	CDS_NADP-ME_OS_c30.96	6.7744e-03	CTTGNC--	CTTGGGGT
CDS_NADP-ME_ZM_c30.89	CDS_NADP-ME_OS_c30.86	6.8764e-03	CTTGNC--	CTTGGGGA
CDS_NADP-ME_ZM_c30.92	CDS_NADP-ME_OS_c30.121	5.0336e-03	TNGTAC	CGGTAC
CDS_NADP-ME_ZM_c30.94	CDS_NADP-ME_OS_c30.47	9.6933e-03	TAACCA-	YCRCCAT
CDS_NADP-ME_ZM_c30.96	CDS_NADP-ME_OS_c30.146	6.7841e-04	GGCTCT	GGCCCT
CDS_NADP-ME_ZM_c30.96	CDS_NADP-ME_OS_c30.97	2.9195e-03	--AGAGCC	GCAGAGCT
CDS_NADP-ME_ZM_c30.96	CDS_NADP-ME_OS_c30.145	4.7811e-03	-GGCTCT	GGGCTC-
CDS_NADP-ME_ZM_c30.96	CDS_NADP-ME_OS_c30.111	5.2866e-03	-AGAGCC	CAGAGC-
CDS_NADP-ME_ZM_c30.96	CDS_NADP-ME_OS_c30.92	5.4416e-03	-GGCTCT-	TGGCGCTT
CDS_NADP-ME_ZM_c30.104	CDS_NADP-ME_OS_c30.139	8.9957e-04	AGTCCG	ACTCCG
CDS_NADP-ME_ZM_c30.104	CDS_NADP-ME_OS_c30.106	5.7541e-03	CGGACT	GGGCCT
CDS_NADP-ME_ZM_c30.104	CDS_NADP-ME_OS_c30.90	6.3771e-03	--CGGACT	GACGGGCT
CDS_NADP-ME_ZM_c30.104	CDS_NADP-ME_OS_c30.109	6.6681e-03	CGGACT	AGGACC
motif_1_id	motif_2_id	p_value	motif_1_cons	motif_2_cons
intron_NADP-ME_ZM_c30.2	intron_NADP-ME_OS_c30.2	2.1635e-05	TTTNTTTT	TTTTTTTY
intron_NADP-ME_ZM_c30.3	intron_NADP-ME_OS_c30.2	3.6516e-06	TTTTTTTT	TTTTTTTY
intron_NADP-ME_ZM_c30.22	intron_NADP-ME_OS_c30.2	9.8690e-03	TTTYTCT-	TTTTTTTY
intron_NADP-ME_ZM_c30.30	intron_NADP-ME_OS_c30.2	1.3259e-03	GAAACAGAGA	RAAAAAAA--
intron_NADP-ME_ZM_c30.34	intron_NADP-ME_OS_c30.2	2.9159e-03	GGAACTGAAA	-RAAAAAAA-
intron_NADP-ME_ZM_c30.36	intron_NADP-ME_OS_c30.2	5.1906e-03	ACTGTATTTA	--TTTTTTTY
intron_NADP-ME_ZM_c30.37	intron_NADP-ME_OS_c30.2	2.8451e-03	CTCTGTTT	TTTTTTTY
intron_NADP-ME_ZM_c30.43	intron_NADP-ME_OS_c30.25	2.5110e-03	GAAGCTAC	-AAACYAC
intron_NADP-ME_ZM_c30.44	intron_NADP-ME_OS_c30.2	7.1010e-03	TTATCTGT	TTTTTTTY
intron_NADP-ME_ZM_c30.57	intron_NADP-ME_OS_c30.2	2.3955e-03	TACGTTTC	TTTTTTTY
intron_NADP-ME_ZM_c30.62	intron_NADP-ME_OS_c30.25	6.3890e-03	-AGCTAC	AAACYAC
intron_NADP-ME_ZM_c30.63	intron_NADP-ME_OS_c30.25	7.7542e-04	AAACGA-	AAACYAC
intron_NADP-ME_ZM_c30.63	intron_NADP-ME_OS_c30.2	6.1987e-03	-AAACGA-	RAAAAAAA

## Sheet: PEP-CK
motif_1_id	motif_2_id	p_value	motif_1_cons	motif_2_cons
promoter_PEP-CK_ZM_c30.2	promoter_PEP-CK_OS_c30.100	2.6456e-04	RNNNGTTRNNN	GGCTGATG---
promoter_PEP-CK_ZM_c30.2	promoter_PEP-CK_OS_c30.104	3.9653e-04	NNNYAACNNNY	---CAACATGG
promoter_PEP-CK_ZM_c30.2	promoter_PEP-CK_OS_c30.111	1.0004e-03	RNNNGTTRNNN	-GACGTT----
promoter_PEP-CK_ZM_c30.2	promoter_PEP-CK_OS_c30.98	1.3474e-03	NNNYAACNNNY	---AATCAGCG
promoter_PEP-CK_ZM_c30.2	promoter_PEP-CK_OS_c30.120	2.3388e-03	NNNYAACNNNY	---CAACGA--
promoter_PEP-CK_ZM_c30.4	promoter_PEP-CK_OS_c30.98	3.0763e-03	TAATRATTN	-AATCAGCG
promoter_PEP-CK_ZM_c30.4	promoter_PEP-CK_OS_c30.81	3.0887e-03	NAATYATTA-	GACTCAGCAT
promoter_PEP-CK_ZM_c30.13	promoter_PEP-CK_OS_c30.85	2.3079e-03	GNCNGTTG--	TCTGGTTGGC
promoter_PEP-CK_ZM_c30.13	promoter_PEP-CK_OS_c30.100	3.8906e-03	CAACNGNC	CATCAGCC
promoter_PEP-CK_ZM_c30.13	promoter_PEP-CK_OS_c30.87	5.6814e-03	CAACNGNC--	CAAGGCCNAA
promoter_PEP-CK_ZM_c30.13	promoter_PEP-CK_OS_c30.120	6.5793e-03	CAACNGNC	CAACGA--
promoter_PEP-CK_ZM_c30.19	promoter_PEP-CK_OS_c30.25	1.3363e-03	-GWCGNCG	CGSCGSCG
promoter_PEP-CK_ZM_c30.19	promoter_PEP-CK_OS_c30.36	2.0228e-03	CGNCGWC	CGNCGKC
promoter_PEP-CK_ZM_c30.19	promoter_PEP-CK_OS_c30.128	9.9135e-03	GWCGNCG	-TCGTAG
promoter_PEP-CK_ZM_c30.34	promoter_PEP-CK_OS_c30.139	3.2895e-03	KKTGGTG	-TCGGTG
promoter_PEP-CK_ZM_c30.34	promoter_PEP-CK_OS_c30.91	6.2890e-03	-CACCAMM	ACGCCAAA
promoter_PEP-CK_ZM_c30.35	promoter_PEP-CK_OS_c30.29	1.0081e-03	CTNCTCC	CTNCTCC
promoter_PEP-CK_ZM_c30.35	promoter_PEP-CK_OS_c30.130	3.9139e-03	GGAGNAG	-GAGAAC
promoter_PEP-CK_ZM_c30.35	promoter_PEP-CK_OS_c30.114	5.5474e-03	GGAGNAG	CGAGTA-
promoter_PEP-CK_ZM_c30.35	promoter_PEP-CK_OS_c30.117	5.9173e-03	CTNCTCC	-TACTCG
promoter_PEP-CK_ZM_c30.35	promoter_PEP-CK_OS_c30.126	8.9583e-03	CTNCTCC	CTACTG-
promoter_PEP-CK_ZM_c30.43	promoter_PEP-CK_OS_c30.83	5.8530e-03	-CTNGAGC--	ACTCGGGCTT
promoter_PEP-CK_ZM_c30.43	promoter_PEP-CK_OS_c30.125	9.5038e-03	GCTCNAG	-CTCGTG
promoter_PEP-CK_ZM_c30.48	promoter_PEP-CK_OS_c30.110	1.0252e-03	CGTGGNCG	-GTGGAC-
promoter_PEP-CK_ZM_c30.59	promoter_PEP-CK_OS_c30.130	7.3797e-03	KAGAGCA	GAGAAC-
promoter_PEP-CK_ZM_c30.59	promoter_PEP-CK_OS_c30.109	7.7922e-03	KAGAGCA	GAAAGC-
promoter_PEP-CK_ZM_c30.59	promoter_PEP-CK_OS_c30.99	8.4727e-03	KAGAGCA-	TAGACCAG
promoter_PEP-CK_ZM_c30.62	promoter_PEP-CK_OS_c30.62	1.8665e-03	-ATGTKTT	TNTGTTTT
promoter_PEP-CK_ZM_c30.62	promoter_PEP-CK_OS_c30.123	2.6251e-03	AAMACAT	AACGCA-
promoter_PEP-CK_ZM_c30.62	promoter_PEP-CK_OS_c30.60	3.2968e-03	-AAMACAT	AAAMAWAT
promoter_PEP-CK_ZM_c30.96	promoter_PEP-CK_OS_c30.71	1.1293e-03	TCTACTAY	-CTACTRT
promoter_PEP-CK_ZM_c30.96	promoter_PEP-CK_OS_c30.34	6.1756e-03	RTAGTAGA	GTAGTAGT
promoter_PEP-CK_ZM_c30.96	promoter_PEP-CK_OS_c30.70	7.1827e-03	TCTACTAY-	--TACTATT
promoter_PEP-CK_ZM_c30.96	promoter_PEP-CK_OS_c30.128	9.5114e-03	TCTACTAY	-CTACGA-
promoter_PEP-CK_ZM_c30.129	promoter_PEP-CK_OS_c30.144	9.2716e-03	YATATGCA	--TAGGCA
promoter_PEP-CK_ZM_c30.143	promoter_PEP-CK_OS_c30.108	8.6197e-03	TTCATGTC	ATCACG--
promoter_PEP-CK_ZM_c30.174	promoter_PEP-CK_OS_c30.73	5.4586e-04	CCCACACC	-CCWCACC
promoter_PEP-CK_ZM_c30.174	promoter_PEP-CK_OS_c30.30	5.5789e-03	GGTGTGGG	GGWGGNG-
promoter_PEP-CK_ZM_c30.182	promoter_PEP-CK_OS_c30.77	1.2459e-04	--AGAAGGCA	CCAGAAGGCA
promoter_PEP-CK_ZM_c30.182	promoter_PEP-CK_OS_c30.79	1.2680e-03	-AGAAGGCA-	CAGAAGCCAA
promoter_PEP-CK_ZM_c30.182	promoter_PEP-CK_OS_c30.88	2.2950e-03	TGCCTTCT-	-GCCTTCTG
promoter_PEP-CK_ZM_c30.182	promoter_PEP-CK_OS_c30.144	8.2669e-03	AGAAGGCA	--TAGGCA
promoter_PEP-CK_ZM_c30.182	promoter_PEP-CK_OS_c30.123	8.3298e-03	AGAAGGCA	--AACGCA
promoter_PEP-CK_ZM_c30.183	promoter_PEP-CK_OS_c30.134	9.1598e-03	CSTGSGCC	--TGGTCC
promoter_PEP-CK_ZM_c30.183	promoter_PEP-CK_OS_c30.86	9.8466e-03	CSTGSGCC--	CNTCAGCCAA
promoter_PEP-CK_ZM_c30.188	promoter_PEP-CK_OS_c30.50	5.7401e-03	TCWTATTT	TTTTMTTT
promoter_PEP-CK_ZM_c30.195	promoter_PEP-CK_OS_c30.91	7.8496e-04	AATGCCCAAC	-ACGCCAAA-
promoter_PEP-CK_ZM_c30.195	promoter_PEP-CK_OS_c30.144	2.1949e-03	GTTGGGCATT	--TAGGCA--
promoter_PEP-CK_ZM_c30.195	promoter_PEP-CK_OS_c30.112	2.6198e-03	GTTGGGCATT	GTTAGG----
promoter_PEP-CK_ZM_c30.195	promoter_PEP-CK_OS_c30.95	5.4110e-03	AATGCCCAAC	AAAGCACG--
promoter_PEP-CK_ZM_c30.195	promoter_PEP-CK_OS_c30.96	8.1853e-03	GTTGGGCATT	--CGTGCACT
promoter_PEP-CK_ZM_c30.196	promoter_PEP-CK_OS_c30.126	1.0863e-03	TAACCACTGC	---CTACTG-
promoter_PEP-CK_ZM_c30.196	promoter_PEP-CK_OS_c30.98	3.5809e-03	GCAGTGGTTA	-CGCTGATT-
promoter_PEP-CK_ZM_c30.196	promoter_PEP-CK_OS_c30.102	4.8058e-03	GCAGTGGTTA	-CAGTGAAC-
promoter_PEP-CK_ZM_c30.196	promoter_PEP-CK_OS_c30.95	5.1673e-03	GCAGTGGTTA	--CGTGCTTT
promoter_PEP-CK_ZM_c30.196	promoter_PEP-CK_OS_c30.97	5.2079e-03	TAACCACTGC	--ACCAACGA
promoter_PEP-CK_ZM_c30.197	promoter_PEP-CK_OS_c30.90	4.9989e-03	TCTCTAGAGC	TGTCTCGT--
promoter_PEP-CK_ZM_c30.198	promoter_PEP-CK_OS_c30.99	3.6125e-03	CTAAGGGCTA	--CTGGTCTA
promoter_PEP-CK_ZM_c30.198	promoter_PEP-CK_OS_c30.88	4.9762e-03	CTAAGGGCTA	CAGAAGGC--
promoter_PEP-CK_ZM_c30.198	promoter_PEP-CK_OS_c30.119	5.4275e-03	TAGCCCTTAG	--GCRTTT--
promoter_PEP-CK_ZM_c30.198	promoter_PEP-CK_OS_c30.111	9.5084e-03	CTAAGGGCTA	--AACGTC--
promoter_PEP-CK_ZM_c30.198	promoter_PEP-CK_OS_c30.112	9.8598e-03	TAGCCCTTAG	----CCTAAC
promoter_PEP-CK_ZM_c30.199	promoter_PEP-CK_OS_c30.142	3.1592e-03	GATCGCTTGA	--TCGCTG--
promoter_PEP-CK_ZM_c30.199	promoter_PEP-CK_OS_c30.97	4.6339e-03	TCAAGCGATC	ACCAACGA--
promoter_PEP-CK_ZM_c30.199	promoter_PEP-CK_OS_c30.102	5.9777e-03	GATCGCTTGA	GTTCACTG--
promoter_PEP-CK_ZM_c30.199	promoter_PEP-CK_OS_c30.92	9.8413e-03	TCAAGCGATC	-CAAACAGG-
promoter_PEP-CK_ZM_c30.199	promoter_PEP-CK_OS_c30.124	9.9780e-03	TCAAGCGATC	TCAGTC----
promoter_PEP-CK_ZM_c30.200	promoter_PEP-CK_OS_c30.103	4.3031e-03	TAACCCTATT	-AACGCAGT-
promoter_PEP-CK_ZM_c30.200	promoter_PEP-CK_OS_c30.80	6.0863e-03	AATAGGGTTA	AACAGGGTCA
promoter_PEP-CK_ZM_c30.200	promoter_PEP-CK_OS_c30.14	9.4952e-03	TAACCCTATT	----CCTTTW
promoter_PEP-CK_ZM_c30.201	promoter_PEP-CK_OS_c30.101	4.4835e-03	TTTACAGCCC	--TTCTGCGC
promoter_PEP-CK_ZM_c30.201	promoter_PEP-CK_OS_c30.100	5.2284e-03	TTTACAGCCC	-CATCAGCC-
promoter_PEP-CK_ZM_c30.201	promoter_PEP-CK_OS_c30.20	5.6824e-03	TTTACAGCCC	-TTACGT---
promoter_PEP-CK_ZM_c30.201	promoter_PEP-CK_OS_c30.124	9.7856e-03	TTTACAGCCC	---TCAGTC-
promoter_PEP-CK_ZM_c30.202	promoter_PEP-CK_OS_c30.144	2.2133e-03	TAGCCATTGG	TAGGCA----
promoter_PEP-CK_ZM_c30.202	promoter_PEP-CK_OS_c30.88	5.4458e-03	TAGCCATTGG	--GCCTTCTG
promoter_PEP-CK_ZM_c30.202	promoter_PEP-CK_OS_c30.119	5.9876e-03	TAGCCATTGG	--GCRTTT--
promoter_PEP-CK_ZM_c30.202	promoter_PEP-CK_OS_c30.126	7.0656e-03	CCAATGGCTA	CTACTG----
promoter_PEP-CK_ZM_c30.202	promoter_PEP-CK_OS_c30.103	9.2710e-03	CCAATGGCTA	--ACTGCGTT
promoter_PEP-CK_ZM_c30.203	promoter_PEP-CK_OS_c30.104	3.5953e-03	TCCCCATTGA	-CAACATGG-
promoter_PEP-CK_ZM_c30.203	promoter_PEP-CK_OS_c30.97	4.7110e-03	TCCCCATTGA	--ACCAACGA
promoter_PEP-CK_ZM_c30.203	promoter_PEP-CK_OS_c30.92	5.2376e-03	TCCCCATTGA	-CCTGTTTG-
promoter_PEP-CK_ZM_c30.204	promoter_PEP-CK_OS_c30.126	1.1402e-03	TTACCACTGC	---CTACTG-
promoter_PEP-CK_ZM_c30.204	promoter_PEP-CK_OS_c30.102	4.0550e-03	GCAGTGGTAA	-CAGTGAAC-
promoter_PEP-CK_ZM_c30.204	promoter_PEP-CK_OS_c30.97	5.9519e-03	TTACCACTGC	--ACCAACGA
promoter_PEP-CK_ZM_c30.204	promoter_PEP-CK_OS_c30.20	7.6467e-03	TTACCACTGC	TTACGT----
promoter_PEP-CK_ZM_c30.204	promoter_PEP-CK_OS_c30.70	8.4356e-03	GCAGTGGTAA	--AATAGTA-
promoter_PEP-CK_ZM_c30.205	promoter_PEP-CK_OS_c30.83	3.3180e-03	TCTAGAGC--	ACTCGGGCTT
promoter_PEP-CK_ZM_c30.206	promoter_PEP-CK_OS_c30.83	6.2737e-04	-AGCCATAG-	AAGCCCGAGT
promoter_PEP-CK_ZM_c30.206	promoter_PEP-CK_OS_c30.105	5.4623e-03	AGCCATAG	ACCCAGAA
promoter_PEP-CK_ZM_c30.206	promoter_PEP-CK_OS_c30.87	9.5125e-03	--AGCCATAG	CAAGGCCNAA
promoter_PEP-CK_ZM_c30.207	promoter_PEP-CK_OS_c30.104	4.5898e-03	CCCCATTG	CAACATGG
promoter_PEP-CK_ZM_c30.207	promoter_PEP-CK_OS_c30.92	7.8300e-03	CCCCATTG	CCTGTTTG
promoter_PEP-CK_ZM_c30.208	promoter_PEP-CK_OS_c30.140	2.7530e-03	GGTTACCA	GGATAC--
promoter_PEP-CK_ZM_c30.208	promoter_PEP-CK_OS_c30.85	6.1897e-03	--TGGTAACC	TCTGGTTGGC
promoter_PEP-CK_ZM_c30.209	promoter_PEP-CK_OS_c30.140	1.6334e-03	GGGATAAC	-GGATAC-
promoter_PEP-CK_ZM_c30.209	promoter_PEP-CK_OS_c30.130	2.4993e-03	GGGATAAC	--GAGAAC
promoter_PEP-CK_ZM_c30.209	promoter_PEP-CK_OS_c30.86	5.5375e-03	-GTTATCCC-	CNTCAGCCAA
promoter_PEP-CK_ZM_c30.210	promoter_PEP-CK_OS_c30.112	1.6897e-03	CATTAGGG	-GTTAGG-
promoter_PEP-CK_ZM_c30.210	promoter_PEP-CK_OS_c30.107	2.0354e-03	CCCTAATG	-CCTGAT-
promoter_PEP-CK_ZM_c30.210	promoter_PEP-CK_OS_c30.126	2.0610e-03	CCCTAATG	--CTACTG
promoter_PEP-CK_ZM_c30.210	promoter_PEP-CK_OS_c30.84	3.2821e-03	-CATTAGGG-	ACGTCAGGCA
promoter_PEP-CK_ZM_c30.210	promoter_PEP-CK_OS_c30.98	6.5775e-03	CATTAGGG	AATCAGCG
promoter_PEP-CK_ZM_c30.212	promoter_PEP-CK_OS_c30.84	1.0832e-03	--GTAAGGCT	ACGTCAGGCA
promoter_PEP-CK_ZM_c30.212	promoter_PEP-CK_OS_c30.112	1.5558e-03	GTAAGGCT	GTTAGG--
promoter_PEP-CK_ZM_c30.212	promoter_PEP-CK_OS_c30.83	2.9149e-03	-AGCCTTAC-	AAGCCCGAGT
promoter_PEP-CK_ZM_c30.212	promoter_PEP-CK_OS_c30.86	6.1717e-03	-AGCCTTAC-	TTGGCTGANG
promoter_PEP-CK_ZM_c30.212	promoter_PEP-CK_OS_c30.77	6.5943e-03	--GTAAGGCT	CCAGAAGGCA
promoter_PEP-CK_ZM_c30.213	promoter_PEP-CK_OS_c30.126	1.4778e-03	AACCACTG	--CTACTG
promoter_PEP-CK_ZM_c30.213	promoter_PEP-CK_OS_c30.98	3.9582e-03	AACCACTG	AATCAGCG
promoter_PEP-CK_ZM_c30.213	promoter_PEP-CK_OS_c30.102	7.7080e-03	CAGTGGTT	CAGTGAAC
promoter_PEP-CK_ZM_c30.214	promoter_PEP-CK_OS_c30.97	5.1939e-03	CCCATAGA	ACCAACGA
promoter_PEP-CK_ZM_c30.214	promoter_PEP-CK_OS_c30.85	8.4272e-03	CCCATAGA--	GCCAACCAGA
promoter_PEP-CK_ZM_c30.215	promoter_PEP-CK_OS_c30.98	8.8488e-04	CACTGGTT	CGCTGATT
promoter_PEP-CK_ZM_c30.215	promoter_PEP-CK_OS_c30.106	2.5065e-03	CACTGGTT	-CCTGGT-
promoter_PEP-CK_ZM_c30.215	promoter_PEP-CK_OS_c30.83	5.2259e-03	-AACCAGTG-	AAGCCCGAGT
promoter_PEP-CK_ZM_c30.215	promoter_PEP-CK_OS_c30.85	6.3382e-03	---AACCAGTG	GCCAACCAGA-
promoter_PEP-CK_ZM_c30.215	promoter_PEP-CK_OS_c30.80	6.4292e-03	CACTGGTT--	AACAGGGTCA
promoter_PEP-CK_ZM_c30.216	promoter_PEP-CK_OS_c30.82	9.5591e-04	--AGGACCTG	AGAGGCCATG
promoter_PEP-CK_ZM_c30.216	promoter_PEP-CK_OS_c30.127	1.5231e-03	CAGGTCCT	--GGTGCT
promoter_PEP-CK_ZM_c30.216	promoter_PEP-CK_OS_c30.138	1.6399e-03	CAGGTCCT	CAGTTC--
promoter_PEP-CK_ZM_c30.216	promoter_PEP-CK_OS_c30.141	1.8176e-03	CAGGTCCT	CAGGAC--
promoter_PEP-CK_ZM_c30.216	promoter_PEP-CK_OS_c30.87	2.0325e-03	--AGGACCTG	TTNGGCCTTG
promoter_PEP-CK_ZM_c30.217	promoter_PEP-CK_OS_c30.140	2.1910e-03	GTGATACC	-GGATAC-
promoter_PEP-CK_ZM_c30.217	promoter_PEP-CK_OS_c30.137	2.7659e-03	GGTATCAC	-GTCTCA-
promoter_PEP-CK_ZM_c30.218	promoter_PEP-CK_OS_c30.83	3.3594e-03	-TGCCATAG-	AAGCCCGAGT
promoter_PEP-CK_ZM_c30.218	promoter_PEP-CK_OS_c30.74	4.5641e-03	CTATGGCA	CCATGYCA
promoter_PEP-CK_ZM_c30.218	promoter_PEP-CK_OS_c30.84	4.7489e-03	TGCCATAG--	TGCCTGACGT
promoter_PEP-CK_ZM_c30.218	promoter_PEP-CK_OS_c30.77	6.5977e-03	--CTATGGCA	CCAGAAGGCA
promoter_PEP-CK_ZM_c30.218	promoter_PEP-CK_OS_c30.87	8.5484e-03	CTATGGCA--	CAAGGCCNAA
promoter_PEP-CK_ZM_c30.219	promoter_PEP-CK_OS_c30.83	2.6347e-03	-GGCCATAG-	AAGCCCGAGT
promoter_PEP-CK_ZM_c30.219	promoter_PEP-CK_OS_c30.87	3.6835e-03	CTATGGCC--	CAAGGCCNAA
promoter_PEP-CK_ZM_c30.219	promoter_PEP-CK_OS_c30.82	5.4939e-03	CTATGGCC---	-CATGGCCTCT
promoter_PEP-CK_ZM_c30.220	promoter_PEP-CK_OS_c30.80	2.3630e-04	AATAGGGT--	AACAGGGTCA
promoter_PEP-CK_ZM_c30.220	promoter_PEP-CK_OS_c30.83	8.2035e-03	--ACCCTATT	AAGCCCGAGT
promoter_PEP-CK_ZM_c30.221	promoter_PEP-CK_OS_c30.137	2.4035e-03	CTGATACC	-TGAGAC-
promoter_PEP-CK_ZM_c30.221	promoter_PEP-CK_OS_c30.140	2.5339e-03	CTGATACC	-GGATAC-
promoter_PEP-CK_ZM_c30.221	promoter_PEP-CK_OS_c30.79	5.8450e-03	CTGATACC--	CAGAAGCCAA
promoter_PEP-CK_ZM_c30.221	promoter_PEP-CK_OS_c30.94	6.5637e-03	CTGATACC	CAGAAGCC
promoter_PEP-CK_ZM_c30.222	promoter_PEP-CK_OS_c30.112	1.8564e-03	CCCTATCG	-CCTAAC-
promoter_PEP-CK_ZM_c30.222	promoter_PEP-CK_OS_c30.77	3.9041e-03	CGATAGGG--	CCAGAAGGCA
promoter_PEP-CK_ZM_c30.222	promoter_PEP-CK_OS_c30.84	4.3740e-03	-CGATAGGG-	ACGTCAGGCA
promoter_PEP-CK_ZM_c30.222	promoter_PEP-CK_OS_c30.104	5.5567e-03	CGATAGGG	CAACATGG
promoter_PEP-CK_ZM_c30.223	promoter_PEP-CK_OS_c30.77	1.2773e-03	--AGGAGGTA	CCAGAAGGCA
promoter_PEP-CK_ZM_c30.223	promoter_PEP-CK_OS_c30.79	3.7537e-03	-AGGAGGTA-	CAGAAGCCAA
promoter_PEP-CK_ZM_c30.223	promoter_PEP-CK_OS_c30.90	6.5577e-03	TACCTCCT	TGTCTCGT
promoter_PEP-CK_ZM_c30.223	promoter_PEP-CK_OS_c30.30	9.5842e-03	AGGAGGTA	-GGWGGNG
promoter_PEP-CK_ZM_c30.224	promoter_PEP-CK_OS_c30.143	3.7591e-03	CGCATAGC	CGCAAA--
promoter_PEP-CK_ZM_c30.224	promoter_PEP-CK_OS_c30.81	9.9918e-03	CGCATAGC--	GACTCAGCAT
promoter_PEP-CK_ZM_c30.225	promoter_PEP-CK_OS_c30.119	2.2898e-03	GCCTTA	GCRTTT
promoter_PEP-CK_ZM_c30.225	promoter_PEP-CK_OS_c30.87	2.4610e-03	----GCCTTA	TTNGGCCTTG
promoter_PEP-CK_ZM_c30.225	promoter_PEP-CK_OS_c30.84	2.5121e-03	-GCCTTA---	TGCCTGACGT
promoter_PEP-CK_ZM_c30.225	promoter_PEP-CK_OS_c30.77	2.7098e-03	---TAAGGC-	CCAGAAGGCA
promoter_PEP-CK_ZM_c30.225	promoter_PEP-CK_OS_c30.88	2.8015e-03	GCCTTA--	GCCTTCTG
promoter_PEP-CK_ZM_c30.226	promoter_PEP-CK_OS_c30.112	1.7450e-04	CCCTAACG	-CCTAAC-
promoter_PEP-CK_ZM_c30.226	promoter_PEP-CK_OS_c30.84	1.2663e-03	-CCCTAACG-	TGCCTGACGT
promoter_PEP-CK_ZM_c30.226	promoter_PEP-CK_OS_c30.77	5.6715e-03	--CGTTAGGG	TGCCTTCTGG
promoter_PEP-CK_ZM_c30.226	promoter_PEP-CK_OS_c30.86	5.8529e-03	CGTTAGGG--	CNTCAGCCAA
promoter_PEP-CK_ZM_c30.227	promoter_PEP-CK_OS_c30.122	3.0727e-03	TCTAGCAC	--TAGGAC
promoter_PEP-CK_ZM_c30.227	promoter_PEP-CK_OS_c30.78	5.0235e-03	--GTGCTAGA	TTCAGCGAGA
promoter_PEP-CK_ZM_c30.228	promoter_PEP-CK_OS_c30.102	5.7173e-03	AGTGACTG	GTTCACTG
promoter_PEP-CK_ZM_c30.228	promoter_PEP-CK_OS_c30.85	7.3140e-03	--CAGTCACT	GCCAACCAGA
promoter_PEP-CK_ZM_c30.228	promoter_PEP-CK_OS_c30.103	9.0472e-03	AGTGACTG	ACTGCGTT
promoter_PEP-CK_ZM_c30.229	promoter_PEP-CK_OS_c30.82	2.1943e-03	TATGGC----	CATGGCCTCT
promoter_PEP-CK_ZM_c30.229	promoter_PEP-CK_OS_c30.91	3.1761e-03	--GCCATA	ACGCCAAA
promoter_PEP-CK_ZM_c30.229	promoter_PEP-CK_OS_c30.122	8.2280e-03	GCCATA	GTCCTA
promoter_PEP-CK_ZM_c30.230	promoter_PEP-CK_OS_c30.139	2.9927e-03	-ACCGAT	CACCGA-
promoter_PEP-CK_ZM_c30.230	promoter_PEP-CK_OS_c30.107	9.8306e-03	ACCGAT	CCTGAT
promoter_PEP-CK_ZM_c30.231	promoter_PEP-CK_OS_c30.140	3.1527e-03	-GATACC	GGATAC-
promoter_PEP-CK_ZM_c30.231	promoter_PEP-CK_OS_c30.130	7.2964e-03	GATACC	GAGAAC
promoter_PEP-CK_ZM_c30.231	promoter_PEP-CK_OS_c30.109	8.7892e-03	GATACC	GAAAGC
promoter_PEP-CK_ZM_c30.234	promoter_PEP-CK_OS_c30.132	4.8852e-03	GCATAG	GCAGAC
promoter_PEP-CK_ZM_c30.234	promoter_PEP-CK_OS_c30.113	5.2787e-03	GCATAG	GGACAG
promoter_PEP-CK_ZM_c30.234	promoter_PEP-CK_OS_c30.140	5.9790e-03	GCATAG	GGATAC
promoter_PEP-CK_ZM_c30.235	promoter_PEP-CK_OS_c30.135	7.8887e-06	TCACGA	TCACGA
promoter_PEP-CK_ZM_c30.235	promoter_PEP-CK_OS_c30.125	3.2073e-03	-TCGTGA	CTCGTG-
promoter_PEP-CK_ZM_c30.235	promoter_PEP-CK_OS_c30.108	3.2863e-03	TCGTGA-	-CGTGAT
promoter_PEP-CK_ZM_c30.235	promoter_PEP-CK_OS_c30.20	5.3152e-03	TCACGA	TTACGT
promoter_PEP-CK_ZM_c30.235	promoter_PEP-CK_OS_c30.128	6.2727e-03	TCACGA	CTACGA
promoter_PEP-CK_ZM_c30.236	promoter_PEP-CK_OS_c30.140	3.0684e-03	GGGATA-	-GGATAC
promoter_PEP-CK_ZM_c30.237	promoter_PEP-CK_OS_c30.127	2.5012e-04	GGTCCT	GGTGCT
promoter_PEP-CK_ZM_c30.237	promoter_PEP-CK_OS_c30.87	2.4075e-03	--AGGACC--	CAAGGCCNAA
promoter_PEP-CK_ZM_c30.237	promoter_PEP-CK_OS_c30.134	2.8924e-03	AGGACC-	-GGACCA
promoter_PEP-CK_ZM_c30.237	promoter_PEP-CK_OS_c30.141	3.0796e-03	GGTCCT-	-GTCCTG
promoter_PEP-CK_ZM_c30.237	promoter_PEP-CK_OS_c30.122	3.1486e-03	GGTCCT-	-GTCCTA
promoter_PEP-CK_ZM_c30.238	promoter_PEP-CK_OS_c30.78	2.4270e-03	---AGCGAT-	TTCAGCGAGA
promoter_PEP-CK_ZM_c30.238	promoter_PEP-CK_OS_c30.142	2.9965e-03	-AGCGAT	CAGCGA-
promoter_PEP-CK_ZM_c30.239	promoter_PEP-CK_OS_c30.85	2.1272e-04	---AACCAG-	GCCAACCAGA
promoter_PEP-CK_ZM_c30.239	promoter_PEP-CK_OS_c30.98	1.8283e-03	--CTGGTT	CGCTGATT
promoter_PEP-CK_ZM_c30.239	promoter_PEP-CK_OS_c30.105	2.0614e-03	AACCAG--	ACCCAGAA
promoter_PEP-CK_ZM_c30.239	promoter_PEP-CK_OS_c30.92	2.8211e-03	-AACCAG-	CAAACAGG
promoter_PEP-CK_ZM_c30.239	promoter_PEP-CK_OS_c30.106	3.0508e-03	-CTGGTT	CCTGGT-
promoter_PEP-CK_ZM_c30.241	promoter_PEP-CK_OS_c30.143	4.6593e-03	GGCATA	CGCAAA
promoter_PEP-CK_ZM_c30.241	promoter_PEP-CK_OS_c30.122	7.3846e-03	GGCATA	GTCCTA
promoter_PEP-CK_ZM_c30.241	promoter_PEP-CK_OS_c30.144	9.3648e-03	TATGCC	TAGGCA
promoter_PEP-CK_ZM_c30.242	promoter_PEP-CK_OS_c30.99	2.3680e-03	-AGGTCT-	CTGGTCTA
promoter_PEP-CK_ZM_c30.243	promoter_PEP-CK_OS_c30.117	2.5483e-04	AACTCG	TACTCG
promoter_PEP-CK_ZM_c30.243	promoter_PEP-CK_OS_c30.114	4.1951e-04	CGAGTT	CGAGTA
promoter_PEP-CK_ZM_c30.243	promoter_PEP-CK_OS_c30.133	4.8409e-03	AACTCG	GTCTCG
promoter_PEP-CK_ZM_c30.243	promoter_PEP-CK_OS_c30.123	7.4004e-03	AACTCG	AACGCA
promoter_PEP-CK_ZM_c30.244	promoter_PEP-CK_OS_c30.91	1.6388e-03	--GCGAAA	ACGCCAAA
promoter_PEP-CK_ZM_c30.244	promoter_PEP-CK_OS_c30.78	2.0918e-03	----GCGAAA	TTCAGCGAGA
promoter_PEP-CK_ZM_c30.244	promoter_PEP-CK_OS_c30.72	4.3478e-03	-TTTCGC	CTTYCTC
promoter_PEP-CK_ZM_c30.244	promoter_PEP-CK_OS_c30.130	6.4927e-03	GCGAAA	GAGAAC
promoter_PEP-CK_ZM_c30.244	promoter_PEP-CK_OS_c30.87	7.1720e-03	TTTCGC----	TTNGGCCTTG
promoter_PEP-CK_ZM_c30.245	promoter_PEP-CK_OS_c30.127	2.6198e-04	GGTACT	GGTGCT
promoter_PEP-CK_ZM_c30.246	promoter_PEP-CK_OS_c30.133	4.0420e-04	GTCTAG	GTCTCG
promoter_PEP-CK_ZM_c30.246	promoter_PEP-CK_OS_c30.90	2.7732e-03	-GTCTAG-	TGTCTCGT
promoter_PEP-CK_ZM_c30.246	promoter_PEP-CK_OS_c30.141	4.8864e-03	GTCTAG	GTCCTG
promoter_PEP-CK_ZM_c30.246	promoter_PEP-CK_OS_c30.118	7.4040e-03	CTAGAC	GTTGAC
promoter_PEP-CK_ZM_c30.246	promoter_PEP-CK_OS_c30.110	7.4555e-03	CTAGAC	GTGGAC
promoter_PEP-CK_ZM_c30.247	promoter_PEP-CK_OS_c30.135	5.5664e-04	TCTCGA	TCACGA
promoter_PEP-CK_ZM_c30.247	promoter_PEP-CK_OS_c30.78	2.3085e-03	----TCGAGA	TTCAGCGAGA
promoter_PEP-CK_ZM_c30.247	promoter_PEP-CK_OS_c30.133	2.9485e-03	-TCTCGA	GTCTCG-
promoter_PEP-CK_ZM_c30.247	promoter_PEP-CK_OS_c30.90	3.5004e-03	--TCTCGA	TGTCTCGT
promoter_PEP-CK_ZM_c30.248	promoter_PEP-CK_OS_c30.121	8.8641e-03	ACGGTT	ACGTTC
promoter_PEP-CK_ZM_c30.249	promoter_PEP-CK_OS_c30.95	2.3146e-03	AAAGCG--	AAAGCACG
promoter_PEP-CK_ZM_c30.249	promoter_PEP-CK_OS_c30.109	2.9646e-03	-AAAGCG	GAAAGC-
promoter_PEP-CK_ZM_c30.249	promoter_PEP-CK_OS_c30.123	4.1643e-03	AAAGCG	AACGCA
promoter_PEP-CK_ZM_c30.249	promoter_PEP-CK_OS_c30.80	9.3029e-03	---CGCTTT-	TGACCCTGTT
promoter_PEP-CK_ZM_c30.250	promoter_PEP-CK_OS_c30.137	6.0192e-03	CCCTCA	GTCTCA
promoter_PEP-CK_ZM_c30.251	promoter_PEP-CK_OS_c30.143	2.9516e-03	TCGCAA-	-CGCAAA
promoter_PEP-CK_ZM_c30.251	promoter_PEP-CK_OS_c30.20	3.2664e-03	TTGCGA	TTACGT
promoter_PEP-CK_ZM_c30.251	promoter_PEP-CK_OS_c30.135	4.7013e-03	TCGCAA	TCACGA
promoter_PEP-CK_ZM_c30.252	promoter_PEP-CK_OS_c30.20	4.7150e-03	TTACCA	TTACGT
promoter_PEP-CK_ZM_c30.252	promoter_PEP-CK_OS_c30.134	6.5179e-03	TTACCA	GGACCA
promoter_PEP-CK_ZM_c30.252	promoter_PEP-CK_OS_c30.135	6.7095e-03	TGGTAA	TCGTGA
promoter_PEP-CK_ZM_c30.252	promoter_PEP-CK_OS_c30.128	9.8458e-03	TTACCA	CTACGA
promoter_PEP-CK_ZM_c30.254	promoter_PEP-CK_OS_c30.121	3.3262e-04	AGGTTC	ACGTTC
promoter_PEP-CK_ZM_c30.254	promoter_PEP-CK_OS_c30.80	1.6840e-03	---AGGTTC-	AACAGGGTCA
promoter_PEP-CK_ZM_c30.254	promoter_PEP-CK_OS_c30.134	8.0156e-03	GAACCT	GGACCA
promoter_PEP-CK_ZM_c30.255	promoter_PEP-CK_OS_c30.20	6.8501e-03	ATACCT	TTACGT
promoter_PEP-CK_ZM_c30.256	promoter_PEP-CK_OS_c30.111	5.6114e-04	AACCTC	AACGTC
promoter_PEP-CK_ZM_c30.256	promoter_PEP-CK_OS_c30.119	8.4597e-03	AACCTC	AAAYGC
promoter_PEP-CK_ZM_c30.256	promoter_PEP-CK_OS_c30.131	8.9656e-03	GAGGTT	CAGGAT
promoter_PEP-CK_ZM_c30.257	promoter_PEP-CK_OS_c30.131	7.4975e-03	CGGAAT	CAGGAT
promoter_PEP-CK_ZM_c30.258	promoter_PEP-CK_OS_c30.82	9.3838e-03	--TCGACT--	CATGGCCTCT
promoter_PEP-CK_ZM_c30.259	promoter_PEP-CK_OS_c30.80	2.6714e-03	---CCCTAT-	TGACCCTGTT
promoter_PEP-CK_ZM_c30.259	promoter_PEP-CK_OS_c30.107	9.1907e-03	ATAGGG	ATCAGG
promoter_PEP-CK_ZM_c30.260	promoter_PEP-CK_OS_c30.96	3.0213e-03	--CGCACT	CGTGCACT
promoter_PEP-CK_ZM_c30.260	promoter_PEP-CK_OS_c30.127	3.4495e-03	AGTGCG	GGTGCT
promoter_PEP-CK_ZM_c30.260	promoter_PEP-CK_OS_c30.103	3.4923e-03	--CGCACT	AACGCAGT
promoter_PEP-CK_ZM_c30.261	promoter_PEP-CK_OS_c30.93	1.6544e-04	--TTCACG	AGTTCACG
promoter_PEP-CK_ZM_c30.261	promoter_PEP-CK_OS_c30.108	3.5365e-04	CGTGAA	CGTGAT
promoter_PEP-CK_ZM_c30.261	promoter_PEP-CK_OS_c30.102	1.4293e-03	-TTCACG-	GTTCACTG
promoter_PEP-CK_ZM_c30.261	promoter_PEP-CK_OS_c30.96	2.3426e-03	--TTCACG	AGTGCACG
promoter_PEP-CK_ZM_c30.261	promoter_PEP-CK_OS_c30.135	2.8584e-03	TTCACG-	-TCACGA
promoter_PEP-CK_ZM_c30.262	promoter_PEP-CK_OS_c30.78	2.2597e-03	-TCAGAG---	TTCAGCGAGA
promoter_PEP-CK_ZM_c30.262	promoter_PEP-CK_OS_c30.98	2.9508e-03	--TCAGAG	AATCAGCG
promoter_PEP-CK_ZM_c30.262	promoter_PEP-CK_OS_c30.124	4.7915e-03	TCAGAG	TCAGTC
promoter_PEP-CK_ZM_c30.262	promoter_PEP-CK_OS_c30.132	5.0607e-03	TCAGAG	GCAGAC
promoter_PEP-CK_ZM_c30.262	promoter_PEP-CK_OS_c30.137	7.3036e-03	TCAGAG	TGAGAC
promoter_PEP-CK_ZM_c30.263	promoter_PEP-CK_OS_c30.81	2.2643e-03	-ACTCAA---	GACTCAGCAT
promoter_PEP-CK_ZM_c30.263	promoter_PEP-CK_OS_c30.20	3.5203e-03	TTGAGT	TTACGT
promoter_PEP-CK_ZM_c30.263	promoter_PEP-CK_OS_c30.65	7.0623e-03	TTGAGT-	TASAGTA
motif_1_id	motif_2_id	p_value	motif_1_cons	motif_2_cons
5UTR_PEP-CK_ZM_c30.41	5UTR_PEP-CK_OS_c30.38	3.8822e-03	CNAAACCCNN	-CCAACCCG-
5UTR_PEP-CK_ZM_c30.43	5UTR_PEP-CK_OS_c30.50	5.0773e-03	TTNGGGTT	CTAGGG--
5UTR_PEP-CK_ZM_c30.45	5UTR_PEP-CK_OS_c30.64	6.1969e-03	AACTCCCA	--CGCCCA
5UTR_PEP-CK_ZM_c30.46	5UTR_PEP-CK_OS_c30.40	9.3037e-03	GTGGGNCG	GAGGAKGG
5UTR_PEP-CK_ZM_c30.48	5UTR_PEP-CK_OS_c30.38	3.2063e-03	SGGGNGGA	CGGGTTGG
5UTR_PEP-CK_ZM_c30.49	5UTR_PEP-CK_OS_c30.38	5.4580e-03	-GGGNTGGA	CGGGTTGG-
5UTR_PEP-CK_ZM_c30.52	5UTR_PEP-CK_OS_c30.63	1.1988e-03	GATGGGCT	GATGGG--
5UTR_PEP-CK_ZM_c30.52	5UTR_PEP-CK_OS_c30.64	6.4837e-03	GATGGGCT	--TGGGCG
5UTR_PEP-CK_ZM_c30.53	5UTR_PEP-CK_OS_c30.69	1.2773e-03	TCCNCGCC	--CNCGCC
5UTR_PEP-CK_ZM_c30.53	5UTR_PEP-CK_OS_c30.57	7.4826e-03	GGCGNGGA	--CGTGGG
5UTR_PEP-CK_ZM_c30.54	5UTR_PEP-CK_OS_c30.64	8.7381e-03	GNGGGGCG	--TGGGCG
5UTR_PEP-CK_ZM_c30.56	5UTR_PEP-CK_OS_c30.52	8.3636e-04	GATTCG	GTTTCG
5UTR_PEP-CK_ZM_c30.56	5UTR_PEP-CK_OS_c30.47	1.2957e-03	CGAATC	CGCATC
5UTR_PEP-CK_ZM_c30.58	5UTR_PEP-CK_OS_c30.38	8.2730e-03	--AACCCT	CCAACCCG
5UTR_PEP-CK_ZM_c30.61	5UTR_PEP-CK_OS_c30.57	1.0509e-03	AGTGGG	CGTGGG
5UTR_PEP-CK_ZM_c30.62	5UTR_PEP-CK_OS_c30.50	1.1815e-04	CTAGGG	CTAGGG
5UTR_PEP-CK_ZM_c30.62	5UTR_PEP-CK_OS_c30.57	6.4146e-03	CTAGGG	CGTGGG
5UTR_PEP-CK_ZM_c30.63	5UTR_PEP-CK_OS_c30.47	2.9941e-03	CGANTC	CGCATC
5UTR_PEP-CK_ZM_c30.63	5UTR_PEP-CK_OS_c30.52	3.3598e-03	GANTCG	GTTTCG
5UTR_PEP-CK_ZM_c30.65	5UTR_PEP-CK_OS_c30.47	1.1382e-03	GAAGCG	GATGCG
5UTR_PEP-CK_ZM_c30.66	5UTR_PEP-CK_OS_c30.57	9.3271e-03	CGAGTG	CGTGGG
5UTR_PEP-CK_ZM_c30.67	5UTR_PEP-CK_OS_c30.49	1.3656e-03	GGTTTT	GGTTTG
5UTR_PEP-CK_ZM_c30.67	5UTR_PEP-CK_OS_c30.74	7.2485e-03	GGTTTT	GGGNWT
5UTR_PEP-CK_ZM_c30.68	5UTR_PEP-CK_OS_c30.49	8.4864e-04	GGTTAG	GGTTTG
5UTR_PEP-CK_ZM_c30.68	5UTR_PEP-CK_OS_c30.38	7.1557e-03	CTAACC--	CCAACCCG
5UTR_PEP-CK_ZM_c30.68	5UTR_PEP-CK_OS_c30.52	9.3158e-03	GGTTAG	GTTTCG
5UTR_PEP-CK_ZM_c30.69	5UTR_PEP-CK_OS_c30.50	6.5303e-04	CTCGGG	CTAGGG
5UTR_PEP-CK_ZM_c30.69	5UTR_PEP-CK_OS_c30.55	1.7569e-03	CTCGGG	CTCGCG
5UTR_PEP-CK_ZM_c30.69	5UTR_PEP-CK_OS_c30.57	7.4701e-03	CCCGAG	CCCACG
5UTR_PEP-CK_ZM_c30.69	5UTR_PEP-CK_OS_c30.42	8.5648e-03	-CTCGGG-	NCTCGCGG
5UTR_PEP-CK_ZM_c30.70	5UTR_PEP-CK_OS_c30.57	4.7149e-03	CCCTCA	CCCACG
5UTR_PEP-CK_ZM_c30.70	5UTR_PEP-CK_OS_c30.50	7.3839e-03	CCCTCA	CCCTAG
5UTR_PEP-CK_ZM_c30.71	5UTR_PEP-CK_OS_c30.47	1.1659e-03	GACGCG	GATGCG
5UTR_PEP-CK_ZM_c30.73	5UTR_PEP-CK_OS_c30.63	1.0555e-04	CCCATC	CCCATC
5UTR_PEP-CK_ZM_c30.73	5UTR_PEP-CK_OS_c30.47	2.2915e-03	GATGGG	GATGCG
5UTR_PEP-CK_ZM_c30.73	5UTR_PEP-CK_OS_c30.57	8.6431e-03	CCCATC	CCCACG
5UTR_PEP-CK_ZM_c30.74	5UTR_PEP-CK_OS_c30.52	5.3350e-03	CGGANC	CGAAAC
5UTR_PEP-CK_ZM_c30.75	5UTR_PEP-CK_OS_c30.47	1.3285e-03	CGCAAC	CGCATC
5UTR_PEP-CK_ZM_c30.75	5UTR_PEP-CK_OS_c30.52	3.0592e-03	GTTGCG	GTTTCG
5UTR_PEP-CK_ZM_c30.75	5UTR_PEP-CK_OS_c30.63	6.0148e-03	GTTGCG	GATGGG
5UTR_PEP-CK_ZM_c30.76	5UTR_PEP-CK_OS_c30.55	2.9810e-03	CTCCCG	CTCGCG
5UTR_PEP-CK_ZM_c30.76	5UTR_PEP-CK_OS_c30.64	5.9418e-03	CGGGAG	TGGGCG
5UTR_PEP-CK_ZM_c30.77	5UTR_PEP-CK_OS_c30.63	9.3745e-04	GTTGGG	GATGGG
5UTR_PEP-CK_ZM_c30.77	5UTR_PEP-CK_OS_c30.57	5.9668e-03	GTTGGG	CGTGGG
5UTR_PEP-CK_ZM_c30.77	5UTR_PEP-CK_OS_c30.50	8.4496e-03	GTTGGG	CTAGGG
5UTR_PEP-CK_ZM_c30.78	5UTR_PEP-CK_OS_c30.47	9.3675e-03	GGTCCG	GATGCG
5UTR_PEP-CK_ZM_c30.79	5UTR_PEP-CK_OS_c30.69	1.7682e-03	GGGGTG	GGCGNG
5UTR_PEP-CK_ZM_c30.79	5UTR_PEP-CK_OS_c30.38	8.1579e-03	-GGGGTG-	CGGGTTGG
5UTR_PEP-CK_ZM_c30.79	5UTR_PEP-CK_OS_c30.64	8.2393e-03	GGGGTG	TGGGCG
5UTR_PEP-CK_ZM_c30.79	5UTR_PEP-CK_OS_c30.54	9.2983e-03	GGGGTG	GGGGAA
5UTR_PEP-CK_ZM_c30.80	5UTR_PEP-CK_OS_c30.38	7.2641e-03	-GGGTCG-	CGGGTTGG
5UTR_PEP-CK_ZM_c30.80	5UTR_PEP-CK_OS_c30.64	9.7875e-03	GGGTCG	TGGGCG
5UTR_PEP-CK_ZM_c30.81	5UTR_PEP-CK_OS_c30.74	6.2014e-03	GGGCCT	GGGNWT
5UTR_PEP-CK_ZM_c30.83	5UTR_PEP-CK_OS_c30.69	6.2983e-03	GCCGAG	GGCGNG
5UTR_PEP-CK_ZM_c30.84	5UTR_PEP-CK_OS_c30.38	9.3900e-03	-GGGCTG-	CGGGTTGG
5UTR_PEP-CK_ZM_c30.85	5UTR_PEP-CK_OS_c30.54	7.1470e-03	GGAGNA	GGGGAA
5UTR_PEP-CK_ZM_c30.87	5UTR_PEP-CK_OS_c30.54	6.1968e-03	GGAGAT	GGGGAA
motif_1_id	motif_2_id	p_value	motif_1_cons	motif_2_cons
3UTR_PEP-CK_ZM_c30.29	3UTR_PEP-CK_OS_c30.14	3.5062e-05	GTAAANNTTT	CCTNGCTTCT
3UTR_PEP-CK_ZM_c30.29	3UTR_PEP-CK_OS_c30.13	3.6318e-04	-AAANNTTTAC	NGAGGGAGNA-
3UTR_PEP-CK_ZM_c30.29	3UTR_PEP-CK_OS_c30.17	1.0513e-03	GTAAANNTTT	GTACACCG--
3UTR_PEP-CK_ZM_c30.29	3UTR_PEP-CK_OS_c30.23	5.2099e-03	AAANNTTTAC	-AAGGGGGA-
3UTR_PEP-CK_ZM_c30.29	3UTR_PEP-CK_OS_c30.18	9.6245e-03	AAANNTTTAC	-CRNGTACA-
3UTR_PEP-CK_ZM_c30.42	3UTR_PEP-CK_OS_c30.14	9.2223e-03	-GAATTYTG-	AGAAGCNAGG
3UTR_PEP-CK_ZM_c30.46	3UTR_PEP-CK_OS_c30.7	3.6387e-03	CGTTTA	CCTTTW
3UTR_PEP-CK_ZM_c30.64	3UTR_PEP-CK_OS_c30.17	9.6946e-03	-CTTGTA-	CGGTGTAC
3UTR_PEP-CK_ZM_c30.68	3UTR_PEP-CK_OS_c30.55	8.0118e-03	GGTTAG	GCNAAG
3UTR_PEP-CK_ZM_c30.75	3UTR_PEP-CK_OS_c30.32	3.2014e-04	ACCCTT	CCCCTT
3UTR_PEP-CK_ZM_c30.75	3UTR_PEP-CK_OS_c30.23	2.3118e-03	AAGGGT--	AAGGGGGA
3UTR_PEP-CK_ZM_c30.75	3UTR_PEP-CK_OS_c30.24	2.4081e-03	--ACCCTT	NCCCCCTT
3UTR_PEP-CK_ZM_c30.75	3UTR_PEP-CK_OS_c30.22	3.1179e-03	--AAGGGT	ACAAGGGA
motif_1_id	motif_2_id	p_value	motif_1_cons	motif_2_cons
CDS_PEP-CK_ZM_c30.2	CDS_PEP-CK_OS_c30.80	1.1717e-03	GCKGCNGC	-CTGCGG-
CDS_PEP-CK_ZM_c30.3	CDS_PEP-CK_OS_c30.11	8.1705e-04	GASGANG	GAGGAGG
CDS_PEP-CK_ZM_c30.3	CDS_PEP-CK_OS_c30.38	4.9094e-03	----CNTCSTC	KGATCTTCCT-
CDS_PEP-CK_ZM_c30.3	CDS_PEP-CK_OS_c30.89	7.2929e-03	GASGANG	-AGCAGG
CDS_PEP-CK_ZM_c30.3	CDS_PEP-CK_OS_c30.18	7.4337e-03	CNTCSTC-	CATCNTCA
CDS_PEP-CK_ZM_c30.4	CDS_PEP-CK_OS_c30.10	2.2361e-03	CTTCTYC-	CTTCTTSN
CDS_PEP-CK_ZM_c30.4	CDS_PEP-CK_OS_c30.61	4.0151e-03	CTTCTYC	CTTGTA-
CDS_PEP-CK_ZM_c30.4	CDS_PEP-CK_OS_c30.45	5.7249e-03	-GRAGAAG	GGGTGAAG
CDS_PEP-CK_ZM_c30.4	CDS_PEP-CK_OS_c30.84	7.1306e-03	CTTCTYC	-TTCACC
CDS_PEP-CK_ZM_c30.7	CDS_PEP-CK_OS_c30.27	1.1557e-03	TCCWCCA	TSCACC-
CDS_PEP-CK_ZM_c30.7	CDS_PEP-CK_OS_c30.79	5.2042e-03	TCCWCCA	TCCACT-
CDS_PEP-CK_ZM_c30.7	CDS_PEP-CK_OS_c30.68	6.7585e-03	TCCWCCA	TGCACC-
CDS_PEP-CK_ZM_c30.7	CDS_PEP-CK_OS_c30.84	7.1524e-03	TCCWCCA	TTCACC-
CDS_PEP-CK_ZM_c30.8	CDS_PEP-CK_OS_c30.10	1.8917e-03	-TTCTTC-	CTTCTTSN
CDS_PEP-CK_ZM_c30.8	CDS_PEP-CK_OS_c30.23	1.9384e-03	-GAAGAA	CNAAGAA
CDS_PEP-CK_ZM_c30.8	CDS_PEP-CK_OS_c30.84	7.8124e-03	GAAGAA	GGTGAA
CDS_PEP-CK_ZM_c30.10	CDS_PEP-CK_OS_c30.61	4.1280e-04	CTTGNWG	CTTGTA-
CDS_PEP-CK_ZM_c30.10	CDS_PEP-CK_OS_c30.60	2.8905e-03	CTTGNWG	CTTGGG-
CDS_PEP-CK_ZM_c30.10	CDS_PEP-CK_OS_c30.50	3.5614e-03	-CWNCAAG	ACCCCAAG
CDS_PEP-CK_ZM_c30.12	CDS_PEP-CK_OS_c30.80	1.5560e-03	GCMGCNGC	-CCGCAG-
CDS_PEP-CK_ZM_c30.14	CDS_PEP-CK_OS_c30.73	3.6206e-03	TACYTC	GACTTC
CDS_PEP-CK_ZM_c30.14	CDS_PEP-CK_OS_c30.81	9.8781e-03	TACYTC	TNCTTG
CDS_PEP-CK_ZM_c30.15	CDS_PEP-CK_OS_c30.62	5.9403e-03	CGAGKWC	-GAGTCC
CDS_PEP-CK_ZM_c30.17	CDS_PEP-CK_OS_c30.13	1.6838e-03	ARCAGCA	ANCACC-
CDS_PEP-CK_ZM_c30.17	CDS_PEP-CK_OS_c30.92	9.8417e-03	TGCTGYT	-GCTGNA
CDS_PEP-CK_ZM_c30.20	CDS_PEP-CK_OS_c30.38	5.5576e-04	--NTCTTCA-	KGATCTTCCT
CDS_PEP-CK_ZM_c30.20	CDS_PEP-CK_OS_c30.18	2.9019e-03	-NTCTTCA	CATCNTCA
CDS_PEP-CK_ZM_c30.20	CDS_PEP-CK_OS_c30.10	6.0570e-03	-NTCTTCA	CTTCTTSN
CDS_PEP-CK_ZM_c30.22	CDS_PEP-CK_OS_c30.83	5.5774e-03	AGGAGCT	AGGACC-
CDS_PEP-CK_ZM_c30.25	CDS_PEP-CK_OS_c30.15	1.3744e-03	GTACWK-	GTACTYG
CDS_PEP-CK_ZM_c30.25	CDS_PEP-CK_OS_c30.48	4.1088e-03	MWGTAC--	AAGTACCG
CDS_PEP-CK_ZM_c30.26	CDS_PEP-CK_OS_c30.18	5.4286e-04	CATCNWC-	CATCNTCA
CDS_PEP-CK_ZM_c30.26	CDS_PEP-CK_OS_c30.38	7.5467e-04	-CATCNWC--	KGATCTTCCT
CDS_PEP-CK_ZM_c30.34	CDS_PEP-CK_OS_c30.80	7.8141e-03	CGGCNGC	CTGCGG-
CDS_PEP-CK_ZM_c30.36	CDS_PEP-CK_OS_c30.84	2.1337e-03	TCTTCKCC	--TTCACC
CDS_PEP-CK_ZM_c30.36	CDS_PEP-CK_OS_c30.45	6.6255e-03	TCTTCKCC-	-CTTCACCC
CDS_PEP-CK_ZM_c30.48	CDS_PEP-CK_OS_c30.13	2.6382e-03	ACCAGCW	ANCACC-
CDS_PEP-CK_ZM_c30.51	CDS_PEP-CK_OS_c30.73	1.0634e-03	TCGNCTTC	--GACTTC
CDS_PEP-CK_ZM_c30.53	CDS_PEP-CK_OS_c30.12	1.7657e-03	--TCGTAG	CCTYGTAS
CDS_PEP-CK_ZM_c30.70	CDS_PEP-CK_OS_c30.48	3.5643e-03	ATTTTACTAC	-CGGTACTT-
CDS_PEP-CK_ZM_c30.70	CDS_PEP-CK_OS_c30.46	4.8597e-03	ATTTTACTAC	CTTGGGCT--
CDS_PEP-CK_ZM_c30.70	CDS_PEP-CK_OS_c30.52	5.8056e-03	ATTTTACTAC	GACTTCCT--
CDS_PEP-CK_ZM_c30.71	CDS_PEP-CK_OS_c30.46	4.9462e-03	GATTTNACTA	-CTTGGGCT-
CDS_PEP-CK_ZM_c30.71	CDS_PEP-CK_OS_c30.45	6.6225e-03	GATTTNACTA	-CTTCACCC-
CDS_PEP-CK_ZM_c30.71	CDS_PEP-CK_OS_c30.49	6.8664e-03	TAGTNAAATC	--CTGAATCC
CDS_PEP-CK_ZM_c30.72	CDS_PEP-CK_OS_c30.73	3.4656e-04	ATTTGANTTC	----GACTTC
CDS_PEP-CK_ZM_c30.72	CDS_PEP-CK_OS_c30.46	8.4513e-04	ATTTGANTTC	CTTGGGCT--
CDS_PEP-CK_ZM_c30.72	CDS_PEP-CK_OS_c30.49	1.5176e-03	ATTTGANTTC	--CTGAATCC
CDS_PEP-CK_ZM_c30.72	CDS_PEP-CK_OS_c30.50	2.8011e-03	ATTTGANTTC	CTTGGGGT--
CDS_PEP-CK_ZM_c30.73	CDS_PEP-CK_OS_c30.50	7.6721e-04	ATTTTGANTT	--CTTGGGGT
CDS_PEP-CK_ZM_c30.73	CDS_PEP-CK_OS_c30.46	8.6820e-04	ATTTTGANTT	--CTTGGGCT
CDS_PEP-CK_ZM_c30.73	CDS_PEP-CK_OS_c30.49	5.6372e-03	ATTTTGANTT	GGATTCAG--
CDS_PEP-CK_ZM_c30.73	CDS_PEP-CK_OS_c30.82	5.9922e-03	AANTCAAAAT	--CTCAGA--
CDS_PEP-CK_ZM_c30.74	CDS_PEP-CK_OS_c30.45	2.7648e-04	GTTTTNACCC	--CTTCACCC
CDS_PEP-CK_ZM_c30.74	CDS_PEP-CK_OS_c30.58	6.2221e-04	GTTTTNACCC	--CTGCACCC
CDS_PEP-CK_ZM_c30.74	CDS_PEP-CK_OS_c30.49	7.8669e-04	GGGTNAAAAC	GGATTCAG--
CDS_PEP-CK_ZM_c30.74	CDS_PEP-CK_OS_c30.84	3.0782e-03	GTTTTNACCC	---TTCACC-
CDS_PEP-CK_ZM_c30.74	CDS_PEP-CK_OS_c30.63	4.6370e-03	GGGTNAAAAC	GGGTTC----
CDS_PEP-CK_ZM_c30.75	CDS_PEP-CK_OS_c30.50	2.9150e-03	CTTTTGAATT	--CTTGGGGT
CDS_PEP-CK_ZM_c30.75	CDS_PEP-CK_OS_c30.46	3.9301e-03	CTTTTGAATT	--CTTGGGCT
CDS_PEP-CK_ZM_c30.75	CDS_PEP-CK_OS_c30.44	5.3211e-03	AATTCAAAAG	--GCCAAGGG
CDS_PEP-CK_ZM_c30.75	CDS_PEP-CK_OS_c30.51	6.1753e-03	AATTCAAAAG	--GCCAGAGG
CDS_PEP-CK_ZM_c30.75	CDS_PEP-CK_OS_c30.53	9.3780e-03	CTTTTGAATT	CCCTCGGA--
CDS_PEP-CK_ZM_c30.76	CDS_PEP-CK_OS_c30.49	7.2131e-04	GAATCCAAAT	GGATTCAG--
CDS_PEP-CK_ZM_c30.76	CDS_PEP-CK_OS_c30.55	9.6624e-04	ATTTGGATTC	--GGGGATCC
CDS_PEP-CK_ZM_c30.76	CDS_PEP-CK_OS_c30.50	1.1506e-03	GAATCCAAAT	-ACCCCAAG-
CDS_PEP-CK_ZM_c30.76	CDS_PEP-CK_OS_c30.46	1.4479e-03	ATTTGGATTC	CTTGGGCT--
CDS_PEP-CK_ZM_c30.76	CDS_PEP-CK_OS_c30.63	2.7057e-03	ATTTGGATTC	----GGGTTC
CDS_PEP-CK_ZM_c30.77	CDS_PEP-CK_OS_c30.61	4.6828e-03	GTTTTACAAT	----TACAAG
CDS_PEP-CK_ZM_c30.77	CDS_PEP-CK_OS_c30.52	6.9367e-03	GTTTTACAAT	GACTTCCT--
CDS_PEP-CK_ZM_c30.78	CDS_PEP-CK_OS_c30.50	5.2824e-04	NTTTGAATTT	CTTGGGGT--
CDS_PEP-CK_ZM_c30.78	CDS_PEP-CK_OS_c30.46	6.5861e-04	AAATTCAAAN	--AGCCCAAG
CDS_PEP-CK_ZM_c30.78	CDS_PEP-CK_OS_c30.49	1.0611e-03	NTTTGAATTT	--CTGAATCC
CDS_PEP-CK_ZM_c30.78	CDS_PEP-CK_OS_c30.48	2.0362e-03	NTTTGAATTT	--CGGTACTT
CDS_PEP-CK_ZM_c30.78	CDS_PEP-CK_OS_c30.52	6.4029e-03	AAATTCAAAN	GACTTCCT--
CDS_PEP-CK_ZM_c30.81	CDS_PEP-CK_OS_c30.38	1.8042e-03	-GTAAAACC-	AGGAAGATCM
CDS_PEP-CK_ZM_c30.81	CDS_PEP-CK_OS_c30.49	8.0792e-03	GGTTTTAC	GGATTCAG
CDS_PEP-CK_ZM_c30.82	CDS_PEP-CK_OS_c30.61	6.9719e-03	TACAAACA	TACAAG--
CDS_PEP-CK_ZM_c30.86	CDS_PEP-CK_OS_c30.38	2.3519e-03	--ATTTTGCA	KGATCTTCCT
CDS_PEP-CK_ZM_c30.87	CDS_PEP-CK_OS_c30.38	2.3421e-03	--ATTTAACT	KGATCTTCCT
CDS_PEP-CK_ZM_c30.92	CDS_PEP-CK_OS_c30.48	1.5675e-03	CAGTATTT	CGGTACTT
CDS_PEP-CK_ZM_c30.92	CDS_PEP-CK_OS_c30.56	8.4417e-03	CAGTATTT	CGGTTCTT
CDS_PEP-CK_ZM_c30.96	CDS_PEP-CK_OS_c30.78	4.3537e-03	TAACCCTT	-ACCCCT-
CDS_PEP-CK_ZM_c30.96	CDS_PEP-CK_OS_c30.63	5.3536e-03	AAGGGTTA	--GGGTTC
CDS_PEP-CK_ZM_c30.105	CDS_PEP-CK_OS_c30.89	9.1958e-03	CCTATT	CCTGCT
CDS_PEP-CK_ZM_c30.107	CDS_PEP-CK_OS_c30.63	7.9300e-04	TAACCC	GAACCC
CDS_PEP-CK_ZM_c30.107	CDS_PEP-CK_OS_c30.71	5.8914e-03	TAACCC	TGAGCC
motif_1_id	motif_2_id	p_value	motif_1_cons	motif_2_cons
intron_PEP-CK_ZM_c30.8	intron_PEP-CK_OS_c30.17	2.7791e-04	CGCCGCC	CGCCGC-
intron_PEP-CK_ZM_c30.26	intron_PEP-CK_OS_c30.17	2.7188e-03	GCNGCCGC	--CGCCGC
intron_PEP-CK_ZM_c30.27	intron_PEP-CK_OS_c30.17	3.7138e-03	GCGCCACC	-CGCCGC-
intron_PEP-CK_ZM_c30.50	intron_PEP-CK_OS_c30.11	4.0119e-03	GCYTCGTG	GCTTCGC-
intron_PEP-CK_ZM_c30.88	intron_PEP-CK_OS_c30.17	1.2215e-03	TCGCCGNC	-CGCCGC-

## Sheet: TPT
motif_1_id	motif_2_id	p_value	motif_1_cons	motif_2_cons
-
motif_1_id	motif_2_id	p_value	motif_1_cons	motif_2_cons
5UTR_TPT_ZM_c30.6	5UTR_TPT_OS_c30.3	1.9482e-03	GMGGMGG	--GNCGG
5UTR_TPT_ZM_c30.6	5UTR_TPT_OS_c30.13	3.4095e-03	CCKCCKC-	CCTCCTCC
5UTR_TPT_ZM_c30.8	5UTR_TPT_OS_c30.49	8.6303e-04	GGAGGRAG	GGAAGGAG
5UTR_TPT_ZM_c30.8	5UTR_TPT_OS_c30.71	4.8259e-03	CTYCCTCC	-TCCCTC-
5UTR_TPT_ZM_c30.8	5UTR_TPT_OS_c30.57	6.3822e-03	GGAGGRAG	GGAAGG--
5UTR_TPT_ZM_c30.42	5UTR_TPT_OS_c30.56	5.7920e-03	CGNGGGGA	--AGGGGA
5UTR_TPT_ZM_c30.42	5UTR_TPT_OS_c30.48	8.5726e-03	CGNGGGGA	CGGCGAGA
5UTR_TPT_ZM_c30.45	5UTR_TPT_OS_c30.52	1.6470e-03	GAGNGGAA	GNGNGGAG
5UTR_TPT_ZM_c30.45	5UTR_TPT_OS_c30.59	4.8309e-03	GAGNGGAA	-AGNGGA-
5UTR_TPT_ZM_c30.45	5UTR_TPT_OS_c30.56	6.6949e-03	TTCCNCTC	-TCCCCT-
5UTR_TPT_ZM_c30.46	5UTR_TPT_OS_c30.49	4.7064e-03	CNNCTCCC	CTCCTTCC
5UTR_TPT_ZM_c30.46	5UTR_TPT_OS_c30.52	7.7045e-03	CNNCTCCC	CTCCNCNC
5UTR_TPT_ZM_c30.46	5UTR_TPT_OS_c30.68	9.2309e-03	CNNCTCCC	--TNTCCC
5UTR_TPT_ZM_c30.50	5UTR_TPT_OS_c30.72	8.4176e-03	CGGCCC	CTNCCC
5UTR_TPT_ZM_c30.51	5UTR_TPT_OS_c30.63	3.7068e-03	GAGTCG	GATCCG
5UTR_TPT_ZM_c30.52	5UTR_TPT_OS_c30.52	5.4179e-03	GAGTGG--	GNGNGGAG
5UTR_TPT_ZM_c30.53	5UTR_TPT_OS_c30.63	6.3905e-03	GATTGG	GATCCG
5UTR_TPT_ZM_c30.55	5UTR_TPT_OS_c30.63	4.7554e-03	GANTCG	GATCCG
5UTR_TPT_ZM_c30.56	5UTR_TPT_OS_c30.65	1.9660e-03	AAAACC	AAACCC
5UTR_TPT_ZM_c30.57	5UTR_TPT_OS_c30.63	7.3735e-03	CGCTTC	CGGATC
5UTR_TPT_ZM_c30.63	5UTR_TPT_OS_c30.48	4.6315e-03	ACTCGC--	TCTCGCCG
5UTR_TPT_ZM_c30.64	5UTR_TPT_OS_c30.68	2.1515e-03	GGGAGT	GGGANA
5UTR_TPT_ZM_c30.64	5UTR_TPT_OS_c30.77	9.6073e-03	GGGAGT	GGGATC
5UTR_TPT_ZM_c30.66	5UTR_TPT_OS_c30.52	1.7024e-03	GCGTGG--	GNGNGGAG
5UTR_TPT_ZM_c30.67	5UTR_TPT_OS_c30.63	1.6873e-03	GTTCCG	GATCCG
5UTR_TPT_ZM_c30.68	5UTR_TPT_OS_c30.63	2.2069e-03	GGTCCG	GATCCG
5UTR_TPT_ZM_c30.70	5UTR_TPT_OS_c30.76	7.6016e-03	CTCKAG	GKCGAG
5UTR_TPT_ZM_c30.74	5UTR_TPT_OS_c30.66	1.0351e-03	GGAKAG	GGAGAG
5UTR_TPT_ZM_c30.74	5UTR_TPT_OS_c30.72	2.8525e-03	GGAKAG	GGGNAG
5UTR_TPT_ZM_c30.74	5UTR_TPT_OS_c30.58	4.7179e-03	CTMTCC	CTCGCC
5UTR_TPT_ZM_c30.74	5UTR_TPT_OS_c30.78	5.8907e-03	GGAKAG	GSAGAG
5UTR_TPT_ZM_c30.74	5UTR_TPT_OS_c30.57	7.4721e-03	GGAKAG	GGAAGG
5UTR_TPT_ZM_c30.75	5UTR_TPT_OS_c30.72	5.6805e-03	GGGGAT	GGGNAG
5UTR_TPT_ZM_c30.75	5UTR_TPT_OS_c30.58	8.7062e-03	ATCCCC	CTCGCC
5UTR_TPT_ZM_c30.76	5UTR_TPT_OS_c30.72	2.9615e-03	GGTTAG	GGGNAG
5UTR_TPT_ZM_c30.77	5UTR_TPT_OS_c30.72	3.7995e-03	CTMCTC	CTNCCC
5UTR_TPT_ZM_c30.78	5UTR_TPT_OS_c30.57	9.3522e-04	CCATCC	CCTTCC
5UTR_TPT_ZM_c30.78	5UTR_TPT_OS_c30.49	7.0113e-03	GGATGG--	GGAAGGAG
motif_1_id	motif_2_id	p_value	motif_1_cons	motif_2_cons
3UTR_TPT_ZM_c30.1	3UTR_TPT_OS_c30.42	1.4078e-13	TTYTTTT	TTYCT--
3UTR_TPT_ZM_c30.1	3UTR_TPT_OS_c30.27	2.7821e-05	AAAARAA-	AAAAAAAA
3UTR_TPT_ZM_c30.1	3UTR_TPT_OS_c30.51	4.2032e-04	--TTYTTTT-	TGTANTTTTG
3UTR_TPT_ZM_c30.1	3UTR_TPT_OS_c30.49	2.9387e-03	---AAAARAA	TTACAANCAA
3UTR_TPT_ZM_c30.4	3UTR_TPT_OS_c30.35	7.5529e-05	CAGCAGC	-WGCAGC
3UTR_TPT_ZM_c30.4	3UTR_TPT_OS_c30.42	1.5768e-03	GCTGCTG	-TTYCT-
3UTR_TPT_ZM_c30.4	3UTR_TPT_OS_c30.55	8.0934e-03	CAGCAGC-	CACAAGCA
3UTR_TPT_ZM_c30.4	3UTR_TPT_OS_c30.43	9.8620e-03	GCTGCTG	KCTTCT-
3UTR_TPT_ZM_c30.12	3UTR_TPT_OS_c30.42	1.1237e-04	CTGTTST	--TTYCT
3UTR_TPT_ZM_c30.12	3UTR_TPT_OS_c30.99	3.6731e-03	ASAACAG	TGAACA-
3UTR_TPT_ZM_c30.12	3UTR_TPT_OS_c30.82	4.0866e-03	ASAACAG	ACTACA-
3UTR_TPT_ZM_c30.16	3UTR_TPT_OS_c30.38	5.0332e-05	CGASGA	CGASGR
3UTR_TPT_ZM_c30.16	3UTR_TPT_OS_c30.85	7.0835e-03	CGASGA	CTACNA
3UTR_TPT_ZM_c30.21	3UTR_TPT_OS_c30.42	7.7505e-13	GTTTCWG	-TTYCT-
3UTR_TPT_ZM_c30.21	3UTR_TPT_OS_c30.48	3.5299e-03	---GTTTCWG	TGCATTTNTG
3UTR_TPT_ZM_c30.26	3UTR_TPT_OS_c30.38	6.2917e-04	NCGACGA	-CGASGR
3UTR_TPT_ZM_c30.26	3UTR_TPT_OS_c30.85	6.4856e-03	NCGACGA	-CTACNA
3UTR_TPT_ZM_c30.31	3UTR_TPT_OS_c30.51	1.9147e-05	--AAAATACAGN	CAAAANTACA--
3UTR_TPT_ZM_c30.31	3UTR_TPT_OS_c30.58	2.0744e-05	AAAATACAGN	GAAATACA--
3UTR_TPT_ZM_c30.31	3UTR_TPT_OS_c30.49	6.5409e-05	-AAAATACAGN	TTACAANCAA-
3UTR_TPT_ZM_c30.31	3UTR_TPT_OS_c30.48	7.5778e-05	--AAAATACAGN	CANAAATGCA--
3UTR_TPT_ZM_c30.31	3UTR_TPT_OS_c30.65	1.1610e-04	AAAATACAGN	AAANTGCA--
3UTR_TPT_ZM_c30.32	3UTR_TPT_OS_c30.49	3.2132e-06	-ANTTTGTTAT	TTGNTTGTAA-
3UTR_TPT_ZM_c30.32	3UTR_TPT_OS_c30.51	5.9816e-06	ATAACAAANT	CAAAANTACA
3UTR_TPT_ZM_c30.32	3UTR_TPT_OS_c30.48	2.7782e-05	ATAACAAANT	CANAAATGCA
3UTR_TPT_ZM_c30.32	3UTR_TPT_OS_c30.55	1.6485e-03	ATAACAAANT	--CACAAGCA
3UTR_TPT_ZM_c30.32	3UTR_TPT_OS_c30.27	3.6412e-03	ANTTTGTTAT	--TTTTTTTT
3UTR_TPT_ZM_c30.34	3UTR_TPT_OS_c30.49	2.5241e-06	-AGTTTGAAAN	TTGNTTGTAA-
3UTR_TPT_ZM_c30.34	3UTR_TPT_OS_c30.51	1.3168e-03	-AGTTTGAAAN	CAAAANTACA-
3UTR_TPT_ZM_c30.34	3UTR_TPT_OS_c30.48	2.5906e-03	NTTTCAAACT-	-TGCATTTNTG
3UTR_TPT_ZM_c30.34	3UTR_TPT_OS_c30.65	6.6499e-03	AGTTTGAAAN	AAANTGCA--
3UTR_TPT_ZM_c30.34	3UTR_TPT_OS_c30.55	7.4386e-03	NTTTCAAACT	--CACAAGCA
3UTR_TPT_ZM_c30.35	3UTR_TPT_OS_c30.97	1.8006e-04	AAATACAG	-AATACA-
3UTR_TPT_ZM_c30.35	3UTR_TPT_OS_c30.58	6.8567e-04	CTGTATTT-	-TGTATTTC
3UTR_TPT_ZM_c30.35	3UTR_TPT_OS_c30.51	1.5317e-03	-AAATACAG-	CAAAANTACA
3UTR_TPT_ZM_c30.35	3UTR_TPT_OS_c30.82	2.5004e-03	CTGTATTT	-TGTAGT-
3UTR_TPT_ZM_c30.35	3UTR_TPT_OS_c30.49	2.5026e-03	CTGTATTT--	TTGNTTGTAA
3UTR_TPT_ZM_c30.36	3UTR_TPT_OS_c30.67	2.1718e-03	CTCTAAAA	-TGTAAA-
3UTR_TPT_ZM_c30.36	3UTR_TPT_OS_c30.20	6.3848e-03	TTTTAGAG	-TWTNNAC
3UTR_TPT_ZM_c30.36	3UTR_TPT_OS_c30.49	8.0112e-03	CTCTAAAA--	TTACAANCAA
3UTR_TPT_ZM_c30.37	3UTR_TPT_OS_c30.62	1.3320e-03	ANAACRGT	AAACTGNT
3UTR_TPT_ZM_c30.37	3UTR_TPT_OS_c30.90	1.5539e-03	ANAACRGT	-TAACGC-
3UTR_TPT_ZM_c30.37	3UTR_TPT_OS_c30.81	1.6012e-03	ACYGTTNT	-CCCTTA-
3UTR_TPT_ZM_c30.37	3UTR_TPT_OS_c30.48	2.5742e-03	-ANAACRGT-	CANAAATGCA
3UTR_TPT_ZM_c30.37	3UTR_TPT_OS_c30.51	6.3404e-03	-ANAACRGT-	CAAAANTACA
3UTR_TPT_ZM_c30.38	3UTR_TPT_OS_c30.51	1.0393e-04	CAAAATTG--	CAAAANTACA
3UTR_TPT_ZM_c30.38	3UTR_TPT_OS_c30.48	1.3265e-04	CAAAATTG--	CANAAATGCA
3UTR_TPT_ZM_c30.38	3UTR_TPT_OS_c30.75	1.5042e-03	CAAAATTG	-AAAATG-
3UTR_TPT_ZM_c30.38	3UTR_TPT_OS_c30.70	1.7048e-03	CAATTTTG	CAGTTT--
3UTR_TPT_ZM_c30.38	3UTR_TPT_OS_c30.92	2.8476e-03	CAATTTTG	CAAGTT--
3UTR_TPT_ZM_c30.39	3UTR_TPT_OS_c30.57	1.0236e-03	ATACATCA	GTACNGCA
3UTR_TPT_ZM_c30.39	3UTR_TPT_OS_c30.84	1.9919e-03	ATACATCA	-AACATC-
3UTR_TPT_ZM_c30.39	3UTR_TPT_OS_c30.65	2.3617e-03	ATACATCA	AAANTGCA
3UTR_TPT_ZM_c30.39	3UTR_TPT_OS_c30.49	2.7838e-03	ATACATCA--	TTACAANCAA
3UTR_TPT_ZM_c30.39	3UTR_TPT_OS_c30.66	4.4702e-03	ATACATCA	-GACACC-
3UTR_TPT_ZM_c30.40	3UTR_TPT_OS_c30.109	1.0086e-03	CTGAATTT	--GAMTTT
3UTR_TPT_ZM_c30.40	3UTR_TPT_OS_c30.97	1.7018e-03	AAATTCAG	-AATACA-
3UTR_TPT_ZM_c30.40	3UTR_TPT_OS_c30.51	2.1771e-03	-AAATTCAG-	CAAAANTACA
3UTR_TPT_ZM_c30.40	3UTR_TPT_OS_c30.48	2.4604e-03	---AAATTCAG	CANAAATGCA-
3UTR_TPT_ZM_c30.40	3UTR_TPT_OS_c30.100	2.6878e-03	AAATTCAG	ACATTC--
3UTR_TPT_ZM_c30.41	3UTR_TPT_OS_c30.49	2.9641e-03	TAACNATT--	TTACAANCAA
3UTR_TPT_ZM_c30.41	3UTR_TPT_OS_c30.90	3.3722e-03	TAACNATT	TAACGC--
3UTR_TPT_ZM_c30.41	3UTR_TPT_OS_c30.62	4.7462e-03	TAACNATT	AAACTGNT
3UTR_TPT_ZM_c30.41	3UTR_TPT_OS_c30.48	5.3713e-03	--AATNGTTA	TGCATTTNTG
3UTR_TPT_ZM_c30.41	3UTR_TPT_OS_c30.51	6.6541e-03	TAACNATT--	CAAAANTACA
3UTR_TPT_ZM_c30.42	3UTR_TPT_OS_c30.51	5.1951e-04	AAACATTA--	CAAAANTACA
3UTR_TPT_ZM_c30.42	3UTR_TPT_OS_c30.65	9.2062e-04	AAACATTA	AAANTGCA
3UTR_TPT_ZM_c30.42	3UTR_TPT_OS_c30.84	1.1619e-03	AAACATTA	-AACATC-
3UTR_TPT_ZM_c30.42	3UTR_TPT_OS_c30.76	1.8469e-03	AAACATTA	-AACATA-
3UTR_TPT_ZM_c30.42	3UTR_TPT_OS_c30.62	2.1099e-03	TAATGTTT	ANCAGTTT
3UTR_TPT_ZM_c30.43	3UTR_TPT_OS_c30.51	5.3433e-04	-TAAACTAG-	CAAAANTACA
3UTR_TPT_ZM_c30.43	3UTR_TPT_OS_c30.72	2.5616e-03	TAAACTAG	TAAACA--
3UTR_TPT_ZM_c30.43	3UTR_TPT_OS_c30.70	3.1165e-03	TAAACTAG	-AAACTG-
3UTR_TPT_ZM_c30.43	3UTR_TPT_OS_c30.62	3.7822e-03	-CTAGTTTA	ANCAGTTT-
3UTR_TPT_ZM_c30.44	3UTR_TPT_OS_c30.75	1.7674e-04	CAAAATGG	-AAAATG-
3UTR_TPT_ZM_c30.44	3UTR_TPT_OS_c30.51	4.2938e-04	--CCATTTTG	TGTANTTTTG
3UTR_TPT_ZM_c30.44	3UTR_TPT_OS_c30.48	6.8939e-04	CAAAATGG--	CANAAATGCA
3UTR_TPT_ZM_c30.44	3UTR_TPT_OS_c30.70	2.2244e-03	CAAAATGG	-AAACTG-
3UTR_TPT_ZM_c30.44	3UTR_TPT_OS_c30.62	3.3305e-03	CAAAATGG-	-AAACTGNT
3UTR_TPT_ZM_c30.45	3UTR_TPT_OS_c30.90	5.0243e-03	ATAACN-	-TAACGC
3UTR_TPT_ZM_c30.45	3UTR_TPT_OS_c30.75	7.8780e-03	ATAACN	AAAATG
3UTR_TPT_ZM_c30.46	3UTR_TPT_OS_c30.72	3.8500e-04	TAAACK	TAAACA
3UTR_TPT_ZM_c30.46	3UTR_TPT_OS_c30.89	1.6474e-03	MGTTTA	GGCTTA
3UTR_TPT_ZM_c30.46	3UTR_TPT_OS_c30.81	1.9708e-03	TAAACK	TAAGGG
3UTR_TPT_ZM_c30.46	3UTR_TPT_OS_c30.99	4.2246e-03	TAAACK	TGAACA
3UTR_TPT_ZM_c30.47	3UTR_TPT_OS_c30.93	2.8233e-04	AACAGT	AACAGA
3UTR_TPT_ZM_c30.47	3UTR_TPT_OS_c30.62	2.7143e-03	AACAGT--	ANCAGTTT
3UTR_TPT_ZM_c30.47	3UTR_TPT_OS_c30.76	2.9470e-03	AACAGT	AACATA
3UTR_TPT_ZM_c30.47	3UTR_TPT_OS_c30.51	3.4886e-03	-AACAGT---	CAAAANTACA
3UTR_TPT_ZM_c30.47	3UTR_TPT_OS_c30.84	4.0216e-03	ACTGTT	GATGTT
3UTR_TPT_ZM_c30.49	3UTR_TPT_OS_c30.69	4.1423e-04	TACTAA	TACAAA
3UTR_TPT_ZM_c30.49	3UTR_TPT_OS_c30.29	1.4752e-03	-TTAGTA	ASTAGTA
3UTR_TPT_ZM_c30.49	3UTR_TPT_OS_c30.68	4.9828e-03	TTAGTA	CTGGTA
3UTR_TPT_ZM_c30.50	3UTR_TPT_OS_c30.69	8.8158e-06	TACAAA	TACAAA
3UTR_TPT_ZM_c30.50	3UTR_TPT_OS_c30.49	1.3764e-03	-TACAAA---	TTACAANCAA
3UTR_TPT_ZM_c30.50	3UTR_TPT_OS_c30.93	3.8103e-03	TACAAA	AACAGA
3UTR_TPT_ZM_c30.50	3UTR_TPT_OS_c30.76	4.2873e-03	TACAAA	AACATA
3UTR_TPT_ZM_c30.51	3UTR_TPT_OS_c30.108	2.6922e-04	TTTGGT	TCTGGT
3UTR_TPT_ZM_c30.51	3UTR_TPT_OS_c30.93	3.3585e-03	ACCAAA	AACAGA
3UTR_TPT_ZM_c30.51	3UTR_TPT_OS_c30.76	3.8621e-03	ACCAAA	AACATA
3UTR_TPT_ZM_c30.51	3UTR_TPT_OS_c30.69	3.9301e-03	ACCAAA	TACAAA
3UTR_TPT_ZM_c30.51	3UTR_TPT_OS_c30.80	7.4769e-03	TTTGGT	TGTRGC
3UTR_TPT_ZM_c30.52	3UTR_TPT_OS_c30.82	2.8383e-03	ATAACA	ACTACA
3UTR_TPT_ZM_c30.52	3UTR_TPT_OS_c30.97	3.4008e-03	ATAACA	AATACA
3UTR_TPT_ZM_c30.52	3UTR_TPT_OS_c30.72	3.9929e-03	ATAACA	TAAACA
3UTR_TPT_ZM_c30.52	3UTR_TPT_OS_c30.99	5.1568e-03	ATAACA	TGAACA
3UTR_TPT_ZM_c30.54	3UTR_TPT_OS_c30.45	5.0455e-03	-ATAACC	CATCACC
3UTR_TPT_ZM_c30.54	3UTR_TPT_OS_c30.94	5.0467e-03	ATAACC	CTGAMC
3UTR_TPT_ZM_c30.54	3UTR_TPT_OS_c30.101	5.9786e-03	ATAACC	AAAAGC
3UTR_TPT_ZM_c30.54	3UTR_TPT_OS_c30.87	6.3475e-03	ATAACC	ACAAGC
3UTR_TPT_ZM_c30.54	3UTR_TPT_OS_c30.107	6.4196e-03	GGTTAT	GGCTTT
3UTR_TPT_ZM_c30.55	3UTR_TPT_OS_c30.97	8.9591e-06	AATACA	AATACA
3UTR_TPT_ZM_c30.55	3UTR_TPT_OS_c30.58	1.8421e-04	--AATACA	GAAATACA
3UTR_TPT_ZM_c30.55	3UTR_TPT_OS_c30.82	2.9403e-04	AATACA	ACTACA
3UTR_TPT_ZM_c30.55	3UTR_TPT_OS_c30.48	1.5548e-03	TGTATT----	TGCATTTNTG
3UTR_TPT_ZM_c30.55	3UTR_TPT_OS_c30.51	1.6451e-03	TGTATT----	TGTANTTTTG
3UTR_TPT_ZM_c30.56	3UTR_TPT_OS_c30.92	2.8112e-03	AGTTTG	AACTTG
3UTR_TPT_ZM_c30.56	3UTR_TPT_OS_c30.70	4.5725e-03	CAAACT-	-AAACTG
3UTR_TPT_ZM_c30.56	3UTR_TPT_OS_c30.72	4.9810e-03	CAAACT	TAAACA
3UTR_TPT_ZM_c30.56	3UTR_TPT_OS_c30.104	8.3735e-03	AGTTTG	GGTATG
3UTR_TPT_ZM_c30.58	3UTR_TPT_OS_c30.66	2.1281e-03	GGNTTC	GGTGTC
3UTR_TPT_ZM_c30.58	3UTR_TPT_OS_c30.90	2.3771e-03	GAANCC	TAACGC
3UTR_TPT_ZM_c30.58	3UTR_TPT_OS_c30.107	2.3841e-03	GAANCC	AAAGCC
3UTR_TPT_ZM_c30.58	3UTR_TPT_OS_c30.89	3.1579e-03	GGNTTC	GGCTTA
3UTR_TPT_ZM_c30.59	3UTR_TPT_OS_c30.72	8.8997e-06	TAAACA	TAAACA
3UTR_TPT_ZM_c30.59	3UTR_TPT_OS_c30.99	2.8012e-04	TAAACA	TGAACA
3UTR_TPT_ZM_c30.59	3UTR_TPT_OS_c30.20	2.3916e-03	TGTTTA-	TWTNNAC
3UTR_TPT_ZM_c30.59	3UTR_TPT_OS_c30.97	3.6136e-03	TAAACA	AATACA
3UTR_TPT_ZM_c30.60	3UTR_TPT_OS_c30.69	2.0092e-04	CTTGTA	TTTGTA
3UTR_TPT_ZM_c30.60	3UTR_TPT_OS_c30.49	2.2184e-04	---CTTGTA-	TTGNTTGTAA
3UTR_TPT_ZM_c30.60	3UTR_TPT_OS_c30.68	6.0351e-04	CTTGTA	CTGGTA
3UTR_TPT_ZM_c30.60	3UTR_TPT_OS_c30.55	2.0575e-03	TACAAG--	CACAAGCA
3UTR_TPT_ZM_c30.63	3UTR_TPT_OS_c30.100	2.6814e-04	ACATTA	ACATTC
3UTR_TPT_ZM_c30.63	3UTR_TPT_OS_c30.64	2.1648e-03	--TAATGT	GTTCATGT
3UTR_TPT_ZM_c30.63	3UTR_TPT_OS_c30.79	4.4643e-03	ACATTA	ACGGTA
3UTR_TPT_ZM_c30.63	3UTR_TPT_OS_c30.81	7.3752e-03	TAATGT	TAAGGG
3UTR_TPT_ZM_c30.63	3UTR_TPT_OS_c30.98	8.8234e-03	TAATGT	TAAGGC
3UTR_TPT_ZM_c30.64	3UTR_TPT_OS_c30.71	2.7096e-03	AAGGGT	AAAKGC
3UTR_TPT_ZM_c30.64	3UTR_TPT_OS_c30.81	4.5557e-03	-AAGGGT	TAAGGG-
3UTR_TPT_ZM_c30.64	3UTR_TPT_OS_c30.107	5.0864e-03	ACCCTT	GGCTTT
3UTR_TPT_ZM_c30.65	3UTR_TPT_OS_c30.49	2.3907e-03	TTAGAA----	TTACAANCAA
3UTR_TPT_ZM_c30.66	3UTR_TPT_OS_c30.75	1.6933e-03	CAAAYK	AAAATG
3UTR_TPT_ZM_c30.66	3UTR_TPT_OS_c30.51	1.7233e-03	CAAAYK----	CAAAANTACA
3UTR_TPT_ZM_c30.66	3UTR_TPT_OS_c30.48	2.0436e-03	--CAAAYK--	CANAAATGCA
3UTR_TPT_ZM_c30.66	3UTR_TPT_OS_c30.72	2.5658e-03	CAAAYK	TAAACA
3UTR_TPT_ZM_c30.66	3UTR_TPT_OS_c30.54	2.6772e-03	CAAAYK--	GAAATGCA
3UTR_TPT_ZM_c30.67	3UTR_TPT_OS_c30.99	3.2153e-04	TCAACA	TGAACA
3UTR_TPT_ZM_c30.67	3UTR_TPT_OS_c30.72	4.2194e-04	TCAACA	TAAACA
3UTR_TPT_ZM_c30.67	3UTR_TPT_OS_c30.80	2.4104e-03	TGTTGA	TGTRGC
3UTR_TPT_ZM_c30.67	3UTR_TPT_OS_c30.82	8.3840e-03	TCAACA	ACTACA
3UTR_TPT_ZM_c30.67	3UTR_TPT_OS_c30.20	8.6818e-03	TGTTGA-	TWTNNAC
3UTR_TPT_ZM_c30.68	3UTR_TPT_OS_c30.81	1.4948e-03	TTAGGG	TAAGGG
3UTR_TPT_ZM_c30.68	3UTR_TPT_OS_c30.98	6.9796e-03	TTAGGG	TAAGGC
3UTR_TPT_ZM_c30.69	3UTR_TPT_OS_c30.49	2.8053e-03	TTCCAA----	TTACAANCAA
3UTR_TPT_ZM_c30.69	3UTR_TPT_OS_c30.68	8.0411e-03	TTGGAA	CTGGTA
3UTR_TPT_ZM_c30.70	3UTR_TPT_OS_c30.67	1.0951e-05	TGTAAA	TGTAAA
3UTR_TPT_ZM_c30.70	3UTR_TPT_OS_c30.20	1.6964e-03	TTTACA-	TWTNNAC
3UTR_TPT_ZM_c30.70	3UTR_TPT_OS_c30.77	2.0707e-03	TGTAAA	TGTACC
3UTR_TPT_ZM_c30.70	3UTR_TPT_OS_c30.97	4.6073e-03	TTTACA	AATACA
3UTR_TPT_ZM_c30.70	3UTR_TPT_OS_c30.99	4.7858e-03	TTTACA	TGAACA
3UTR_TPT_ZM_c30.71	3UTR_TPT_OS_c30.58	2.7845e-03	--TATTAC	TGTATTTC
3UTR_TPT_ZM_c30.71	3UTR_TPT_OS_c30.20	4.7512e-03	-TATTAC	TWTNNAC
3UTR_TPT_ZM_c30.71	3UTR_TPT_OS_c30.103	5.5994e-03	TATTAC	TATGGC
3UTR_TPT_ZM_c30.72	3UTR_TPT_OS_c30.49	4.0177e-03	---CCTGTA-	TTGNTTGTAA
3UTR_TPT_ZM_c30.72	3UTR_TPT_OS_c30.69	5.7257e-03	TACAGG	TACAAA
3UTR_TPT_ZM_c30.72	3UTR_TPT_OS_c30.68	7.8991e-03	CCTGTA	CTGGTA
3UTR_TPT_ZM_c30.73	3UTR_TPT_OS_c30.67	4.6460e-03	CTGTAA-	-TGTAAA
3UTR_TPT_ZM_c30.73	3UTR_TPT_OS_c30.49	5.2212e-03	----CTGTAA	TTGNTTGTAA
3UTR_TPT_ZM_c30.73	3UTR_TPT_OS_c30.68	5.4653e-03	CTGTAA	CTGGTA
3UTR_TPT_ZM_c30.75	3UTR_TPT_OS_c30.49	4.2213e-03	TTGCNA----	TTACAANCAA
3UTR_TPT_ZM_c30.76	3UTR_TPT_OS_c30.48	1.2691e-03	--GAAATC--	CANAAATGCA
3UTR_TPT_ZM_c30.76	3UTR_TPT_OS_c30.54	1.4564e-03	--GATTTC	TGCATTTC
3UTR_TPT_ZM_c30.76	3UTR_TPT_OS_c30.58	2.1403e-03	GAAATC--	GAAATACA
3UTR_TPT_ZM_c30.76	3UTR_TPT_OS_c30.66	2.9730e-03	GATTTC	GGTGTC
3UTR_TPT_ZM_c30.77	3UTR_TPT_OS_c30.103	1.0429e-05	TATGGC	TATGGC
3UTR_TPT_ZM_c30.77	3UTR_TPT_OS_c30.80	2.4177e-04	GCCATA	GCYACA
3UTR_TPT_ZM_c30.77	3UTR_TPT_OS_c30.98	3.1593e-04	TATGGC	TAAGGC
3UTR_TPT_ZM_c30.77	3UTR_TPT_OS_c30.71	1.8314e-03	GCCATA	GCMTTT
3UTR_TPT_ZM_c30.79	3UTR_TPT_OS_c30.73	2.9676e-04	ACTGTC	ACTGGC
3UTR_TPT_ZM_c30.79	3UTR_TPT_OS_c30.60	1.7596e-03	--ACTGTC	GAACTGGC
3UTR_TPT_ZM_c30.79	3UTR_TPT_OS_c30.109	2.2938e-03	GACAGT	GAMTTT
3UTR_TPT_ZM_c30.79	3UTR_TPT_OS_c30.79	2.4064e-03	ACTGTC	ACGGTA
3UTR_TPT_ZM_c30.79	3UTR_TPT_OS_c30.66	3.1956e-03	ACTGTC	GGTGTC
3UTR_TPT_ZM_c30.81	3UTR_TPT_OS_c30.51	2.0951e-04	----CTTTTG	TGTANTTTTG
3UTR_TPT_ZM_c30.81	3UTR_TPT_OS_c30.75	1.7067e-03	CAAAAG	AAAATG
3UTR_TPT_ZM_c30.81	3UTR_TPT_OS_c30.55	2.0035e-03	CAAAAG--	CACAAGCA
3UTR_TPT_ZM_c30.81	3UTR_TPT_OS_c30.48	2.0284e-03	--CAAAAG--	CANAAATGCA
motif_1_id	motif_2_id	p_value	motif_1_cons	motif_2_cons
CDS_TPT_ZM_c30.2	CDS_TPT_OS_c30.6	1.2964e-04	GGNGGMGG	GGAGGAGG
CDS_TPT_ZM_c30.2	CDS_TPT_OS_c30.7	1.6622e-04	CCKCCNCC	CCNCCTCC
CDS_TPT_ZM_c30.2	CDS_TPT_OS_c30.4	3.8415e-03	GGNGGMGG	GGCGNCG-
CDS_TPT_ZM_c30.4	CDS_TPT_OS_c30.12	4.1071e-04	-CTYCTYC	YCTTCTYC
CDS_TPT_ZM_c30.4	CDS_TPT_OS_c30.58	4.7375e-03	GRAGRAG-	GGAGGAGC
CDS_TPT_ZM_c30.4	CDS_TPT_OS_c30.7	5.2794e-03	-CTYCTYC	CCNCCTCC
CDS_TPT_ZM_c30.4	CDS_TPT_OS_c30.13	5.7319e-03	GRAGRAG	GAAGAAN
CDS_TPT_ZM_c30.5	CDS_TPT_OS_c30.6	7.6096e-05	GGNGGMGG	GGAGGAGG
CDS_TPT_ZM_c30.5	CDS_TPT_OS_c30.7	9.3679e-05	CCKCCNCC	CCNCCTCC
CDS_TPT_ZM_c30.7	CDS_TPT_OS_c30.13	1.9227e-04	GAAGAA-	GAAGAAN
CDS_TPT_ZM_c30.7	CDS_TPT_OS_c30.57	1.2671e-03	-TTCTTC-	TTTCTTCA
CDS_TPT_ZM_c30.7	CDS_TPT_OS_c30.12	1.6375e-03	GAAGAA--	GRAGAAGR
CDS_TPT_ZM_c30.7	CDS_TPT_OS_c30.109	1.6952e-03	GAAGAA	TAAGAA
CDS_TPT_ZM_c30.12	CDS_TPT_OS_c30.11	1.0948e-03	CTTSTTG	CTTSTTG
CDS_TPT_ZM_c30.12	CDS_TPT_OS_c30.109	4.2288e-03	CAASAAG	TAAGAA-
CDS_TPT_ZM_c30.16	CDS_TPT_OS_c30.6	1.5115e-03	-GAGGARG	GGAGGAGG
CDS_TPT_ZM_c30.16	CDS_TPT_OS_c30.7	2.9922e-03	CYTCCTC-	CCNCCTCC
CDS_TPT_ZM_c30.18	CDS_TPT_OS_c30.139	2.8935e-03	ANCAAG	ATAAAG
CDS_TPT_ZM_c30.18	CDS_TPT_OS_c30.11	8.6331e-03	CTTGNT-	CTTSTTG
CDS_TPT_ZM_c30.20	CDS_TPT_OS_c30.96	2.8981e-03	-AAGAAAR	TAAGAAAT
CDS_TPT_ZM_c30.57	CDS_TPT_OS_c30.57	4.2899e-04	-TTCWTCA	TTTCTTCA
CDS_TPT_ZM_c30.57	CDS_TPT_OS_c30.109	4.8898e-03	TGAWGAA	-TAAGAA
CDS_TPT_ZM_c30.59	CDS_TPT_OS_c30.58	9.9572e-03	-GWGGAGA	GGAGGAGC
CDS_TPT_ZM_c30.68	CDS_TPT_OS_c30.58	2.1440e-03	GNCGGAGC	GGAGGAGC
CDS_TPT_ZM_c30.103	CDS_TPT_OS_c30.17	3.9853e-03	GGTATT	TGTAST
CDS_TPT_ZM_c30.106	CDS_TPT_OS_c30.50	9.2002e-03	TGAATT-	TGTATWT
CDS_TPT_ZM_c30.109	CDS_TPT_OS_c30.139	2.9059e-04	ATTAAG	ATAAAG
CDS_TPT_ZM_c30.112	CDS_TPT_OS_c30.109	6.0394e-03	AAAGCA	TAAGAA
motif_1_id	motif_2_id	p_value	motif_1_cons	motif_2_cons
intron_TPT_ZM_c30.1	intron_TPT_OS_c30.1	1.6958e-05	TTWTTTYT	TTTTTTTT
intron_TPT_ZM_c30.1	intron_TPT_OS_c30.4	1.9541e-05	ARAAAWAA	AAAAAAAA
intron_TPT_ZM_c30.1	intron_TPT_OS_c30.17	4.3266e-04	TTWTTTYT	WTATTTTT
intron_TPT_ZM_c30.1	intron_TPT_OS_c30.76	1.0474e-03	ARAAAWAA	ASAAATA-
intron_TPT_ZM_c30.1	intron_TPT_OS_c30.52	1.4565e-03	ARAAAWAA	AAANAAA-
intron_TPT_ZM_c30.4	intron_TPT_OS_c30.1	1.9510e-06	TTTTTTTT	TTTTTTTT
intron_TPT_ZM_c30.4	intron_TPT_OS_c30.4	2.2816e-06	AAAAAAAA	AAAAAAAA
intron_TPT_ZM_c30.4	intron_TPT_OS_c30.52	3.1145e-04	TTTTTTTT	TTTNTTT-
intron_TPT_ZM_c30.4	intron_TPT_OS_c30.7	4.0393e-04	TTTTTTTT	TTTCTTTT
intron_TPT_ZM_c30.4	intron_TPT_OS_c30.21	1.4566e-03	TTTTTTTT	TYTYCTTT
intron_TPT_ZM_c30.14	intron_TPT_OS_c30.4	6.2642e-06	AAANAAAA	AAAAAAAA
intron_TPT_ZM_c30.14	intron_TPT_OS_c30.52	5.6536e-05	TTTTNTTT	-TTTNTTT
intron_TPT_ZM_c30.14	intron_TPT_OS_c30.21	6.1282e-05	TTTTNTTT	TYTYCTTT
intron_TPT_ZM_c30.14	intron_TPT_OS_c30.1	9.3714e-05	TTTTNTTT	TTTTTTTT
intron_TPT_ZM_c30.14	intron_TPT_OS_c30.7	1.9247e-03	TTTTNTTT-	-TTTCTTTT
intron_TPT_ZM_c30.16	intron_TPT_OS_c30.1	3.0556e-04	TTNTTTT-	TTTTTTTT
intron_TPT_ZM_c30.16	intron_TPT_OS_c30.4	3.4208e-04	AAAANAA-	AAAAAAAA
intron_TPT_ZM_c30.16	intron_TPT_OS_c30.7	1.2151e-03	-TTNTTTT	TTTCTTTT
intron_TPT_ZM_c30.16	intron_TPT_OS_c30.17	1.6461e-03	TTNTTTT-	WTATTTTT
intron_TPT_ZM_c30.16	intron_TPT_OS_c30.52	2.8129e-03	TTNTTTT	TTTNTTT
intron_TPT_ZM_c30.20	intron_TPT_OS_c30.1	6.9357e-05	YTTTTCTT	TTTTTTTT
intron_TPT_ZM_c30.20	intron_TPT_OS_c30.30	1.4589e-03	-AAGAAAAR	GAAGAAMA-
intron_TPT_ZM_c30.20	intron_TPT_OS_c30.21	1.4692e-03	YTTTTCTT-	-TYTYCTTT
intron_TPT_ZM_c30.20	intron_TPT_OS_c30.4	1.6092e-03	-AAGAAAAR	AAAAAAAA-
intron_TPT_ZM_c30.20	intron_TPT_OS_c30.60	2.0707e-03	YTTTTCTT	TTTCTCTT
intron_TPT_ZM_c30.65	intron_TPT_OS_c30.1	1.8908e-03	TNTTTTAT	TTTTTTTT
intron_TPT_ZM_c30.65	intron_TPT_OS_c30.4	2.0967e-03	ATAAAANA	AAAAAAAA
intron_TPT_ZM_c30.105	intron_TPT_OS_c30.76	4.6626e-04	TATTTTTT	TATTTST-
intron_TPT_ZM_c30.105	intron_TPT_OS_c30.1	4.9189e-04	TATTTTTT	TTTTTTTT
intron_TPT_ZM_c30.105	intron_TPT_OS_c30.4	9.5774e-04	AAAAAATA	AAAAAAAA
intron_TPT_ZM_c30.105	intron_TPT_OS_c30.17	1.0220e-03	-TATTTTTT	WTATTTTT-
intron_TPT_ZM_c30.105	intron_TPT_OS_c30.52	5.8901e-03	TATTTTTT-	--TTTNTTT
intron_TPT_ZM_c30.118	intron_TPT_OS_c30.60	3.2991e-04	AGCAGAAACA	AAGAGAAA--
intron_TPT_ZM_c30.118	intron_TPT_OS_c30.7	1.3776e-03	TGTTTCTGCT	--TTTCTTTT
intron_TPT_ZM_c30.118	intron_TPT_OS_c30.1	1.8576e-03	AGCAGAAACA	--AAAAAAAA
intron_TPT_ZM_c30.119	intron_TPT_OS_c30.7	2.6509e-03	NTTCTGTGTT	--TTTCTTTT
intron_TPT_ZM_c30.119	intron_TPT_OS_c30.4	2.9957e-03	NTTCTGTGTT	-TTTTTTTT-
intron_TPT_ZM_c30.119	intron_TPT_OS_c30.1	3.1478e-03	NTTCTGTGTT	--TTTTTTTT
intron_TPT_ZM_c30.119	intron_TPT_OS_c30.17	7.9396e-03	AACACAGAAN	-AAAAATAW-
intron_TPT_ZM_c30.120	intron_TPT_OS_c30.21	9.0382e-03	GTTCTGAGTT	--TYTYCTTT
intron_TPT_ZM_c30.122	intron_TPT_OS_c30.76	2.3070e-03	CAGAAACA	-ASAAATA
intron_TPT_ZM_c30.122	intron_TPT_OS_c30.1	2.4186e-03	TGTTTCTG	TTTTTTTT
intron_TPT_ZM_c30.122	intron_TPT_OS_c30.34	6.2994e-03	TGTTTCTG	-GTTTCAT
intron_TPT_ZM_c30.123	intron_TPT_OS_c30.21	7.1128e-04	TGTNGTTT	TYTYCTTT
intron_TPT_ZM_c30.123	intron_TPT_OS_c30.7	7.3661e-04	TGTNGTTT	TTTCTTTT
intron_TPT_ZM_c30.123	intron_TPT_OS_c30.4	2.7587e-03	TGTNGTTT	TTTTTTTT
intron_TPT_ZM_c30.123	intron_TPT_OS_c30.1	7.3631e-03	TGTNGTTT	TTTTTTTT
intron_TPT_ZM_c30.123	intron_TPT_OS_c30.52	7.8324e-03	TGTNGTTT	-TTTNTTT
intron_TPT_ZM_c30.127	intron_TPT_OS_c30.76	1.6958e-03	AGTAATAC	ASAAATA-
intron_TPT_ZM_c30.127	intron_TPT_OS_c30.17	7.3434e-03	GTATTACT	WTATTTTT
intron_TPT_ZM_c30.133	intron_TPT_OS_c30.52	7.4702e-03	GTGNNTTT	-TTTNTTT
intron_TPT_ZM_c30.135	intron_TPT_OS_c30.21	1.8824e-04	GTTCCTTT	TYTYCTTT
intron_TPT_ZM_c30.135	intron_TPT_OS_c30.7	1.3277e-03	GTTCCTTT	TTTCTTTT
intron_TPT_ZM_c30.135	intron_TPT_OS_c30.4	1.3326e-03	AAAGGAAC	AAAAAAAA
intron_TPT_ZM_c30.135	intron_TPT_OS_c30.52	2.6361e-03	GTTCCTTT	-TTTNTTT
intron_TPT_ZM_c30.136	intron_TPT_OS_c30.76	1.8037e-03	GTATTCCT	-TATTTST
intron_TPT_ZM_c30.136	intron_TPT_OS_c30.17	8.2677e-03	GTATTCCT	WTATTTTT
intron_TPT_ZM_c30.138	intron_TPT_OS_c30.21	9.6334e-03	ACAGAGTA	AAAGRARA
intron_TPT_ZM_c30.142	intron_TPT_OS_c30.52	1.7595e-03	-TCGTTT	TTTNTTT
intron_TPT_ZM_c30.142	intron_TPT_OS_c30.7	5.8780e-03	--TCGTTT	TTTCTTTT
intron_TPT_ZM_c30.142	intron_TPT_OS_c30.21	7.8153e-03	AAACGA--	AAAGRARA
intron_TPT_ZM_c30.146	intron_TPT_OS_c30.52	3.9791e-03	-ACGAAA	AAANAAA
intron_TPT_ZM_c30.146	intron_TPT_OS_c30.34	4.5534e-03	-TTTCGT	GTTTCAT
intron_TPT_ZM_c30.146	intron_TPT_OS_c30.4	5.1818e-03	-ACGAAA-	AAAAAAAA
intron_TPT_ZM_c30.146	intron_TPT_OS_c30.7	5.4189e-03	TTTCGT--	TTTCTTTT
intron_TPT_ZM_c30.147	intron_TPT_OS_c30.76	1.6398e-03	-ATTCGT	TATTTST
intron_TPT_ZM_c30.149	intron_TPT_OS_c30.26	6.4919e-03	-GTACTG	GCTRCTG
intron_TPT_ZM_c30.151	intron_TPT_OS_c30.60	5.1447e-03	--GAGTAA	AAGAGAAA
intron_TPT_ZM_c30.151	intron_TPT_OS_c30.16	5.3927e-03	TTACTC-	TTCYTCC
intron_TPT_ZM_c30.153	intron_TPT_OS_c30.74	5.7765e-03	-AAACGG	GAAATGS
intron_TPT_ZM_c30.163	intron_TPT_OS_c30.34	3.5656e-03	-TTACAG	GTTTCAT

## Sheet: CA
motif_1_id	motif_2_id	p_value	motif_1_cons	motif_2_cons
promoter_CA_ZM_c30.6	promoter_CA_OS_c30.30	1.5275e-04	TAWAWATA	TATATATA
promoter_CA_ZM_c30.6	promoter_CA_OS_c30.105	1.6098e-03	TATWTWTA	-ATATRT-
promoter_CA_ZM_c30.6	promoter_CA_OS_c30.45	1.8158e-03	-TATWTWTA	ATATWTNT-
promoter_CA_ZM_c30.6	promoter_CA_OS_c30.141	9.0979e-03	TAWAWATA	GATAAGTA
promoter_CA_ZM_c30.9	promoter_CA_OS_c30.105	8.6806e-04	TATATWW	-ATATRT
promoter_CA_ZM_c30.9	promoter_CA_OS_c30.30	1.7946e-03	-WWATATA	TATATATA
promoter_CA_ZM_c30.9	promoter_CA_OS_c30.45	2.7545e-03	-TATATWW	ATATWTNT
promoter_CA_ZM_c30.9	promoter_CA_OS_c30.161	3.6236e-03	WWATATA	CGATAT-
promoter_CA_ZM_c30.10	promoter_CA_OS_c30.73	1.7670e-04	CACCACCR	--CCACCA
promoter_CA_ZM_c30.10	promoter_CA_OS_c30.34	6.9843e-04	CACCACCR	CNCCWCC-
promoter_CA_ZM_c30.10	promoter_CA_OS_c30.66	5.2123e-03	CACCACCR	CGCCRCC-
promoter_CA_ZM_c30.11	promoter_CA_OS_c30.37	1.9247e-05	CGCCGYCG	CGYCGYCG
promoter_CA_ZM_c30.11	promoter_CA_OS_c30.66	1.1762e-03	CGRCGGCG	-GGYGGCG
promoter_CA_ZM_c30.12	promoter_CA_OS_c30.25	1.8040e-03	RGAGRGAG	GGAGGRRG
promoter_CA_ZM_c30.12	promoter_CA_OS_c30.38	2.1855e-03	RGAGRGAG-	-GAGAGAGR
promoter_CA_ZM_c30.12	promoter_CA_OS_c30.86	2.5061e-03	RGAGRGAG	-GANGGAG
promoter_CA_ZM_c30.12	promoter_CA_OS_c30.32	2.6830e-03	CTCYCTCY-	-TCTCTCTC
promoter_CA_ZM_c30.12	promoter_CA_OS_c30.27	3.9673e-03	CTCYCTCY	CYYCCTCC
promoter_CA_ZM_c30.13	promoter_CA_OS_c30.37	2.0806e-05	CGRCGRCG	CGRCGRCG
promoter_CA_ZM_c30.13	promoter_CA_OS_c30.66	1.1417e-03	CGRCGRCG	-GGYGGCG
promoter_CA_ZM_c30.14	promoter_CA_OS_c30.67	1.0322e-04	GTTTGGTT	GTTTNGTT
promoter_CA_ZM_c30.15	promoter_CA_OS_c30.27	2.0129e-03	-CYYCTCC	CYYCCTCC
promoter_CA_ZM_c30.15	promoter_CA_OS_c30.61	2.0377e-03	CYYCTCC-	CCTCTYCY
promoter_CA_ZM_c30.15	promoter_CA_OS_c30.25	2.4024e-03	GGAGRRG-	GGAGGRRG
promoter_CA_ZM_c30.15	promoter_CA_OS_c30.33	2.6984e-03	CYYCTCC	CTNCTCC
promoter_CA_ZM_c30.15	promoter_CA_OS_c30.40	3.4316e-03	GGAGRRG	GGAGARR
promoter_CA_ZM_c30.16	promoter_CA_OS_c30.27	7.8405e-04	-CWCCTCC	CYYCCTCC
promoter_CA_ZM_c30.16	promoter_CA_OS_c30.25	1.9280e-03	-CWCCTCC	CYYCCTCC
promoter_CA_ZM_c30.16	promoter_CA_OS_c30.34	3.1775e-03	GGAGGWG	GGWGGNG
promoter_CA_ZM_c30.16	promoter_CA_OS_c30.33	5.5062e-03	CWCCTCC	CTNCTCC
promoter_CA_ZM_c30.16	promoter_CA_OS_c30.159	7.4958e-03	GGAGGWG	GTAGGT-
promoter_CA_ZM_c30.18	promoter_CA_OS_c30.45	4.7902e-04	-TATTTRT	ATATWTNT
promoter_CA_ZM_c30.18	promoter_CA_OS_c30.105	6.0805e-04	TATTTRT	-ATATRT
promoter_CA_ZM_c30.18	promoter_CA_OS_c30.30	3.6049e-03	-AYAAATA	TATATATA
promoter_CA_ZM_c30.18	promoter_CA_OS_c30.141	5.1358e-03	-AYAAATA	GATAAGTA
promoter_CA_ZM_c30.19	promoter_CA_OS_c30.54	8.7654e-04	GNGGWGG-	GGGGNGGG
promoter_CA_ZM_c30.19	promoter_CA_OS_c30.73	8.8290e-04	CCWCCNC	CCACCA-
promoter_CA_ZM_c30.19	promoter_CA_OS_c30.36	1.6349e-03	CCWCCNC	CCWCCNC
promoter_CA_ZM_c30.19	promoter_CA_OS_c30.27	3.0298e-03	CCWCCNC-	CYYCCTCC
promoter_CA_ZM_c30.19	promoter_CA_OS_c30.25	6.6542e-03	-GNGGWGG	GGAGGRRG
promoter_CA_ZM_c30.20	promoter_CA_OS_c30.38	2.9152e-04	GAGAGAG-	GAGAGAGR
promoter_CA_ZM_c30.20	promoter_CA_OS_c30.32	3.9303e-04	-CTCTCTC	TCTCTCTC
promoter_CA_ZM_c30.21	promoter_CA_OS_c30.51	7.1354e-04	GCGCGCGC	SCGCGCG-
promoter_CA_ZM_c30.22	promoter_CA_OS_c30.79	5.4840e-04	TCWTCYTC	TTTTCTTC
promoter_CA_ZM_c30.22	promoter_CA_OS_c30.47	3.8080e-03	GARGAWGA	GATGATG-
promoter_CA_ZM_c30.27	promoter_CA_OS_c30.37	2.4090e-03	CCTCGYC-	CGYCGYCG
promoter_CA_ZM_c30.30	promoter_CA_OS_c30.79	4.2954e-05	TYYTCTTC	TTTTCTTC
promoter_CA_ZM_c30.30	promoter_CA_OS_c30.40	7.1712e-03	TYYTCTTC	-YYTCTCC
promoter_CA_ZM_c30.31	promoter_CA_OS_c30.128	7.7774e-03	TANAAAAT	TAGGAACT
promoter_CA_ZM_c30.31	promoter_CA_OS_c30.118	9.9792e-03	--ATTTTNTA	GTATTAGCTA
promoter_CA_ZM_c30.33	promoter_CA_OS_c30.156	3.1935e-03	GAGCKAG	-AGCTAC
promoter_CA_ZM_c30.33	promoter_CA_OS_c30.114	5.6882e-03	GAGCKAG---	GAGGTAGTAT
promoter_CA_ZM_c30.33	promoter_CA_OS_c30.173	6.4022e-03	CTMGCTC	TTNGCT-
promoter_CA_ZM_c30.34	promoter_CA_OS_c30.75	1.7605e-03	CGCNCGCG	CNCACGC-
promoter_CA_ZM_c30.34	promoter_CA_OS_c30.51	4.2514e-03	CGCGNGCG	CGCGCGS-
promoter_CA_ZM_c30.36	promoter_CA_OS_c30.33	2.3093e-03	CTRCTNCT	CTNCTCC-
promoter_CA_ZM_c30.38	promoter_CA_OS_c30.99	3.2240e-04	CTCGYC-	CYCGCCG
promoter_CA_ZM_c30.39	promoter_CA_OS_c30.51	2.4083e-03	GCSGMGCG	-SCGCGCG
promoter_CA_ZM_c30.41	promoter_CA_OS_c30.69	6.8408e-04	ATGSATG-	ATGCATGT
promoter_CA_ZM_c30.41	promoter_CA_OS_c30.56	9.9391e-04	CATSCAT	CATSCAT
promoter_CA_ZM_c30.42	promoter_CA_OS_c30.59	3.8528e-04	NCAGCAGC	-CAGCAGC
promoter_CA_ZM_c30.42	promoter_CA_OS_c30.29	1.0479e-03	GCTGCTGN	GCYGCCGC
promoter_CA_ZM_c30.44	promoter_CA_OS_c30.106	2.2637e-04	-GTGGYTG	TGTGGYTG
promoter_CA_ZM_c30.44	promoter_CA_OS_c30.93	5.4225e-03	GTGGYTG-	GTGGGTGG
promoter_CA_ZM_c30.47	promoter_CA_OS_c30.33	1.3117e-03	CTNCTCC	CTNCTCC
promoter_CA_ZM_c30.47	promoter_CA_OS_c30.152	5.0379e-03	GGAGNAG	-GATAAG
promoter_CA_ZM_c30.47	promoter_CA_OS_c30.174	5.7809e-03	GGAGNAG	GGATCA-
promoter_CA_ZM_c30.47	promoter_CA_OS_c30.40	6.5127e-03	GGAGNAG	GGAGARR
promoter_CA_ZM_c30.47	promoter_CA_OS_c30.27	9.8700e-03	-CTNCTCC	CYYCCTCC
promoter_CA_ZM_c30.49	promoter_CA_OS_c30.37	8.7222e-03	SGCYGCC-	CGYCGYCG
promoter_CA_ZM_c30.49	promoter_CA_OS_c30.9	9.5509e-03	GGCRGCS----	NGCGGGAAANN
promoter_CA_ZM_c30.50	promoter_CA_OS_c30.105	3.6020e-04	CATATNTT	-ATATRT-
promoter_CA_ZM_c30.50	promoter_CA_OS_c30.45	2.6237e-03	CATATNTT-	-ATATWTNT
promoter_CA_ZM_c30.52	promoter_CA_OS_c30.45	9.4568e-04	ATKTTTTT	ATATWTNT
promoter_CA_ZM_c30.54	promoter_CA_OS_c30.79	2.9017e-03	-TTTCTTCT	TTTTCTTC-
promoter_CA_ZM_c30.54	promoter_CA_OS_c30.21	3.7227e-03	AGAAGAAA	--AAGCNA
promoter_CA_ZM_c30.56	promoter_CA_OS_c30.93	1.9656e-03	GGTGGGTG-	-GTGGGTGG
promoter_CA_ZM_c30.56	promoter_CA_OS_c30.159	4.7495e-03	GGTGGGTG	-GTAGGT-
promoter_CA_ZM_c30.57	promoter_CA_OS_c30.47	2.1443e-03	GACGAWGG	GATGATG-
promoter_CA_ZM_c30.61	promoter_CA_OS_c30.43	7.1475e-03	CTCGNTC-	CTCCNTCC
promoter_CA_ZM_c30.63	promoter_CA_OS_c30.6	3.3237e-04	-CCACGTG--	KMCACGTGKM
promoter_CA_ZM_c30.63	promoter_CA_OS_c30.110	3.4852e-03	--CCACGTG-	GGACACGTGT
promoter_CA_ZM_c30.63	promoter_CA_OS_c30.148	3.9073e-03	CACGTGG	-ACGTGA
promoter_CA_ZM_c30.63	promoter_CA_OS_c30.11	4.3407e-03	CACGTGG	YACGTSR
promoter_CA_ZM_c30.64	promoter_CA_OS_c30.43	5.5991e-04	CTCCMTC-	CTCCNTCC
promoter_CA_ZM_c30.64	promoter_CA_OS_c30.86	1.1547e-03	GAKGGAG	GANGGAG
promoter_CA_ZM_c30.64	promoter_CA_OS_c30.25	2.5652e-03	-GAKGGAG	GGAGGRRG
promoter_CA_ZM_c30.64	promoter_CA_OS_c30.114	5.2889e-03	GAKGGAG---	GAGGTAGTAT
promoter_CA_ZM_c30.64	promoter_CA_OS_c30.27	5.4253e-03	CTCCMTC-	CYYCCTCC
promoter_CA_ZM_c30.65	promoter_CA_OS_c30.156	4.5846e-03	GAGCTCS	-AGCTAC
promoter_CA_ZM_c30.65	promoter_CA_OS_c30.140	6.5236e-03	SGAGCTC	GGAACT-
promoter_CA_ZM_c30.66	promoter_CA_OS_c30.54	9.5321e-03	GGSTCGGG	GGGGNGGG
promoter_CA_ZM_c30.68	promoter_CA_OS_c30.55	6.2037e-04	-ATATAA	TATATAS
promoter_CA_ZM_c30.68	promoter_CA_OS_c30.105	9.6764e-04	TTATAT	ATATRT
promoter_CA_ZM_c30.68	promoter_CA_OS_c30.30	1.4881e-03	-TTATAT-	TATATATA
promoter_CA_ZM_c30.68	promoter_CA_OS_c30.161	5.8794e-03	TTATAT	CGATAT
promoter_CA_ZM_c30.68	promoter_CA_OS_c30.175	7.0312e-03	TTATAT	GTATCT
promoter_CA_ZM_c30.70	promoter_CA_OS_c30.64	1.8423e-03	CTACTACK	--ASTACT
promoter_CA_ZM_c30.70	promoter_CA_OS_c30.114	4.6927e-03	--MGTAGTAG	GAGGTAGTAT
promoter_CA_ZM_c30.70	promoter_CA_OS_c30.144	9.7468e-03	CTACTACK-	-TACTACCT
promoter_CA_ZM_c30.71	promoter_CA_OS_c30.47	4.4622e-04	GATGAWGA	GATGATG-
promoter_CA_ZM_c30.71	promoter_CA_OS_c30.79	6.3465e-03	TCWTCATC	TTTTCTTC
promoter_CA_ZM_c30.72	promoter_CA_OS_c30.27	4.2985e-04	CTTCNTCC	CYYCCTCC
promoter_CA_ZM_c30.72	promoter_CA_OS_c30.25	4.4396e-04	GGANGAAG	GGAGGRRG
promoter_CA_ZM_c30.72	promoter_CA_OS_c30.43	1.8726e-03	CTTCNTCC	CTCCNTCC
promoter_CA_ZM_c30.72	promoter_CA_OS_c30.47	9.6491e-03	GGANGAAG	-GATGATG
promoter_CA_ZM_c30.74	promoter_CA_OS_c30.121	8.4866e-03	--CATGTANA	GCTATGGACA
promoter_CA_ZM_c30.75	promoter_CA_OS_c30.156	5.9288e-03	TAGCTAGC	-AGCTAC-
promoter_CA_ZM_c30.78	promoter_CA_OS_c30.41	8.4487e-03	CCAYGGCG	-CGNGGCG
promoter_CA_ZM_c30.79	promoter_CA_OS_c30.114	6.8246e-03	AGAGSTAG---	-GAGGTAGTAT
promoter_CA_ZM_c30.84	promoter_CA_OS_c30.37	8.0823e-03	CGCCGAAG	CGYCGYCG
promoter_CA_ZM_c30.90	promoter_CA_OS_c30.118	6.0515e-03	---TTATCTAT	GTATTAGCTA-
promoter_CA_ZM_c30.90	promoter_CA_OS_c30.173	7.3734e-03	TTATCTAT	TTNGCT--
promoter_CA_ZM_c30.90	promoter_CA_OS_c30.149	8.4945e-03	TTATCTAT	--ATCTAC
promoter_CA_ZM_c30.90	promoter_CA_OS_c30.175	9.9225e-03	TTATCTAT	GTATCT--
promoter_CA_ZM_c30.97	promoter_CA_OS_c30.148	2.3899e-03	YCACATG	TCACGT-
promoter_CA_ZM_c30.97	promoter_CA_OS_c30.158	3.1420e-03	CATGTGR	-ATGTCG
promoter_CA_ZM_c30.97	promoter_CA_OS_c30.110	9.7231e-03	---CATGTGR	GGACACGTGT
promoter_CA_ZM_c30.100	promoter_CA_OS_c30.47	3.7806e-04	GATGATGA	GATGATG-
promoter_CA_ZM_c30.104	promoter_CA_OS_c30.148	9.1476e-03	GSACATGA	--ACGTGA
promoter_CA_ZM_c30.109	promoter_CA_OS_c30.154	4.1816e-03	CTAGAGM	CTAAAG-
promoter_CA_ZM_c30.111	promoter_CA_OS_c30.143	1.0368e-03	TGKTGTTT	TGGCGTTT
promoter_CA_ZM_c30.111	promoter_CA_OS_c30.139	9.5711e-03	TGKTGTTT	TGGCGATT
promoter_CA_ZM_c30.116	promoter_CA_OS_c30.37	3.0626e-03	CAYCGCCG	CGYCGYCG
promoter_CA_ZM_c30.116	promoter_CA_OS_c30.99	7.3374e-03	CAYCGCCG	-CYCGCCG
promoter_CA_ZM_c30.119	promoter_CA_OS_c30.29	1.3390e-03	-CCGYCGC	GCYGCCGC
promoter_CA_ZM_c30.119	promoter_CA_OS_c30.63	4.7758e-03	GCGRCGG	GCNGCGG
promoter_CA_ZM_c30.126	promoter_CA_OS_c30.9	1.5501e-03	-GCGCGSA---	NGCGGGAAANN
promoter_CA_ZM_c30.133	promoter_CA_OS_c30.125	1.7039e-03	GGGACCCTTA	GAGACCTT--
promoter_CA_ZM_c30.133	promoter_CA_OS_c30.150	2.3882e-03	GGGACCCTTA	----ACCTTA
promoter_CA_ZM_c30.133	promoter_CA_OS_c30.181	3.3078e-03	GGGACCCTTA	----CCTTTA
promoter_CA_ZM_c30.133	promoter_CA_OS_c30.136	5.4443e-03	TAAGGGTCCC	TGATAGTC--
promoter_CA_ZM_c30.133	promoter_CA_OS_c30.135	5.7371e-03	TAAGGGTCCC	TAACGTAC--
promoter_CA_ZM_c30.134	promoter_CA_OS_c30.128	4.2492e-03	TCCCAACTAA	TAGGAACT--
promoter_CA_ZM_c30.134	promoter_CA_OS_c30.20	4.3368e-03	TTAGTTGGGA	TTACGT----
promoter_CA_ZM_c30.134	promoter_CA_OS_c30.144	5.0314e-03	TTAGTTGGGA	--AGGTAGTA
promoter_CA_ZM_c30.135	promoter_CA_OS_c30.147	3.1203e-03	TTGGGGGTAT	----AGGTAT
promoter_CA_ZM_c30.135	promoter_CA_OS_c30.143	3.4006e-03	TTGGGGGTAT	--TGGCGTTT
promoter_CA_ZM_c30.135	promoter_CA_OS_c30.139	3.5539e-03	ATACCCCCAA	-AATCGCCA-
promoter_CA_ZM_c30.135	promoter_CA_OS_c30.178	3.7156e-03	ATACCCCCAA	ATACCT----
promoter_CA_ZM_c30.135	promoter_CA_OS_c30.144	4.9710e-03	TTGGGGGTAT	-AGGTAGTA-
promoter_CA_ZM_c30.136	promoter_CA_OS_c30.170	3.6353e-03	GCTACCCTTG	-CTACAC---
promoter_CA_ZM_c30.136	promoter_CA_OS_c30.127	4.3226e-03	CAAGGGTAGC	TAACGGAA--
promoter_CA_ZM_c30.136	promoter_CA_OS_c30.125	6.9275e-03	CAAGGGTAGC	--AAGGTCTC
promoter_CA_ZM_c30.137	promoter_CA_OS_c30.139	1.2200e-03	TGGGGACTTG	TGGCGATT--
promoter_CA_ZM_c30.137	promoter_CA_OS_c30.128	1.4932e-03	TGGGGACTTG	TAGGAACT--
promoter_CA_ZM_c30.137	promoter_CA_OS_c30.140	2.6862e-03	TGGGGACTTG	--GGAACT--
promoter_CA_ZM_c30.137	promoter_CA_OS_c30.134	4.9614e-03	TGGGGACTTG	TAGGAANG--
promoter_CA_ZM_c30.137	promoter_CA_OS_c30.143	5.5105e-03	TGGGGACTTG	TGGCGTTT--
promoter_CA_ZM_c30.138	promoter_CA_OS_c30.93	1.9393e-03	TTCCACCCAA	--CCACCCAC
promoter_CA_ZM_c30.138	promoter_CA_OS_c30.73	4.6088e-03	TTCCACCCAA	--CCACCA--
promoter_CA_ZM_c30.138	promoter_CA_OS_c30.144	5.2993e-03	TTGGGTGGAA	--AGGTAGTA
promoter_CA_ZM_c30.138	promoter_CA_OS_c30.20	5.4766e-03	TTGGGTGGAA	TTACGT----
promoter_CA_ZM_c30.138	promoter_CA_OS_c30.9	6.0299e-03	--TTCCACCCAA	NNTTTCCCGCN-
promoter_CA_ZM_c30.139	promoter_CA_OS_c30.143	6.9460e-04	TCGGGTTTCG	TGGCGTTT--
promoter_CA_ZM_c30.139	promoter_CA_OS_c30.139	4.1527e-03	CGAAACCCGA	--AATCGCCA
promoter_CA_ZM_c30.139	promoter_CA_OS_c30.125	5.4682e-03	CGAAACCCGA	-GAGACCTT-
promoter_CA_ZM_c30.139	promoter_CA_OS_c30.129	5.6570e-03	TCGGGTTTCG	--GTGTTACA
promoter_CA_ZM_c30.140	promoter_CA_OS_c30.129	5.6587e-03	CGTACCCCTA	TGTAACAC--
promoter_CA_ZM_c30.140	promoter_CA_OS_c30.134	6.3572e-03	TAGGGGTACG	--TAGGAANG
promoter_CA_ZM_c30.140	promoter_CA_OS_c30.131	7.6960e-03	TAGGGGTACG	-AGTGATNG-
promoter_CA_ZM_c30.140	promoter_CA_OS_c30.54	7.7255e-03	TAGGGGTACG	--GGGGNGGG
promoter_CA_ZM_c30.141	promoter_CA_OS_c30.151	2.8654e-03	CGCACACCTA	---AGACCT-
promoter_CA_ZM_c30.141	promoter_CA_OS_c30.48	3.3874e-03	CGCACACCTA	CACACAC---
promoter_CA_ZM_c30.141	promoter_CA_OS_c30.147	3.6250e-03	TAGGTGTGCG	-AGGTAT---
promoter_CA_ZM_c30.141	promoter_CA_OS_c30.178	3.7663e-03	CGCACACCTA	---ATACCT-
promoter_CA_ZM_c30.141	promoter_CA_OS_c30.169	3.8397e-03	TAGGTGTGCG	----TATGCG
promoter_CA_ZM_c30.142	promoter_CA_OS_c30.131	1.0042e-03	CTACCACTGT	CNATCACT--
promoter_CA_ZM_c30.142	promoter_CA_OS_c30.126	4.3981e-03	ACAGTGGTAG	ACTATGGG--
promoter_CA_ZM_c30.142	promoter_CA_OS_c30.144	4.6595e-03	ACAGTGGTAG	-AGGTAGTA-
promoter_CA_ZM_c30.142	promoter_CA_OS_c30.36	5.7738e-03	ACAGTGGTAG	---GNGGWGG
promoter_CA_ZM_c30.142	promoter_CA_OS_c30.130	7.2564e-03	CTACCACTGT	ATAGGACT--
promoter_CA_ZM_c30.143	promoter_CA_OS_c30.140	2.0148e-03	TCGGGAATTC	---GGAACT-
promoter_CA_ZM_c30.143	promoter_CA_OS_c30.139	2.8305e-03	TCGGGAATTC	-TGGCGATT-
promoter_CA_ZM_c30.143	promoter_CA_OS_c30.128	2.9813e-03	GAATTCCCGA	-AGTTCCTA-
promoter_CA_ZM_c30.143	promoter_CA_OS_c30.9	4.2880e-03	GAATTCCCGA-	NNTTTCCCGCN
promoter_CA_ZM_c30.143	promoter_CA_OS_c30.117	6.9554e-03	GAATTCCCGA	-CATTAGCG-
promoter_CA_ZM_c30.144	promoter_CA_OS_c30.93	8.1310e-03	CCCCAACCAG	--CCACCCAC
promoter_CA_ZM_c30.144	promoter_CA_OS_c30.137	9.9791e-03	CTGGTTGGGG	--GTATGACG
promoter_CA_ZM_c30.145	promoter_CA_OS_c30.128	1.1196e-03	TTGGGTACTG	-TAGGAACT-
promoter_CA_ZM_c30.145	promoter_CA_OS_c30.153	2.5150e-03	CAGTACCCAA	---TACGCA-
promoter_CA_ZM_c30.145	promoter_CA_OS_c30.140	2.5209e-03	TTGGGTACTG	---GGAACT-
promoter_CA_ZM_c30.145	promoter_CA_OS_c30.182	2.6411e-03	CAGTACCCAA	CAGTAT----
promoter_CA_ZM_c30.145	promoter_CA_OS_c30.177	2.6809e-03	CAGTACCCAA	---TACTCA-
promoter_CA_ZM_c30.146	promoter_CA_OS_c30.150	2.3573e-03	TAAGGGGTGC	TAAGGT----
promoter_CA_ZM_c30.146	promoter_CA_OS_c30.181	3.3105e-03	GCACCCCTTA	----CCTTTA
promoter_CA_ZM_c30.146	promoter_CA_OS_c30.125	4.8639e-03	GCACCCCTTA	-GAGACCTT-
promoter_CA_ZM_c30.146	promoter_CA_OS_c30.127	8.6756e-03	GCACCCCTTA	--TTCCGTTA
promoter_CA_ZM_c30.147	promoter_CA_OS_c30.138	9.1921e-04	TGGGAGGATT	--GAACGATT
promoter_CA_ZM_c30.147	promoter_CA_OS_c30.144	3.5950e-03	TGGGAGGATT	AGGTAGTA--
promoter_CA_ZM_c30.147	promoter_CA_OS_c30.130	3.7810e-03	AATCCTCCCA	AGTCCTAT--
promoter_CA_ZM_c30.147	promoter_CA_OS_c30.139	4.7972e-03	TGGGAGGATT	--TGGCGATT
promoter_CA_ZM_c30.148	promoter_CA_OS_c30.162	2.2365e-03	TCGGTTTTCG	TCCGTT----
promoter_CA_ZM_c30.148	promoter_CA_OS_c30.143	2.2916e-03	TCGGTTTTCG	TGGCGTTT--
promoter_CA_ZM_c30.148	promoter_CA_OS_c30.163	2.4059e-03	CGAAAACCGA	---AAAGCG-
promoter_CA_ZM_c30.148	promoter_CA_OS_c30.145	4.6106e-03	CGAAAACCGA	-TAGAATCG-
promoter_CA_ZM_c30.149	promoter_CA_OS_c30.134	9.1418e-04	TGGGAACCTT	TAGGAANG--
promoter_CA_ZM_c30.149	promoter_CA_OS_c30.125	9.3595e-04	TGGGAACCTT	--GAGACCTT
promoter_CA_ZM_c30.149	promoter_CA_OS_c30.128	1.0915e-03	AAGGTTCCCA	--AGTTCCTA
promoter_CA_ZM_c30.149	promoter_CA_OS_c30.140	2.6842e-03	TGGGAACCTT	--GGAACT--
promoter_CA_ZM_c30.150	promoter_CA_OS_c30.7	4.1524e-03	AGTTGGGT	---WGGGK
promoter_CA_ZM_c30.151	promoter_CA_OS_c30.164	1.7991e-04	GTCCTAAC	GTCCTA--
promoter_CA_ZM_c30.151	promoter_CA_OS_c30.114	3.0315e-03	GTCCTAAC--	ATACTACCTC
promoter_CA_ZM_c30.151	promoter_CA_OS_c30.115	3.8238e-03	-GTTAGGAC-	TGATAGGNAT
promoter_CA_ZM_c30.151	promoter_CA_OS_c30.118	4.4608e-03	GTCCTAAC--	GTATTAGCTA
promoter_CA_ZM_c30.151	promoter_CA_OS_c30.121	4.4908e-03	-GTCCTAAC-	TGTCCATAGC
promoter_CA_ZM_c30.152	promoter_CA_OS_c30.165	3.7926e-03	GGTTTGCG	--TTAGCG
promoter_CA_ZM_c30.152	promoter_CA_OS_c30.169	4.2332e-03	GGTTTGCG	--TATGCG
promoter_CA_ZM_c30.152	promoter_CA_OS_c30.117	8.8853e-03	CGCAAACC	CGCTAATG
promoter_CA_ZM_c30.153	promoter_CA_OS_c30.116	1.2741e-04	TNGATAGT--	TTGATAGTCA
promoter_CA_ZM_c30.153	promoter_CA_OS_c30.121	1.3879e-03	ACTATCNA--	GCTATGGACA
promoter_CA_ZM_c30.153	promoter_CA_OS_c30.126	1.5263e-03	ACTATCNA	ACTATGGG
promoter_CA_ZM_c30.153	promoter_CA_OS_c30.114	2.4028e-03	TNGATAGT--	GAGGTAGTAT
promoter_CA_ZM_c30.154	promoter_CA_OS_c30.122	8.1619e-04	AACTATCC	AGATATCC
promoter_CA_ZM_c30.154	promoter_CA_OS_c30.136	1.0214e-03	GGATAGTT	TGATAGTC
promoter_CA_ZM_c30.154	promoter_CA_OS_c30.116	1.0595e-03	-AACTATCC-	TGACTATCAA
promoter_CA_ZM_c30.154	promoter_CA_OS_c30.155	1.4236e-03	GGATAGTT	--ATCGTT
promoter_CA_ZM_c30.155	promoter_CA_OS_c30.119	5.0513e-03	TNTGTNAG--	TANGTACGAT
promoter_CA_ZM_c30.155	promoter_CA_OS_c30.116	8.1518e-03	CTNACANA--	TTGATAGTCA
promoter_CA_ZM_c30.155	promoter_CA_OS_c30.113	8.2331e-03	--TNTGTNAG	AAGNTCTCAT
promoter_CA_ZM_c30.156	promoter_CA_OS_c30.170	1.6104e-03	CCTATACC	-CTACAC-
promoter_CA_ZM_c30.156	promoter_CA_OS_c30.181	2.7513e-03	CCTATACC	CCTTTA--
promoter_CA_ZM_c30.156	promoter_CA_OS_c30.121	4.3266e-03	--CCTATACC	TGTCCATAGC
promoter_CA_ZM_c30.156	promoter_CA_OS_c30.61	4.5901e-03	CCTATACC	CCTCTYCY
promoter_CA_ZM_c30.156	promoter_CA_OS_c30.126	5.0161e-03	GGTATAGG	ACTATGGG
promoter_CA_ZM_c30.157	promoter_CA_OS_c30.159	2.3110e-03	CATAGGTG	-GTAGGT-
promoter_CA_ZM_c30.157	promoter_CA_OS_c30.111	3.7458e-03	-CATAGGTG-	TGAAAGNTGA
promoter_CA_ZM_c30.157	promoter_CA_OS_c30.110	4.0076e-03	-CATAGGTG-	GGACACGTGT
promoter_CA_ZM_c30.157	promoter_CA_OS_c30.119	4.3489e-03	CACCTATG--	TANGTACGAT
promoter_CA_ZM_c30.157	promoter_CA_OS_c30.115	4.3575e-03	-CATAGGTG-	TGATAGGNAT
promoter_CA_ZM_c30.158	promoter_CA_OS_c30.170	5.2750e-03	TCTAGANG	-CTACAC-
promoter_CA_ZM_c30.158	promoter_CA_OS_c30.121	5.9053e-03	--TCTAGANG	GCTATGGACA
promoter_CA_ZM_c30.158	promoter_CA_OS_c30.149	7.3162e-03	CNTCTAGA	-ATCTAC-
promoter_CA_ZM_c30.158	promoter_CA_OS_c30.146	7.4808e-03	CNTCTAGA	CGTTTA--
promoter_CA_ZM_c30.160	promoter_CA_OS_c30.113	6.3403e-04	--GNGANTTT	ATGAGANCTT
promoter_CA_ZM_c30.160	promoter_CA_OS_c30.125	7.1216e-04	AAANTCNC	AAGGTCTC
promoter_CA_ZM_c30.160	promoter_CA_OS_c30.111	3.6822e-03	--AAANTCNC	TGAAAGNTGA
promoter_CA_ZM_c30.160	promoter_CA_OS_c30.143	4.9753e-03	GNGANTTT	TGGCGTTT
promoter_CA_ZM_c30.160	promoter_CA_OS_c30.114	5.6466e-03	AAANTCNC--	ATACTACCTC
promoter_CA_ZM_c30.161	promoter_CA_OS_c30.126	3.0851e-04	ACTATCNG	ACTATGGG
promoter_CA_ZM_c30.161	promoter_CA_OS_c30.116	4.5610e-04	CNGATAGT--	TTGATAGTCA
promoter_CA_ZM_c30.161	promoter_CA_OS_c30.114	1.8857e-03	CNGATAGT--	GAGGTAGTAT
promoter_CA_ZM_c30.161	promoter_CA_OS_c30.121	3.8965e-03	ACTATCNG--	GCTATGGACA
promoter_CA_ZM_c30.162	promoter_CA_OS_c30.114	8.8008e-04	--AGTGGTAT	GAGGTAGTAT
promoter_CA_ZM_c30.162	promoter_CA_OS_c30.130	1.3845e-03	AGTGGTAT	AGTCCTAT
promoter_CA_ZM_c30.162	promoter_CA_OS_c30.131	3.0703e-03	ATACCACT	CNATCACT
promoter_CA_ZM_c30.162	promoter_CA_OS_c30.147	3.2359e-03	AGTGGTAT	--AGGTAT
promoter_CA_ZM_c30.162	promoter_CA_OS_c30.115	3.7790e-03	--AGTGGTAT	TGATAGGNAT
promoter_CA_ZM_c30.163	promoter_CA_OS_c30.165	7.4466e-04	TTTGCG	TTAGCG
promoter_CA_ZM_c30.163	promoter_CA_OS_c30.169	8.0423e-04	TTTGCG	TATGCG
promoter_CA_ZM_c30.163	promoter_CA_OS_c30.117	4.2950e-03	--TTTGCG	CATTAGCG
promoter_CA_ZM_c30.163	promoter_CA_OS_c30.173	5.2473e-03	TTTGCG	TTNGCT
promoter_CA_ZM_c30.163	promoter_CA_OS_c30.9	8.2357e-03	---TTTGCG--	NNTTTCCCGCN
promoter_CA_ZM_c30.164	promoter_CA_OS_c30.165	2.2171e-04	GTTAGCGA	-TTAGCG-
promoter_CA_ZM_c30.164	promoter_CA_OS_c30.118	1.5712e-03	--GTTAGCGA	GTATTAGCTA
promoter_CA_ZM_c30.164	promoter_CA_OS_c30.115	2.3655e-03	-TCGCTAAC-	ATNCCTATCA
promoter_CA_ZM_c30.164	promoter_CA_OS_c30.116	2.6621e-03	--GTTAGCGA	TTGATAGTCA
promoter_CA_ZM_c30.165	promoter_CA_OS_c30.182	1.6778e-03	CAGTANNC	CAGTAT--
promoter_CA_ZM_c30.165	promoter_CA_OS_c30.183	1.8088e-03	CAGTANNC	-AGTAAG-
promoter_CA_ZM_c30.165	promoter_CA_OS_c30.117	3.1267e-03	CAGTANNC	CATTAGCG
promoter_CA_ZM_c30.165	promoter_CA_OS_c30.159	6.3271e-03	CAGTANNC	--GTAGGT
promoter_CA_ZM_c30.165	promoter_CA_OS_c30.64	7.9189e-03	GNNTACTG	-ASTACT-
promoter_CA_ZM_c30.166	promoter_CA_OS_c30.138	1.6107e-03	GGACGAAT	GAACGATT
promoter_CA_ZM_c30.166	promoter_CA_OS_c30.112	2.7334e-03	--GGACGAAT	TAGGAANGAT
promoter_CA_ZM_c30.166	promoter_CA_OS_c30.114	4.2246e-03	--GGACGAAT	GAGGTAGTAT
promoter_CA_ZM_c30.166	promoter_CA_OS_c30.137	5.1796e-03	GGACGAAT	GTATGACG
promoter_CA_ZM_c30.166	promoter_CA_OS_c30.110	6.0557e-03	GGACGAAT--	GGACACGTGT
promoter_CA_ZM_c30.167	promoter_CA_OS_c30.157	2.2971e-04	GATAAGCC	--TAAGCC
promoter_CA_ZM_c30.167	promoter_CA_OS_c30.152	2.6341e-04	GATAAGCC	GATAAG--
promoter_CA_ZM_c30.167	promoter_CA_OS_c30.115	1.6371e-03	-GATAAGCC-	TGATAGGNAT
promoter_CA_ZM_c30.167	promoter_CA_OS_c30.141	2.6900e-03	GATAAGCC	GATAAGTA
promoter_CA_ZM_c30.167	promoter_CA_OS_c30.118	2.9983e-03	--GATAAGCC	TAGCTAATAC
promoter_CA_ZM_c30.168	promoter_CA_OS_c30.113	5.8088e-03	--GGTTTCGG	AAGNTCTCAT
promoter_CA_ZM_c30.169	promoter_CA_OS_c30.120	4.1071e-03	CCNAAACT--	TGGGAANTAA
promoter_CA_ZM_c30.169	promoter_CA_OS_c30.140	4.3997e-03	AGTTTNGG	AGTTCC--
promoter_CA_ZM_c30.169	promoter_CA_OS_c30.126	4.9639e-03	CCNAAACT	CCCATAGT
promoter_CA_ZM_c30.169	promoter_CA_OS_c30.128	6.9089e-03	CCNAAACT	TAGGAACT
promoter_CA_ZM_c30.169	promoter_CA_OS_c30.146	7.6872e-03	CCNAAACT	--TAAACG
promoter_CA_ZM_c30.170	promoter_CA_OS_c30.154	4.8365e-03	CTCTAGCN	CTTTAG--
promoter_CA_ZM_c30.171	promoter_CA_OS_c30.116	5.8650e-03	--CNGAGTTA	TTGATAGTCA
promoter_CA_ZM_c30.171	promoter_CA_OS_c30.120	6.7514e-03	-TAACTCNG-	TTANTTCCCA
promoter_CA_ZM_c30.171	promoter_CA_OS_c30.143	7.1945e-03	TAACTCNG	AAACGCCA
promoter_CA_ZM_c30.171	promoter_CA_OS_c30.109	7.9270e-03	--CNGAGTTA	NTGAAAGCTA
promoter_CA_ZM_c30.173	promoter_CA_OS_c30.120	1.0426e-03	TGCGAACC--	TGGGAANTAA
promoter_CA_ZM_c30.173	promoter_CA_OS_c30.173	3.4344e-03	GGTTCGCA	--TTNGCT
promoter_CA_ZM_c30.173	promoter_CA_OS_c30.142	3.8565e-03	TGCGAACC	TGCGAT--
promoter_CA_ZM_c30.173	promoter_CA_OS_c30.115	4.2140e-03	-GGTTCGCA-	TGATAGGNAT
promoter_CA_ZM_c30.173	promoter_CA_OS_c30.112	4.2158e-03	--GGTTCGCA	ATCNTTCCTA
promoter_CA_ZM_c30.174	promoter_CA_OS_c30.112	3.0782e-03	--GGAATCCT	TAGGAANGAT
promoter_CA_ZM_c30.174	promoter_CA_OS_c30.113	4.4880e-03	-AGGATTCC-	AAGNTCTCAT
promoter_CA_ZM_c30.174	promoter_CA_OS_c30.122	4.8078e-03	GGAATCCT	GGATATCT
promoter_CA_ZM_c30.174	promoter_CA_OS_c30.110	6.1926e-03	GGAATCCT--	GGACACGTGT
promoter_CA_ZM_c30.174	promoter_CA_OS_c30.111	6.2812e-03	GGAATCCT--	TGAAAGNTGA
promoter_CA_ZM_c30.177	promoter_CA_OS_c30.165	3.8438e-03	TTCGAG	TTAGCG
promoter_CA_ZM_c30.178	promoter_CA_OS_c30.3	1.7249e-03	-GTTCAC	TWTNNAC
promoter_CA_ZM_c30.178	promoter_CA_OS_c30.120	2.8369e-03	-GTGAAC---	TGGGAANTAA
promoter_CA_ZM_c30.178	promoter_CA_OS_c30.131	3.1689e-03	-GTGAAC-	AGTGATNG
promoter_CA_ZM_c30.178	promoter_CA_OS_c30.170	5.5969e-03	GTTCAC	CTACAC
promoter_CA_ZM_c30.179	promoter_CA_OS_c30.170	5.1454e-03	CTAACC	CTACAC
promoter_CA_ZM_c30.179	promoter_CA_OS_c30.154	6.7297e-03	CTAACC	CTAAAG
promoter_CA_ZM_c30.180	promoter_CA_OS_c30.7	2.4842e-03	AGGGTC	WGGGK-
promoter_CA_ZM_c30.180	promoter_CA_OS_c30.125	4.3850e-03	AGGGTC--	AAGGTCTC
promoter_CA_ZM_c30.180	promoter_CA_OS_c30.113	5.0613e-03	----GACCCT	ATGAGANCTT
promoter_CA_ZM_c30.181	promoter_CA_OS_c30.111	2.0985e-03	-GTAAGC---	TGAAAGNTGA
promoter_CA_ZM_c30.181	promoter_CA_OS_c30.109	2.1693e-03	--GTAAGC--	NTGAAAGCTA
promoter_CA_ZM_c30.181	promoter_CA_OS_c30.132	2.5977e-03	-GTAAGC-	TGAAAGCN
promoter_CA_ZM_c30.181	promoter_CA_OS_c30.183	2.8954e-03	-GTAAGC	AGTAAG-
promoter_CA_ZM_c30.182	promoter_CA_OS_c30.166	4.7972e-04	CTATGC	CTATGG
promoter_CA_ZM_c30.182	promoter_CA_OS_c30.121	2.3296e-03	-CTATGC---	GCTATGGACA
promoter_CA_ZM_c30.182	promoter_CA_OS_c30.126	3.1880e-03	-CTATGC-	ACTATGGG
promoter_CA_ZM_c30.182	promoter_CA_OS_c30.169	3.2804e-03	CTATGC-	-TATGCG
promoter_CA_ZM_c30.182	promoter_CA_OS_c30.170	5.7304e-03	CTATGC	CTACAC
promoter_CA_ZM_c30.183	promoter_CA_OS_c30.173	7.3460e-04	TTCGCA	TTNGCT
promoter_CA_ZM_c30.183	promoter_CA_OS_c30.142	7.5023e-04	TGCGAA	TGCGAT
promoter_CA_ZM_c30.183	promoter_CA_OS_c30.153	9.7362e-04	TTCGCA	TACGCA
promoter_CA_ZM_c30.183	promoter_CA_OS_c30.120	2.4935e-03	TGCGAA----	TGGGAANTAA
promoter_CA_ZM_c30.183	promoter_CA_OS_c30.165	3.4772e-03	TTCGCA	TTAGCG
promoter_CA_ZM_c30.184	promoter_CA_OS_c30.109	2.9214e-03	-TGACAG---	NTGAAAGCTA
promoter_CA_ZM_c30.184	promoter_CA_OS_c30.115	3.0211e-03	TGACAG----	TGATAGGNAT
promoter_CA_ZM_c30.184	promoter_CA_OS_c30.111	3.1409e-03	TGACAG----	TGAAAGNTGA
promoter_CA_ZM_c30.184	promoter_CA_OS_c30.132	3.2297e-03	--CTGTCA	NGCTTTCA
promoter_CA_ZM_c30.184	promoter_CA_OS_c30.116	3.4401e-03	-TGACAG---	TTGATAGTCA
promoter_CA_ZM_c30.185	promoter_CA_OS_c30.157	8.0068e-03	GAACCC	TAAGCC
promoter_CA_ZM_c30.187	promoter_CA_OS_c30.138	2.5930e-03	--ACGAAT	GAACGATT
promoter_CA_ZM_c30.187	promoter_CA_OS_c30.147	3.9227e-03	ACGAAT	AGGTAT
promoter_CA_ZM_c30.187	promoter_CA_OS_c30.180	4.3349e-03	ACGAAT-	-CNAATG
promoter_CA_ZM_c30.187	promoter_CA_OS_c30.178	5.4605e-03	ATTCGT	ATACCT
promoter_CA_ZM_c30.187	promoter_CA_OS_c30.115	7.1629e-03	----ACGAAT	TGATAGGNAT
promoter_CA_ZM_c30.188	promoter_CA_OS_c30.114	2.8358e-03	-TACCAC---	ATACTACCTC
promoter_CA_ZM_c30.188	promoter_CA_OS_c30.144	3.6144e-03	TACCAC--	TACTACCT
promoter_CA_ZM_c30.188	promoter_CA_OS_c30.129	3.6802e-03	--TACCAC	TGTAACAC
promoter_CA_ZM_c30.188	promoter_CA_OS_c30.36	6.9522e-03	GTGGTA-	GNGGWGG
promoter_CA_ZM_c30.188	promoter_CA_OS_c30.34	7.5383e-03	-GTGGTA	GGWGGNG
promoter_CA_ZM_c30.189	promoter_CA_OS_c30.158	7.1995e-03	ATTGCG	ATGTCG
promoter_CA_ZM_c30.190	promoter_CA_OS_c30.113	2.1359e-03	AAAGTC----	AAGNTCTCAT
promoter_CA_ZM_c30.190	promoter_CA_OS_c30.125	2.3155e-03	--GACTTT	GAGACCTT
promoter_CA_ZM_c30.190	promoter_CA_OS_c30.116	3.3157e-03	-GACTTT---	TGACTATCAA
promoter_CA_ZM_c30.190	promoter_CA_OS_c30.163	3.6905e-03	AAAGTC	AAAGCG
promoter_CA_ZM_c30.190	promoter_CA_OS_c30.136	3.8225e-03	--AAAGTC	TGATAGTC
promoter_CA_ZM_c30.191	promoter_CA_OS_c30.148	1.0708e-05	ACGTGA	ACGTGA
promoter_CA_ZM_c30.191	promoter_CA_OS_c30.11	2.8271e-04	-ACGTGA	YACGTSR
promoter_CA_ZM_c30.191	promoter_CA_OS_c30.20	2.9469e-04	TCACGT	TTACGT
promoter_CA_ZM_c30.191	promoter_CA_OS_c30.168	2.3941e-03	TCACGT	TGAGGT
promoter_CA_ZM_c30.191	promoter_CA_OS_c30.110	2.4843e-03	----ACGTGA	GGACACGTGT
promoter_CA_ZM_c30.192	promoter_CA_OS_c30.162	4.9017e-04	TCCGAT	TCCGTT
promoter_CA_ZM_c30.192	promoter_CA_OS_c30.142	8.0808e-04	TCCGAT	TGCGAT
promoter_CA_ZM_c30.192	promoter_CA_OS_c30.160	8.2654e-04	TCCGAT	TACGAT
promoter_CA_ZM_c30.192	promoter_CA_OS_c30.130	2.7606e-03	ATCGGA--	ATAGGACT
promoter_CA_ZM_c30.192	promoter_CA_OS_c30.127	3.4675e-03	-TCCGAT-	TTCCGTTA
promoter_CA_ZM_c30.193	promoter_CA_OS_c30.168	6.3131e-03	ACCGCT	ACCTCA
promoter_CA_ZM_c30.193	promoter_CA_OS_c30.9	9.8149e-03	-----ACCGCT	NNTTTCCCGCN
promoter_CA_ZM_c30.194	promoter_CA_OS_c30.53	2.7615e-03	-TTACTC	TTTTCTC
promoter_CA_ZM_c30.194	promoter_CA_OS_c30.183	2.9812e-03	GAGTAA-	-AGTAAG
promoter_CA_ZM_c30.194	promoter_CA_OS_c30.20	3.2170e-03	TTACTC	TTACGT
promoter_CA_ZM_c30.194	promoter_CA_OS_c30.177	3.5512e-03	TTACTC-	-TACTCA
promoter_CA_ZM_c30.195	promoter_CA_OS_c30.7	4.0334e-03	AGGGGT	WGGGK-
promoter_CA_ZM_c30.195	promoter_CA_OS_c30.151	8.6167e-03	ACCCCT	AGACCT
promoter_CA_ZM_c30.195	promoter_CA_OS_c30.147	8.8887e-03	AGGGGT	AGGTAT
promoter_CA_ZM_c30.196	promoter_CA_OS_c30.182	2.4325e-04	CAGGAT	CAGTAT
promoter_CA_ZM_c30.196	promoter_CA_OS_c30.160	3.3643e-03	CAGGAT	TACGAT
promoter_CA_ZM_c30.196	promoter_CA_OS_c30.155	3.5363e-03	ATCCTG	ATCGTT
promoter_CA_ZM_c30.196	promoter_CA_OS_c30.164	3.9864e-03	CAGGAT	TAGGAC
promoter_CA_ZM_c30.196	promoter_CA_OS_c30.112	7.3366e-03	ATCCTG----	ATCNTTCCTA
promoter_CA_ZM_c30.197	promoter_CA_OS_c30.120	7.0954e-04	-TACTTC---	TTANTTCCCA
promoter_CA_ZM_c30.197	promoter_CA_OS_c30.141	1.8954e-03	--GAAGTA	GATAAGTA
promoter_CA_ZM_c30.197	promoter_CA_OS_c30.114	2.0544e-03	-TACTTC---	ATACTACCTC
promoter_CA_ZM_c30.197	promoter_CA_OS_c30.144	2.3293e-03	--GAAGTA	AGGTAGTA
promoter_CA_ZM_c30.197	promoter_CA_OS_c30.171	2.5248e-03	GAAGTA	CCAGTA
promoter_CA_ZM_c30.198	promoter_CA_OS_c30.9	4.8326e-03	-GTGGGA----	NGCGGGAAANN
promoter_CA_ZM_c30.198	promoter_CA_OS_c30.7	5.9562e-03	GTGGGA	-WGGGK
promoter_CA_ZM_c30.198	promoter_CA_OS_c30.86	6.1265e-03	GTGGGA-	GANGGAG
promoter_CA_ZM_c30.198	promoter_CA_OS_c30.159	8.6151e-03	GTGGGA	GTAGGT
promoter_CA_ZM_c30.199	promoter_CA_OS_c30.162	5.0055e-04	TGCGTT	TCCGTT
promoter_CA_ZM_c30.199	promoter_CA_OS_c30.142	6.2701e-04	TGCGTT	TGCGAT
promoter_CA_ZM_c30.199	promoter_CA_OS_c30.153	7.2177e-04	AACGCA	TACGCA
promoter_CA_ZM_c30.199	promoter_CA_OS_c30.127	3.2122e-03	-TGCGTT-	TTCCGTTA
promoter_CA_ZM_c30.199	promoter_CA_OS_c30.143	3.3262e-03	-TGCGTT-	TGGCGTTT
promoter_CA_ZM_c30.201	promoter_CA_OS_c30.121	2.4142e-03	GCTATA----	GCTATGGACA
promoter_CA_ZM_c30.202	promoter_CA_OS_c30.180	4.5131e-04	CGATTG	CNAATG
promoter_CA_ZM_c30.202	promoter_CA_OS_c30.145	1.7890e-03	--CAATCG	TAGAATCG
promoter_CA_ZM_c30.202	promoter_CA_OS_c30.166	3.0048e-03	CAATCG	CTATGG
promoter_CA_ZM_c30.202	promoter_CA_OS_c30.163	7.0035e-03	CAATCG	AAAGCG
promoter_CA_ZM_c30.202	promoter_CA_OS_c30.146	7.3159e-03	CGATTG	CGTTTA
promoter_CA_ZM_c30.204	promoter_CA_OS_c30.155	3.5444e-04	CTCGTT	ATCGTT
promoter_CA_ZM_c30.204	promoter_CA_OS_c30.112	2.5413e-03	----AACGAG	TAGGAANGAT
promoter_CA_ZM_c30.204	promoter_CA_OS_c30.138	2.8829e-03	-AACGAG-	GAACGATT
promoter_CA_ZM_c30.204	promoter_CA_OS_c30.173	6.6092e-03	CTCGTT	TTNGCT
promoter_CA_ZM_c30.204	promoter_CA_OS_c30.162	9.1113e-03	CTCGTT	TCCGTT
promoter_CA_ZM_c30.206	promoter_CA_OS_c30.183	2.9363e-04	AGTAGG	AGTAAG
promoter_CA_ZM_c30.206	promoter_CA_OS_c30.64	1.5943e-03	AGTAGG	AGTAST
promoter_CA_ZM_c30.206	promoter_CA_OS_c30.176	2.0737e-03	AGTAGG	ACTAAG
promoter_CA_ZM_c30.206	promoter_CA_OS_c30.159	3.2869e-03	AGTAGG-	-GTAGGT
promoter_CA_ZM_c30.206	promoter_CA_OS_c30.118	4.6563e-03	--CCTACT--	TAGCTAATAC
promoter_CA_ZM_c30.207	promoter_CA_OS_c30.130	2.6338e-03	--AGGACC	ATAGGACT
promoter_CA_ZM_c30.207	promoter_CA_OS_c30.128	3.0042e-03	-GGTCCT-	AGTTCCTA
promoter_CA_ZM_c30.207	promoter_CA_OS_c30.164	3.1528e-03	-AGGACC	TAGGAC-
promoter_CA_ZM_c30.207	promoter_CA_OS_c30.112	3.6176e-03	-AGGACC---	TAGGAANGAT
promoter_CA_ZM_c30.207	promoter_CA_OS_c30.134	3.6760e-03	-GGTCCT-	CNTTCCTA
promoter_CA_ZM_c30.208	promoter_CA_OS_c30.138	2.0125e-04	--ACGATT	GAACGATT
promoter_CA_ZM_c30.208	promoter_CA_OS_c30.139	2.9338e-03	AATCGT--	AATCGCCA
promoter_CA_ZM_c30.208	promoter_CA_OS_c30.160	3.1570e-03	-ACGATT	TACGAT-
promoter_CA_ZM_c30.208	promoter_CA_OS_c30.155	3.3611e-03	AATCGT-	-ATCGTT
promoter_CA_ZM_c30.209	promoter_CA_OS_c30.170	1.8225e-03	GTACAG	CTACAC
promoter_CA_ZM_c30.209	promoter_CA_OS_c30.110	5.6461e-03	GTACAG----	GGACACGTGT
promoter_CA_ZM_c30.209	promoter_CA_OS_c30.22	5.7192e-03	-GTACAG	TGTACGG
promoter_CA_ZM_c30.209	promoter_CA_OS_c30.182	6.9621e-03	CTGTAC	CAGTAT
motif_1_id	motif_2_id	p_value	motif_1_cons	motif_2_cons
5UTR_CA_ZM_c30.14	5UTR_CA_OS_c30.42	8.8574e-03	GGTGGYK	-GTGGTS
5UTR_CA_ZM_c30.15	5UTR_CA_OS_c30.8	5.5081e-03	GCCGNCG-	GMCGGCGA
5UTR_CA_ZM_c30.29	5UTR_CA_OS_c30.16	1.5239e-05	GCTNGGGTTT	GTTTGGTTNG
5UTR_CA_ZM_c30.29	5UTR_CA_OS_c30.17	3.9944e-05	AAACCCNAGC	CGCACCAANC
5UTR_CA_ZM_c30.29	5UTR_CA_OS_c30.18	1.6068e-04	-AAACCCNAGC	CSAAACCCAC-
5UTR_CA_ZM_c30.29	5UTR_CA_OS_c30.26	4.2040e-03	GCTNGGGTTT	--GTGGATTT
5UTR_CA_ZM_c30.31	5UTR_CA_OS_c30.18	6.3561e-03	CTAGGGTT--	GTGGGTTTSG
5UTR_CA_ZM_c30.31	5UTR_CA_OS_c30.16	9.7292e-03	CTAGGGTT--	GTTTGGTTNG
5UTR_CA_ZM_c30.36	5UTR_CA_OS_c30.18	1.2315e-03	CTGGGGTT--	GTGGGTTTSG
5UTR_CA_ZM_c30.36	5UTR_CA_OS_c30.26	4.6489e-03	CTGGGGTT	GTGGATTT
5UTR_CA_ZM_c30.36	5UTR_CA_OS_c30.16	6.6045e-03	CTGGGGTT--	GTTTGGTTNG
5UTR_CA_ZM_c30.36	5UTR_CA_OS_c30.22	8.4366e-03	AACCCCAG	AACCAAAC
5UTR_CA_ZM_c30.45	5UTR_CA_OS_c30.18	4.1776e-03	-TGGGGTGK-	GTGGGTTTSG
5UTR_CA_ZM_c30.45	5UTR_CA_OS_c30.43	8.6936e-03	MCACCCCA	-CACACC-
5UTR_CA_ZM_c30.47	5UTR_CA_OS_c30.47	1.5466e-03	GTCTGG	GTCTCG
5UTR_CA_ZM_c30.47	5UTR_CA_OS_c30.22	9.7014e-03	GTCTGG--	GTTTGGTT
5UTR_CA_ZM_c30.48	5UTR_CA_OS_c30.31	1.1378e-04	CGAAAC	CGAAAC
5UTR_CA_ZM_c30.48	5UTR_CA_OS_c30.47	8.4099e-04	GTTTCG	GTCTCG
5UTR_CA_ZM_c30.48	5UTR_CA_OS_c30.39	1.1430e-03	CGAAAC	CGAACC
5UTR_CA_ZM_c30.48	5UTR_CA_OS_c30.45	1.3930e-03	GTTTCG	GCTTCG
5UTR_CA_ZM_c30.48	5UTR_CA_OS_c30.18	1.7036e-03	CGAAAC----	CSAAACCCAC
5UTR_CA_ZM_c30.49	5UTR_CA_OS_c30.39	1.2492e-03	GGTTTG	GGTTCG
5UTR_CA_ZM_c30.49	5UTR_CA_OS_c30.43	2.5031e-03	CAAACC	CACACC
5UTR_CA_ZM_c30.49	5UTR_CA_OS_c30.16	6.0765e-03	----GGTTTG	GTTTGGTTNG
5UTR_CA_ZM_c30.49	5UTR_CA_OS_c30.18	6.6109e-03	---GGTTTG-	GTGGGTTTSG
5UTR_CA_ZM_c30.49	5UTR_CA_OS_c30.37	9.9820e-03	GGTTTG	GGATTT
5UTR_CA_ZM_c30.56	5UTR_CA_OS_c30.42	8.5611e-03	GSCCAG	SACCAC
5UTR_CA_ZM_c30.57	5UTR_CA_OS_c30.26	6.3989e-03	-AATCCG-	AAATCCAC
5UTR_CA_ZM_c30.59	5UTR_CA_OS_c30.47	5.7670e-03	GGAGAC	CGAGAC
5UTR_CA_ZM_c30.60	5UTR_CA_OS_c30.43	1.6368e-03	GGAGTG	GGTGTG
5UTR_CA_ZM_c30.60	5UTR_CA_OS_c30.33	9.4736e-03	GGAGTG	GGTGCG
5UTR_CA_ZM_c30.61	5UTR_CA_OS_c30.44	5.7674e-03	CGTGTC	CGTGGC
5UTR_CA_ZM_c30.62	5UTR_CA_OS_c30.52	4.6398e-03	AGGCAA	TGGCNA
5UTR_CA_ZM_c30.63	5UTR_CA_OS_c30.30	1.9821e-03	CTCNAA	CACGAA
5UTR_CA_ZM_c30.63	5UTR_CA_OS_c30.51	8.9837e-03	TTNGAG	TGCGTG
5UTR_CA_ZM_c30.65	5UTR_CA_OS_c30.43	1.7032e-03	GGGGTG	GGTGTG
5UTR_CA_ZM_c30.65	5UTR_CA_OS_c30.42	6.9892e-03	GGGGTG	GTGGTS
5UTR_CA_ZM_c30.67	5UTR_CA_OS_c30.43	6.6146e-03	GCTGTS	GGTGTG
5UTR_CA_ZM_c30.68	5UTR_CA_OS_c30.51	1.5044e-03	TGNGTT	TGCGTG
5UTR_CA_ZM_c30.68	5UTR_CA_OS_c30.18	6.3311e-03	-TGNGTT---	GTGGGTTTSG
5UTR_CA_ZM_c30.70	5UTR_CA_OS_c30.52	4.4371e-03	AGGCNA	TGGCNA
5UTR_CA_ZM_c30.71	5UTR_CA_OS_c30.49	6.9607e-03	GGNGAA	AGTGNA
5UTR_CA_ZM_c30.72	5UTR_CA_OS_c30.37	7.0388e-03	GGCCTT	GGATTT
5UTR_CA_ZM_c30.75	5UTR_CA_OS_c30.31	9.9121e-04	GATTNG	GTTTCG
5UTR_CA_ZM_c30.75	5UTR_CA_OS_c30.39	1.0757e-03	GATTNG	GGTTCG
5UTR_CA_ZM_c30.75	5UTR_CA_OS_c30.45	1.3819e-03	GATTNG	GCTTCG
5UTR_CA_ZM_c30.75	5UTR_CA_OS_c30.47	2.9166e-03	GATTNG	GTCTCG
5UTR_CA_ZM_c30.75	5UTR_CA_OS_c30.18	7.5523e-03	----GATTNG	GTGGGTTTSG
5UTR_CA_ZM_c30.76	5UTR_CA_OS_c30.30	1.3382e-03	TTNGCG	TTCGTG
5UTR_CA_ZM_c30.76	5UTR_CA_OS_c30.51	7.0274e-03	CGCNAA	CACGCA
5UTR_CA_ZM_c30.76	5UTR_CA_OS_c30.25	8.6032e-03	TTNGCG--	TTSGTGCG
motif_1_id	motif_2_id	p_value	motif_1_cons	motif_2_cons
3UTR_CA_ZM_c30.3	3UTR_CA_OS_c30.40	5.0341e-03	TNTACATA	CGTACGTA
3UTR_CA_ZM_c30.4	3UTR_CA_OS_c30.10	9.1850e-11	TGTAS--	NGTAGTA
3UTR_CA_ZM_c30.10	3UTR_CA_OS_c30.25	6.6161e-03	CACGGTG-	GACGGTCG
3UTR_CA_ZM_c30.13	3UTR_CA_OS_c30.60	6.9020e-03	AGATAGC	-CATAGC
3UTR_CA_ZM_c30.15	3UTR_CA_OS_c30.26	5.1647e-03	TAAYTGTGTT	-ATCMGTAC-
3UTR_CA_ZM_c30.15	3UTR_CA_OS_c30.35	7.0520e-03	TAAYTGTGTT	--GTAGTANT
3UTR_CA_ZM_c30.15	3UTR_CA_OS_c30.24	7.3624e-03	AACACARTTA	NGTANANT--
3UTR_CA_ZM_c30.16	3UTR_CA_OS_c30.26	4.0579e-03	GCATAGTGAA	--GTACKGAT
3UTR_CA_ZM_c30.16	3UTR_CA_OS_c30.28	4.4149e-03	GCATAGTGAA	--GTNGTAAT
3UTR_CA_ZM_c30.16	3UTR_CA_OS_c30.39	5.7433e-03	GCATAGTGAA	-CGTAGANG-
3UTR_CA_ZM_c30.16	3UTR_CA_OS_c30.31	6.0254e-03	GCATAGTGAA	GTGTNCTG--
3UTR_CA_ZM_c30.17	3UTR_CA_OS_c30.37	2.6037e-03	TNAAATGTCA	--GAAGGGCA
3UTR_CA_ZM_c30.18	3UTR_CA_OS_c30.24	3.6613e-05	TGTANANTTT	NGTANANT--
3UTR_CA_ZM_c30.18	3UTR_CA_OS_c30.35	2.1652e-04	TGTANANTTT	-GTAGTANT-
3UTR_CA_ZM_c30.18	3UTR_CA_OS_c30.39	7.0044e-04	TGTANANTTT	CGTAGANG--
3UTR_CA_ZM_c30.18	3UTR_CA_OS_c30.31	2.1927e-03	AAANTNTACA	-CAGNACAC-
3UTR_CA_ZM_c30.18	3UTR_CA_OS_c30.28	2.3499e-03	TGTANANTTT	-GTNGTAAT-
3UTR_CA_ZM_c30.19	3UTR_CA_OS_c30.35	3.8008e-03	GCAATTNTAN	GTAGTANT--
3UTR_CA_ZM_c30.20	3UTR_CA_OS_c30.26	3.9793e-04	TNTANCCATT	-GTACKGAT-
3UTR_CA_ZM_c30.20	3UTR_CA_OS_c30.37	1.8258e-03	TNTANCCATT	--TGCCCTTC
3UTR_CA_ZM_c30.20	3UTR_CA_OS_c30.22	2.7049e-03	TNTANCCATT	-CTACGAAC-
3UTR_CA_ZM_c30.20	3UTR_CA_OS_c30.40	3.4587e-03	TNTANCCATT	CGTACGTA--
3UTR_CA_ZM_c30.20	3UTR_CA_OS_c30.19	4.1124e-03	TNTANCCATT	-GTACGTAG-
3UTR_CA_ZM_c30.21	3UTR_CA_OS_c30.35	6.7951e-03	GNAAATTTTG	-GTAGTANT-
3UTR_CA_ZM_c30.22	3UTR_CA_OS_c30.37	3.8290e-03	AAATGTCA	GAAGGGCA
3UTR_CA_ZM_c30.22	3UTR_CA_OS_c30.59	8.9779e-03	TGACATTT	-GTCACT-
3UTR_CA_ZM_c30.23	3UTR_CA_OS_c30.59	1.6476e-03	ATGTAACT	--GTCACT
3UTR_CA_ZM_c30.24	3UTR_CA_OS_c30.59	1.8497e-03	TGACANTT	-GTCACT-
3UTR_CA_ZM_c30.26	3UTR_CA_OS_c30.60	2.1285e-03	TCACTATG	--GCTATG
3UTR_CA_ZM_c30.27	3UTR_CA_OS_c30.28	9.0308e-03	ATTTACAG	ATTACNAC
3UTR_CA_ZM_c30.28	3UTR_CA_OS_c30.60	6.9291e-03	TAACTGTG	--GCTATG
3UTR_CA_ZM_c30.28	3UTR_CA_OS_c30.52	8.3219e-03	TAACTGTG	-CCCTGT-
3UTR_CA_ZM_c30.32	3UTR_CA_OS_c30.52	1.5948e-03	TCACTGTG	-CCCTGT-
3UTR_CA_ZM_c30.32	3UTR_CA_OS_c30.60	6.6382e-03	CACAGTGA	CATAGC--
3UTR_CA_ZM_c30.33	3UTR_CA_OS_c30.37	4.1287e-03	AAATGNCA	GAAGGGCA
3UTR_CA_ZM_c30.33	3UTR_CA_OS_c30.59	7.4457e-03	TGNCATTT	-GTCACT-
3UTR_CA_ZM_c30.33	3UTR_CA_OS_c30.57	8.5250e-03	AAATGNCA	ACANGC--
3UTR_CA_ZM_c30.34	3UTR_CA_OS_c30.59	1.9877e-03	GGACANTT	-GTCACT-
3UTR_CA_ZM_c30.35	3UTR_CA_OS_c30.54	1.8698e-03	AATTGTGT	--CTGTGT
3UTR_CA_ZM_c30.35	3UTR_CA_OS_c30.65	8.3293e-03	ACACAATT	--ACNAGT
3UTR_CA_ZM_c30.36	3UTR_CA_OS_c30.25	1.2789e-03	AANNGTCA	GACGGTCG
3UTR_CA_ZM_c30.36	3UTR_CA_OS_c30.37	2.9347e-03	AANNGTCA	GAAGGGCA
3UTR_CA_ZM_c30.36	3UTR_CA_OS_c30.32	5.6038e-03	TGACNNTT	CNTCCNTC
3UTR_CA_ZM_c30.36	3UTR_CA_OS_c30.26	9.9456e-03	TGACNNTT	GTACKGAT
3UTR_CA_ZM_c30.37	3UTR_CA_OS_c30.60	7.8999e-03	TAACTTTG	--GCTATG
3UTR_CA_ZM_c30.38	3UTR_CA_OS_c30.10	8.2483e-04	ATACTCCC	-TACTACN
3UTR_CA_ZM_c30.38	3UTR_CA_OS_c30.24	3.3705e-03	GGGAGTAT	NGTANANT
3UTR_CA_ZM_c30.38	3UTR_CA_OS_c30.35	3.8307e-03	GGGAGTAT-	-GTAGTANT
3UTR_CA_ZM_c30.38	3UTR_CA_OS_c30.22	8.8501e-03	ATACTCCC	CTACGAAC
3UTR_CA_ZM_c30.38	3UTR_CA_OS_c30.26	9.8805e-03	ATACTCCC	ATCMGTAC
3UTR_CA_ZM_c30.39	3UTR_CA_OS_c30.28	7.5452e-03	ATTTAAAG	ATTACNAC
3UTR_CA_ZM_c30.40	3UTR_CA_OS_c30.31	2.7711e-03	NTGTACAT	GTGTNCTG
3UTR_CA_ZM_c30.40	3UTR_CA_OS_c30.42	5.1729e-03	NTGTACAT	--GTACGT
3UTR_CA_ZM_c30.40	3UTR_CA_OS_c30.26	8.3575e-03	ATGTACAN	ATCMGTAC
3UTR_CA_ZM_c30.41	3UTR_CA_OS_c30.59	5.9171e-03	TNACACTG	-GTCACT-
3UTR_CA_ZM_c30.41	3UTR_CA_OS_c30.54	6.5285e-03	CAGTGTNA	CTGTGT--
3UTR_CA_ZM_c30.46	3UTR_CA_OS_c30.35	3.2939e-03	-GAGTAT-	GTAGTANT
3UTR_CA_ZM_c30.46	3UTR_CA_OS_c30.68	5.5782e-03	GAGTAT	TAGTAC
3UTR_CA_ZM_c30.48	3UTR_CA_OS_c30.24	7.6920e-03	--TACAGT	NGTANANT
3UTR_CA_ZM_c30.48	3UTR_CA_OS_c30.46	7.7566e-03	TACAGT	TACGGA
3UTR_CA_ZM_c30.49	3UTR_CA_OS_c30.25	4.5759e-03	AACGGT--	GACGGTCG
3UTR_CA_ZM_c30.50	3UTR_CA_OS_c30.59	2.7839e-03	GACATT	GTCACT
3UTR_CA_ZM_c30.51	3UTR_CA_OS_c30.31	5.8543e-03	GTGTCA--	GTGTNCTG
3UTR_CA_ZM_c30.51	3UTR_CA_OS_c30.63	7.9938e-03	GTGTCA	GTTTTA
3UTR_CA_ZM_c30.52	3UTR_CA_OS_c30.53	7.6997e-03	CATTTT	CNGATT
3UTR_CA_ZM_c30.54	3UTR_CA_OS_c30.59	2.2264e-04	GACACT	GTCACT
3UTR_CA_ZM_c30.55	3UTR_CA_OS_c30.47	1.2499e-03	TATGGG	TATNNC
3UTR_CA_ZM_c30.55	3UTR_CA_OS_c30.53	1.9814e-03	CCCATA	CNGATT
3UTR_CA_ZM_c30.55	3UTR_CA_OS_c30.46	5.1103e-03	TATGGG	TACGGA
3UTR_CA_ZM_c30.57	3UTR_CA_OS_c30.47	5.9544e-03	TTTGAC	TATNNC
3UTR_CA_ZM_c30.58	3UTR_CA_OS_c30.57	2.8876e-03	GCATAT	GCNTGT
3UTR_CA_ZM_c30.59	3UTR_CA_OS_c30.42	2.3179e-04	GTACCT	GTACGT
3UTR_CA_ZM_c30.59	3UTR_CA_OS_c30.19	1.6605e-03	GTACCT--	GTACGTAG
3UTR_CA_ZM_c30.59	3UTR_CA_OS_c30.40	2.4852e-03	-AGGTAC-	TACGTACG
3UTR_CA_ZM_c30.59	3UTR_CA_OS_c30.44	3.1874e-03	GTACCT	GTAGGT
3UTR_CA_ZM_c30.59	3UTR_CA_OS_c30.59	3.8310e-03	GTACCT	GTCACT
3UTR_CA_ZM_c30.60	3UTR_CA_OS_c30.65	2.9084e-03	AAAAGT	ACNAGT
3UTR_CA_ZM_c30.62	3UTR_CA_OS_c30.53	3.0190e-04	CCNAGT	CNGATT
3UTR_CA_ZM_c30.62	3UTR_CA_OS_c30.65	3.7530e-04	ACTNGG	ACTNGT
3UTR_CA_ZM_c30.62	3UTR_CA_OS_c30.52	2.9040e-03	CCNAGT	CCCTGT
3UTR_CA_ZM_c30.62	3UTR_CA_OS_c30.60	3.5213e-03	ACTNGG	GCTATG
3UTR_CA_ZM_c30.62	3UTR_CA_OS_c30.62	4.2312e-03	CCNAGT	CGGAGA
3UTR_CA_ZM_c30.65	3UTR_CA_OS_c30.38	5.9332e-03	--TAACNG	NGTATCCG
3UTR_CA_ZM_c30.65	3UTR_CA_OS_c30.53	6.4709e-03	TAACNG	AATCNG
3UTR_CA_ZM_c30.68	3UTR_CA_OS_c30.65	6.5223e-04	ACTAGG	ACTNGT
3UTR_CA_ZM_c30.68	3UTR_CA_OS_c30.53	1.1571e-03	CCTAGT	CNGATT
3UTR_CA_ZM_c30.68	3UTR_CA_OS_c30.60	1.5297e-03	ACTAGG	GCTATG
3UTR_CA_ZM_c30.68	3UTR_CA_OS_c30.43	2.3991e-03	CCTAGT	NGTAAT
3UTR_CA_ZM_c30.68	3UTR_CA_OS_c30.8	3.6792e-03	-ACTAGG	TACTANT
3UTR_CA_ZM_c30.69	3UTR_CA_OS_c30.47	3.8692e-03	AATTGC	TATNNC
3UTR_CA_ZM_c30.69	3UTR_CA_OS_c30.53	5.6689e-03	AATTGC	AATCNG
3UTR_CA_ZM_c30.69	3UTR_CA_OS_c30.60	8.5226e-03	GCAATT	GCTATG
3UTR_CA_ZM_c30.70	3UTR_CA_OS_c30.47	2.1958e-03	CATCAC	TATNNC
3UTR_CA_ZM_c30.70	3UTR_CA_OS_c30.60	3.3372e-03	GTGATG	GCTATG
3UTR_CA_ZM_c30.71	3UTR_CA_OS_c30.51	3.6914e-03	TTTGGA	TNCGGA
3UTR_CA_ZM_c30.72	3UTR_CA_OS_c30.54	2.4188e-03	ACAGAA	ACACAG
3UTR_CA_ZM_c30.72	3UTR_CA_OS_c30.52	3.4418e-03	TTCTGT	CCCTGT
3UTR_CA_ZM_c30.73	3UTR_CA_OS_c30.59	1.9696e-03	CCCACT	GTCACT
3UTR_CA_ZM_c30.73	3UTR_CA_OS_c30.53	2.0679e-03	CCCACT	CNGATT
3UTR_CA_ZM_c30.73	3UTR_CA_OS_c30.52	4.3360e-03	AGTGGG	ACAGGG
3UTR_CA_ZM_c30.73	3UTR_CA_OS_c30.69	4.8206e-03	AGTGGG	GGTGCG
3UTR_CA_ZM_c30.73	3UTR_CA_OS_c30.65	5.6750e-03	AGTGGG	ACTNGT
3UTR_CA_ZM_c30.74	3UTR_CA_OS_c30.56	6.4719e-04	GGTCAT	GGTCAG
3UTR_CA_ZM_c30.74	3UTR_CA_OS_c30.43	2.8884e-03	GGTCAT	NGTAAT
3UTR_CA_ZM_c30.74	3UTR_CA_OS_c30.28	6.4992e-03	--GGTCAT	GTNGTAAT
3UTR_CA_ZM_c30.74	3UTR_CA_OS_c30.70	9.5743e-03	GGTCAT	GGTGCT
3UTR_CA_ZM_c30.75	3UTR_CA_OS_c30.24	1.7604e-03	--TAAACT	NGTANANT
3UTR_CA_ZM_c30.75	3UTR_CA_OS_c30.63	9.7630e-03	AGTTTA	GTTTTA
3UTR_CA_ZM_c30.76	3UTR_CA_OS_c30.24	2.5720e-03	-ATAKAC-	NGTANANT
3UTR_CA_ZM_c30.76	3UTR_CA_OS_c30.59	5.4136e-03	GTMTAT	GTCACT
3UTR_CA_ZM_c30.76	3UTR_CA_OS_c30.39	5.6026e-03	-GTMTAT-	CNTCTACG
3UTR_CA_ZM_c30.76	3UTR_CA_OS_c30.57	8.9923e-03	ATAKAC	ACANGC
3UTR_CA_ZM_c30.77	3UTR_CA_OS_c30.52	4.8056e-03	-CCTGTA	CCCTGT-
motif_1_id	motif_2_id	p_value	motif_1_cons	motif_2_cons
CDS_CA_ZM_c30.4	CDS_CA_OS_c30.128	3.8805e-03	CTCCTYS	-TCCTGG
CDS_CA_ZM_c30.4	CDS_CA_OS_c30.106	5.6928e-03	SRAGGAG-	GGAAGAGC
CDS_CA_ZM_c30.4	CDS_CA_OS_c30.94	5.8264e-03	CTCCTYS-	CTTCTCCC
CDS_CA_ZM_c30.4	CDS_CA_OS_c30.41	6.7724e-03	CTCCTYS	CTCCTCC
CDS_CA_ZM_c30.6	CDS_CA_OS_c30.65	1.6900e-04	TGGTGNT	TGGTGR-
CDS_CA_ZM_c30.7	CDS_CA_OS_c30.43	3.5262e-04	CCTCCTCC	CYTCCTC-
CDS_CA_ZM_c30.7	CDS_CA_OS_c30.104	7.2863e-04	CCTCCTCC	CYTCCACC
CDS_CA_ZM_c30.7	CDS_CA_OS_c30.58	1.1868e-03	GGAGGAGG	GGMGGCGG
CDS_CA_ZM_c30.7	CDS_CA_OS_c30.106	1.2953e-03	CCTCCTCC	GCTCTTCC
CDS_CA_ZM_c30.7	CDS_CA_OS_c30.81	1.5469e-03	GGAGGAGG	-GWGGAGG
CDS_CA_ZM_c30.8	CDS_CA_OS_c30.53	3.6315e-04	TCTTCTTS	--TTCTTC
CDS_CA_ZM_c30.8	CDS_CA_OS_c30.48	1.5789e-03	TCTTCTTS	-CTYCTTG
CDS_CA_ZM_c30.11	CDS_CA_OS_c30.58	3.9128e-04	-CGCCKCC	CCGCCKCC
CDS_CA_ZM_c30.11	CDS_CA_OS_c30.39	6.7298e-04	CGCCKCC-	CGCCGCCG
CDS_CA_ZM_c30.11	CDS_CA_OS_c30.38	9.5774e-04	-GGMGGCG	CGGCGGCG
CDS_CA_ZM_c30.11	CDS_CA_OS_c30.2	2.3588e-03	CGCCKCC	CGCCGCC
CDS_CA_ZM_c30.12	CDS_CA_OS_c30.94	1.2289e-03	CTTCYYC-	CTTCTCCC
CDS_CA_ZM_c30.12	CDS_CA_OS_c30.53	1.4951e-03	CTTCYYC	-TTCTTC
CDS_CA_ZM_c30.12	CDS_CA_OS_c30.47	3.2370e-03	GRRGAAG	GKNGAAG
CDS_CA_ZM_c30.12	CDS_CA_OS_c30.104	3.4515e-03	CTTCYYC-	CYTCCACC
CDS_CA_ZM_c30.12	CDS_CA_OS_c30.138	6.8530e-03	CTTCYYC	-TTCGCC
CDS_CA_ZM_c30.13	CDS_CA_OS_c30.58	1.7072e-03	-GYGGWGG	GGMGGCGG
CDS_CA_ZM_c30.13	CDS_CA_OS_c30.104	4.1567e-03	-GYGGWGG	GGTGGARG
CDS_CA_ZM_c30.13	CDS_CA_OS_c30.81	4.6021e-03	GYGGWGG	GWGGAGG
CDS_CA_ZM_c30.13	CDS_CA_OS_c30.89	6.2206e-03	-GYGGWGG	TGTAGAGG
CDS_CA_ZM_c30.13	CDS_CA_OS_c30.65	6.4894e-03	CCWCCRC	YCACCA-
CDS_CA_ZM_c30.14	CDS_CA_OS_c30.48	5.2059e-03	GTYSTTG	CTYCTTG
CDS_CA_ZM_c30.14	CDS_CA_OS_c30.53	9.2599e-03	GTYSTTG	-TTCTTC
CDS_CA_ZM_c30.15	CDS_CA_OS_c30.53	6.4543e-05	GAAGAA	GAAGAA
CDS_CA_ZM_c30.15	CDS_CA_OS_c30.47	5.6696e-03	GAAGAA-	GKNGAAG
CDS_CA_ZM_c30.18	CDS_CA_OS_c30.123	4.1417e-03	ATGGAR	CTGGAG
CDS_CA_ZM_c30.19	CDS_CA_OS_c30.48	5.4401e-04	CTTCTT-	CTYCTTG
CDS_CA_ZM_c30.19	CDS_CA_OS_c30.63	1.7440e-03	-AAGAAG-	CNAGAAGC
CDS_CA_ZM_c30.19	CDS_CA_OS_c30.53	4.1341e-03	CTTCTT-	-TTCTTC
CDS_CA_ZM_c30.22	CDS_CA_OS_c30.40	5.7663e-03	-CGNCCTC	TCNTCCTC
CDS_CA_ZM_c30.22	CDS_CA_OS_c30.124	8.6258e-03	GAGGNCG	CAGGCC-
CDS_CA_ZM_c30.22	CDS_CA_OS_c30.88	9.0303e-03	GAGGNCG-	GAGGGTGC
CDS_CA_ZM_c30.27	CDS_CA_OS_c30.76	5.7853e-03	CKCGGCG	CTCGNCG
CDS_CA_ZM_c30.27	CDS_CA_OS_c30.125	7.3426e-03	CGCCGMG	AGCCGA-
CDS_CA_ZM_c30.28	CDS_CA_OS_c30.4	3.2159e-03	GWCGGTG	GNCGG--
CDS_CA_ZM_c30.28	CDS_CA_OS_c30.44	4.6973e-03	GWCGGTG	GGYGGTG
CDS_CA_ZM_c30.28	CDS_CA_OS_c30.88	9.4075e-03	-CACCGWC	GCACCCTC
CDS_CA_ZM_c30.35	CDS_CA_OS_c30.40	8.9610e-05	TCNTCCTC	TCNTCCTC
CDS_CA_ZM_c30.35	CDS_CA_OS_c30.43	8.4807e-04	TCNTCCTC	-CYTCCTC
CDS_CA_ZM_c30.35	CDS_CA_OS_c30.88	7.6701e-03	GAGGANGA	GAGGGTGC
CDS_CA_ZM_c30.35	CDS_CA_OS_c30.81	8.1511e-03	GAGGANGA	GWGGAGG-
CDS_CA_ZM_c30.36	CDS_CA_OS_c30.53	5.6024e-04	WTCTTCA	TTCTTC-
CDS_CA_ZM_c30.36	CDS_CA_OS_c30.126	6.2274e-03	TGAAGAW	TGAAGG-
CDS_CA_ZM_c30.46	CDS_CA_OS_c30.51	2.2092e-03	CCTCGCCA	CCTCSCCG
CDS_CA_ZM_c30.46	CDS_CA_OS_c30.89	5.1161e-03	TGGCGAGG	TGTAGAGG
CDS_CA_ZM_c30.46	CDS_CA_OS_c30.138	9.0887e-03	CCTCGCCA	-TTCGCC-
CDS_CA_ZM_c30.49	CDS_CA_OS_c30.137	8.5140e-04	TGCCGTTC	-GCCGTT-
CDS_CA_ZM_c30.52	CDS_CA_OS_c30.108	7.6497e-04	CTTGGGATTA	--TGGGCTGC
CDS_CA_ZM_c30.52	CDS_CA_OS_c30.111	2.8880e-03	TAATCCCAAG	-AGGCCGAA-
CDS_CA_ZM_c30.52	CDS_CA_OS_c30.109	3.6376e-03	CTTGGGATTA	--NGGCCTTC
CDS_CA_ZM_c30.52	CDS_CA_OS_c30.142	4.2464e-03	CTTGGGATTA	CTTCGG----
CDS_CA_ZM_c30.52	CDS_CA_OS_c30.102	4.5148e-03	TAATCCCAAG	--AGGCCTGG
CDS_CA_ZM_c30.53	CDS_CA_OS_c30.109	7.6339e-03	AAACTATCWN	NGGCCTTC--
CDS_CA_ZM_c30.53	CDS_CA_OS_c30.90	8.1012e-03	AAACTATCWN	AAAGCGCC--
CDS_CA_ZM_c30.67	CDS_CA_OS_c30.114	1.0149e-03	TCCAGA	GCCAGA
CDS_CA_ZM_c30.67	CDS_CA_OS_c30.123	4.4980e-03	TCTGGA-	-CTGGAG
CDS_CA_ZM_c30.67	CDS_CA_OS_c30.96	4.9607e-03	TCTGGA--	CCTGGAGC
CDS_CA_ZM_c30.67	CDS_CA_OS_c30.100	6.5705e-03	TCCAGA--	GCCAGAAG
CDS_CA_ZM_c30.74	CDS_CA_OS_c30.64	4.4558e-03	AGCTTT	ANCTTG
CDS_CA_ZM_c30.74	CDS_CA_OS_c30.90	7.7762e-03	--AGCTTT	GGCGCTTT
CDS_CA_ZM_c30.74	CDS_CA_OS_c30.139	9.3268e-03	AGCTTT	GGCTTG
CDS_CA_ZM_c30.75	CDS_CA_OS_c30.113	5.6638e-03	TAGGNT-	-AGGGTG
CDS_CA_ZM_c30.75	CDS_CA_OS_c30.88	8.5697e-03	TAGGNT--	GAGGGTGC
CDS_CA_ZM_c30.81	CDS_CA_OS_c30.139	9.3218e-04	AAAGCC	CAAGCC
CDS_CA_ZM_c30.81	CDS_CA_OS_c30.90	7.0486e-03	AAAGCC--	AAAGCGCC
CDS_CA_ZM_c30.81	CDS_CA_OS_c30.109	8.1954e-03	-GGCTTT-	NGGCCTTC
CDS_CA_ZM_c30.81	CDS_CA_OS_c30.93	9.9513e-03	-GGCTTT-	AGGCGNTC
CDS_CA_ZM_c30.90	CDS_CA_OS_c30.94	9.0461e-03	-GGATAA-	GGGAGAAG
CDS_CA_ZM_c30.92	CDS_CA_OS_c30.136	1.5365e-03	AATNGA	AGTCGA
CDS_CA_ZM_c30.93	CDS_CA_OS_c30.126	4.2997e-04	TAAAGG	TGAAGG
CDS_CA_ZM_c30.93	CDS_CA_OS_c30.89	8.1213e-03	--TAAAGG	TGTAGAGG
motif_1_id	motif_2_id	p_value	motif_1_cons	motif_2_cons
intron_CA_ZM_c30.4	intron_CA_OS_c30.7	2.7692e-05	CGNCGNCG	CGNCGGCG
intron_CA_ZM_c30.4	intron_CA_OS_c30.28	1.5062e-03	CGNCGNCG	CGGCGAC-
intron_CA_ZM_c30.7	intron_CA_OS_c30.22	1.9227e-03	GGGARGRG	-GGAGAAG
intron_CA_ZM_c30.16	intron_CA_OS_c30.7	1.1728e-05	CGGYGGCG	CGNCGGCG
intron_CA_ZM_c30.16	intron_CA_OS_c30.28	4.5870e-03	CGGYGGCG	CGGCGAC-
intron_CA_ZM_c30.16	intron_CA_OS_c30.17	4.9427e-03	CGCCRCCG-	--CCGCCGC
intron_CA_ZM_c30.22	intron_CA_OS_c30.28	4.0930e-03	CGACGACA	CGGCGAC-
intron_CA_ZM_c30.26	intron_CA_OS_c30.13	5.3437e-04	CGCGCNCG	CGCRCGC-
intron_CA_ZM_c30.30	intron_CA_OS_c30.22	2.0278e-03	GGAGGARG	GGAGAAG-
intron_CA_ZM_c30.32	intron_CA_OS_c30.33	1.9715e-03	ACACACAC	GCACGCAC
intron_CA_ZM_c30.48	intron_CA_OS_c30.7	1.5956e-03	CGTCCGCG	CGNCGGCG
intron_CA_ZM_c30.51	intron_CA_OS_c30.17	6.6521e-03	CCACCACC	CCGCCGC-
intron_CA_ZM_c30.56	intron_CA_OS_c30.28	6.4366e-03	GCAGCGAC	-CGGCGAC
intron_CA_ZM_c30.67	intron_CA_OS_c30.22	2.9894e-04	GGAGCAGG	GGAGAAG-
intron_CA_ZM_c30.68	intron_CA_OS_c30.33	1.0858e-03	GYACGTGC	GTGCGTGC

## Sheet: PPT
motif_1_id	motif_2_id	p_value	motif_1_cons	motif_2_cons
promoter_PPT_ZM_c30.4	promoter_PPT_OS_c30.106	1.3286e-04	GCATTTAWKGC	ACGTCTAAGC-
promoter_PPT_ZM_c30.4	promoter_PPT_OS_c30.102	2.8144e-04	GCMWTAAATGC	-CAACGAGTAC
promoter_PPT_ZM_c30.4	promoter_PPT_OS_c30.104	2.9893e-04	GCATTTAWKGC	-AATCTCANAC
promoter_PPT_ZM_c30.4	promoter_PPT_OS_c30.105	3.3903e-04	GCATTTAWKGC	GAACTCGTTC-
promoter_PPT_ZM_c30.16	promoter_PPT_OS_c30.96	5.7600e-04	GRAGANGA	GGRGAGGA
promoter_PPT_ZM_c30.16	promoter_PPT_OS_c30.154	9.6211e-04	GRAGANGA	-AAGACG-
promoter_PPT_ZM_c30.16	promoter_PPT_OS_c30.60	9.6986e-04	TCNTCTYC	TCGTCTY-
promoter_PPT_ZM_c30.16	promoter_PPT_OS_c30.109	1.6194e-03	GRAGANGA--	TAAGANGAAC
promoter_PPT_ZM_c30.19	promoter_PPT_OS_c30.27	1.6420e-03	CGYCGTCG	CGKCGYC-
promoter_PPT_ZM_c30.19	promoter_PPT_OS_c30.23	4.9547e-03	CGYCGTCG	CGCCGCC-
promoter_PPT_ZM_c30.19	promoter_PPT_OS_c30.35	7.0963e-03	CGYCGTCG	CCWCSTC-
promoter_PPT_ZM_c30.19	promoter_PPT_OS_c30.63	9.2550e-03	CGYCGTCG	-GCCGNCG
promoter_PPT_ZM_c30.40	promoter_PPT_OS_c30.27	7.0099e-03	GACGNMG	GRCGMCG
promoter_PPT_ZM_c30.40	promoter_PPT_OS_c30.109	7.2788e-03	---GACGNMG	TAAGANGAAC
promoter_PPT_ZM_c30.40	promoter_PPT_OS_c30.154	7.8919e-03	GACGNMG	-AAGACG
promoter_PPT_ZM_c30.49	promoter_PPT_OS_c30.102	6.2302e-03	CGACGMG---	CAACGAGTAC
promoter_PPT_ZM_c30.50	promoter_PPT_OS_c30.157	2.8036e-03	GRCGARG	-TCGAAG
promoter_PPT_ZM_c30.53	promoter_PPT_OS_c30.65	9.4260e-04	GCACGCGS	GCACRC--
promoter_PPT_ZM_c30.53	promoter_PPT_OS_c30.40	3.2464e-03	GCACGCGS	-CRCRCGC
promoter_PPT_ZM_c30.54	promoter_PPT_OS_c30.107	1.7614e-03	--GAKSGAG-	CGGATTGAGC
promoter_PPT_ZM_c30.54	promoter_PPT_OS_c30.105	2.5947e-03	---CTCSMTC	GAACTCGTTC
promoter_PPT_ZM_c30.54	promoter_PPT_OS_c30.138	3.1919e-03	-CTCSMTC	GCTCAATC
promoter_PPT_ZM_c30.54	promoter_PPT_OS_c30.37	3.2086e-03	CTCSMTC	CTCCNYC
promoter_PPT_ZM_c30.54	promoter_PPT_OS_c30.16	5.0030e-03	CTCSMTC-	CYYCCTCC
promoter_PPT_ZM_c30.58	promoter_PPT_OS_c30.96	1.0535e-03	NGAGAGG-	GGRGAGGA
promoter_PPT_ZM_c30.58	promoter_PPT_OS_c30.160	4.3738e-03	CCTCTCN	-CTGTCT
promoter_PPT_ZM_c30.58	promoter_PPT_OS_c30.71	8.3438e-03	NGAGAGG-	SGAGAGAG
promoter_PPT_ZM_c30.58	promoter_PPT_OS_c30.22	9.2635e-03	-CCTCTCN	CTCTCTCY
promoter_PPT_ZM_c30.61	promoter_PPT_OS_c30.48	4.4110e-05	CCACSTCA	CCACNTCA
promoter_PPT_ZM_c30.61	promoter_PPT_OS_c30.35	4.7257e-04	TGASGTGG	-GASGWGG
promoter_PPT_ZM_c30.62	promoter_PPT_OS_c30.36	1.1687e-04	GCGAGGCG	GCGMGGCG
promoter_PPT_ZM_c30.62	promoter_PPT_OS_c30.53	8.7778e-04	CGCCTCGC	CGYCTC--
promoter_PPT_ZM_c30.62	promoter_PPT_OS_c30.133	5.7331e-03	CGCCTCGC	CGTATCGC
promoter_PPT_ZM_c30.67	promoter_PPT_OS_c30.101	9.1417e-03	GCCTCGGS--	GTCTCGGATA
promoter_PPT_ZM_c30.71	promoter_PPT_OS_c30.173	6.1983e-03	AGTRGAG	AGTAGC-
promoter_PPT_ZM_c30.72	promoter_PPT_OS_c30.133	8.5799e-04	GCGAGACG	GCGATACG
promoter_PPT_ZM_c30.72	promoter_PPT_OS_c30.53	8.9728e-04	CGTCTCGC	CGYCTC--
promoter_PPT_ZM_c30.72	promoter_PPT_OS_c30.36	2.7094e-03	GCGAGACG	GCGMGGCG
promoter_PPT_ZM_c30.72	promoter_PPT_OS_c30.110	6.2489e-03	---GCGAGACG	AATGCGAGAC-
promoter_PPT_ZM_c30.79	promoter_PPT_OS_c30.50	2.6077e-04	CCANGTGT	-CAYGTG-
promoter_PPT_ZM_c30.81	promoter_PPT_OS_c30.23	3.1690e-04	GGCGGCGS	GGCGGCG-
promoter_PPT_ZM_c30.81	promoter_PPT_OS_c30.6	3.1898e-04	SCGCCGCC	-CGCCGCC
promoter_PPT_ZM_c30.81	promoter_PPT_OS_c30.32	3.7584e-04	SCGCCGCC	-CGCCGCC
promoter_PPT_ZM_c30.81	promoter_PPT_OS_c30.93	1.1974e-03	-SCGCCGCC	CSCGCCGC-
promoter_PPT_ZM_c30.81	promoter_PPT_OS_c30.25	2.6856e-03	SCGCCGCC	CCACCRCC
promoter_PPT_ZM_c30.87	promoter_PPT_OS_c30.170	3.8078e-03	CGAGSTCG	CGAGTT--
promoter_PPT_ZM_c30.88	promoter_PPT_OS_c30.160	5.4664e-04	ACAGACAS	--AGACAG
promoter_PPT_ZM_c30.121	promoter_PPT_OS_c30.63	3.3449e-03	ACGTCAGC	-CGNCGGC
promoter_PPT_ZM_c30.136	promoter_PPT_OS_c30.16	3.8405e-04	RGAGGGGG	GGAGGRRG
promoter_PPT_ZM_c30.136	promoter_PPT_OS_c30.15	4.7485e-04	CCCCCTCY	CYYCCTCC
promoter_PPT_ZM_c30.136	promoter_PPT_OS_c30.35	6.5961e-03	RGAGGGGG	-GASGWGG
promoter_PPT_ZM_c30.143	promoter_PPT_OS_c30.36	1.0843e-03	GCKCGGC-	GCGMGGCG
promoter_PPT_ZM_c30.157	promoter_PPT_OS_c30.115	2.6167e-04	TGGGGACTTG	TGGGAACT--
promoter_PPT_ZM_c30.157	promoter_PPT_OS_c30.145	1.8700e-03	TGGGGACTTG	TGCGGA----
promoter_PPT_ZM_c30.157	promoter_PPT_OS_c30.168	2.2092e-03	TGGGGACTTG	--GGGATT--
promoter_PPT_ZM_c30.157	promoter_PPT_OS_c30.151	2.9624e-03	TGGGGACTTG	-GGGAAC---
promoter_PPT_ZM_c30.158	promoter_PPT_OS_c30.124	7.5257e-04	CAGTGTCCCC	-TGTGTCCG-
promoter_PPT_ZM_c30.158	promoter_PPT_OS_c30.135	2.3533e-03	GGGGACACTG	-GGTAAACG-
promoter_PPT_ZM_c30.158	promoter_PPT_OS_c30.133	3.1778e-03	GGGGACACTG	-GCGATACG-
promoter_PPT_ZM_c30.158	promoter_PPT_OS_c30.151	3.2079e-03	GGGGACACTG	GGGAAC----
promoter_PPT_ZM_c30.158	promoter_PPT_OS_c30.166	3.3818e-03	CAGTGTCCCC	----GTCCCA
promoter_PPT_ZM_c30.159	promoter_PPT_OS_c30.120	1.2258e-03	CTAAAGTCGG	--TAAGACGG
promoter_PPT_ZM_c30.159	promoter_PPT_OS_c30.170	2.5840e-03	CCGACTTTAG	-CGAGTT---
promoter_PPT_ZM_c30.159	promoter_PPT_OS_c30.169	2.6387e-03	CCGACTTTAG	--GACTAT--
promoter_PPT_ZM_c30.159	promoter_PPT_OS_c30.154	3.0752e-03	CTAAAGTCGG	---AAGACG-
promoter_PPT_ZM_c30.160	promoter_PPT_OS_c30.162	1.7458e-03	AGTGGCACAG	-GTGGTA---
promoter_PPT_ZM_c30.160	promoter_PPT_OS_c30.166	1.7819e-03	CTGTGCCACT	--GTCCCA--
promoter_PPT_ZM_c30.160	promoter_PPT_OS_c30.173	2.6461e-03	AGTGGCACAG	AGTAGC----
promoter_PPT_ZM_c30.160	promoter_PPT_OS_c30.124	2.9220e-03	CTGTGCCACT	-TGTGTCCG-
promoter_PPT_ZM_c30.160	promoter_PPT_OS_c30.174	3.1100e-03	CTGTGCCACT	CTGTGA----
promoter_PPT_ZM_c30.161	promoter_PPT_OS_c30.168	2.3184e-03	GGGGACTT	-GGGATT-
promoter_PPT_ZM_c30.161	promoter_PPT_OS_c30.151	3.3999e-03	AAGTCCCC	--GTTCCC
promoter_PPT_ZM_c30.161	promoter_PPT_OS_c30.166	3.9752e-03	AAGTCCCC	--GTCCCA
promoter_PPT_ZM_c30.161	promoter_PPT_OS_c30.137	5.6724e-03	GGGGACTT	TGGGAATC
promoter_PPT_ZM_c30.162	promoter_PPT_OS_c30.160	3.1687e-03	CTNTCCTTCC	CTGTCT----
promoter_PPT_ZM_c30.162	promoter_PPT_OS_c30.122	3.3402e-03	GGAAGGANAG	--TACGAAAG
promoter_PPT_ZM_c30.162	promoter_PPT_OS_c30.37	3.5481e-03	CTNTCCTTCC	--CTCCNYC-
promoter_PPT_ZM_c30.162	promoter_PPT_OS_c30.120	5.7411e-03	GGAAGGANAG	--TAAGACGG
promoter_PPT_ZM_c30.163	promoter_PPT_OS_c30.115	1.9084e-03	GGGGGCACTG	-TGGGAACT-
promoter_PPT_ZM_c30.163	promoter_PPT_OS_c30.151	3.0670e-03	GGGGGCACTG	--GGGAAC--
promoter_PPT_ZM_c30.163	promoter_PPT_OS_c30.124	3.2599e-03	GGGGGCACTG	-CGGACACA-
promoter_PPT_ZM_c30.163	promoter_PPT_OS_c30.135	8.2078e-03	CAGTGCCCCC	-CGTTTACC-
promoter_PPT_ZM_c30.163	promoter_PPT_OS_c30.6	8.8048e-03	GGGGGCACTG	GGCGGCG---
promoter_PPT_ZM_c30.164	promoter_PPT_OS_c30.84	1.8465e-03	CTGTCACCAG	CTGYCGCC--
promoter_PPT_ZM_c30.164	promoter_PPT_OS_c30.124	2.4124e-03	CTGGTGACAG	-CGGACACA-
promoter_PPT_ZM_c30.164	promoter_PPT_OS_c30.160	2.4269e-03	CTGTCACCAG	CTGTCT----
promoter_PPT_ZM_c30.164	promoter_PPT_OS_c30.149	2.7528e-03	CTGTCACCAG	--GTAACC--
promoter_PPT_ZM_c30.164	promoter_PPT_OS_c30.174	3.5112e-03	CTGTCACCAG	CTGTGA----
promoter_PPT_ZM_c30.165	promoter_PPT_OS_c30.84	1.4781e-03	CTGTCACC	CTGYCGCC
promoter_PPT_ZM_c30.165	promoter_PPT_OS_c30.160	2.7515e-03	GGTGACAG	--AGACAG
promoter_PPT_ZM_c30.165	promoter_PPT_OS_c30.149	3.0794e-03	CTGTCACC	--GTAACC
promoter_PPT_ZM_c30.165	promoter_PPT_OS_c30.174	4.0353e-03	CTGTCACC	CTGTGA--
promoter_PPT_ZM_c30.165	promoter_PPT_OS_c30.124	7.1679e-03	CTGTCACC	CGGACACA
promoter_PPT_ZM_c30.166	promoter_PPT_OS_c30.132	1.6220e-04	GAAACGATCG	-ACACGATC-
promoter_PPT_ZM_c30.166	promoter_PPT_OS_c30.155	2.0708e-03	CGATCGTTTC	----CGTTTG
promoter_PPT_ZM_c30.166	promoter_PPT_OS_c30.147	2.1632e-03	GAAACGATCG	---ACGATA-
promoter_PPT_ZM_c30.166	promoter_PPT_OS_c30.126	4.9240e-03	CGATCGTTTC	--TGCGATTC
promoter_PPT_ZM_c30.166	promoter_PPT_OS_c30.129	5.2109e-03	CGATCGTTTC	--GTGGTATC
promoter_PPT_ZM_c30.167	promoter_PPT_OS_c30.137	1.2322e-03	GGGGACTCGG	TGGGAATC--
promoter_PPT_ZM_c30.167	promoter_PPT_OS_c30.168	2.3901e-03	GGGGACTCGG	-GGGATT---
promoter_PPT_ZM_c30.167	promoter_PPT_OS_c30.133	2.5227e-03	CCGAGTCCCC	-CGTATCGC-
promoter_PPT_ZM_c30.167	promoter_PPT_OS_c30.130	2.7013e-03	CCGAGTCCCC	CCTAATCG--
promoter_PPT_ZM_c30.168	promoter_PPT_OS_c30.165	2.2600e-03	GGGCTGAAAG	---CTGAGA-
promoter_PPT_ZM_c30.168	promoter_PPT_OS_c30.122	2.8195e-03	GGGCTGAAAG	--TACGAAAG
promoter_PPT_ZM_c30.168	promoter_PPT_OS_c30.135	4.0217e-03	GGGCTGAAAG	--GGTAAACG
promoter_PPT_ZM_c30.168	promoter_PPT_OS_c30.119	4.6552e-03	CTTTCAGCCC	TTCTAAGC--
promoter_PPT_ZM_c30.168	promoter_PPT_OS_c30.138	6.8174e-03	CTTTCAGCCC	GATTGAGC--
promoter_PPT_ZM_c30.169	promoter_PPT_OS_c30.124	1.6017e-03	CGGACTCCTT	CGGACACA--
promoter_PPT_ZM_c30.169	promoter_PPT_OS_c30.152	2.5450e-03	AAGGAGTCCG	--GGAATC--
promoter_PPT_ZM_c30.169	promoter_PPT_OS_c30.127	3.2006e-03	AAGGAGTCCG	-AGGTTACC-
promoter_PPT_ZM_c30.170	promoter_PPT_OS_c30.124	1.2077e-03	CTGACACCTT	CGGACACA--
promoter_PPT_ZM_c30.170	promoter_PPT_OS_c30.172	1.2882e-03	CTGACACCTT	---ACAGCT-
promoter_PPT_ZM_c30.170	promoter_PPT_OS_c30.146	2.1658e-03	AAGGTGTCAG	---GTCTCA-
promoter_PPT_ZM_c30.170	promoter_PPT_OS_c30.127	2.4639e-03	AAGGTGTCAG	-AGGTTACC-
promoter_PPT_ZM_c30.170	promoter_PPT_OS_c30.165	3.0388e-03	CTGACACCTT	CTGAGA----
promoter_PPT_ZM_c30.171	promoter_PPT_OS_c30.122	3.1658e-04	AGWANGAGAG	--TACGAAAG
promoter_PPT_ZM_c30.171	promoter_PPT_OS_c30.150	2.4733e-03	AGWANGAGAG	-GTATGA---
promoter_PPT_ZM_c30.171	promoter_PPT_OS_c30.147	3.1600e-03	AGWANGAGAG	---ACGATA-
promoter_PPT_ZM_c30.171	promoter_PPT_OS_c30.118	3.3294e-03	AGWANGAGAG	-ATGCGAGT-
promoter_PPT_ZM_c30.172	promoter_PPT_OS_c30.113	3.3747e-03	CATGTCCTTC	CATAGACT--
promoter_PPT_ZM_c30.172	promoter_PPT_OS_c30.126	4.6543e-03	CATGTCCTTC	--TGCGATTC
promoter_PPT_ZM_c30.172	promoter_PPT_OS_c30.124	4.6879e-03	GAAGGACATG	--CGGACACA
promoter_PPT_ZM_c30.172	promoter_PPT_OS_c30.37	4.9193e-03	CATGTCCTTC	---CTCCNYC
promoter_PPT_ZM_c30.173	promoter_PPT_OS_c30.120	1.2908e-03	AAAGTCGG	TAAGACGG
promoter_PPT_ZM_c30.173	promoter_PPT_OS_c30.170	2.9508e-03	CCGACTTT	-CGAGTT-
promoter_PPT_ZM_c30.173	promoter_PPT_OS_c30.169	2.9518e-03	AAAGTCGG	ATAGTC--
promoter_PPT_ZM_c30.173	promoter_PPT_OS_c30.154	3.4164e-03	CCGACTTT	-CGTCTT-
promoter_PPT_ZM_c30.174	promoter_PPT_OS_c30.110	2.7147e-03	--CTGTCCTT	GTCTCGCATT
promoter_PPT_ZM_c30.174	promoter_PPT_OS_c30.160	3.2082e-03	AAGGACAG	--AGACAG
promoter_PPT_ZM_c30.174	promoter_PPT_OS_c30.122	3.6698e-03	AAGGACAG	TACGAAAG
promoter_PPT_ZM_c30.174	promoter_PPT_OS_c30.120	6.6036e-03	AAGGACAG	TAAGACGG
promoter_PPT_ZM_c30.174	promoter_PPT_OS_c30.104	6.8498e-03	AAGGACAG--	AATCTCANAC
promoter_PPT_ZM_c30.175	promoter_PPT_OS_c30.115	1.2691e-03	GGGGTACT	TGGGAACT
promoter_PPT_ZM_c30.175	promoter_PPT_OS_c30.162	2.2805e-03	GGGGTACT	GTGGTA--
promoter_PPT_ZM_c30.175	promoter_PPT_OS_c30.151	2.4324e-03	AGTACCCC	-GTTCCC-
promoter_PPT_ZM_c30.175	promoter_PPT_OS_c30.149	2.9076e-03	GGGGTACT	-GGTTAC-
promoter_PPT_ZM_c30.175	promoter_PPT_OS_c30.173	3.1427e-03	AGTACCCC	AGTAGC--
promoter_PPT_ZM_c30.176	promoter_PPT_OS_c30.127	8.3327e-04	AGNGTNGC	AGGTTACC
promoter_PPT_ZM_c30.176	promoter_PPT_OS_c30.173	2.0482e-03	GCNACNCT	GCTACT--
promoter_PPT_ZM_c30.176	promoter_PPT_OS_c30.171	4.4377e-03	AGNGTNGC	--GTTAGC
promoter_PPT_ZM_c30.176	promoter_PPT_OS_c30.134	5.2079e-03	AGNGTNGC	CGAGTAGT
promoter_PPT_ZM_c30.177	promoter_PPT_OS_c30.175	2.1381e-03	CAGTACGC	--GTATGC
promoter_PPT_ZM_c30.177	promoter_PPT_OS_c30.108	8.0185e-03	--GCGTACTG	GACCTGACTC
promoter_PPT_ZM_c30.177	promoter_PPT_OS_c30.100	8.0289e-03	GCGTACTG--	GCGAGTTGTT
promoter_PPT_ZM_c30.177	promoter_PPT_OS_c30.173	9.9353e-03	GCGTACTG	-GCTACT-
promoter_PPT_ZM_c30.178	promoter_PPT_OS_c30.168	2.2258e-03	CAGTCCCT	-AATCCC-
promoter_PPT_ZM_c30.178	promoter_PPT_OS_c30.166	3.4631e-03	CAGTCCCT	--GTCCCA
promoter_PPT_ZM_c30.178	promoter_PPT_OS_c30.137	4.5507e-03	AGGGACTG	TGGGAATC
promoter_PPT_ZM_c30.178	promoter_PPT_OS_c30.112	5.8042e-03	CAGTCCCT	AAATCGCT
promoter_PPT_ZM_c30.179	promoter_PPT_OS_c30.124	9.0380e-04	GGGACACT	CGGACACA
promoter_PPT_ZM_c30.179	promoter_PPT_OS_c30.135	3.2048e-03	AGTGTCCC	CGTTTACC
promoter_PPT_ZM_c30.179	promoter_PPT_OS_c30.133	4.5149e-03	GGGACACT	GCGATACG
promoter_PPT_ZM_c30.179	promoter_PPT_OS_c30.127	5.5131e-03	GGGACACT	GGTAACCT
promoter_PPT_ZM_c30.179	promoter_PPT_OS_c30.115	6.8925e-03	GGGACACT	TGGGAACT
promoter_PPT_ZM_c30.180	promoter_PPT_OS_c30.100	1.1708e-03	GCGACTTT--	GCGAGTTGTT
promoter_PPT_ZM_c30.180	promoter_PPT_OS_c30.173	2.3162e-03	AAAGTCGC	--AGTAGC
promoter_PPT_ZM_c30.180	promoter_PPT_OS_c30.105	2.8605e-03	--GCGACTTT	GAACGAGTTC
promoter_PPT_ZM_c30.180	promoter_PPT_OS_c30.169	2.9223e-03	AAAGTCGC	ATAGTC--
promoter_PPT_ZM_c30.181	promoter_PPT_OS_c30.147	2.3294e-03	CGATCGTT	-TATCGT-
promoter_PPT_ZM_c30.181	promoter_PPT_OS_c30.102	4.6414e-03	-AACGATCG-	CAACGAGTAC
promoter_PPT_ZM_c30.181	promoter_PPT_OS_c30.105	5.2141e-03	-CGATCGTT-	GAACTCGTTC
promoter_PPT_ZM_c30.181	promoter_PPT_OS_c30.132	5.7951e-03	-AACGATCG	ACACGATC-
promoter_PPT_ZM_c30.181	promoter_PPT_OS_c30.111	7.8304e-03	-CGATCGTT-	CCGATTGGGC
promoter_PPT_ZM_c30.182	promoter_PPT_OS_c30.103	2.1967e-04	-TCTCGTAG-	GTCTCNTATA
promoter_PPT_ZM_c30.182	promoter_PPT_OS_c30.101	7.7728e-04	-CTACGAGA-	TATCCGAGAC
promoter_PPT_ZM_c30.182	promoter_PPT_OS_c30.110	1.0355e-03	-TCTCGTAG-	GTCTCGCATT
promoter_PPT_ZM_c30.182	promoter_PPT_OS_c30.102	1.0668e-03	--TCTCGTAG	GTACTCGTTG
promoter_PPT_ZM_c30.182	promoter_PPT_OS_c30.104	2.8964e-03	--TCTCGTAG	AATCTCANAC
promoter_PPT_ZM_c30.183	promoter_PPT_OS_c30.157	1.5894e-04	CTCGAAGT	-TCGAAG-
promoter_PPT_ZM_c30.183	promoter_PPT_OS_c30.110	1.7764e-03	ACTTCGAG--	AATGCGAGAC
promoter_PPT_ZM_c30.183	promoter_PPT_OS_c30.156	2.3082e-03	ACTTCGAG	-GTTCGA-
promoter_PPT_ZM_c30.183	promoter_PPT_OS_c30.106	2.5052e-03	ACTTCGAG--	GCTTAGACGT
promoter_PPT_ZM_c30.183	promoter_PPT_OS_c30.119	4.3763e-03	CTCGAAGT	TTCTAAGC
promoter_PPT_ZM_c30.184	promoter_PPT_OS_c30.124	7.4269e-04	CTGACAGA	CGGACACA
promoter_PPT_ZM_c30.184	promoter_PPT_OS_c30.174	3.0630e-03	TCTGTCAG	-CTGTGA-
promoter_PPT_ZM_c30.184	promoter_PPT_OS_c30.160	3.7519e-03	CTGACAGA	-AGACAG-
promoter_PPT_ZM_c30.184	promoter_PPT_OS_c30.165	4.2698e-03	CTGACAGA	CTGAGA--
promoter_PPT_ZM_c30.184	promoter_PPT_OS_c30.110	5.3688e-03	-CTGACAGA-	AATGCGAGAC
promoter_PPT_ZM_c30.185	promoter_PPT_OS_c30.107	2.4558e-04	----AATCCG	GCTCAATCCG
promoter_PPT_ZM_c30.185	promoter_PPT_OS_c30.168	6.0400e-04	CGGATT	GGGATT
promoter_PPT_ZM_c30.185	promoter_PPT_OS_c30.111	1.7974e-03	CGGATT----	CCGATTGGGC
promoter_PPT_ZM_c30.185	promoter_PPT_OS_c30.110	2.8973e-03	AATCCG----	AATGCGAGAC
promoter_PPT_ZM_c30.185	promoter_PPT_OS_c30.161	3.2946e-03	AATCCG-	-ATCCGA
promoter_PPT_ZM_c30.186	promoter_PPT_OS_c30.108	7.4844e-04	--CGTGACAC	GACCTGACTC
promoter_PPT_ZM_c30.186	promoter_PPT_OS_c30.131	2.0800e-03	GTGTCACG	GTATTACG
promoter_PPT_ZM_c30.186	promoter_PPT_OS_c30.146	3.9526e-03	GTGTCACG	GTCTCA--
promoter_PPT_ZM_c30.186	promoter_PPT_OS_c30.110	4.7292e-03	--CGTGACAC	AATGCGAGAC
promoter_PPT_ZM_c30.186	promoter_PPT_OS_c30.133	5.3942e-03	GTGTCACG	GCGATACG
promoter_PPT_ZM_c30.188	promoter_PPT_OS_c30.133	6.9777e-04	GCGAAATG	GCGATACG
promoter_PPT_ZM_c30.188	promoter_PPT_OS_c30.100	1.0078e-03	GCGAAATG--	GCGAGTTGTT
promoter_PPT_ZM_c30.188	promoter_PPT_OS_c30.135	1.7865e-03	GCGAAATG	GGTAAACG
promoter_PPT_ZM_c30.188	promoter_PPT_OS_c30.117	3.2377e-03	CATTTCGC	CGTTTGAC
promoter_PPT_ZM_c30.188	promoter_PPT_OS_c30.111	5.6408e-03	--CATTTCGC	CCGATTGGGC
promoter_PPT_ZM_c30.189	promoter_PPT_OS_c30.107	3.9499e-03	-GGGTTCTG-	CGGATTGAGC
promoter_PPT_ZM_c30.189	promoter_PPT_OS_c30.100	6.1263e-03	--GGGTTCTG	GCGAGTTGTT
promoter_PPT_ZM_c30.190	promoter_PPT_OS_c30.147	2.7012e-03	AACGATGG	-ACGATA-
promoter_PPT_ZM_c30.190	promoter_PPT_OS_c30.120	3.5252e-03	CCATCGTT	CCGTCTTA
promoter_PPT_ZM_c30.190	promoter_PPT_OS_c30.102	4.2818e-03	-CCATCGTT-	GTACTCGTTG
promoter_PPT_ZM_c30.190	promoter_PPT_OS_c30.105	5.0448e-03	-AACGATGG-	GAACGAGTTC
promoter_PPT_ZM_c30.190	promoter_PPT_OS_c30.122	7.7548e-03	CCATCGTT	CTTTCGTA
promoter_PPT_ZM_c30.191	promoter_PPT_OS_c30.101	2.1325e-03	--TTCGAG--	TATCCGAGAC
promoter_PPT_ZM_c30.191	promoter_PPT_OS_c30.157	2.8732e-03	CTCGAA-	-TCGAAG
promoter_PPT_ZM_c30.191	promoter_PPT_OS_c30.156	3.0150e-03	CTCGAA-	-TCGAAC
promoter_PPT_ZM_c30.191	promoter_PPT_OS_c30.110	3.3999e-03	--TTCGAG--	AATGCGAGAC
promoter_PPT_ZM_c30.191	promoter_PPT_OS_c30.118	3.4379e-03	-TTCGAG-	ATGCGAGT
promoter_PPT_ZM_c30.192	promoter_PPT_OS_c30.105	8.9024e-03	-AGGACCTT-	GAACTCGTTC
promoter_PPT_ZM_c30.193	promoter_PPT_OS_c30.157	1.8597e-04	NTCGAAGG	-TCGAAG-
promoter_PPT_ZM_c30.193	promoter_PPT_OS_c30.156	3.2274e-03	NTCGAAGG	-TCGAAC-
promoter_PPT_ZM_c30.194	promoter_PPT_OS_c30.106	2.2704e-04	-CGTCTA---	ACGTCTAAGC
promoter_PPT_ZM_c30.194	promoter_PPT_OS_c30.154	6.8079e-04	CGTCTA	CGTCTT
promoter_PPT_ZM_c30.194	promoter_PPT_OS_c30.60	1.5132e-03	-CGTCTA	TCGTCTY
promoter_PPT_ZM_c30.194	promoter_PPT_OS_c30.113	2.3538e-03	--TAGACG	CATAGACT
promoter_PPT_ZM_c30.194	promoter_PPT_OS_c30.120	3.1052e-03	-TAGACG-	TAAGACGG
promoter_PPT_ZM_c30.195	promoter_PPT_OS_c30.154	4.7908e-04	AAGTCG	AAGACG
promoter_PPT_ZM_c30.195	promoter_PPT_OS_c30.170	5.4061e-04	CGACTT	CGAGTT
promoter_PPT_ZM_c30.195	promoter_PPT_OS_c30.105	2.6367e-03	---CGACTT-	GAACGAGTTC
promoter_PPT_ZM_c30.195	promoter_PPT_OS_c30.120	3.1955e-03	-AAGTCG-	TAAGACGG
promoter_PPT_ZM_c30.196	promoter_PPT_OS_c30.161	4.0763e-04	TCCGAT	TCGGAT
promoter_PPT_ZM_c30.196	promoter_PPT_OS_c30.101	1.8882e-03	--TCCGAT--	TATCCGAGAC
promoter_PPT_ZM_c30.196	promoter_PPT_OS_c30.126	2.7932e-03	TCCGAT--	TGCGATTC
promoter_PPT_ZM_c30.196	promoter_PPT_OS_c30.145	3.8452e-03	ATCGGA	TGCGGA
promoter_PPT_ZM_c30.196	promoter_PPT_OS_c30.158	4.0265e-03	TCCGAT	TTCGCT
promoter_PPT_ZM_c30.197	promoter_PPT_OS_c30.158	2.6279e-03	TTTGCG	TTCGCT
promoter_PPT_ZM_c30.197	promoter_PPT_OS_c30.135	6.7935e-03	CGCAAA--	GGTAAACG
promoter_PPT_ZM_c30.197	promoter_PPT_OS_c30.148	8.7549e-03	TTTGCG	ATTGGG
promoter_PPT_ZM_c30.197	promoter_PPT_OS_c30.117	9.8937e-03	CGCAAA--	GTCAAACG
promoter_PPT_ZM_c30.198	promoter_PPT_OS_c30.160	4.4229e-04	TGACAG	AGACAG
promoter_PPT_ZM_c30.198	promoter_PPT_OS_c30.174	7.3445e-04	CTGTCA	CTGTGA
promoter_PPT_ZM_c30.198	promoter_PPT_OS_c30.146	4.2074e-03	CTGTCA	GTCTCA
promoter_PPT_ZM_c30.199	promoter_PPT_OS_c30.171	3.4671e-04	GCTTAC	GCTAAC
promoter_PPT_ZM_c30.199	promoter_PPT_OS_c30.175	5.0154e-04	GTAAGC	GTATGC
promoter_PPT_ZM_c30.199	promoter_PPT_OS_c30.164	5.6756e-04	GCTTAC	ACTTAC
promoter_PPT_ZM_c30.199	promoter_PPT_OS_c30.149	6.3490e-04	GCTTAC	GGTTAC
promoter_PPT_ZM_c30.199	promoter_PPT_OS_c30.106	3.2448e-03	GCTTAC----	GCTTAGACGT
promoter_PPT_ZM_c30.200	promoter_PPT_OS_c30.169	5.8779e-03	AGGGTC	ATAGTC
promoter_PPT_ZM_c30.200	promoter_PPT_OS_c30.140	9.0572e-03	AGGGTC	TGAGTC
promoter_PPT_ZM_c30.200	promoter_PPT_OS_c30.167	9.1811e-03	GACCCT	GACTCA
promoter_PPT_ZM_c30.201	promoter_PPT_OS_c30.174	5.8364e-04	CTGTCA	CTGTGA
promoter_PPT_ZM_c30.201	promoter_PPT_OS_c30.160	6.0653e-04	TGACAG	AGACAG
promoter_PPT_ZM_c30.201	promoter_PPT_OS_c30.146	6.3854e-03	CTGTCA	GTCTCA
promoter_PPT_ZM_c30.201	promoter_PPT_OS_c30.165	9.7459e-03	CTGTCA	CTGAGA
promoter_PPT_ZM_c30.202	promoter_PPT_OS_c30.105	3.7384e-03	GAACCC----	GAACTCGTTC
promoter_PPT_ZM_c30.202	promoter_PPT_OS_c30.168	5.4343e-03	GGGTTC	GGGATT
promoter_PPT_ZM_c30.202	promoter_PPT_OS_c30.151	5.6433e-03	GGGTTC	GGGAAC
promoter_PPT_ZM_c30.202	promoter_PPT_OS_c30.149	5.7676e-03	GGGTTC	GGTTAC
promoter_PPT_ZM_c30.202	promoter_PPT_OS_c30.152	7.4288e-03	GGGTTC	GGAATC
promoter_PPT_ZM_c30.203	promoter_PPT_OS_c30.157	2.8609e-03	-CGAAGT	TCGAAG-
promoter_PPT_ZM_c30.203	promoter_PPT_OS_c30.164	6.6397e-03	ACTTCG	ACTTAC
promoter_PPT_ZM_c30.204	promoter_PPT_OS_c30.53	1.7418e-03	GAGACC	GAGRCG
promoter_PPT_ZM_c30.204	promoter_PPT_OS_c30.146	3.1011e-03	-GAGACC	TGAGAC-
promoter_PPT_ZM_c30.204	promoter_PPT_OS_c30.129	4.4364e-03	--GGTCTC	GTGGTATC
promoter_PPT_ZM_c30.204	promoter_PPT_OS_c30.60	5.5234e-03	GAGACC-	RAGACGA
promoter_PPT_ZM_c30.204	promoter_PPT_OS_c30.149	8.4819e-03	GGTCTC	GGTTAC
promoter_PPT_ZM_c30.205	promoter_PPT_OS_c30.148	1.7426e-04	ATTGCG	ATTGGG
promoter_PPT_ZM_c30.205	promoter_PPT_OS_c30.111	1.2323e-03	---ATTGCG-	CCGATTGGGC
promoter_PPT_ZM_c30.205	promoter_PPT_OS_c30.107	1.4287e-03	---ATTGCG-	CGGATTGAGC
promoter_PPT_ZM_c30.205	promoter_PPT_OS_c30.138	1.6635e-03	-ATTGCG-	GATTGAGC
promoter_PPT_ZM_c30.205	promoter_PPT_OS_c30.110	2.8682e-03	----CGCAAT	GTCTCGCATT
promoter_PPT_ZM_c30.206	promoter_PPT_OS_c30.170	8.4287e-06	CGAGTT	CGAGTT
promoter_PPT_ZM_c30.206	promoter_PPT_OS_c30.100	1.9034e-04	-CGAGTT---	GCGAGTTGTT
promoter_PPT_ZM_c30.206	promoter_PPT_OS_c30.105	2.1786e-04	-AACTCG---	GAACTCGTTC
promoter_PPT_ZM_c30.206	promoter_PPT_OS_c30.142	4.5044e-04	CGAGTT	CGAGTA
promoter_PPT_ZM_c30.206	promoter_PPT_OS_c30.143	6.1151e-04	AACTCG	AACACG
promoter_PPT_ZM_c30.207	promoter_PPT_OS_c30.116	1.7250e-04	-TGCGAA-	ATGCGAAG
promoter_PPT_ZM_c30.207	promoter_PPT_OS_c30.136	1.7736e-04	TGCGAA--	TGCGAATC
promoter_PPT_ZM_c30.207	promoter_PPT_OS_c30.158	4.1232e-04	TTCGCA	TTCGCT
promoter_PPT_ZM_c30.207	promoter_PPT_OS_c30.145	4.9731e-04	TGCGAA	TGCGGA
promoter_PPT_ZM_c30.207	promoter_PPT_OS_c30.137	1.1203e-03	TGCGAA--	TGGGAATC
promoter_PPT_ZM_c30.208	promoter_PPT_OS_c30.113	2.8545e-03	--GCTATG	AGTCTATG
promoter_PPT_ZM_c30.208	promoter_PPT_OS_c30.68	3.6151e-03	GCTATG-	GNCATGG
promoter_PPT_ZM_c30.208	promoter_PPT_OS_c30.153	4.5216e-03	CATAGC	CCTAAC
promoter_PPT_ZM_c30.208	promoter_PPT_OS_c30.121	6.8833e-03	CATAGC	AATCGC
promoter_PPT_ZM_c30.208	promoter_PPT_OS_c30.171	8.4223e-03	CATAGC	GTTAGC
promoter_PPT_ZM_c30.209	promoter_PPT_OS_c30.131	3.5737e-03	CGTACT--	CGTAATAC
promoter_PPT_ZM_c30.209	promoter_PPT_OS_c30.173	3.9772e-03	CGTACT	GCTACT
promoter_PPT_ZM_c30.209	promoter_PPT_OS_c30.154	9.1016e-03	AGTACG	AAGACG
promoter_PPT_ZM_c30.209	promoter_PPT_OS_c30.143	9.4983e-03	AGTACG	AACACG
promoter_PPT_ZM_c30.210	promoter_PPT_OS_c30.110	1.7955e-04	AATGCG----	AATGCGAGAC
promoter_PPT_ZM_c30.210	promoter_PPT_OS_c30.107	2.8678e-03	CGCATT----	CGGATTGAGC
promoter_PPT_ZM_c30.210	promoter_PPT_OS_c30.128	2.9432e-03	AATGCG-	-ATGCGA
promoter_PPT_ZM_c30.210	promoter_PPT_OS_c30.148	3.9796e-03	AATGCG	ATTGGG
promoter_PPT_ZM_c30.210	promoter_PPT_OS_c30.168	6.5715e-03	CGCATT	GGGATT
promoter_PPT_ZM_c30.211	promoter_PPT_OS_c30.52	6.1272e-03	-CAGCGT	CCACCGN
promoter_PPT_ZM_c30.211	promoter_PPT_OS_c30.64	6.8663e-03	-ACGCTG	GNCGGTG
promoter_PPT_ZM_c30.213	promoter_PPT_OS_c30.173	2.5929e-04	AGTAGG	AGTAGC
promoter_PPT_ZM_c30.213	promoter_PPT_OS_c30.130	2.4865e-03	CCTACT--	CCTAATCG
promoter_PPT_ZM_c30.213	promoter_PPT_OS_c30.134	2.4911e-03	--AGTAGG	CGAGTAGT
promoter_PPT_ZM_c30.213	promoter_PPT_OS_c30.28	3.8436e-03	CCTACT-	YCTCCTC
promoter_PPT_ZM_c30.213	promoter_PPT_OS_c30.35	6.4676e-03	-AGTAGG	GASGWGG
promoter_PPT_ZM_c30.214	promoter_PPT_OS_c30.173	6.8798e-03	AGGACC	AGTAGC
promoter_PPT_ZM_c30.219	promoter_PPT_OS_c30.155	3.8162e-04	CGTTAG	CGTTTG
promoter_PPT_ZM_c30.219	promoter_PPT_OS_c30.117	2.5948e-03	--CTAACG	GTCAAACG
promoter_PPT_ZM_c30.219	promoter_PPT_OS_c30.171	2.9993e-03	CGTTAG-	-GTTAGC
promoter_PPT_ZM_c30.219	promoter_PPT_OS_c30.153	3.0487e-03	CGTTAG-	-GTTAGG
promoter_PPT_ZM_c30.219	promoter_PPT_OS_c30.149	9.7734e-03	CGTTAG	GGTTAC
promoter_PPT_ZM_c30.220	promoter_PPT_OS_c30.149	2.6243e-04	CTAACC	GTAACC
promoter_PPT_ZM_c30.220	promoter_PPT_OS_c30.106	1.3245e-03	GGTTAG----	GCTTAGACGT
promoter_PPT_ZM_c30.220	promoter_PPT_OS_c30.127	1.3701e-03	-GGTTAG-	AGGTTACC
promoter_PPT_ZM_c30.220	promoter_PPT_OS_c30.119	1.8664e-03	--CTAACC	TTCTAAGC
promoter_PPT_ZM_c30.220	promoter_PPT_OS_c30.155	2.0750e-03	GGTTAG	CGTTTG
promoter_PPT_ZM_c30.221	promoter_PPT_OS_c30.168	7.8179e-03	GGGCTA	GGGATT
promoter_PPT_ZM_c30.222	promoter_PPT_OS_c30.106	1.9079e-03	-CCTCTA---	ACGTCTAAGC
promoter_PPT_ZM_c30.222	promoter_PPT_OS_c30.157	5.4770e-03	TAGAGG	TCGAAG
promoter_PPT_ZM_c30.222	promoter_PPT_OS_c30.154	7.6315e-03	TAGAGG	AAGACG
promoter_PPT_ZM_c30.224	promoter_PPT_OS_c30.111	1.8031e-04	-CGATTG---	CCGATTGGGC
promoter_PPT_ZM_c30.224	promoter_PPT_OS_c30.155	4.7132e-04	CGATTG	CGTTTG
promoter_PPT_ZM_c30.224	promoter_PPT_OS_c30.107	1.2598e-03	---CAATCG-	GCTCAATCCG
promoter_PPT_ZM_c30.224	promoter_PPT_OS_c30.130	2.3138e-03	CGATTG--	CGATTAGG
promoter_PPT_ZM_c30.224	promoter_PPT_OS_c30.121	3.0837e-03	-CGATTG	GCGATT-
promoter_PPT_ZM_c30.225	promoter_PPT_OS_c30.152	2.6799e-04	GGATTC	GGAATC
promoter_PPT_ZM_c30.225	promoter_PPT_OS_c30.107	1.9195e-03	-GGATTC---	CGGATTGAGC
promoter_PPT_ZM_c30.225	promoter_PPT_OS_c30.137	1.9209e-03	--GGATTC	TGGGAATC
promoter_PPT_ZM_c30.225	promoter_PPT_OS_c30.126	2.3242e-03	GAATCC--	GAATCGCA
promoter_PPT_ZM_c30.226	promoter_PPT_OS_c30.154	1.4906e-04	AATACG	AAGACG
promoter_PPT_ZM_c30.226	promoter_PPT_OS_c30.143	1.6379e-04	AATACG	AACACG
promoter_PPT_ZM_c30.226	promoter_PPT_OS_c30.109	1.0848e-03	---CGTATT-	GTTCNTCTTA
promoter_PPT_ZM_c30.226	promoter_PPT_OS_c30.120	1.3027e-03	-AATACG-	TAAGACGG
promoter_PPT_ZM_c30.226	promoter_PPT_OS_c30.110	2.3295e-03	AATACG----	AATGCGAGAC
promoter_PPT_ZM_c30.227	promoter_PPT_OS_c30.143	6.9296e-03	ACCAGG	AACACG
promoter_PPT_ZM_c30.228	promoter_PPT_OS_c30.108	2.9710e-03	----TGACCC	GACCTGACTC
promoter_PPT_ZM_c30.228	promoter_PPT_OS_c30.167	6.6508e-03	GGGTCA	GACTCA
promoter_PPT_ZM_c30.228	promoter_PPT_OS_c30.146	7.5767e-03	GGGTCA	GTCTCA
promoter_PPT_ZM_c30.228	promoter_PPT_OS_c30.140	8.6426e-03	GGGTCA	GACTCA
promoter_PPT_ZM_c30.229	promoter_PPT_OS_c30.155	3.7133e-04	CGTATG	CGTTTG
promoter_PPT_ZM_c30.229	promoter_PPT_OS_c30.175	3.1064e-03	CGTATG-	-GTATGC
promoter_PPT_ZM_c30.229	promoter_PPT_OS_c30.117	3.1820e-03	--CATACG	GTCAAACG
promoter_PPT_ZM_c30.229	promoter_PPT_OS_c30.150	3.2127e-03	CGTATG-	-GTATGA
promoter_PPT_ZM_c30.229	promoter_PPT_OS_c30.133	5.0808e-03	--CATACG	GCGATACG
promoter_PPT_ZM_c30.230	promoter_PPT_OS_c30.108	1.9491e-04	GAGTCA----	GAGTCAGGTC
promoter_PPT_ZM_c30.230	promoter_PPT_OS_c30.167	3.6476e-04	GAGTCA	GACTCA
promoter_PPT_ZM_c30.230	promoter_PPT_OS_c30.140	5.3702e-04	TGACTC	TGAGTC
promoter_PPT_ZM_c30.230	promoter_PPT_OS_c30.146	8.0919e-03	TGACTC	TGAGAC
promoter_PPT_ZM_c30.231	promoter_PPT_OS_c30.123	1.8472e-04	-GTCACG-	AGTCACGT
promoter_PPT_ZM_c30.231	promoter_PPT_OS_c30.108	1.5271e-03	--CGTGAC--	GACCTGACTC
promoter_PPT_ZM_c30.231	promoter_PPT_OS_c30.101	3.8844e-03	----CGTGAC	TATCCGAGAC
promoter_PPT_ZM_c30.231	promoter_PPT_OS_c30.110	4.5519e-03	----CGTGAC	AATGCGAGAC
promoter_PPT_ZM_c30.231	promoter_PPT_OS_c30.103	4.6787e-03	----CGTGAC	TATANGAGAC
promoter_PPT_ZM_c30.232	promoter_PPT_OS_c30.145	5.6441e-04	TGCGGT	TGCGGA
promoter_PPT_ZM_c30.232	promoter_PPT_OS_c30.126	4.2804e-03	--ACCGCA	GAATCGCA
promoter_PPT_ZM_c30.232	promoter_PPT_OS_c30.64	5.9051e-03	TGCGGT-	GNCGGTG
promoter_PPT_ZM_c30.232	promoter_PPT_OS_c30.158	7.5553e-03	TGCGGT	TTCGCT
promoter_PPT_ZM_c30.233	promoter_PPT_OS_c30.29	6.0346e-03	GGTGTA-	GRTGGWG
promoter_PPT_ZM_c30.233	promoter_PPT_OS_c30.75	6.3663e-03	GGTGTA-	GKAGTAG
promoter_PPT_ZM_c30.234	promoter_PPT_OS_c30.136	2.7450e-03	--CGAACC	TGCGAATC
promoter_PPT_ZM_c30.234	promoter_PPT_OS_c30.156	3.3526e-03	-CGAACC	TCGAAC-
promoter_PPT_ZM_c30.234	promoter_PPT_OS_c30.152	6.0884e-03	CGAACC	GGAATC
promoter_PPT_ZM_c30.234	promoter_PPT_OS_c30.144	6.9705e-03	GGTTCG	TATTCG
promoter_PPT_ZM_c30.234	promoter_PPT_OS_c30.155	7.3008e-03	GGTTCG	CGTTTG
promoter_PPT_ZM_c30.235	promoter_PPT_OS_c30.53	2.0768e-03	CGTCAC	CGYCTC
promoter_PPT_ZM_c30.235	promoter_PPT_OS_c30.123	2.9474e-03	CGTCAC--	AGTCACGT
promoter_PPT_ZM_c30.235	promoter_PPT_OS_c30.60	5.4263e-03	GTGACG-	RAGACGA
motif_1_id	motif_2_id	p_value	motif_1_cons	motif_2_cons
5UTR_PPT_ZM_c30.32	5UTR_PPT_OS_c30.55	6.9000e-03	TTGGAGTT	TTGGGG--
5UTR_PPT_ZM_c30.32	5UTR_PPT_OS_c30.64	7.8809e-03	TTGGAGTT	-TGGAGA-
5UTR_PPT_ZM_c30.37	5UTR_PPT_OS_c30.48	1.1173e-04	AACCCT	AACCCT
5UTR_PPT_ZM_c30.38	5UTR_PPT_OS_c30.50	2.7044e-03	GGTTTG	GGTTGG
5UTR_PPT_ZM_c30.39	5UTR_PPT_OS_c30.61	4.2845e-03	GGAGAC	CGAGNC
5UTR_PPT_ZM_c30.41	5UTR_PPT_OS_c30.48	4.8681e-04	AGSGTT	AGGGTT
5UTR_PPT_ZM_c30.42	5UTR_PPT_OS_c30.64	1.0672e-03	TGGAGT	TGGAGA
5UTR_PPT_ZM_c30.47	5UTR_PPT_OS_c30.50	8.5170e-03	GGTCTG	GGTTGG
5UTR_PPT_ZM_c30.48	5UTR_PPT_OS_c30.48	6.1895e-04	ANGGTT	AGGGTT
5UTR_PPT_ZM_c30.48	5UTR_PPT_OS_c30.75	2.4926e-03	ANGGTT	GCGGTT
5UTR_PPT_ZM_c30.48	5UTR_PPT_OS_c30.67	9.1607e-03	ANGGTT	GTGGTT
5UTR_PPT_ZM_c30.49	5UTR_PPT_OS_c30.79	3.4353e-03	TCCCGT	TCSCGG
5UTR_PPT_ZM_c30.50	5UTR_PPT_OS_c30.79	7.1465e-03	TTCAGG	TCSCGG
5UTR_PPT_ZM_c30.50	5UTR_PPT_OS_c30.55	7.3123e-03	TTCAGG	TTGGGG
5UTR_PPT_ZM_c30.50	5UTR_PPT_OS_c30.70	9.2485e-03	TTCAGG	TCGAGG
5UTR_PPT_ZM_c30.54	5UTR_PPT_OS_c30.59	1.3840e-03	GCGAGG	GCGTGG
5UTR_PPT_ZM_c30.54	5UTR_PPT_OS_c30.70	1.4319e-03	GCGAGG	TCGAGG
5UTR_PPT_ZM_c30.54	5UTR_PPT_OS_c30.63	7.5457e-03	CCTCGC	CCACCC
5UTR_PPT_ZM_c30.54	5UTR_PPT_OS_c30.46	8.3777e-03	GCGAGG	GTGTGG
5UTR_PPT_ZM_c30.55	5UTR_PPT_OS_c30.79	9.0171e-03	AKCNGG	TCSCGG
5UTR_PPT_ZM_c30.60	5UTR_PPT_OS_c30.48	8.8274e-04	ATGGTT	AGGGTT
5UTR_PPT_ZM_c30.60	5UTR_PPT_OS_c30.67	2.5756e-03	ATGGTT	GTGGTT
5UTR_PPT_ZM_c30.60	5UTR_PPT_OS_c30.75	8.8192e-03	AACCAT	AACCGC
5UTR_PPT_ZM_c30.61	5UTR_PPT_OS_c30.61	6.0202e-03	GTCNCT	GNCTCG
5UTR_PPT_ZM_c30.63	5UTR_PPT_OS_c30.74	6.0664e-04	CGKAGG	CGGAGG
5UTR_PPT_ZM_c30.63	5UTR_PPT_OS_c30.63	9.8288e-03	CGKAGG	GGGTGG
5UTR_PPT_ZM_c30.66	5UTR_PPT_OS_c30.38	4.4843e-03	--CGGATT	GGCGGANT
motif_1_id	motif_2_id	p_value	motif_1_cons	motif_2_cons
3UTR_PPT_ZM_c30.3	3UTR_PPT_OS_c30.57	6.0998e-03	TAYATA	TCGATA
3UTR_PPT_ZM_c30.7	3UTR_PPT_OS_c30.33	1.6963e-03	TGTANAT-	TGTGCATC
3UTR_PPT_ZM_c30.7	3UTR_PPT_OS_c30.81	8.6576e-03	TGTANAT	-GTGCAT
3UTR_PPT_ZM_c30.17	3UTR_PPT_OS_c30.14	3.5786e-05	CTGTAAATTT	NTTCCATATA
3UTR_PPT_ZM_c30.17	3UTR_PPT_OS_c30.31	8.8256e-04	CTGTAAATTT	ATGGCAAT--
3UTR_PPT_ZM_c30.17	3UTR_PPT_OS_c30.32	9.1241e-04	CTGTAAATTT	--GCAGANTT
3UTR_PPT_ZM_c30.17	3UTR_PPT_OS_c30.33	9.1673e-04	CTGTAAATTT	-TGTGCATC-
3UTR_PPT_ZM_c30.17	3UTR_PPT_OS_c30.15	9.6344e-04	AAATTTACAG-	-CAAATGNTGN
3UTR_PPT_ZM_c30.19	3UTR_PPT_OS_c30.14	3.4034e-05	NTTGACATTT-	-NTTCCATATA
3UTR_PPT_ZM_c30.19	3UTR_PPT_OS_c30.15	4.5032e-04	-AAATGTCAAN	CAAATGNTGN-
3UTR_PPT_ZM_c30.19	3UTR_PPT_OS_c30.21	9.3773e-04	NTTGACATTT	--TGAGTTTC
3UTR_PPT_ZM_c30.19	3UTR_PPT_OS_c30.36	1.6087e-03	NTTGACATTT	-GCAACATT-
3UTR_PPT_ZM_c30.19	3UTR_PPT_OS_c30.31	1.6819e-03	NTTGACATTT	-ATGGCAAT-
3UTR_PPT_ZM_c30.21	3UTR_PPT_OS_c30.32	3.6405e-04	AACTGTAC	AANTCTGC
3UTR_PPT_ZM_c30.21	3UTR_PPT_OS_c30.59	2.1389e-03	GTACAGTT	GTACAA--
3UTR_PPT_ZM_c30.21	3UTR_PPT_OS_c30.76	2.1658e-03	GTACAGTT	--ACAATT
3UTR_PPT_ZM_c30.21	3UTR_PPT_OS_c30.24	2.2289e-03	GTACAGTT	NGTCAGAT
3UTR_PPT_ZM_c30.21	3UTR_PPT_OS_c30.15	3.3662e-03	-AACTGTAC-	CAAATGNTGN
3UTR_PPT_ZM_c30.22	3UTR_PPT_OS_c30.30	6.1782e-03	AANGTCCA	TAAACNCA
3UTR_PPT_ZM_c30.22	3UTR_PPT_OS_c30.33	8.3062e-03	TGGACNTT	TGTGCATC
3UTR_PPT_ZM_c30.22	3UTR_PPT_OS_c30.69	8.7214e-03	AANGTCCA	AAGCTC--
3UTR_PPT_ZM_c30.23	3UTR_PPT_OS_c30.38	1.8740e-03	TATACTCC	AATATTGC
3UTR_PPT_ZM_c30.23	3UTR_PPT_OS_c30.30	2.5037e-03	GGAGTATA	TGNGTTTA
3UTR_PPT_ZM_c30.23	3UTR_PPT_OS_c30.21	3.6327e-03	GGAGTATA	TGAGTTTC
3UTR_PPT_ZM_c30.23	3UTR_PPT_OS_c30.36	5.5294e-03	TATACTCC	AATGTTGC
3UTR_PPT_ZM_c30.24	3UTR_PPT_OS_c30.28	1.6113e-03	TGACANTT	TGGCAAAT
3UTR_PPT_ZM_c30.24	3UTR_PPT_OS_c30.56	1.8444e-03	TGACANTT	TGAAAC--
3UTR_PPT_ZM_c30.24	3UTR_PPT_OS_c30.76	2.2480e-03	TGACANTT	--ACAATT
3UTR_PPT_ZM_c30.24	3UTR_PPT_OS_c30.77	2.6329e-03	AANTGTCA	--TTGTCA
3UTR_PPT_ZM_c30.24	3UTR_PPT_OS_c30.32	3.2391e-03	TGACANTT	GCAGANTT
3UTR_PPT_ZM_c30.25	3UTR_PPT_OS_c30.14	1.0246e-03	-TGATGTAA-	TATATGGAAN
3UTR_PPT_ZM_c30.25	3UTR_PPT_OS_c30.30	6.1297e-03	TGATGTAA	TGNGTTTA
3UTR_PPT_ZM_c30.25	3UTR_PPT_OS_c30.23	8.6948e-03	TGATGTAA	GCATCTGA
3UTR_PPT_ZM_c30.26	3UTR_PPT_OS_c30.14	2.4605e-03	--TCACTGTA	NTTCCATATA
3UTR_PPT_ZM_c30.26	3UTR_PPT_OS_c30.30	3.4825e-03	TACAGTGA	TAAACNCA
3UTR_PPT_ZM_c30.26	3UTR_PPT_OS_c30.21	5.2396e-03	TCACTGTA	TGAGTTTC
3UTR_PPT_ZM_c30.26	3UTR_PPT_OS_c30.40	6.0052e-03	TACAGTGA	AANNMTGT
3UTR_PPT_ZM_c30.26	3UTR_PPT_OS_c30.38	6.1226e-03	TCACTGTA	GCAATATT
3UTR_PPT_ZM_c30.27	3UTR_PPT_OS_c30.15	5.5767e-04	-AAATGTAC-	CAAATGNTGN
3UTR_PPT_ZM_c30.27	3UTR_PPT_OS_c30.32	6.6114e-04	AAATGTAC	AANTCTGC
3UTR_PPT_ZM_c30.27	3UTR_PPT_OS_c30.14	1.3101e-03	-AAATGTAC-	TATATGGAAN
3UTR_PPT_ZM_c30.27	3UTR_PPT_OS_c30.76	1.9129e-03	GTACATTT	--ACAATT
3UTR_PPT_ZM_c30.27	3UTR_PPT_OS_c30.59	2.1123e-03	AAATGTAC	--TTGTAC
3UTR_PPT_ZM_c30.28	3UTR_PPT_OS_c30.23	1.5117e-04	CCATATGA	GCATCTGA
3UTR_PPT_ZM_c30.28	3UTR_PPT_OS_c30.39	6.3104e-04	CCATATGA	GCNTCTGA
3UTR_PPT_ZM_c30.28	3UTR_PPT_OS_c30.44	1.6719e-03	CCATATGA	-CATCTG-
3UTR_PPT_ZM_c30.28	3UTR_PPT_OS_c30.43	2.0509e-03	CCATATGA	CCATTT--
3UTR_PPT_ZM_c30.28	3UTR_PPT_OS_c30.22	3.1949e-03	-CCATATGA	ANCATTTG-
3UTR_PPT_ZM_c30.29	3UTR_PPT_OS_c30.36	7.3630e-04	CATTTTAC	AATGTTGC
3UTR_PPT_ZM_c30.29	3UTR_PPT_OS_c30.38	1.1092e-03	CATTTTAC	AATATTGC
3UTR_PPT_ZM_c30.29	3UTR_PPT_OS_c30.59	4.1950e-03	CATTTTAC	--TTGTAC
3UTR_PPT_ZM_c30.29	3UTR_PPT_OS_c30.32	6.7818e-03	CATTTTAC	AANTCTGC
3UTR_PPT_ZM_c30.29	3UTR_PPT_OS_c30.14	7.4356e-03	GTAAAATG--	NTTCCATATA
3UTR_PPT_ZM_c30.30	3UTR_PPT_OS_c30.15	6.0864e-04	-TGACATTT-	NCANCATTTG
3UTR_PPT_ZM_c30.30	3UTR_PPT_OS_c30.14	1.5558e-03	-TGACATTT-	NTTCCATATA
3UTR_PPT_ZM_c30.30	3UTR_PPT_OS_c30.43	1.6406e-03	AAATGTCA	AAATGG--
3UTR_PPT_ZM_c30.30	3UTR_PPT_OS_c30.21	1.6940e-03	TGACATTT	TGAGTTTC
3UTR_PPT_ZM_c30.30	3UTR_PPT_OS_c30.28	2.2308e-03	AAATGTCA	ATTTGCCA
3UTR_PPT_ZM_c30.31	3UTR_PPT_OS_c30.15	5.1701e-04	-TGGCATTT-	NCANCATTTG
3UTR_PPT_ZM_c30.31	3UTR_PPT_OS_c30.28	6.4506e-04	TGGCATTT	TGGCAAAT
3UTR_PPT_ZM_c30.31	3UTR_PPT_OS_c30.43	1.1927e-03	AAATGCCA	AAATGG--
3UTR_PPT_ZM_c30.31	3UTR_PPT_OS_c30.14	1.3140e-03	-TGGCATTT-	NTTCCATATA
3UTR_PPT_ZM_c30.31	3UTR_PPT_OS_c30.30	1.4382e-03	TGGCATTT	TGNGTTTA
3UTR_PPT_ZM_c30.32	3UTR_PPT_OS_c30.14	1.6908e-03	--TTCAAAGG	NTTCCATATA
3UTR_PPT_ZM_c30.32	3UTR_PPT_OS_c30.39	6.5313e-03	-CCTTTGAA	GCNTCTGA-
3UTR_PPT_ZM_c30.33	3UTR_PPT_OS_c30.54	2.5032e-03	TCCTGTAA	--CTGGAA
3UTR_PPT_ZM_c30.33	3UTR_PPT_OS_c30.14	2.6592e-03	-TTACAGGA-	NTTCCATATA
3UTR_PPT_ZM_c30.33	3UTR_PPT_OS_c30.39	2.7470e-03	TTACAGGA	TCAGANGC
3UTR_PPT_ZM_c30.33	3UTR_PPT_OS_c30.65	3.7518e-03	TTACAGGA	TTGCAG--
3UTR_PPT_ZM_c30.33	3UTR_PPT_OS_c30.55	4.6926e-03	TCCTGTAA	-CCTGAA-
3UTR_PPT_ZM_c30.34	3UTR_PPT_OS_c30.15	2.3281e-04	-AAATTTTG-	CAAATGNTGN
3UTR_PPT_ZM_c30.34	3UTR_PPT_OS_c30.22	1.1743e-03	CAAAATTT	CAAATGNT
3UTR_PPT_ZM_c30.34	3UTR_PPT_OS_c30.51	2.5973e-03	AAATTTTG	-AATATT-
3UTR_PPT_ZM_c30.34	3UTR_PPT_OS_c30.76	2.7348e-03	CAAAATTT	-ACAATT-
3UTR_PPT_ZM_c30.34	3UTR_PPT_OS_c30.36	3.6004e-03	AAATTTTG-	-AATGTTGC
3UTR_PPT_ZM_c30.35	3UTR_PPT_OS_c30.14	5.5069e-04	--TTCAAATG	NTTCCATATA
3UTR_PPT_ZM_c30.35	3UTR_PPT_OS_c30.44	2.2411e-03	TTCAAATG	--CAGATG
3UTR_PPT_ZM_c30.35	3UTR_PPT_OS_c30.23	4.2062e-03	-CATTTGAA	GCATCTGA-
3UTR_PPT_ZM_c30.35	3UTR_PPT_OS_c30.15	6.7969e-03	--TTCAAATG	NCANCATTTG
3UTR_PPT_ZM_c30.35	3UTR_PPT_OS_c30.39	7.4616e-03	-CATTTGAA	GCNTCTGA-
3UTR_PPT_ZM_c30.36	3UTR_PPT_OS_c30.14	2.5005e-03	--TCNAAAGG	NTTCCATATA
3UTR_PPT_ZM_c30.36	3UTR_PPT_OS_c30.58	3.4313e-03	CCTTTNGA	CCCTTA--
3UTR_PPT_ZM_c30.36	3UTR_PPT_OS_c30.39	4.8705e-03	CCTTTNGA	GCNTCTGA
3UTR_PPT_ZM_c30.36	3UTR_PPT_OS_c30.23	8.0359e-03	TCNAAAGG	TCAGATGC
3UTR_PPT_ZM_c30.36	3UTR_PPT_OS_c30.37	8.5479e-03	TCNAAAGG	TCTGGNNT
3UTR_PPT_ZM_c30.37	3UTR_PPT_OS_c30.3	1.6834e-03	TTTCATGN	TTYCWT--
3UTR_PPT_ZM_c30.37	3UTR_PPT_OS_c30.55	2.8910e-03	TTTCATGN	-TTCAGG-
3UTR_PPT_ZM_c30.37	3UTR_PPT_OS_c30.54	8.5821e-03	NCATGAAA	--CTGGAA
3UTR_PPT_ZM_c30.37	3UTR_PPT_OS_c30.14	8.8415e-03	-TTTCATGN-	NTTCCATATA
3UTR_PPT_ZM_c30.37	3UTR_PPT_OS_c30.66	9.2215e-03	TTTCATGN	TGCCAT--
3UTR_PPT_ZM_c30.38	3UTR_PPT_OS_c30.15	4.3090e-04	-AAATGTNA-	CAAATGNTGN
3UTR_PPT_ZM_c30.38	3UTR_PPT_OS_c30.32	7.1269e-04	AAATGTNA	AANTCTGC
3UTR_PPT_ZM_c30.38	3UTR_PPT_OS_c30.14	1.2148e-03	-TNACATTT-	NTTCCATATA
3UTR_PPT_ZM_c30.38	3UTR_PPT_OS_c30.23	1.8180e-03	TNACATTT	TCAGATGC
3UTR_PPT_ZM_c30.38	3UTR_PPT_OS_c30.43	1.9462e-03	AAATGTNA	AAATGG--
3UTR_PPT_ZM_c30.39	3UTR_PPT_OS_c30.14	5.7696e-03	CTNAAATG--	NTTCCATATA
3UTR_PPT_ZM_c30.39	3UTR_PPT_OS_c30.19	8.9902e-03	CTNAAATG	GTTCCATA
3UTR_PPT_ZM_c30.40	3UTR_PPT_OS_c30.55	5.0548e-03	ACTGTA	CCTGAA
3UTR_PPT_ZM_c30.40	3UTR_PPT_OS_c30.45	8.1879e-03	TACAGT	TACCGA
3UTR_PPT_ZM_c30.41	3UTR_PPT_OS_c30.3	1.5405e-03	TTACAT	TTYCWT
3UTR_PPT_ZM_c30.41	3UTR_PPT_OS_c30.14	1.8635e-03	-TTACAT---	NTTCCATATA
3UTR_PPT_ZM_c30.41	3UTR_PPT_OS_c30.19	2.5024e-03	-TTACAT-	GTTCCATA
3UTR_PPT_ZM_c30.41	3UTR_PPT_OS_c30.81	2.7541e-03	TTACAT	GTGCAT
3UTR_PPT_ZM_c30.41	3UTR_PPT_OS_c30.54	3.0575e-03	TTACAT	TTCCAG
3UTR_PPT_ZM_c30.43	3UTR_PPT_OS_c30.76	3.2126e-03	ACTTTT	AATTGT
3UTR_PPT_ZM_c30.43	3UTR_PPT_OS_c30.51	4.0507e-03	AAAAGT	AATATT
3UTR_PPT_ZM_c30.43	3UTR_PPT_OS_c30.43	4.8883e-03	AAAAGT	AAATGG
3UTR_PPT_ZM_c30.43	3UTR_PPT_OS_c30.15	8.4790e-03	-AAAAGT---	CAAATGNTGN
3UTR_PPT_ZM_c30.44	3UTR_PPT_OS_c30.28	1.7442e-03	-TTTGAC-	ATTTGCCA
3UTR_PPT_ZM_c30.44	3UTR_PPT_OS_c30.24	2.4280e-03	-GTCAAA-	NGTCAGAT
3UTR_PPT_ZM_c30.46	3UTR_PPT_OS_c30.59	5.9771e-03	GTCTAA	GTACAA
3UTR_PPT_ZM_c30.47	3UTR_PPT_OS_c30.79	2.1446e-04	ACTNGG	ACTCTG
3UTR_PPT_ZM_c30.47	3UTR_PPT_OS_c30.73	5.0542e-04	CCNAGT	CCGATT
3UTR_PPT_ZM_c30.47	3UTR_PPT_OS_c30.32	1.9297e-03	-ACTNGG-	AANTCTGC
3UTR_PPT_ZM_c30.47	3UTR_PPT_OS_c30.49	4.1321e-03	ACTNGG	ACCCTG
3UTR_PPT_ZM_c30.48	3UTR_PPT_OS_c30.66	3.9374e-03	TGTGAT	TGCCAT
3UTR_PPT_ZM_c30.48	3UTR_PPT_OS_c30.31	9.5705e-03	--TGTGAT	ATTGCCAT
3UTR_PPT_ZM_c30.48	3UTR_PPT_OS_c30.37	9.8920e-03	--TGTGAT	TCTGGNNT
3UTR_PPT_ZM_c30.49	3UTR_PPT_OS_c30.72	1.4561e-03	ATTGGG	ATTNGC
3UTR_PPT_ZM_c30.49	3UTR_PPT_OS_c30.73	2.7102e-03	CCCAAT	CCGATT
3UTR_PPT_ZM_c30.49	3UTR_PPT_OS_c30.26	3.8468e-03	--CCCAAT	NGCACAAT
3UTR_PPT_ZM_c30.49	3UTR_PPT_OS_c30.31	9.0731e-03	--CCCAAT	ATGGCAAT
3UTR_PPT_ZM_c30.49	3UTR_PPT_OS_c30.35	9.6137e-03	--ATTGGG	ACAATGGC
3UTR_PPT_ZM_c30.50	3UTR_PPT_OS_c30.73	1.1970e-03	AATGTG	AATCGG
3UTR_PPT_ZM_c30.50	3UTR_PPT_OS_c30.36	3.0249e-03	--CACATT	GCAACATT
3UTR_PPT_ZM_c30.50	3UTR_PPT_OS_c30.51	3.0430e-03	AATGTG	AATATT
3UTR_PPT_ZM_c30.50	3UTR_PPT_OS_c30.79	3.3009e-03	CACATT	CAGAGT
3UTR_PPT_ZM_c30.50	3UTR_PPT_OS_c30.44	3.4855e-03	AATGTG	CATCTG
3UTR_PPT_ZM_c30.51	3UTR_PPT_OS_c30.15	1.4652e-03	----CATTTT	NCANCATTTG
3UTR_PPT_ZM_c30.51	3UTR_PPT_OS_c30.35	1.6704e-03	AAAATG--	ACAATGGC
3UTR_PPT_ZM_c30.51	3UTR_PPT_OS_c30.22	1.8961e-03	AAAATG--	CAAATGNT
3UTR_PPT_ZM_c30.51	3UTR_PPT_OS_c30.76	3.3631e-03	AAAATG	ACAATT
3UTR_PPT_ZM_c30.52	3UTR_PPT_OS_c30.58	3.0443e-04	TATGGG	TAAGGG
3UTR_PPT_ZM_c30.52	3UTR_PPT_OS_c30.57	2.0435e-03	TATGGG	TATCGA
3UTR_PPT_ZM_c30.52	3UTR_PPT_OS_c30.73	2.5181e-03	TATGGG	AATCGG
3UTR_PPT_ZM_c30.52	3UTR_PPT_OS_c30.19	2.6768e-03	--CCCATA	GTTCCATA
3UTR_PPT_ZM_c30.52	3UTR_PPT_OS_c30.14	2.9269e-03	--CCCATA--	NTTCCATATA
3UTR_PPT_ZM_c30.53	3UTR_PPT_OS_c30.61	2.4736e-03	TAACNG	TAACAA
3UTR_PPT_ZM_c30.53	3UTR_PPT_OS_c30.58	2.7961e-03	TAACNG	TAAGGG
3UTR_PPT_ZM_c30.54	3UTR_PPT_OS_c30.71	3.4615e-03	ACAGAA	GCACAA
3UTR_PPT_ZM_c30.55	3UTR_PPT_OS_c30.35	1.6324e-03	--AATGTC	ACAATGGC
3UTR_PPT_ZM_c30.55	3UTR_PPT_OS_c30.60	3.1525e-03	AATGTC	AAGGCC
3UTR_PPT_ZM_c30.55	3UTR_PPT_OS_c30.69	3.4056e-03	AATGTC	AAGCTC
3UTR_PPT_ZM_c30.55	3UTR_PPT_OS_c30.36	3.8264e-03	--GACATT	GCAACATT
3UTR_PPT_ZM_c30.56	3UTR_PPT_OS_c30.61	5.3654e-04	TAACAT	TAACAA
3UTR_PPT_ZM_c30.56	3UTR_PPT_OS_c30.36	1.9272e-03	-ATGTTA-	AATGTTGC
3UTR_PPT_ZM_c30.56	3UTR_PPT_OS_c30.66	6.0476e-03	TAACAT	TGCCAT
3UTR_PPT_ZM_c30.56	3UTR_PPT_OS_c30.77	6.5540e-03	TAACAT	TGACAA
3UTR_PPT_ZM_c30.56	3UTR_PPT_OS_c30.15	8.8596e-03	---ATGTTA-	CAAATGNTGN
3UTR_PPT_ZM_c30.59	3UTR_PPT_OS_c30.77	2.1048e-04	TGACAC	TGACAA
3UTR_PPT_ZM_c30.59	3UTR_PPT_OS_c30.56	3.6997e-04	GTGTCA	GTTTCA
3UTR_PPT_ZM_c30.59	3UTR_PPT_OS_c30.63	4.3893e-04	TGACAC	TGCCAC
3UTR_PPT_ZM_c30.59	3UTR_PPT_OS_c30.61	2.3244e-03	TGACAC	TAACAA
3UTR_PPT_ZM_c30.59	3UTR_PPT_OS_c30.66	2.3602e-03	GTGTCA	ATGGCA
3UTR_PPT_ZM_c30.61	3UTR_PPT_OS_c30.15	1.1244e-03	AAAATG----	CAAATGNTGN
3UTR_PPT_ZM_c30.61	3UTR_PPT_OS_c30.22	1.3681e-03	AAAATG--	CAAATGNT
3UTR_PPT_ZM_c30.61	3UTR_PPT_OS_c30.35	1.7317e-03	AAAATG--	ACAATGGC
3UTR_PPT_ZM_c30.61	3UTR_PPT_OS_c30.44	4.3181e-03	CATTTT	CATCTG
3UTR_PPT_ZM_c30.62	3UTR_PPT_OS_c30.54	5.7285e-03	CTATAA	CTGGAA
3UTR_PPT_ZM_c30.62	3UTR_PPT_OS_c30.65	6.2042e-03	CTATAA	CTGCAA
3UTR_PPT_ZM_c30.62	3UTR_PPT_OS_c30.59	9.9609e-03	TTATAG	TTGTAC
3UTR_PPT_ZM_c30.63	3UTR_PPT_OS_c30.76	4.7216e-04	GCAATT	ACAATT
3UTR_PPT_ZM_c30.63	3UTR_PPT_OS_c30.80	4.7295e-04	AATTGC	TATTGC
3UTR_PPT_ZM_c30.63	3UTR_PPT_OS_c30.42	8.5213e-04	GCAATT	GCAATA
3UTR_PPT_ZM_c30.63	3UTR_PPT_OS_c30.35	2.4585e-03	--AATTGC	ACAATGGC
3UTR_PPT_ZM_c30.63	3UTR_PPT_OS_c30.38	2.6341e-03	--AATTGC	AATATTGC
3UTR_PPT_ZM_c30.66	3UTR_PPT_OS_c30.54	2.0735e-03	GTGTAA	CTGGAA
3UTR_PPT_ZM_c30.66	3UTR_PPT_OS_c30.59	2.8075e-03	TTACAC	GTACAA
3UTR_PPT_ZM_c30.66	3UTR_PPT_OS_c30.65	3.2644e-03	GTGTAA	CTGCAA
3UTR_PPT_ZM_c30.66	3UTR_PPT_OS_c30.61	3.7488e-03	TTACAC	TAACAA
3UTR_PPT_ZM_c30.66	3UTR_PPT_OS_c30.77	3.8039e-03	TTACAC	TGACAA
3UTR_PPT_ZM_c30.67	3UTR_PPT_OS_c30.21	1.8677e-03	--AGTNTC	TGAGTTTC
3UTR_PPT_ZM_c30.67	3UTR_PPT_OS_c30.69	2.5323e-03	GANACT	GAGCTT
3UTR_PPT_ZM_c30.67	3UTR_PPT_OS_c30.72	3.0557e-03	AGTNTC	ATTNGC
3UTR_PPT_ZM_c30.67	3UTR_PPT_OS_c30.79	3.6132e-03	AGTNTC	ACTCTG
3UTR_PPT_ZM_c30.68	3UTR_PPT_OS_c30.55	4.7418e-03	TCCRAA	CCTGAA
3UTR_PPT_ZM_c30.68	3UTR_PPT_OS_c30.45	6.4375e-03	TCCRAA	TCGGTA
3UTR_PPT_ZM_c30.68	3UTR_PPT_OS_c30.14	8.1477e-03	--TCCRAA--	NTTCCATATA
3UTR_PPT_ZM_c30.69	3UTR_PPT_OS_c30.56	2.2367e-04	GCTTCA	GTTTCA
3UTR_PPT_ZM_c30.69	3UTR_PPT_OS_c30.14	8.8228e-03	GCTTCA----	NTTCCATATA
3UTR_PPT_ZM_c30.69	3UTR_PPT_OS_c30.11	9.4770e-03	GCTTCA-	GCTTCCC
3UTR_PPT_ZM_c30.70	3UTR_PPT_OS_c30.37	1.5073e-03	ATCCCA--	ANNCCAGA
3UTR_PPT_ZM_c30.70	3UTR_PPT_OS_c30.66	2.6814e-03	TGGGAT	TGCCAT
3UTR_PPT_ZM_c30.70	3UTR_PPT_OS_c30.30	3.2290e-03	TGGGAT--	TGNGTTTA
3UTR_PPT_ZM_c30.70	3UTR_PPT_OS_c30.50	6.2015e-03	TGGGAT	GGGCAT
3UTR_PPT_ZM_c30.71	3UTR_PPT_OS_c30.56	1.8032e-04	TGAACC	TGAAAC
3UTR_PPT_ZM_c30.71	3UTR_PPT_OS_c30.30	3.3672e-03	--GGTTCA	TGNGTTTA
3UTR_PPT_ZM_c30.71	3UTR_PPT_OS_c30.14	8.6535e-03	GGTTCA----	NTTCCATATA
3UTR_PPT_ZM_c30.71	3UTR_PPT_OS_c30.33	9.3975e-03	GGTTCA--	TGTGCATC
3UTR_PPT_ZM_c30.73	3UTR_PPT_OS_c30.55	7.6094e-04	CCTGTA	CCTGAA
3UTR_PPT_ZM_c30.73	3UTR_PPT_OS_c30.45	6.5169e-03	TACAGG	TACCGA
3UTR_PPT_ZM_c30.74	3UTR_PPT_OS_c30.73	1.9063e-03	AGTGGG	AATCGG
3UTR_PPT_ZM_c30.75	3UTR_PPT_OS_c30.69	3.4607e-03	AAGGTG	AAGCTC
3UTR_PPT_ZM_c30.75	3UTR_PPT_OS_c30.15	3.6906e-03	---AAGGTG-	CAAATGNTGN
3UTR_PPT_ZM_c30.75	3UTR_PPT_OS_c30.60	6.1012e-03	CACCTT	GGCCTT
3UTR_PPT_ZM_c30.75	3UTR_PPT_OS_c30.44	9.0529e-03	CACCTT	CATCTG
3UTR_PPT_ZM_c30.76	3UTR_PPT_OS_c30.14	1.8177e-03	---TCATAT-	NTTCCATATA
3UTR_PPT_ZM_c30.76	3UTR_PPT_OS_c30.24	1.8253e-03	ATATGA--	ATCTGACN
3UTR_PPT_ZM_c30.76	3UTR_PPT_OS_c30.23	2.0452e-03	--ATATGA	GCATCTGA
3UTR_PPT_ZM_c30.76	3UTR_PPT_OS_c30.43	6.0926e-03	ATATGA	AAATGG
motif_1_id	motif_2_id	p_value	motif_1_cons	motif_2_cons
-
motif_1_id	motif_2_id	p_value	motif_1_cons	motif_2_cons
-

## Sheet: PP
motif_1_id	motif_2_id	p_value	motif_1_cons	motif_2_cons
promoter_PP_ZM_c30.19	promoter_PP_OS_c30.87	3.5969e-03	-GNCGG--	CGNCGGTG
promoter_PP_ZM_c30.19	promoter_PP_OS_c30.134	4.9400e-03	--GNCGG-	TGGTCGGC
promoter_PP_ZM_c30.19	promoter_PP_OS_c30.39	5.8324e-03	-GNCGG--	CGSCGNCG
promoter_PP_ZM_c30.19	promoter_PP_OS_c30.108	6.6485e-03	--CCGNC-	GGNCGACG
promoter_PP_ZM_c30.19	promoter_PP_OS_c30.57	9.0522e-03	--CCGNC	CACCGNC
promoter_PP_ZM_c30.31	promoter_PP_OS_c30.141	6.7906e-03	-TATATNTK-	TTATANTGGG
promoter_PP_ZM_c30.35	promoter_PP_OS_c30.191	4.5201e-03	ATATANA	ATACAG-
promoter_PP_ZM_c30.59	promoter_PP_OS_c30.179	6.8653e-03	AWCTCTA	AACTGT-
promoter_PP_ZM_c30.59	promoter_PP_OS_c30.176	8.0948e-03	TAGAGWT	AAGAGT-
promoter_PP_ZM_c30.70	promoter_PP_OS_c30.180	2.3317e-03	AWTATTGT	-CTATTG-
promoter_PP_ZM_c30.70	promoter_PP_OS_c30.144	4.2230e-03	-AWTATTGT-	GGCTATTGTC
promoter_PP_ZM_c30.80	promoter_PP_OS_c30.137	9.3748e-03	-TAAAMTA--	GTACAGTACN
promoter_PP_ZM_c30.84	promoter_PP_OS_c30.169	2.1609e-03	AYAAATA	-CGAATA
promoter_PP_ZM_c30.130	promoter_PP_OS_c30.174	7.8244e-03	WACAAAC-	--CAAACG
promoter_PP_ZM_c30.130	promoter_PP_OS_c30.195	8.7885e-03	WACAAAC	CGCAAA-
promoter_PP_ZM_c30.140	promoter_PP_OS_c30.153	2.8230e-03	GGTATGTAGC	--TATCGAGT
promoter_PP_ZM_c30.140	promoter_PP_OS_c30.157	3.1782e-03	GCTACATACC	ACTCCGTA--
promoter_PP_ZM_c30.140	promoter_PP_OS_c30.5	7.0205e-03	GGTATGTAGC	-GTNNAWA--
promoter_PP_ZM_c30.140	promoter_PP_OS_c30.23	8.3100e-03	-GCTACATACC	AGRTWCAT---
promoter_PP_ZM_c30.140	promoter_PP_OS_c30.167	8.7697e-03	GCTACATACC	CTTACGAA--
promoter_PP_ZM_c30.141	promoter_PP_OS_c30.150	2.2331e-04	CGACGCGTTT	-GACGNTTT-
promoter_PP_ZM_c30.141	promoter_PP_OS_c30.147	1.1782e-03	AAACGCGTCG	TAACGAGT--
promoter_PP_ZM_c30.141	promoter_PP_OS_c30.160	1.3502e-03	AAACGCGTCG	-AATGCGTA-
promoter_PP_ZM_c30.141	promoter_PP_OS_c30.152	2.2427e-03	CGACGCGTTT	--ACGTATTC
promoter_PP_ZM_c30.141	promoter_PP_OS_c30.170	2.6576e-03	CGACGCGTTT	--ACGAGT--
promoter_PP_ZM_c30.142	promoter_PP_OS_c30.116	5.2517e-03	TGCTACACAC	--CAWCACA-
promoter_PP_ZM_c30.142	promoter_PP_OS_c30.5	5.8445e-03	GTGTGTAGCA	GTNNAWA---
promoter_PP_ZM_c30.142	promoter_PP_OS_c30.23	8.2672e-03	TGCTACACAC	AGRTWCAT--
promoter_PP_ZM_c30.142	promoter_PP_OS_c30.167	9.9215e-03	GTGTGTAGCA	-TTCGTAAG-
promoter_PP_ZM_c30.143	promoter_PP_OS_c30.152	2.7272e-04	CAACGTATCC	--ACGTATTC
promoter_PP_ZM_c30.143	promoter_PP_OS_c30.148	2.9652e-04	CAACGTATCC	-ATCGTATC-
promoter_PP_ZM_c30.143	promoter_PP_OS_c30.158	8.0421e-04	GGATACGTTG	GGATAGTT--
promoter_PP_ZM_c30.143	promoter_PP_OS_c30.198	1.9968e-03	CAACGTATCC	--ACGCAT--
promoter_PP_ZM_c30.143	promoter_PP_OS_c30.200	2.2502e-03	CAACGTATCC	--ACGGAT--
promoter_PP_ZM_c30.144	promoter_PP_OS_c30.191	2.4047e-03	ATACACTGCC	ATACAG----
promoter_PP_ZM_c30.144	promoter_PP_OS_c30.131	3.9407e-03	GGCAGTGTAT	-GSAGTGG--
promoter_PP_ZM_c30.144	promoter_PP_OS_c30.151	4.0654e-03	ATACACTGCC	--ATACTGGG
promoter_PP_ZM_c30.144	promoter_PP_OS_c30.155	5.4501e-03	ATACACTGCC	AAATACGG--
promoter_PP_ZM_c30.144	promoter_PP_OS_c30.57	8.0328e-03	ATACACTGCC	---CACCGNC
promoter_PP_ZM_c30.145	promoter_PP_OS_c30.152	2.8145e-04	GCACGTATAC	--ACGTATTC
promoter_PP_ZM_c30.145	promoter_PP_OS_c30.198	1.6625e-03	GCACGTATAC	--ACGCAT--
promoter_PP_ZM_c30.145	promoter_PP_OS_c30.21	2.0848e-03	GCACGTATAC	YSACGTR---
promoter_PP_ZM_c30.145	promoter_PP_OS_c30.200	2.1940e-03	GTATACGTGC	--ATCCGT--
promoter_PP_ZM_c30.145	promoter_PP_OS_c30.169	2.7011e-03	GTATACGTGC	-TATTCG---
promoter_PP_ZM_c30.146	promoter_PP_OS_c30.146	4.9020e-03	CACTGACT--	CCCTTAGTAA
promoter_PP_ZM_c30.146	promoter_PP_OS_c30.157	6.4527e-03	CACTGACT	TACGGAGT
promoter_PP_ZM_c30.147	promoter_PP_OS_c30.23	2.2157e-03	GCGAATCTAG	ATGWAYCT--
promoter_PP_ZM_c30.147	promoter_PP_OS_c30.169	3.6889e-03	CTAGATTCGC	---TATTCG-
promoter_PP_ZM_c30.147	promoter_PP_OS_c30.155	6.3102e-03	GCGAATCTAG	CCGTATTT--
promoter_PP_ZM_c30.147	promoter_PP_OS_c30.151	9.3098e-03	GCGAATCTAG	CCCAGTAT--
promoter_PP_ZM_c30.148	promoter_PP_OS_c30.148	2.4699e-04	GATACGCT	GATACGAT
promoter_PP_ZM_c30.148	promoter_PP_OS_c30.145	2.5192e-04	--AGCGTATC	CAATCGTATC
promoter_PP_ZM_c30.148	promoter_PP_OS_c30.182	3.6889e-03	GATACGCT	AATACG--
promoter_PP_ZM_c30.148	promoter_PP_OS_c30.159	3.9452e-03	GATACGCT	--TACGAT
promoter_PP_ZM_c30.148	promoter_PP_OS_c30.142	5.2887e-03	-AGCGTATC-	TAACNCATTC
promoter_PP_ZM_c30.149	promoter_PP_OS_c30.142	1.1195e-03	AAACGCGT--	TAACNCATTC
promoter_PP_ZM_c30.149	promoter_PP_OS_c30.147	1.4267e-03	AAACGCGT	TAACGAGT
promoter_PP_ZM_c30.149	promoter_PP_OS_c30.171	2.2077e-03	AAACGCGT	AAACGT--
promoter_PP_ZM_c30.149	promoter_PP_OS_c30.170	2.3168e-03	ACGCGTTT	ACGAGT--
promoter_PP_ZM_c30.149	promoter_PP_OS_c30.198	2.3621e-03	ACGCGTTT	ATGCGT--
promoter_PP_ZM_c30.150	promoter_PP_OS_c30.185	3.9932e-03	GGGTCTGT	--GTCTTT
promoter_PP_ZM_c30.150	promoter_PP_OS_c30.137	5.3615e-03	--ACAGACCC	GTACAGTACN
promoter_PP_ZM_c30.151	promoter_PP_OS_c30.200	2.5198e-03	CGACTGAT	--ACGGAT
promoter_PP_ZM_c30.151	promoter_PP_OS_c30.142	8.2400e-03	CGACTGAT--	TAACNCATTC
promoter_PP_ZM_c30.152	promoter_PP_OS_c30.144	1.5719e-04	GGCTATTC--	GGCTATTGTC
promoter_PP_ZM_c30.152	promoter_PP_OS_c30.172	1.7291e-04	GAATAGCC	--ATAGCC
promoter_PP_ZM_c30.152	promoter_PP_OS_c30.184	1.7878e-04	GAATAGCC	-AATAGC-
promoter_PP_ZM_c30.152	promoter_PP_OS_c30.166	1.2350e-03	GGCTATTC	GGCTATTN
promoter_PP_ZM_c30.152	promoter_PP_OS_c30.194	1.9371e-03	GGCTATTC	--CTATGC
promoter_PP_ZM_c30.153	promoter_PP_OS_c30.142	1.1999e-03	TAAGGCCT--	TAACNCATTC
promoter_PP_ZM_c30.153	promoter_PP_OS_c30.157	5.2268e-03	TAAGGCCT	TACGGAGT
promoter_PP_ZM_c30.153	promoter_PP_OS_c30.147	5.3706e-03	TAAGGCCT	TAACGAGT
promoter_PP_ZM_c30.154	promoter_PP_OS_c30.143	4.1696e-03	-TGCTACGT-	GTGTTAACTG
promoter_PP_ZM_c30.154	promoter_PP_OS_c30.146	4.2574e-03	-ACGTAGCA-	CCCTTAGTAA
promoter_PP_ZM_c30.154	promoter_PP_OS_c30.93	4.4572e-03	ACGTAGCA	-CGTSGC-
promoter_PP_ZM_c30.154	promoter_PP_OS_c30.23	6.4386e-03	TGCTACGT	AGRTWCAT
promoter_PP_ZM_c30.154	promoter_PP_OS_c30.152	7.8689e-03	ACGTAGCA	ACGTATTC
promoter_PP_ZM_c30.155	promoter_PP_OS_c30.145	1.1458e-03	--AGCGTTTC	CAATCGTATC
promoter_PP_ZM_c30.155	promoter_PP_OS_c30.148	1.3481e-03	AGCGTTTC	ATCGTATC
promoter_PP_ZM_c30.155	promoter_PP_OS_c30.174	2.4844e-03	GAAACGCT	CAAACG--
promoter_PP_ZM_c30.155	promoter_PP_OS_c30.171	3.4283e-03	AGCGTTTC	-ACGTTT-
promoter_PP_ZM_c30.155	promoter_PP_OS_c30.154	6.5743e-03	GAAACGCT	GTAACGAA
promoter_PP_ZM_c30.157	promoter_PP_OS_c30.143	1.3047e-03	-AGATACCA-	CAGTTAACAC
promoter_PP_ZM_c30.157	promoter_PP_OS_c30.193	3.4205e-03	AGATACCA	--TTACCA
promoter_PP_ZM_c30.157	promoter_PP_OS_c30.140	4.6182e-03	--AGATACCA	NTAAATANGG
promoter_PP_ZM_c30.157	promoter_PP_OS_c30.145	5.2863e-03	---TGGTATCT	CAATCGTATC-
promoter_PP_ZM_c30.158	promoter_PP_OS_c30.145	1.2130e-03	GATACGCA--	GATACGATTG
promoter_PP_ZM_c30.158	promoter_PP_OS_c30.148	1.6068e-03	TGCGTATC	ATCGTATC
promoter_PP_ZM_c30.158	promoter_PP_OS_c30.182	3.8354e-03	GATACGCA	AATACG--
promoter_PP_ZM_c30.158	promoter_PP_OS_c30.154	4.8090e-03	GATACGCA	GTAACGAA
promoter_PP_ZM_c30.158	promoter_PP_OS_c30.160	5.5468e-03	TGCGTATC	TACGCATT
promoter_PP_ZM_c30.159	promoter_PP_OS_c30.170	1.7718e-04	GACTCGTT	-ACTCGT-
promoter_PP_ZM_c30.159	promoter_PP_OS_c30.150	1.1114e-03	GACTCGTT	GACGNTTT
promoter_PP_ZM_c30.159	promoter_PP_OS_c30.147	1.3244e-03	-AACGAGTC	TAACGAGT-
promoter_PP_ZM_c30.159	promoter_PP_OS_c30.176	2.9153e-03	AACGAGTC	-AAGAGT-
promoter_PP_ZM_c30.159	promoter_PP_OS_c30.142	3.6368e-03	-GACTCGTT-	TAACNCATTC
promoter_PP_ZM_c30.160	promoter_PP_OS_c30.152	5.3928e-03	AGGTATGA	ACGTATTC
promoter_PP_ZM_c30.160	promoter_PP_OS_c30.143	5.8702e-03	-AGGTATGA-	CAGTTAACAC
promoter_PP_ZM_c30.160	promoter_PP_OS_c30.141	5.9837e-03	--AGGTATGA	CCCANTATAA
promoter_PP_ZM_c30.160	promoter_PP_OS_c30.149	6.0764e-03	AGGTATGA	AAGTACGG
promoter_PP_ZM_c30.161	promoter_PP_OS_c30.141	1.0766e-03	--GAGTATAC	CCCANTATAA
promoter_PP_ZM_c30.161	promoter_PP_OS_c30.173	2.6464e-03	GAGTATAC	--GTATTC
promoter_PP_ZM_c30.161	promoter_PP_OS_c30.144	4.0581e-03	--GTATACTC	GGCTATTGTC
promoter_PP_ZM_c30.161	promoter_PP_OS_c30.158	4.1722e-03	GAGTATAC	AACTATCC
promoter_PP_ZM_c30.161	promoter_PP_OS_c30.137	4.7141e-03	GTATACTC--	GTACAGTACN
promoter_PP_ZM_c30.162	promoter_PP_OS_c30.145	1.2286e-03	--AGCGTGTC	CAATCGTATC
promoter_PP_ZM_c30.162	promoter_PP_OS_c30.148	1.4668e-03	AGCGTGTC	ATCGTATC
promoter_PP_ZM_c30.162	promoter_PP_OS_c30.150	7.5900e-03	GACACGCT	GACGNTTT
promoter_PP_ZM_c30.163	promoter_PP_OS_c30.111	8.6416e-03	AGCGATGA	GRCGATG-
promoter_PP_ZM_c30.164	promoter_PP_OS_c30.172	1.7981e-03	GGGTATGA	GGCTAT--
promoter_PP_ZM_c30.164	promoter_PP_OS_c30.144	3.9903e-03	--TCATACCC	GACAATAGCC
promoter_PP_ZM_c30.164	promoter_PP_OS_c30.141	5.8510e-03	TCATACCC--	TTATANTGGG
promoter_PP_ZM_c30.164	promoter_PP_OS_c30.139	6.1753e-03	-GGGTATGA-	CGGTTAACAG
promoter_PP_ZM_c30.166	promoter_PP_OS_c30.170	2.0519e-03	ACCAGTCG	ACGAGT--
promoter_PP_ZM_c30.166	promoter_PP_OS_c30.189	2.5625e-03	CGACTGGT	-AACTGG-
promoter_PP_ZM_c30.166	promoter_PP_OS_c30.141	3.6196e-03	ACCAGTCG--	CCCANTATAA
promoter_PP_ZM_c30.166	promoter_PP_OS_c30.151	3.8563e-03	ACCAGTCG	CCCAGTAT
promoter_PP_ZM_c30.166	promoter_PP_OS_c30.165	5.3194e-03	CGACTGGT	CTATTGGG
promoter_PP_ZM_c30.167	promoter_PP_OS_c30.203	4.1336e-03	GATCTCTG	--TCTCAG
promoter_PP_ZM_c30.167	promoter_PP_OS_c30.143	6.4804e-03	CAGAGATC--	CAGTTAACAC
promoter_PP_ZM_c30.168	promoter_PP_OS_c30.184	3.5588e-03	AATTGCAG	AATAGC--
promoter_PP_ZM_c30.168	promoter_PP_OS_c30.145	4.1288e-03	-AATTGCAG-	CAATCGTATC
promoter_PP_ZM_c30.168	promoter_PP_OS_c30.149	6.5828e-03	AATTGCAG	AAGTACGG
promoter_PP_ZM_c30.168	promoter_PP_OS_c30.140	8.6530e-03	--AATTGCAG	NTAAATANGG
promoter_PP_ZM_c30.169	promoter_PP_OS_c30.172	7.7072e-06	GGCTAT	GGCTAT
promoter_PP_ZM_c30.169	promoter_PP_OS_c30.166	1.7371e-04	--ATAGCC	NAATAGCC
promoter_PP_ZM_c30.169	promoter_PP_OS_c30.144	2.0857e-04	GGCTAT----	GGCTATTGTC
promoter_PP_ZM_c30.169	promoter_PP_OS_c30.197	4.0125e-04	GGCTAT	GGCTAA
promoter_PP_ZM_c30.169	promoter_PP_OS_c30.184	2.9276e-03	-ATAGCC	AATAGC-
promoter_PP_ZM_c30.170	promoter_PP_OS_c30.152	1.3329e-03	ACGTATCA	ACGTATTC
promoter_PP_ZM_c30.170	promoter_PP_OS_c30.198	2.3802e-03	ACGTATCA	ACGCAT--
promoter_PP_ZM_c30.170	promoter_PP_OS_c30.143	2.6410e-03	-ACGTATCA-	CAGTTAACAC
promoter_PP_ZM_c30.170	promoter_PP_OS_c30.23	2.6895e-03	TGATACGT	AGRTWCAT
promoter_PP_ZM_c30.170	promoter_PP_OS_c30.200	2.9656e-03	ACGTATCA	ACGGAT--
promoter_PP_ZM_c30.171	promoter_PP_OS_c30.150	2.2835e-04	-ACGCTT-	GACGNTTT
promoter_PP_ZM_c30.171	promoter_PP_OS_c30.176	5.0040e-04	AAGCGT	AAGAGT
promoter_PP_ZM_c30.171	promoter_PP_OS_c30.198	5.8975e-04	ACGCTT	ACGCAT
promoter_PP_ZM_c30.171	promoter_PP_OS_c30.171	6.3491e-04	ACGCTT	ACGTTT
promoter_PP_ZM_c30.171	promoter_PP_OS_c30.8	1.6858e-03	AAGCGT	AAGCNA
promoter_PP_ZM_c30.174	promoter_PP_OS_c30.153	2.1573e-03	--TCGATT	TATCGAGT
promoter_PP_ZM_c30.174	promoter_PP_OS_c30.138	3.2157e-03	TCGATT----	TCGTTTTACN
promoter_PP_ZM_c30.174	promoter_PP_OS_c30.145	3.4750e-03	-AATCGA---	CAATCGTATC
promoter_PP_ZM_c30.174	promoter_PP_OS_c30.184	6.7398e-03	AATCGA	AATAGC
promoter_PP_ZM_c30.175	promoter_PP_OS_c30.185	3.2691e-03	GTGTCT	GTCTTT
promoter_PP_ZM_c30.175	promoter_PP_OS_c30.14	3.7321e-03	-AGACAC-	GAGACAAR
promoter_PP_ZM_c30.175	promoter_PP_OS_c30.191	6.6556e-03	AGACAC	ATACAG
promoter_PP_ZM_c30.176	promoter_PP_OS_c30.152	1.9190e-04	ACGTAT--	ACGTATTC
promoter_PP_ZM_c30.176	promoter_PP_OS_c30.198	3.3002e-04	ACGTAT	ACGCAT
promoter_PP_ZM_c30.176	promoter_PP_OS_c30.200	4.3694e-04	ACGTAT	ACGGAT
promoter_PP_ZM_c30.176	promoter_PP_OS_c30.171	7.0048e-04	ACGTAT	ACGTTT
promoter_PP_ZM_c30.176	promoter_PP_OS_c30.160	1.7221e-03	-ACGTAT-	TACGCATT
promoter_PP_ZM_c30.182	promoter_PP_OS_c30.176	4.0330e-04	ACTCTG	ACTCTT
promoter_PP_ZM_c30.182	promoter_PP_OS_c30.157	2.1775e-03	ACTCTG--	ACTCCGTA
promoter_PP_ZM_c30.182	promoter_PP_OS_c30.205	6.9906e-03	CAGAGT	AAGACT
promoter_PP_ZM_c30.182	promoter_PP_OS_c30.170	6.9923e-03	ACTCTG	ACTCGT
promoter_PP_ZM_c30.183	promoter_PP_OS_c30.198	6.2868e-04	ACGCAA	ACGCAT
promoter_PP_ZM_c30.183	promoter_PP_OS_c30.204	7.7407e-04	ACGCAA	ACGAAA
promoter_PP_ZM_c30.183	promoter_PP_OS_c30.8	1.4491e-03	TTGCGT	TNGCTT
promoter_PP_ZM_c30.183	promoter_PP_OS_c30.195	2.9701e-03	ACGCAA-	-CGCAAA
promoter_PP_ZM_c30.183	promoter_PP_OS_c30.142	4.0147e-03	--ACGCAA--	TAACNCATTC
promoter_PP_ZM_c30.184	promoter_PP_OS_c30.173	5.2900e-03	GGGTTC	GTATTC
promoter_PP_ZM_c30.184	promoter_PP_OS_c30.23	7.1150e-03	--GAACCC	ATGWAYCT
promoter_PP_ZM_c30.185	promoter_PP_OS_c30.170	2.3632e-04	ACCAGT	ACGAGT
promoter_PP_ZM_c30.185	promoter_PP_OS_c30.147	1.6052e-03	--ACCAGT	TAACGAGT
promoter_PP_ZM_c30.185	promoter_PP_OS_c30.151	2.4832e-03	--ACTGGT	ATACTGGG
promoter_PP_ZM_c30.185	promoter_PP_OS_c30.141	2.5914e-03	----ACTGGT	TTATANTGGG
promoter_PP_ZM_c30.185	promoter_PP_OS_c30.189	3.0436e-03	ACCAGT-	-CCAGTT
promoter_PP_ZM_c30.189	promoter_PP_OS_c30.184	5.0825e-04	AATTGC	AATAGC
promoter_PP_ZM_c30.189	promoter_PP_OS_c30.144	2.8340e-03	-GCAATT---	GGCTATTGTC
promoter_PP_ZM_c30.189	promoter_PP_OS_c30.166	3.6842e-03	-GCAATT-	GGCTATTN
promoter_PP_ZM_c30.189	promoter_PP_OS_c30.201	3.8036e-03	GCAATT	GGAACT
promoter_PP_ZM_c30.189	promoter_PP_OS_c30.189	4.1485e-03	AATTGC	AACTGG
promoter_PP_ZM_c30.191	promoter_PP_OS_c30.205	7.8947e-03	GGTCAT	AGTCTT
promoter_PP_ZM_c30.191	promoter_PP_OS_c30.172	8.2994e-03	ATGACC	ATAGCC
promoter_PP_ZM_c30.193	promoter_PP_OS_c30.146	2.4475e-03	----TAAGGC	TTACTAAGGG
promoter_PP_ZM_c30.193	promoter_PP_OS_c30.142	2.5613e-03	TAAGGC----	TAACNCATTC
promoter_PP_ZM_c30.193	promoter_PP_OS_c30.188	7.6233e-03	TAAGGC	TAAAGG
promoter_PP_ZM_c30.193	promoter_PP_OS_c30.185	9.0234e-03	TAAGGC	AAAGAC
promoter_PP_ZM_c30.197	promoter_PP_OS_c30.203	4.8736e-04	ACTCAG	TCTCAG
promoter_PP_ZM_c30.197	promoter_PP_OS_c30.157	2.7954e-03	--CTGAGT	TACGGAGT
promoter_PP_ZM_c30.197	promoter_PP_OS_c30.146	3.9435e-03	--ACTCAG--	TTACTAAGGG
promoter_PP_ZM_c30.197	promoter_PP_OS_c30.191	7.0574e-03	CTGAGT	CTGTAT
promoter_PP_ZM_c30.197	promoter_PP_OS_c30.198	7.5916e-03	ACTCAG	ACGCAT
promoter_PP_ZM_c30.198	promoter_PP_OS_c30.170	2.3884e-04	ACCAGT	ACGAGT
promoter_PP_ZM_c30.198	promoter_PP_OS_c30.147	1.5616e-03	--ACCAGT	TAACGAGT
promoter_PP_ZM_c30.198	promoter_PP_OS_c30.151	2.2885e-03	ACCAGT--	CCCAGTAT
promoter_PP_ZM_c30.198	promoter_PP_OS_c30.141	2.3280e-03	----ACTGGT	TTATANTGGG
promoter_PP_ZM_c30.198	promoter_PP_OS_c30.189	2.9794e-03	-ACTGGT	AACTGG-
promoter_PP_ZM_c30.199	promoter_PP_OS_c30.198	8.4896e-06	ACGCAT	ACGCAT
promoter_PP_ZM_c30.199	promoter_PP_OS_c30.160	2.0087e-04	-ATGCGT-	AATGCGTA
promoter_PP_ZM_c30.199	promoter_PP_OS_c30.142	2.1681e-04	--ACGCAT--	TAACNCATTC
promoter_PP_ZM_c30.199	promoter_PP_OS_c30.200	4.0855e-04	ATGCGT	ATCCGT
promoter_PP_ZM_c30.199	promoter_PP_OS_c30.168	5.5101e-04	ATGCGT	ATGCGA
promoter_PP_ZM_c30.200	promoter_PP_OS_c30.141	2.1007e-03	CACAGT----	CCCANTATAA
promoter_PP_ZM_c30.200	promoter_PP_OS_c30.137	2.4095e-03	---ACTGTG-	NGTACTGTAC
promoter_PP_ZM_c30.200	promoter_PP_OS_c30.151	2.5682e-03	--ACTGTG	ATACTGGG
promoter_PP_ZM_c30.200	promoter_PP_OS_c30.179	2.9758e-03	-ACTGTG	AACTGT-
promoter_PP_ZM_c30.200	promoter_PP_OS_c30.176	3.7733e-03	CACAGT	AAGAGT
promoter_PP_ZM_c30.202	promoter_PP_OS_c30.129	5.3354e-04	GAGATC--	GAGMTCGA
promoter_PP_ZM_c30.202	promoter_PP_OS_c30.45	6.1373e-03	-GATCTC	TYNTCTC
promoter_PP_ZM_c30.204	promoter_PP_OS_c30.129	3.2999e-03	TCGAAC--	TCGAKCTC
promoter_PP_ZM_c30.204	promoter_PP_OS_c30.168	6.0992e-03	GTTCGA	ATGCGA
promoter_PP_ZM_c30.205	promoter_PP_OS_c30.111	1.2377e-03	CATCGA-	CATCGYC
promoter_PP_ZM_c30.205	promoter_PP_OS_c30.153	3.7586e-03	--TCGATG	ACTCGATA
promoter_PP_ZM_c30.205	promoter_PP_OS_c30.81	5.7287e-03	-CATCGA	CCANCCA
promoter_PP_ZM_c30.206	promoter_PP_OS_c30.151	2.2009e-04	--ACTGGG	ATACTGGG
promoter_PP_ZM_c30.206	promoter_PP_OS_c30.141	2.6093e-04	----ACTGGG	TTATANTGGG
promoter_PP_ZM_c30.206	promoter_PP_OS_c30.189	3.1725e-03	-ACTGGG	AACTGG-
promoter_PP_ZM_c30.206	promoter_PP_OS_c30.170	3.9415e-03	CCCAGT	ACGAGT
promoter_PP_ZM_c30.206	promoter_PP_OS_c30.165	3.9905e-03	--ACTGGG	CTATTGGG
promoter_PP_ZM_c30.207	promoter_PP_OS_c30.174	3.9072e-04	CGTTTC	CGTTTG
promoter_PP_ZM_c30.207	promoter_PP_OS_c30.154	2.0423e-03	GAAACG--	GTAACGAA
promoter_PP_ZM_c30.207	promoter_PP_OS_c30.145	2.6910e-03	----CGTTTC	CAATCGTATC
promoter_PP_ZM_c30.207	promoter_PP_OS_c30.148	2.7518e-03	--CGTTTC	ATCGTATC
motif_1_id	motif_2_id	p_value	motif_1_cons	motif_2_cons
5UTR_PP_ZM_c30.53	5UTR_PP_OS_c30.88	7.0347e-03	AGGTGGTG	CGGYGG--
5UTR_PP_ZM_c30.66	5UTR_PP_OS_c30.79	2.1671e-03	GCGACT	GCGRCG
5UTR_PP_ZM_c30.66	5UTR_PP_OS_c30.78	8.9033e-03	GCGACT	GCGSCG
5UTR_PP_ZM_c30.70	5UTR_PP_OS_c30.91	6.9855e-03	GAGGCT	GAGNCG
5UTR_PP_ZM_c30.73	5UTR_PP_OS_c30.96	1.8355e-03	CGGAGC	CGGATC
5UTR_PP_ZM_c30.73	5UTR_PP_OS_c30.73	1.9639e-03	CGGAGC	CGGCGC
5UTR_PP_ZM_c30.73	5UTR_PP_OS_c30.78	2.2627e-03	GCTCCG	GCGSCG
5UTR_PP_ZM_c30.73	5UTR_PP_OS_c30.87	7.8873e-03	CGGAGC	CGGCCC
5UTR_PP_ZM_c30.73	5UTR_PP_OS_c30.79	9.1228e-03	GCTCCG	GCGRCG
5UTR_PP_ZM_c30.78	5UTR_PP_OS_c30.15	9.3123e-03	AACCCT	-MCCCW
5UTR_PP_ZM_c30.79	5UTR_PP_OS_c30.92	1.6606e-03	GNCTGG	GACTCG
5UTR_PP_ZM_c30.85	5UTR_PP_OS_c30.70	6.3377e-03	--GGTGGG	GCGANGGG
5UTR_PP_ZM_c30.88	5UTR_PP_OS_c30.96	2.2565e-03	GATCCC	GATCCG
5UTR_PP_ZM_c30.90	5UTR_PP_OS_c30.92	3.2932e-03	GNCTCT	GACTCG
motif_1_id	motif_2_id	p_value	motif_1_cons	motif_2_cons
-
motif_1_id	motif_2_id	p_value	motif_1_cons	motif_2_cons
-
motif_1_id	motif_2_id	p_value	motif_1_cons	motif_2_cons
-

## Sheet: AlaAT
motif_1_id	motif_2_id	p_value	motif_1_cons	motif_2_cons
promoter_AlaAT_ZM_c30.3	promoter_AlaAT_OS_c30.142	2.3068e-03	CAACNGNC	-AACGGA-
promoter_AlaAT_ZM_c30.3	promoter_AlaAT_OS_c30.126	2.8163e-03	GNCNGTTG	GTCGGTAA
promoter_AlaAT_ZM_c30.3	promoter_AlaAT_OS_c30.123	2.8339e-03	GNCNGTTG	GTCGTTTA
promoter_AlaAT_ZM_c30.3	promoter_AlaAT_OS_c30.124	6.5300e-03	-CAACNGNC	CCAACGGA-
promoter_AlaAT_ZM_c30.3	promoter_AlaAT_OS_c30.134	8.4456e-03	CAACNGNC	CTACCGGT
promoter_AlaAT_ZM_c30.34	promoter_AlaAT_OS_c30.35	5.6548e-04	AWATATA-	ATATATAT
promoter_AlaAT_ZM_c30.34	promoter_AlaAT_OS_c30.40	6.1087e-04	TATATWT-	TATATTTW
promoter_AlaAT_ZM_c30.34	promoter_AlaAT_OS_c30.70	1.3097e-03	AWATATA	ANATATA
promoter_AlaAT_ZM_c30.34	promoter_AlaAT_OS_c30.91	7.7716e-03	-TATATWT	AAATATTT
promoter_AlaAT_ZM_c30.35	promoter_AlaAT_OS_c30.40	2.8201e-03	TATTTNTW	TATATTTW
promoter_AlaAT_ZM_c30.35	promoter_AlaAT_OS_c30.47	4.1141e-03	WANAAATA-	-AAAAATAT
promoter_AlaAT_ZM_c30.37	promoter_AlaAT_OS_c30.33	9.9581e-04	CGNCGNCG	-GNCGCCG
promoter_AlaAT_ZM_c30.37	promoter_AlaAT_OS_c30.36	1.8314e-03	CGNCGNCG	-SRCGGCG
promoter_AlaAT_ZM_c30.37	promoter_AlaAT_OS_c30.52	3.1323e-03	CGNCGNCG	CGRCGAS-
promoter_AlaAT_ZM_c30.38	promoter_AlaAT_OS_c30.65	3.3548e-03	CTCCTCC-	CTACTNCT
promoter_AlaAT_ZM_c30.39	promoter_AlaAT_OS_c30.27	1.0215e-04	GAGAGAGA	GAGRGAGN
promoter_AlaAT_ZM_c30.39	promoter_AlaAT_OS_c30.46	1.1709e-03	GAGAGAGA	-RGAGAGA
promoter_AlaAT_ZM_c30.40	promoter_AlaAT_OS_c30.53	7.7166e-05	TTTNTTTT	TTTATTTT
promoter_AlaAT_ZM_c30.40	promoter_AlaAT_OS_c30.159	8.2725e-03	AAAANAAA	-AAAGAC-
promoter_AlaAT_ZM_c30.42	promoter_AlaAT_OS_c30.27	8.8558e-03	YCYTCCTC	NCTCYCTC
promoter_AlaAT_ZM_c30.44	promoter_AlaAT_OS_c30.36	3.9883e-03	GGMGGNGG	SRCGGCG-
promoter_AlaAT_ZM_c30.46	promoter_AlaAT_OS_c30.46	2.7386e-03	AGAGRGNG	RGAGAGA-
promoter_AlaAT_ZM_c30.46	promoter_AlaAT_OS_c30.27	2.8038e-03	-CNCYCTCT	NCTCYCTC-
promoter_AlaAT_ZM_c30.56	promoter_AlaAT_OS_c30.151	8.7903e-03	GAGARGR	GATAGG-
promoter_AlaAT_ZM_c30.58	promoter_AlaAT_OS_c30.147	3.5747e-03	AYAAATA	ACGAAT-
promoter_AlaAT_ZM_c30.58	promoter_AlaAT_OS_c30.47	5.2024e-03	AYAAATA-	AAAAATAT
promoter_AlaAT_ZM_c30.58	promoter_AlaAT_OS_c30.35	8.5552e-03	AYAAATA-	ATATATAT
promoter_AlaAT_ZM_c30.59	promoter_AlaAT_OS_c30.40	1.4171e-04	TNTATTTT	TATATTTW
promoter_AlaAT_ZM_c30.59	promoter_AlaAT_OS_c30.53	1.0168e-03	TNTATTTT	TTTATTTT
promoter_AlaAT_ZM_c30.59	promoter_AlaAT_OS_c30.70	1.4634e-03	TNTATTTT	TATATNT-
promoter_AlaAT_ZM_c30.59	promoter_AlaAT_OS_c30.47	2.9966e-03	-AAAATANA	AAAAATAT-
promoter_AlaAT_ZM_c30.60	promoter_AlaAT_OS_c30.53	4.7185e-03	ATTTNTTT-	-TTTATTTT
promoter_AlaAT_ZM_c30.60	promoter_AlaAT_OS_c30.47	5.8422e-03	AAANAAAT	AAAAATAT
promoter_AlaAT_ZM_c30.62	promoter_AlaAT_OS_c30.138	4.2899e-03	CACGACN	AACGAC-
promoter_AlaAT_ZM_c30.62	promoter_AlaAT_OS_c30.130	9.9922e-03	NGTCGTG	TATCGT-
promoter_AlaAT_ZM_c30.66	promoter_AlaAT_OS_c30.53	2.2745e-04	AAAAKAA-	AAAATAAA
promoter_AlaAT_ZM_c30.66	promoter_AlaAT_OS_c30.159	2.6101e-03	AAAAKAA	-AAAGAC
promoter_AlaAT_ZM_c30.76	promoter_AlaAT_OS_c30.55	1.0675e-03	ACACAYAY	-CACACAC
promoter_AlaAT_ZM_c30.77	promoter_AlaAT_OS_c30.47	7.6952e-03	TAAWATA-	AAAAATAT
promoter_AlaAT_ZM_c30.81	promoter_AlaAT_OS_c30.55	8.8124e-04	ACACAYAM	-CACACAC
promoter_AlaAT_ZM_c30.82	promoter_AlaAT_OS_c30.53	2.1868e-03	TTTRKTT-	TTTATTTT
promoter_AlaAT_ZM_c30.86	promoter_AlaAT_OS_c30.83	5.3697e-04	TATTATWT	WATYATAT
promoter_AlaAT_ZM_c30.87	promoter_AlaAT_OS_c30.35	4.3359e-04	ACATATNT	ATATATAT
promoter_AlaAT_ZM_c30.87	promoter_AlaAT_OS_c30.91	1.3695e-03	ACATATNT	AAATATTT
promoter_AlaAT_ZM_c30.87	promoter_AlaAT_OS_c30.70	2.1441e-03	ACATATNT	ANATATA-
promoter_AlaAT_ZM_c30.89	promoter_AlaAT_OS_c30.164	5.2165e-03	TAGAKAT	-CGAGAT
promoter_AlaAT_ZM_c30.90	promoter_AlaAT_OS_c30.52	3.3337e-03	CGGCSAGG	CGRCGAS-
promoter_AlaAT_ZM_c30.90	promoter_AlaAT_OS_c30.33	8.8897e-03	CGGCSAGG	CGGCGNC-
promoter_AlaAT_ZM_c30.99	promoter_AlaAT_OS_c30.47	3.1793e-03	AAAAAAAT	AAAAATAT
promoter_AlaAT_ZM_c30.99	promoter_AlaAT_OS_c30.53	3.2441e-03	AAAAAAAT	AAAATAAA
promoter_AlaAT_ZM_c30.109	promoter_AlaAT_OS_c30.138	6.1848e-03	WTGTTGTT	--GTCGTT
promoter_AlaAT_ZM_c30.116	promoter_AlaAT_OS_c30.52	6.5213e-03	ACGAGGAC	-CGRCGAS
promoter_AlaAT_ZM_c30.116	promoter_AlaAT_OS_c30.112	6.8205e-03	ACGAGGAC	ACGATCAC
promoter_AlaAT_ZM_c30.116	promoter_AlaAT_OS_c30.110	8.5220e-03	-GTCCTCGT-	GGTGATCGTT
promoter_AlaAT_ZM_c30.121	promoter_AlaAT_OS_c30.6	9.1869e-03	TAKATACA	TWTNNAC-
promoter_AlaAT_ZM_c30.128	promoter_AlaAT_OS_c30.53	9.3790e-03	-AAACAWA	AAAATAAA
promoter_AlaAT_ZM_c30.130	promoter_AlaAT_OS_c30.143	8.0722e-03	AAASTTTA	--CGTTTA
promoter_AlaAT_ZM_c30.134	promoter_AlaAT_OS_c30.142	2.2498e-03	AAARGGAA	-AACGGA-
promoter_AlaAT_ZM_c30.143	promoter_AlaAT_OS_c30.91	1.3490e-03	-CATATTT	AAATATTT
promoter_AlaAT_ZM_c30.143	promoter_AlaAT_OS_c30.35	4.2608e-03	AAATATG-	ATATATAT
promoter_AlaAT_ZM_c30.152	promoter_AlaAT_OS_c30.53	3.2439e-03	TTTCGTTT	TTTATTTT
promoter_AlaAT_ZM_c30.168	promoter_AlaAT_OS_c30.130	6.4808e-03	TATTGTWT	TATCGT--
promoter_AlaAT_ZM_c30.168	promoter_AlaAT_OS_c30.111	9.3114e-03	--TATTGTWT	TCTACCNTAT
promoter_AlaAT_ZM_c30.172	promoter_AlaAT_OS_c30.83	8.4017e-03	AATTWTAG	WATYATAT
promoter_AlaAT_ZM_c30.177	promoter_AlaAT_OS_c30.109	7.5370e-03	CAAATCAA--	CGCATCGAAT
promoter_AlaAT_ZM_c30.181	promoter_AlaAT_OS_c30.121	4.4645e-03	SGTGGGCT	TATGGGCT
promoter_AlaAT_ZM_c30.185	promoter_AlaAT_OS_c30.170	2.7629e-03	CACAACGTGG	-CCAACG---
promoter_AlaAT_ZM_c30.185	promoter_AlaAT_OS_c30.136	3.2084e-03	CACAACGTGG	-ACATCG---
promoter_AlaAT_ZM_c30.185	promoter_AlaAT_OS_c30.124	4.3934e-03	CCACGTTGTG	-TCCGTTGG-
promoter_AlaAT_ZM_c30.185	promoter_AlaAT_OS_c30.117	5.3288e-03	CCACGTTGTG	--TCGATGCG
promoter_AlaAT_ZM_c30.185	promoter_AlaAT_OS_c30.118	5.3419e-03	CCACGTTGTG	CTACCTTA--
promoter_AlaAT_ZM_c30.186	promoter_AlaAT_OS_c30.136	3.4939e-03	CGGTGTACAC	CGATGT----
promoter_AlaAT_ZM_c30.186	promoter_AlaAT_OS_c30.6	4.3299e-03	GTGTACACCG	-TWTNNAC--
promoter_AlaAT_ZM_c30.187	promoter_AlaAT_OS_c30.124	9.2121e-04	GCAACGCACG	CCAACGGA--
promoter_AlaAT_ZM_c30.187	promoter_AlaAT_OS_c30.142	2.0511e-03	GCAACGCACG	--AACGGA--
promoter_AlaAT_ZM_c30.187	promoter_AlaAT_OS_c30.170	3.0026e-03	GCAACGCACG	CCAACG----
promoter_AlaAT_ZM_c30.187	promoter_AlaAT_OS_c30.115	4.6197e-03	CGTGCGTTGC	CGGGCATA--
promoter_AlaAT_ZM_c30.187	promoter_AlaAT_OS_c30.128	7.5301e-03	GCAACGCACG	GTAATGGA--
promoter_AlaAT_ZM_c30.188	promoter_AlaAT_OS_c30.115	4.0436e-03	CGGACACTGT	CGGGCATA--
promoter_AlaAT_ZM_c30.188	promoter_AlaAT_OS_c30.122	4.1580e-03	CGGACACTGT	CGGCCATA--
promoter_AlaAT_ZM_c30.189	promoter_AlaAT_OS_c30.159	2.2303e-03	TCAGAGACTC	--AAAGAC--
promoter_AlaAT_ZM_c30.189	promoter_AlaAT_OS_c30.171	2.3423e-03	TCAGAGACTC	----AGGCTC
promoter_AlaAT_ZM_c30.189	promoter_AlaAT_OS_c30.123	3.7039e-03	TCAGAGACTC	TAAACGAC--
promoter_AlaAT_ZM_c30.189	promoter_AlaAT_OS_c30.126	4.0563e-03	TCAGAGACTC	TTACCGAC--
promoter_AlaAT_ZM_c30.189	promoter_AlaAT_OS_c30.129	8.0459e-03	TCAGAGACTC	CTAAAGGC--
promoter_AlaAT_ZM_c30.190	promoter_AlaAT_OS_c30.6	2.3336e-03	CCTAGTCACC	--TWTNNAC-
promoter_AlaAT_ZM_c30.190	promoter_AlaAT_OS_c30.160	2.4770e-03	CCTAGTCACC	--TAGTCG--
promoter_AlaAT_ZM_c30.191	promoter_AlaAT_OS_c30.128	5.4724e-03	TTGAGTACAC	TCCATTAC--
promoter_AlaAT_ZM_c30.192	promoter_AlaAT_OS_c30.160	3.2530e-03	CGACTCAGAG	CGACTA----
promoter_AlaAT_ZM_c30.192	promoter_AlaAT_OS_c30.116	5.2409e-03	CGACTCAGAG	-GGCCCAAA-
promoter_AlaAT_ZM_c30.192	promoter_AlaAT_OS_c30.127	5.6967e-03	CGACTCAGAG	--GCCCAGAA
promoter_AlaAT_ZM_c30.193	promoter_AlaAT_OS_c30.134	2.7458e-03	GCGACTGTTG	-CTACCGGT-
promoter_AlaAT_ZM_c30.193	promoter_AlaAT_OS_c30.129	2.9988e-03	CAACAGTCGC	CTAAAGGC--
promoter_AlaAT_ZM_c30.193	promoter_AlaAT_OS_c30.113	3.9629e-03	CAACAGTCGC	--ACGATAGC
promoter_AlaAT_ZM_c30.193	promoter_AlaAT_OS_c30.160	4.2927e-03	GCGACTGTTG	-CGACTA---
promoter_AlaAT_ZM_c30.193	promoter_AlaAT_OS_c30.112	4.4906e-03	CAACAGTCGC	--ACGATCAC
promoter_AlaAT_ZM_c30.194	promoter_AlaAT_OS_c30.170	1.6536e-04	TGAGCCAACG	----CCAACG
promoter_AlaAT_ZM_c30.194	promoter_AlaAT_OS_c30.119	9.9476e-04	TGAGCCAACG	-GGGCCAAA-
promoter_AlaAT_ZM_c30.194	promoter_AlaAT_OS_c30.121	2.7224e-03	TGAGCCAACG	--AGCCCATA
promoter_AlaAT_ZM_c30.194	promoter_AlaAT_OS_c30.171	2.7522e-03	CGTTGGCTCA	---AGGCTC-
promoter_AlaAT_ZM_c30.194	promoter_AlaAT_OS_c30.116	3.9868e-03	TGAGCCAACG	-GGCCCAAA-
promoter_AlaAT_ZM_c30.195	promoter_AlaAT_OS_c30.136	2.0417e-03	ACAACGTCGG	---ACATCG-
promoter_AlaAT_ZM_c30.195	promoter_AlaAT_OS_c30.170	2.0698e-03	ACAACGTCGG	CCAACG----
promoter_AlaAT_ZM_c30.195	promoter_AlaAT_OS_c30.156	2.3890e-03	CCGACGTTGT	-CGAAGT---
promoter_AlaAT_ZM_c30.195	promoter_AlaAT_OS_c30.138	3.1451e-03	ACAACGTCGG	--AACGAC--
promoter_AlaAT_ZM_c30.195	promoter_AlaAT_OS_c30.124	3.8390e-03	ACAACGTCGG	CCAACGGA--
promoter_AlaAT_ZM_c30.196	promoter_AlaAT_OS_c30.113	4.7519e-03	GACAGTATCC	-ACGATAGC-
promoter_AlaAT_ZM_c30.196	promoter_AlaAT_OS_c30.132	4.7763e-03	GGATACTGTC	--TTACCGTA
promoter_AlaAT_ZM_c30.196	promoter_AlaAT_OS_c30.120	5.3216e-03	GACAGTATCC	--CTATAGCC
promoter_AlaAT_ZM_c30.196	promoter_AlaAT_OS_c30.126	6.8737e-03	GACAGTATCC	GTCGGTAA--
promoter_AlaAT_ZM_c30.197	promoter_AlaAT_OS_c30.145	1.8492e-03	ACAGAGTCCG	---AAGTCC-
promoter_AlaAT_ZM_c30.197	promoter_AlaAT_OS_c30.163	3.4193e-03	CGGACTCTGT	CGGAAT----
promoter_AlaAT_ZM_c30.197	promoter_AlaAT_OS_c30.129	6.5894e-03	CGGACTCTGT	--GCCTTTAG
promoter_AlaAT_ZM_c30.199	promoter_AlaAT_OS_c30.171	2.7846e-03	AGTCTCTG	AGGCTC--
promoter_AlaAT_ZM_c30.199	promoter_AlaAT_OS_c30.159	2.9113e-03	CAGAGACT	-AAAGAC-
promoter_AlaAT_ZM_c30.199	promoter_AlaAT_OS_c30.109	5.1428e-03	--CAGAGACT	CGCATCGAAT
promoter_AlaAT_ZM_c30.200	promoter_AlaAT_OS_c30.142	2.0108e-03	CAACGGTC	-AACGGA-
promoter_AlaAT_ZM_c30.200	promoter_AlaAT_OS_c30.172	4.1195e-03	CAACGGTC	-AACGAT-
promoter_AlaAT_ZM_c30.200	promoter_AlaAT_OS_c30.124	5.1462e-03	-CAACGGTC	CCAACGGA-
promoter_AlaAT_ZM_c30.200	promoter_AlaAT_OS_c30.111	7.5440e-03	-CAACGGTC-	TCTACCNTAT
promoter_AlaAT_ZM_c30.200	promoter_AlaAT_OS_c30.110	8.8130e-03	CAACGGTC---	-AACGATCACC
promoter_AlaAT_ZM_c30.201	promoter_AlaAT_OS_c30.170	3.3211e-03	ACACAACG	--CCAACG
promoter_AlaAT_ZM_c30.201	promoter_AlaAT_OS_c30.136	4.7524e-03	CGTTGTGT	CGATGT--
promoter_AlaAT_ZM_c30.204	promoter_AlaAT_OS_c30.170	3.3438e-03	CACAACGT	-CCAACG-
promoter_AlaAT_ZM_c30.204	promoter_AlaAT_OS_c30.136	3.9634e-03	ACGTTGTG	-CGATGT-
promoter_AlaAT_ZM_c30.204	promoter_AlaAT_OS_c30.109	5.3203e-03	CACAACGT--	CGCATCGAAT
promoter_AlaAT_ZM_c30.204	promoter_AlaAT_OS_c30.117	6.3900e-03	CACAACGT	CGCATCGA
promoter_AlaAT_ZM_c30.205	promoter_AlaAT_OS_c30.108	4.0306e-03	-TGTGAGTC-	TTTTGGGCCG
promoter_AlaAT_ZM_c30.205	promoter_AlaAT_OS_c30.116	4.8252e-03	GACTCACA	GGCCCAAA
promoter_AlaAT_ZM_c30.206	promoter_AlaAT_OS_c30.158	3.2869e-03	GCGCAACC	--GGAACC
promoter_AlaAT_ZM_c30.206	promoter_AlaAT_OS_c30.108	4.8766e-03	--GCGCAACC	CGGCCCAAAA
promoter_AlaAT_ZM_c30.207	promoter_AlaAT_OS_c30.166	3.7218e-03	CGNTTGCG	--AATGCG
promoter_AlaAT_ZM_c30.207	promoter_AlaAT_OS_c30.163	5.1027e-03	CGCAANCG	CGGAAT--
promoter_AlaAT_ZM_c30.207	promoter_AlaAT_OS_c30.154	6.6277e-03	CGNTTGCG	--ATTACG
promoter_AlaAT_ZM_c30.207	promoter_AlaAT_OS_c30.113	7.1467e-03	-CGNTTGCG	ACGATAGC-
promoter_AlaAT_ZM_c30.207	promoter_AlaAT_OS_c30.110	9.3076e-03	--CGNTTGCG	AACGATCACC
promoter_AlaAT_ZM_c30.208	promoter_AlaAT_OS_c30.156	1.7942e-04	CGAAGTCT	CGAAGT--
promoter_AlaAT_ZM_c30.208	promoter_AlaAT_OS_c30.136	2.0290e-03	AGACTTCG	--ACATCG
promoter_AlaAT_ZM_c30.208	promoter_AlaAT_OS_c30.145	2.6893e-03	CGAAGTCT	--AAGTCC
promoter_AlaAT_ZM_c30.209	promoter_AlaAT_OS_c30.127	6.6585e-03	ACTCAGAG	GCCCAGAA
promoter_AlaAT_ZM_c30.210	promoter_AlaAT_OS_c30.110	5.9352e-03	-GTCAGAGT-	GGTGATCGTT
promoter_AlaAT_ZM_c30.210	promoter_AlaAT_OS_c30.112	9.4725e-03	ACTCTGAC	ACGATCAC
promoter_AlaAT_ZM_c30.212	promoter_AlaAT_OS_c30.136	2.8951e-03	CGCTGTAC	CGATGT--
promoter_AlaAT_ZM_c30.212	promoter_AlaAT_OS_c30.114	5.1229e-03	CGCTGTAC	ATCTGGAC
promoter_AlaAT_ZM_c30.212	promoter_AlaAT_OS_c30.120	8.9237e-03	GTACAGCG	CTATAGCC
promoter_AlaAT_ZM_c30.212	promoter_AlaAT_OS_c30.131	9.8717e-03	GTACAGCG	GTATGGCC
promoter_AlaAT_ZM_c30.213	promoter_AlaAT_OS_c30.111	4.3718e-03	ACGTGGTA--	ATANGGTAGA
promoter_AlaAT_ZM_c30.214	promoter_AlaAT_OS_c30.159	3.0783e-03	AGTCTGTA	-GTCTTT-
promoter_AlaAT_ZM_c30.214	promoter_AlaAT_OS_c30.111	6.3416e-03	AGTCTGTA--	ATANGGTAGA
promoter_AlaAT_ZM_c30.214	promoter_AlaAT_OS_c30.121	8.3862e-03	AGTCTGTA	AGCCCATA
promoter_AlaAT_ZM_c30.214	promoter_AlaAT_OS_c30.126	9.4020e-03	-TACAGACT	TTACCGAC-
promoter_AlaAT_ZM_c30.215	promoter_AlaAT_OS_c30.143	6.0276e-04	CGTGTA	CGTTTA
promoter_AlaAT_ZM_c30.215	promoter_AlaAT_OS_c30.123	4.9881e-03	--CGTGTA	GTCGTTTA
promoter_AlaAT_ZM_c30.216	promoter_AlaAT_OS_c30.169	6.3704e-03	GTCTCA	GTTACA
promoter_AlaAT_ZM_c30.216	promoter_AlaAT_OS_c30.164	9.5049e-03	TGAGAC	CGAGAT
promoter_AlaAT_ZM_c30.217	promoter_AlaAT_OS_c30.113	1.5677e-03	GGTTTCGT	GCTATCGT
promoter_AlaAT_ZM_c30.217	promoter_AlaAT_OS_c30.158	2.4012e-03	ACGAAACC	--GGAACC
promoter_AlaAT_ZM_c30.217	promoter_AlaAT_OS_c30.147	3.7158e-03	ACGAAACC	ACGAAT--
promoter_AlaAT_ZM_c30.217	promoter_AlaAT_OS_c30.130	3.9833e-03	GGTTTCGT	--TATCGT
promoter_AlaAT_ZM_c30.218	promoter_AlaAT_OS_c30.111	1.4976e-03	--TACCGAGT	TCTACCNTAT
promoter_AlaAT_ZM_c30.218	promoter_AlaAT_OS_c30.109	5.7519e-03	ACTCGGTA--	ATTCGATGCG
promoter_AlaAT_ZM_c30.218	promoter_AlaAT_OS_c30.126	6.3016e-03	-TACCGAGT	TTACCGAC-
promoter_AlaAT_ZM_c30.219	promoter_AlaAT_OS_c30.151	8.0402e-04	CCTAAC	CCTATC
promoter_AlaAT_ZM_c30.220	promoter_AlaAT_OS_c30.133	6.0945e-04	AANTGCCC	AATGGGCC
promoter_AlaAT_ZM_c30.220	promoter_AlaAT_OS_c30.173	3.4690e-03	AANTGCCC	-ATTACC-
promoter_AlaAT_ZM_c30.222	promoter_AlaAT_OS_c30.109	8.3025e-03	CGCTGAGA--	CGCATCGAAT
promoter_AlaAT_ZM_c30.223	promoter_AlaAT_OS_c30.108	2.2431e-03	--GCGCAA--	CGGCCCAAAA
promoter_AlaAT_ZM_c30.223	promoter_AlaAT_OS_c30.116	2.7507e-03	-GCGCAA-	GGCCCAAA
promoter_AlaAT_ZM_c30.223	promoter_AlaAT_OS_c30.148	5.2049e-03	GCGCAA	GTCCAA
promoter_AlaAT_ZM_c30.224	promoter_AlaAT_OS_c30.142	5.3483e-04	AACGGT	AACGGA
promoter_AlaAT_ZM_c30.224	promoter_AlaAT_OS_c30.172	7.4812e-04	ACCGTT	ATCGTT
promoter_AlaAT_ZM_c30.224	promoter_AlaAT_OS_c30.134	1.6759e-03	--ACCGTT	CTACCGGT
promoter_AlaAT_ZM_c30.224	promoter_AlaAT_OS_c30.124	3.4176e-03	--AACGGT	CCAACGGA
promoter_AlaAT_ZM_c30.224	promoter_AlaAT_OS_c30.111	3.5986e-03	---ACCGTT-	TCTACCNTAT
promoter_AlaAT_ZM_c30.225	promoter_AlaAT_OS_c30.170	4.9992e-04	ACAACG	CCAACG
promoter_AlaAT_ZM_c30.225	promoter_AlaAT_OS_c30.136	7.2146e-04	CGTTGT	CGATGT
promoter_AlaAT_ZM_c30.225	promoter_AlaAT_OS_c30.124	3.0429e-03	ACAACG--	CCAACGGA
promoter_AlaAT_ZM_c30.226	promoter_AlaAT_OS_c30.114	3.0211e-03	GTACAG--	GTCCAGAT
promoter_AlaAT_ZM_c30.226	promoter_AlaAT_OS_c30.148	8.4423e-03	GTACAG	GTCCAA
promoter_AlaAT_ZM_c30.227	promoter_AlaAT_OS_c30.127	3.8302e-03	-TCTGAG-	TTCTGGGC
promoter_AlaAT_ZM_c30.228	promoter_AlaAT_OS_c30.136	8.9258e-06	ACATCG	ACATCG
promoter_AlaAT_ZM_c30.228	promoter_AlaAT_OS_c30.156	4.4245e-04	CGATGT	CGAAGT
promoter_AlaAT_ZM_c30.228	promoter_AlaAT_OS_c30.109	1.7079e-03	-ACATCG---	CGCATCGAAT
promoter_AlaAT_ZM_c30.228	promoter_AlaAT_OS_c30.117	1.9508e-03	-ACATCG-	CGCATCGA
promoter_AlaAT_ZM_c30.228	promoter_AlaAT_OS_c30.170	7.2852e-03	ACATCG	CCAACG
promoter_AlaAT_ZM_c30.229	promoter_AlaAT_OS_c30.171	8.3586e-03	AGTCTG	AGGCTC
promoter_AlaAT_ZM_c30.229	promoter_AlaAT_OS_c30.163	8.7746e-03	CAGACT	CGGAAT
promoter_AlaAT_ZM_c30.230	promoter_AlaAT_OS_c30.145	6.9642e-03	GAGTAC	AAGTCC
promoter_AlaAT_ZM_c30.230	promoter_AlaAT_OS_c30.149	8.6346e-03	GAGTAC	GATCAC
promoter_AlaAT_ZM_c30.232	promoter_AlaAT_OS_c30.6	9.2318e-03	-GTATAC	TWTNNAC
promoter_AlaAT_ZM_c30.233	promoter_AlaAT_OS_c30.142	9.9084e-06	AACGGA	AACGGA
promoter_AlaAT_ZM_c30.233	promoter_AlaAT_OS_c30.124	2.4062e-04	--AACGGA	CCAACGGA
promoter_AlaAT_ZM_c30.233	promoter_AlaAT_OS_c30.128	5.5422e-03	TCCGTT--	TCCATTAC
promoter_AlaAT_ZM_c30.233	promoter_AlaAT_OS_c30.134	9.1629e-03	--AACGGA	CTACCGGT
promoter_AlaAT_ZM_c30.234	promoter_AlaAT_OS_c30.142	4.4006e-04	TGCGTT	TCCGTT
promoter_AlaAT_ZM_c30.234	promoter_AlaAT_OS_c30.124	2.7586e-03	--AACGCA	CCAACGGA
promoter_AlaAT_ZM_c30.234	promoter_AlaAT_OS_c30.166	6.1035e-03	AACGCA	AATGCG
promoter_AlaAT_ZM_c30.235	promoter_AlaAT_OS_c30.118	1.7877e-04	CTACCT--	CTACCTTA
promoter_AlaAT_ZM_c30.235	promoter_AlaAT_OS_c30.111	1.2268e-03	-CTACCT---	TCTACCNTAT
promoter_AlaAT_ZM_c30.235	promoter_AlaAT_OS_c30.134	2.3550e-03	--AGGTAG	ACCGGTAG
promoter_AlaAT_ZM_c30.236	promoter_AlaAT_OS_c30.156	8.2409e-06	ACTTCG	ACTTCG
promoter_AlaAT_ZM_c30.236	promoter_AlaAT_OS_c30.136	2.7222e-04	CGAAGT	CGATGT
promoter_AlaAT_ZM_c30.236	promoter_AlaAT_OS_c30.164	7.5713e-03	CGAAGT	CGAGAT
promoter_AlaAT_ZM_c30.236	promoter_AlaAT_OS_c30.26	9.6048e-03	ACTTCG--	ACTTCTTA
promoter_AlaAT_ZM_c30.237	promoter_AlaAT_OS_c30.121	1.3990e-03	AGCCTA--	AGCCCATA
promoter_AlaAT_ZM_c30.237	promoter_AlaAT_OS_c30.171	3.3475e-03	TAGGCT-	-AGGCTC
promoter_AlaAT_ZM_c30.237	promoter_AlaAT_OS_c30.160	7.4158e-03	AGCCTA	CGACTA
promoter_AlaAT_ZM_c30.237	promoter_AlaAT_OS_c30.144	8.4957e-03	AGCCTA	ACCTTA
promoter_AlaAT_ZM_c30.238	promoter_AlaAT_OS_c30.113	3.0292e-03	-CAATCG-	GCTATCGT
promoter_AlaAT_ZM_c30.238	promoter_AlaAT_OS_c30.170	5.4306e-03	CAATCG	CCAACG
promoter_AlaAT_ZM_c30.238	promoter_AlaAT_OS_c30.136	5.6895e-03	CGATTG	CGATGT
promoter_AlaAT_ZM_c30.239	promoter_AlaAT_OS_c30.149	6.7108e-03	GTACAC	GATCAC
promoter_AlaAT_ZM_c30.239	promoter_AlaAT_OS_c30.148	9.4948e-03	GTACAC	GTCCAA
promoter_AlaAT_ZM_c30.239	promoter_AlaAT_OS_c30.6	9.6031e-03	-GTACAC	TWTNNAC
promoter_AlaAT_ZM_c30.240	promoter_AlaAT_OS_c30.164	4.9527e-04	ATGTCG	ATCTCG
promoter_AlaAT_ZM_c30.240	promoter_AlaAT_OS_c30.160	6.7765e-03	CGACAT	CGACTA
promoter_AlaAT_ZM_c30.240	promoter_AlaAT_OS_c30.136	7.1890e-03	ATGTCG	ACATCG
promoter_AlaAT_ZM_c30.241	promoter_AlaAT_OS_c30.108	1.3248e-03	-TGCCCA---	CGGCCCAAAA
promoter_AlaAT_ZM_c30.241	promoter_AlaAT_OS_c30.116	1.5842e-03	TGCCCA--	GGCCCAAA
promoter_AlaAT_ZM_c30.241	promoter_AlaAT_OS_c30.133	1.7705e-03	--TGGGCA	AATGGGCC
promoter_AlaAT_ZM_c30.241	promoter_AlaAT_OS_c30.121	1.8645e-03	TGCCCA--	AGCCCATA
promoter_AlaAT_ZM_c30.242	promoter_AlaAT_OS_c30.6	4.3409e-03	-AGTCAC	TWTNNAC
promoter_AlaAT_ZM_c30.242	promoter_AlaAT_OS_c30.171	5.7651e-03	GTGACT	GAGCCT
promoter_AlaAT_ZM_c30.242	promoter_AlaAT_OS_c30.149	6.0376e-03	AGTCAC	GATCAC
promoter_AlaAT_ZM_c30.243	promoter_AlaAT_OS_c30.52	9.4504e-03	-CACGAG	CGRCGAS
promoter_AlaAT_ZM_c30.244	promoter_AlaAT_OS_c30.115	1.6397e-03	CGGTCA--	CGGGCATA
promoter_AlaAT_ZM_c30.244	promoter_AlaAT_OS_c30.122	2.1117e-03	--TGACCG	TATGGCCG
promoter_AlaAT_ZM_c30.244	promoter_AlaAT_OS_c30.126	3.6398e-03	TGACCG--	TTACCGAC
promoter_AlaAT_ZM_c30.244	promoter_AlaAT_OS_c30.112	4.1285e-03	-TGACCG-	GTGATCGT
promoter_AlaAT_ZM_c30.244	promoter_AlaAT_OS_c30.110	4.3522e-03	--TGACCG--	GGTGATCGTT
promoter_AlaAT_ZM_c30.245	promoter_AlaAT_OS_c30.164	4.8053e-04	CGGGAT	CGAGAT
promoter_AlaAT_ZM_c30.245	promoter_AlaAT_OS_c30.163	6.9912e-04	CGGGAT	CGGAAT
promoter_AlaAT_ZM_c30.245	promoter_AlaAT_OS_c30.154	9.1824e-03	CGGGAT	CGTAAT
promoter_AlaAT_ZM_c30.246	promoter_AlaAT_OS_c30.126	1.2586e-03	--ACCTAC	TTACCGAC
promoter_AlaAT_ZM_c30.246	promoter_AlaAT_OS_c30.138	4.4249e-03	ACCTAC	AACGAC
promoter_AlaAT_ZM_c30.246	promoter_AlaAT_OS_c30.144	6.7470e-03	GTAGGT	TAAGGT
promoter_AlaAT_ZM_c30.248	promoter_AlaAT_OS_c30.136	7.3649e-04	CGGTGT	CGATGT
promoter_AlaAT_ZM_c30.248	promoter_AlaAT_OS_c30.170	6.1621e-03	CGGTGT	CGTTGG
promoter_AlaAT_ZM_c30.248	promoter_AlaAT_OS_c30.55	9.2582e-03	-ACACCG	CACACAC
promoter_AlaAT_ZM_c30.249	promoter_AlaAT_OS_c30.173	5.9294e-04	GGCAAT	GGTAAT
promoter_AlaAT_ZM_c30.249	promoter_AlaAT_OS_c30.131	1.7395e-03	--ATTGCC	GTATGGCC
promoter_AlaAT_ZM_c30.249	promoter_AlaAT_OS_c30.120	2.3408e-03	GGCAAT--	GGCTATAG
promoter_AlaAT_ZM_c30.249	promoter_AlaAT_OS_c30.122	2.3830e-03	-GGCAAT-	CGGCCATA
promoter_AlaAT_ZM_c30.251	promoter_AlaAT_OS_c30.134	2.4353e-03	--ACCTGT	CTACCGGT
promoter_AlaAT_ZM_c30.251	promoter_AlaAT_OS_c30.144	9.9303e-03	ACCTGT	ACCTTA
promoter_AlaAT_ZM_c30.252	promoter_AlaAT_OS_c30.147	5.0328e-04	ACGAAA	ACGAAT
promoter_AlaAT_ZM_c30.252	promoter_AlaAT_OS_c30.130	6.1309e-04	TTTCGT	TATCGT
promoter_AlaAT_ZM_c30.252	promoter_AlaAT_OS_c30.113	4.0900e-03	ACGAAA--	ACGATAGC
promoter_AlaAT_ZM_c30.252	promoter_AlaAT_OS_c30.108	9.9883e-03	---ACGAAA-	CGGCCCAAAA
promoter_AlaAT_ZM_c30.254	promoter_AlaAT_OS_c30.170	7.2885e-03	CAAGCG	CCAACG
promoter_AlaAT_ZM_c30.254	promoter_AlaAT_OS_c30.124	9.9705e-03	-CAAGCG-	CCAACGGA
promoter_AlaAT_ZM_c30.255	promoter_AlaAT_OS_c30.171	6.4782e-03	TGACTC	AGGCTC
promoter_AlaAT_ZM_c30.255	promoter_AlaAT_OS_c30.145	8.4141e-03	GAGTCA	AAGTCC
promoter_AlaAT_ZM_c30.256	promoter_AlaAT_OS_c30.160	2.8894e-03	GCGACT-	-CGACTA
promoter_AlaAT_ZM_c30.256	promoter_AlaAT_OS_c30.171	5.5977e-03	AGTCGC	AGGCTC
promoter_AlaAT_ZM_c30.258	promoter_AlaAT_OS_c30.145	2.4527e-04	TAGTCC	AAGTCC
motif_1_id	motif_2_id	p_value	motif_1_cons	motif_2_cons
5UTR_AlaAT_ZM_c30.33	5UTR_AlaAT_OS_c30.19	2.4021e-06	RGGGCGACGA	GAGNGGANGG
5UTR_AlaAT_ZM_c30.34	5UTR_AlaAT_OS_c30.56	3.8756e-03	GAGGGTTT	--GGGTTY
5UTR_AlaAT_ZM_c30.34	5UTR_AlaAT_OS_c30.58	7.0090e-03	GAGGGTTT	--GGGTTG
5UTR_AlaAT_ZM_c30.35	5UTR_AlaAT_OS_c30.19	3.6330e-03	CNCGCCTC--	CCNTCCNCTC
5UTR_AlaAT_ZM_c30.39	5UTR_AlaAT_OS_c30.48	6.7007e-03	TAGGGNTT	TGGGGC--
5UTR_AlaAT_ZM_c30.39	5UTR_AlaAT_OS_c30.56	8.8869e-03	TAGGGNTT	--GGGTTY
5UTR_AlaAT_ZM_c30.45	5UTR_AlaAT_OS_c30.56	7.5303e-04	GGGTTT	GGGTTY
5UTR_AlaAT_ZM_c30.45	5UTR_AlaAT_OS_c30.58	1.7772e-03	AAACCC	CAACCC
5UTR_AlaAT_ZM_c30.48	5UTR_AlaAT_OS_c30.49	1.7904e-03	TCGCCC	CCGCCC
5UTR_AlaAT_ZM_c30.48	5UTR_AlaAT_OS_c30.45	6.5293e-03	GGGCGA	CGGGGA
5UTR_AlaAT_ZM_c30.48	5UTR_AlaAT_OS_c30.34	9.6010e-03	GGGCGA	GNGCGG
5UTR_AlaAT_ZM_c30.51	5UTR_AlaAT_OS_c30.55	8.6792e-03	GAGGCC	GTGGGC
5UTR_AlaAT_ZM_c30.53	5UTR_AlaAT_OS_c30.40	9.7983e-03	GGCGGG	GGTCGG
5UTR_AlaAT_ZM_c30.58	5UTR_AlaAT_OS_c30.42	1.0621e-03	GATTGG	GATCGG
5UTR_AlaAT_ZM_c30.58	5UTR_AlaAT_OS_c30.40	7.6386e-03	CCAATC	CCGACC
5UTR_AlaAT_ZM_c30.62	5UTR_AlaAT_OS_c30.34	5.2549e-03	GCGCGA	GNGCGG
5UTR_AlaAT_ZM_c30.66	5UTR_AlaAT_OS_c30.19	4.8755e-03	---GGGACG-	GAGNGGANGG
5UTR_AlaAT_ZM_c30.66	5UTR_AlaAT_OS_c30.58	9.3109e-03	GGGACG	GGGTTG
motif_1_id	motif_2_id	p_value	motif_1_cons	motif_2_cons
-
motif_1_id	motif_2_id	p_value	motif_1_cons	motif_2_cons
CDS_AlaAT_ZM_c30.7	CDS_AlaAT_OS_c30.28	1.0169e-03	GGNGGMGG	GGAGGCG-
CDS_AlaAT_ZM_c30.24	CDS_AlaAT_OS_c30.101	7.1245e-03	-AGGAAG	TAGGAA-
CDS_AlaAT_ZM_c30.77	CDS_AlaAT_OS_c30.67	1.4628e-04	GNATATGCCT	--ATATACCA
CDS_AlaAT_ZM_c30.77	CDS_AlaAT_OS_c30.66	4.1056e-04	GNATATGCCT	-TCTAAGCT-
CDS_AlaAT_ZM_c30.77	CDS_AlaAT_OS_c30.58	8.2339e-04	AGGCATATNC	TTGCCTAT--
CDS_AlaAT_ZM_c30.77	CDS_AlaAT_OS_c30.71	1.0107e-03	GNATATGCCT	--TTAAGCCA
CDS_AlaAT_ZM_c30.80	CDS_AlaAT_OS_c30.94	8.8273e-03	TTATGTGA	-TGTGTT-
CDS_AlaAT_ZM_c30.81	CDS_AlaAT_OS_c30.66	3.3669e-03	GGCATATA	AGCTTAGA
CDS_AlaAT_ZM_c30.86	CDS_AlaAT_OS_c30.66	8.0294e-03	CCCAAGGT	TCTAAGCT
CDS_AlaAT_ZM_c30.87	CDS_AlaAT_OS_c30.80	5.0539e-03	GGGTTNTT	TGGTTA--
CDS_AlaAT_ZM_c30.88	CDS_AlaAT_OS_c30.94	6.7123e-03	TCTGTATA	TGTGTT--
CDS_AlaAT_ZM_c30.90	CDS_AlaAT_OS_c30.100	3.2835e-03	GATACNAA	-ATACCA-
CDS_AlaAT_ZM_c30.91	CDS_AlaAT_OS_c30.58	4.3700e-03	CTGAGNAT	TTGCCTAT
CDS_AlaAT_ZM_c30.91	CDS_AlaAT_OS_c30.92	7.4234e-03	ATNCTCAG	-TACCCA-
CDS_AlaAT_ZM_c30.92	CDS_AlaAT_OS_c30.67	1.4935e-03	CTATGCCA	ATATACCA
CDS_AlaAT_ZM_c30.92	CDS_AlaAT_OS_c30.71	1.5238e-03	CTATGCCA	TTAAGCCA
CDS_AlaAT_ZM_c30.92	CDS_AlaAT_OS_c30.86	2.9586e-03	TGGCATAG	--GCTTAG
CDS_AlaAT_ZM_c30.93	CDS_AlaAT_OS_c30.66	1.7382e-03	ANCTTGAA	AGCTTAGA
CDS_AlaAT_ZM_c30.94	CDS_AlaAT_OS_c30.94	6.4239e-03	CATACAAA	--AACACA
CDS_AlaAT_ZM_c30.94	CDS_AlaAT_OS_c30.100	7.3042e-03	CATACAAA	-ATACCA-
CDS_AlaAT_ZM_c30.94	CDS_AlaAT_OS_c30.84	7.8709e-03	CATACAAA	-GTACAA-
CDS_AlaAT_ZM_c30.94	CDS_AlaAT_OS_c30.91	9.3655e-03	CATACAAA	CTTACA--
CDS_AlaAT_ZM_c30.95	CDS_AlaAT_OS_c30.94	2.5907e-03	AATACAGC	AACACA--
CDS_AlaAT_ZM_c30.96	CDS_AlaAT_OS_c30.94	2.8260e-03	CCTGTATT	--TGTGTT
CDS_AlaAT_ZM_c30.102	CDS_AlaAT_OS_c30.91	1.1159e-03	AGTAAG	TGTAAG
CDS_AlaAT_ZM_c30.102	CDS_AlaAT_OS_c30.75	8.9534e-03	AGTAAG	GGTAAT
CDS_AlaAT_ZM_c30.103	CDS_AlaAT_OS_c30.75	1.1644e-03	GGTACT	GGTAAT
CDS_AlaAT_ZM_c30.105	CDS_AlaAT_OS_c30.67	5.1174e-03	-TATAGC-	ATATACCA
CDS_AlaAT_ZM_c30.106	CDS_AlaAT_OS_c30.91	1.3277e-03	TGTATG	TGTAAG
CDS_AlaAT_ZM_c30.106	CDS_AlaAT_OS_c30.94	4.4781e-03	TGTATG	TGTGTT
CDS_AlaAT_ZM_c30.107	CDS_AlaAT_OS_c30.91	7.9830e-03	CKCAAG	TGTAAG
CDS_AlaAT_ZM_c30.108	CDS_AlaAT_OS_c30.94	3.8026e-04	ATCACA	AACACA
CDS_AlaAT_ZM_c30.108	CDS_AlaAT_OS_c30.105	5.2954e-03	TGTGAT	TGTTAC
CDS_AlaAT_ZM_c30.108	CDS_AlaAT_OS_c30.100	7.0814e-03	ATCACA	ATACCA
CDS_AlaAT_ZM_c30.109	CDS_AlaAT_OS_c30.80	1.4625e-03	TAACCT	TAACCA
CDS_AlaAT_ZM_c30.109	CDS_AlaAT_OS_c30.90	2.5136e-03	AGGTTA	AGGGTT
CDS_AlaAT_ZM_c30.109	CDS_AlaAT_OS_c30.66	5.2551e-03	AGGTTA--	AGCTTAGA
CDS_AlaAT_ZM_c30.109	CDS_AlaAT_OS_c30.96	8.2113e-03	TAACCT	AACCCT
CDS_AlaAT_ZM_c30.110	CDS_AlaAT_OS_c30.94	1.4692e-03	TTTGTA	TGTGTT
CDS_AlaAT_ZM_c30.110	CDS_AlaAT_OS_c30.84	4.3716e-03	TTTGTA-	-TTGTAC
CDS_AlaAT_ZM_c30.113	CDS_AlaAT_OS_c30.94	4.6124e-03	CAGACA	AACACA
CDS_AlaAT_ZM_c30.113	CDS_AlaAT_OS_c30.93	7.6531e-03	CAGACA	TAGCCA
CDS_AlaAT_ZM_c30.115	CDS_AlaAT_OS_c30.105	6.3769e-03	TATTAT	TGTTAC
CDS_AlaAT_ZM_c30.115	CDS_AlaAT_OS_c30.100	6.7056e-03	ATAATA	ATACCA
CDS_AlaAT_ZM_c30.117	CDS_AlaAT_OS_c30.101	3.3929e-04	AAGGAA	TAGGAA
CDS_AlaAT_ZM_c30.117	CDS_AlaAT_OS_c30.88	9.4852e-03	AAGGAA	TTGGAA
CDS_AlaAT_ZM_c30.118	CDS_AlaAT_OS_c30.66	2.4085e-03	--CATAGA	AGCTTAGA
CDS_AlaAT_ZM_c30.120	CDS_AlaAT_OS_c30.89	6.5538e-03	AATGTC	ACTGTT
CDS_AlaAT_ZM_c30.124	CDS_AlaAT_OS_c30.86	7.8791e-03	GCTCAC	GCTTAG
CDS_AlaAT_ZM_c30.126	CDS_AlaAT_OS_c30.67	4.3279e-03	ATATCC--	ATATACCA
CDS_AlaAT_ZM_c30.126	CDS_AlaAT_OS_c30.100	8.0422e-03	GGATAT	TGGTAT
CDS_AlaAT_ZM_c30.128	CDS_AlaAT_OS_c30.86	8.1706e-03	ACTCAG	GCTTAG
CDS_AlaAT_ZM_c30.129	CDS_AlaAT_OS_c30.88	5.5663e-04	TGCCAA	TTCCAA
CDS_AlaAT_ZM_c30.129	CDS_AlaAT_OS_c30.58	5.3128e-03	-TTGGCA-	ATAGGCAA
CDS_AlaAT_ZM_c30.129	CDS_AlaAT_OS_c30.101	8.2687e-03	TTGGCA	TAGGAA
CDS_AlaAT_ZM_c30.129	CDS_AlaAT_OS_c30.93	9.2315e-03	TTGGCA	TAGCCA
CDS_AlaAT_ZM_c30.130	CDS_AlaAT_OS_c30.79	9.9763e-04	TTTAAC	TGTAAC
CDS_AlaAT_ZM_c30.130	CDS_AlaAT_OS_c30.105	3.4106e-03	TTTAAC	TGTTAC
CDS_AlaAT_ZM_c30.130	CDS_AlaAT_OS_c30.84	3.5890e-03	GTTAAA	GTACAA
CDS_AlaAT_ZM_c30.130	CDS_AlaAT_OS_c30.75	6.2966e-03	GTTAAA	GGTAAT
CDS_AlaAT_ZM_c30.132	CDS_AlaAT_OS_c30.88	8.7735e-03	ATCCAG	TTCCAA
CDS_AlaAT_ZM_c30.135	CDS_AlaAT_OS_c30.67	6.0306e-03	-GGTAGA-	TGGTATAT
CDS_AlaAT_ZM_c30.135	CDS_AlaAT_OS_c30.20	6.2983e-03	GGTAGA-	GGANGAG
CDS_AlaAT_ZM_c30.137	CDS_AlaAT_OS_c30.100	2.6762e-04	TGTTAT	TGGTAT
CDS_AlaAT_ZM_c30.137	CDS_AlaAT_OS_c30.105	4.8677e-04	ATAACA	GTAACA
CDS_AlaAT_ZM_c30.137	CDS_AlaAT_OS_c30.67	2.8034e-03	--ATAACA	ATATACCA
CDS_AlaAT_ZM_c30.137	CDS_AlaAT_OS_c30.94	3.4670e-03	TGTTAT	TGTGTT
CDS_AlaAT_ZM_c30.138	CDS_AlaAT_OS_c30.75	1.3264e-03	GGTTAT	GGTAAT
CDS_AlaAT_ZM_c30.138	CDS_AlaAT_OS_c30.80	4.2266e-03	ATAACC-	-TAACCA
motif_1_id	motif_2_id	p_value	motif_1_cons	motif_2_cons
intron_AlaAT_ZM_c30.1	intron_AlaAT_OS_c30.3	1.5042e-05	TTTTTNTT	TTTTTTTT
intron_AlaAT_ZM_c30.2	intron_AlaAT_OS_c30.12	7.3897e-06	AWATATAT	ATATATAT
intron_AlaAT_ZM_c30.2	intron_AlaAT_OS_c30.31	3.6011e-04	AWATATAT	-AATATAT
intron_AlaAT_ZM_c30.3	intron_AlaAT_OS_c30.3	3.8222e-06	TTTTTTTT	TTTTTTTT
intron_AlaAT_ZM_c30.7	intron_AlaAT_OS_c30.3	1.0890e-03	TTTKTTTC	TTTTTTTT
intron_AlaAT_ZM_c30.12	intron_AlaAT_OS_c30.3	7.2838e-04	AAAAAGAA	AAAAAAAA
intron_AlaAT_ZM_c30.13	intron_AlaAT_OS_c30.31	8.2074e-04	WTATRTTT	ATATATT-
intron_AlaAT_ZM_c30.13	intron_AlaAT_OS_c30.12	2.0469e-03	WTATRTTT	ATATATAT
intron_AlaAT_ZM_c30.19	intron_AlaAT_OS_c30.12	5.1901e-05	ANATATAC	ATATATAT
intron_AlaAT_ZM_c30.22	intron_AlaAT_OS_c30.3	1.7948e-04	TTTSTTT-	TTTTTTTT
intron_AlaAT_ZM_c30.26	intron_AlaAT_OS_c30.3	1.1480e-03	ATTTNTTT-	-TTTTTTTT
intron_AlaAT_ZM_c30.29	intron_AlaAT_OS_c30.31	1.1893e-04	TAWTATAT	-AATATAT
intron_AlaAT_ZM_c30.61	intron_AlaAT_OS_c30.17	3.3362e-03	AGAACAA-	AGWACATA
intron_AlaAT_ZM_c30.62	intron_AlaAT_OS_c30.31	1.3290e-03	AAGTATAT	-AATATAT
intron_AlaAT_ZM_c30.65	intron_AlaAT_OS_c30.3	3.4620e-03	TTTATTT-	TTTTTTTT
intron_AlaAT_ZM_c30.69	intron_AlaAT_OS_c30.3	3.6232e-03	TTTTNCTGCT	--TTTTTTTT
intron_AlaAT_ZM_c30.70	intron_AlaAT_OS_c30.3	5.6910e-03	ACAAAGCAGC	AAAAAAAA--
intron_AlaAT_ZM_c30.75	intron_AlaAT_OS_c30.17	4.6211e-03	AGTACAGC	AGWACATA
intron_AlaAT_ZM_c30.78	intron_AlaAT_OS_c30.17	9.4190e-04	TCTGTGCT	TATGTWCT
intron_AlaAT_ZM_c30.82	intron_AlaAT_OS_c30.17	3.3901e-03	TCTGTTCC	TATGTWCT
intron_AlaAT_ZM_c30.82	intron_AlaAT_OS_c30.3	8.5166e-03	TCTGTTCC	TTTTTTTT

## Sheet: DiT1
motif_1_id	motif_2_id	p_value	motif_1_cons	motif_2_cons
-
motif_1_id	motif_2_id	p_value	motif_1_cons	motif_2_cons
-
motif_1_id	motif_2_id	p_value	motif_1_cons	motif_2_cons
-
motif_1_id	motif_2_id	p_value	motif_1_cons	motif_2_cons
-
motif_1_id	motif_2_id	p_value	motif_1_cons	motif_2_cons
-

[truncated: 5 more sheets: Mep3, AMK, PPDK-RP, MEP1, AspAT]
