# Supplementary material for: Systems analysis of cis-regulatory motifs in C4 photosynthesis genes using maize and rice leaf transcriptomic data during a process of de-etiolation
Source: J Exp Bot. 2016 Jul 19;67(17):5105–17. doi: 10.1093/jxb/erw275 (PMC5014158; doi:10.1093/jxb/erw275)
Supplement: Supplementary Data [file supp_erw275_supplementary_table_S11.xlsx]

## Sheet: recruited_motif_candidates
Table S11. Potentially recruited motifs and their number of matching sites in corresponding genomic segments. Sequences of potentially recruited motifs by k80 approach and number of copies in the corresponding genomic segments are listed in sheet 1. The motifs listed in sheet 1 and also identified with the k30 approach are listed in sheet 2. Identified conserved motifs for PEPC, PPDK, PPT, Mep3, …
PEPC		#sites		PPDK		#sites		PPT		#sites		Mep3		#sites		AMK		#sites
promoter				promoter				promoter				promoter				promoter
>PEPC.ZM.promoter.13		7		>PPDK.ZM.promoter.1		7		>PPT.ZM.promoter.3		12		>Mep3.ZM.promoter.8		2		>AMK.ZM.promoter.16		3
WAACCA				NMNNAAAGNNN				CACGT				TCGAGCAG				GAAAGGCA
>PEPC.ZM.promoter.14		1		>PPDK.ZM.promoter.12		5		>PPT.ZM.promoter.12		2		>Mep3.ZM.promoter.15		1		>AMK.ZM.promoter.33		3
ATTTTGCA				ANNWAAAGNNN				CCGTCCTC				TTGACG				GAAAGGCA
>PEPC.ZM.promoter.33		7		>PPDK.ZM.promoter.19		41		>PPT.ZM.promoter.22		4		>Mep3.ZM.promoter.22		2
WAACCA				AAANGA				GCGTCG				TCGAGCAG				5UTR
>PEPC.ZM.promoter.34		1		>PPDK.ZM.promoter.21		34		>PPT.ZM.promoter.34		2		>Mep3.ZM.promoter.29		1		-
ATTTTGCA				AAAANG				CCGTCCTC				TTGACG
>PEPC.ZM.promoter.46		3		>PPDK.ZM.promoter.24		1		>PPT.ZM.promoter.44		4		>Mep3.ZM.promoter.33		2		3UTR
TTTTTTTT				GAAAAMGA				GCGTCG				GTGGWGG				>AMK.ZM.3UTR.65		4
>PEPC.ZM.promoter.49		1		>PPDK.ZM.promoter.25		9						>Mep3.ZM.promoter.39		9		CATTWT
CATCASCA				AGSAGG				5UTR				GSCGNCG
>PEPC.ZM.promoter.52		1		>PPDK.ZM.promoter.27		5		>PPT.ZM.5UTR.40		2		>Mep3.ZM.promoter.40		2		intron
ATATAGAM				AGGTCA				CNCCTCGT				ATWTATAT				-
>PEPC.ZM.promoter.53		2		>PPDK.ZM.promoter.30		1						>Mep3.ZM.promoter.46		1
WWTATTTT				AGNTCATT				3UTR				CSTCGAC				CDS
>PEPC.ZM.promoter.58		2		>PPDK.ZM.promoter.31		7		>PPT.ZM.3UTR.1		3						-
GTTTGGT				AGTKTG				CCCCAA				5UTR
>PEPC.ZM.promoter.60		1		>PPDK.ZM.promoter.32		1		>PPT.ZM.3UTR.5		2		-
CATTTKAG				AGNTCATT				CTTTAG
>PEPC.ZM.promoter.72		3		>PPDK.ZM.promoter.36		3		>PPT.ZM.3UTR.15		1		3UTR
ATATATA				CAAGTA				CCAAGT				>Mep3.ZM.3UTR.24		1
>PEPC.ZM.promoter.74		2		>PPDK.ZM.promoter.44		41		>PPT.ZM.3UTR.20		1		TGAATA
TTTAGTTT				AAANGA				CCCNAT
>PEPC.ZM.promoter.78		5		>PPDK.ZM.promoter.46		34		>PPT.ZM.3UTR.25		1		intron
AKAAAAA				AAAANG				WYCCCMAA				>Mep3.ZM.intron.39		4
				>PPDK.ZM.promoter.49		1		>PPT.ZM.3UTR.26		11		CMRTAT
5UTR				GAAAAMGA				KWCTTT				>Mep3.ZM.intron.40		4
-				>PPDK.ZM.promoter.50		9		>PPT.ZM.3UTR.31		2		ACWGTT
				AGSAGG				TNACACCT				>Mep3.ZM.intron.45		4
3UTR				>PPDK.ZM.promoter.52		5						TGCNTT
>PEPC.ZM.3UTR.12		2		AGGTCA				intron
TANTAC				>PPDK.ZM.promoter.55		1		>PPT.ZM.intron.7		2		CDS
>PEPC.ZM.3UTR.49		2		AGNTCATT				CCGAC				>Mep3.ZM.CDS.18		1
TNCCAT				>PPDK.ZM.promoter.56		7		>PPT.ZM.intron.8		14		GAGAYCGA
>PEPC.ZM.3UTR.59		1		AGTKTG				AGAAAR				>Mep3.ZM.CDS.21		1
GTTNAT				>PPDK.ZM.promoter.57		1		>PPT.ZM.intron.18		16		ACCGAT
>PEPC.ZM.3UTR.76		2		AGNTCATT				ANACKT				>Mep3.ZM.CDS.25		1
CATRTT				>PPDK.ZM.promoter.61		3		>PPT.ZM.intron.26		10		GNATTT
				CAAGTA				KTGYCC				>Mep3.ZM.CDS.27		2
intron				>PPDK.ZM.promoter.64		6						ATTGCY
-				AAGAAAAA				CDS				>Mep3.ZM.CDS.29		1
				>PPDK.ZM.promoter.65		1		>PPT.ZM.CDS.8		22		AGACCGAT
CDS				ATTTTCTM				MCCSW				>Mep3.ZM.CDS.30		3
>PEPC.ZM.CDS.5		1		>PPDK.ZM.promoter.67		1		>PPT.ZM.CDS.15		4		CNAGTT
CACGGT				TGCCGCG				WAAAGG				>Mep3.ZM.CDS.33		3
>PEPC.ZM.CDS.6		2		>PPDK.ZM.promoter.68		1		>PPT.ZM.CDS.32		2		AGNATG
GTYRTCGT				CTCCNCCT				NNGGNCCCAC				>Mep3.ZM.CDS.35		1
>PEPC.ZM.CDS.10		8		>PPDK.ZM.promoter.69		3		>PPT.ZM.CDS.39		3		GGGAAN
CCRGAC				GAACTTC				CACGT				>Mep3.ZM.CDS.36		1
>PEPC.ZM.CDS.11		9						>PPT.ZM.CDS.40		10		GACCGATG
GTCGTN				5UTR				AGAAAR				>Mep3.ZM.CDS.47		2
>PEPC.ZM.CDS.13		2		>PPDK.ZM.5UTR.34		1		>PPT.ZM.CDS.50		2		CACATT
ATGKTC				CANGAS				NMNNAAAGNNN				>Mep3.ZM.CDS.54		1
>PEPC.ZM.CDS.15		2		>PPDK.ZM.5UTR.38		1		>PPT.ZM.CDS.63		5		CCTTAT
ACATGG				GCGCGY				KNGGGG				>Mep3.ZM.CDS.62		2
>PEPC.ZM.CDS.16		8						>PPT.ZM.CDS.64		1		AYCAAG
TCGTCG				3UTR				KGTTNTGG				>Mep3.ZM.CDS.64		4
>PEPC.ZM.CDS.17		2		>PPDK.ZM.3UTR.18		4		>PPT.ZM.CDS.66		2		GANGAAG
GTGCCC				GANGCTTW				YATWGG				>Mep3.ZM.CDS.66		1
>PEPC.ZM.CDS.19		2		>PPDK.ZM.3UTR.24		7		>PPT.ZM.CDS.68		2		TGCTGSAS
GYGCCATC				TGANRC				CTCGGG
>PEPC.ZM.CDS.21		1		>PPDK.ZM.3UTR.30		1		>PPT.ZM.CDS.72		7
CGTTCC				AAGGCT				ATNGGG
>PEPC.ZM.CDS.24		2		>PPDK.ZM.3UTR.41		1		>PPT.ZM.CDS.76		6
GACCGG				GCCTAA				GANGAA
>PEPC.ZM.CDS.26		5		>PPDK.ZM.3UTR.45		3		>PPT.ZM.CDS.81		1
GCCRGA				GTTGAG				GTTNTGGK
>PEPC.ZM.CDS.28		1		>PPDK.ZM.3UTR.50		9		>PPT.ZM.CDS.82		12
ATGTTC				TCGTWG				ANGAAG
>PEPC.ZM.CDS.29		3		>PPDK.ZM.3UTR.54		3		>PPT.ZM.CDS.85		6
CTCCGG				GCCTCC				YGAAGA
>PEPC.ZM.CDS.31		2		>PPDK.ZM.3UTR.69		3		>PPT.ZM.CDS.90		2
CGGGGC				ATGTAA				CACKTG
>PEPC.ZM.CDS.32		5						>PPT.ZM.CDS.91		3
GTTCCA				intron				YGAAGANG
>PEPC.ZM.CDS.34		6		>PPDK.ZM.intron.9		3		>PPT.ZM.CDS.93		3
AAGGAS				TGCNGTGA				MAGACG
>PEPC.ZM.CDS.36		1						>PPT.ZM.CDS.96		8
ATGGGT				CDS				AGNAAC
>PEPC.ZM.CDS.42		1		>PPDK.ZM.CDS.3		2		>PPT.ZM.CDS.98		12
AAGGACNC				GAGCGA				AGGNAA
>PEPC.ZM.CDS.43		1		>PPDK.ZM.CDS.26		2		>PPT.ZM.CDS.100		2
AACATT				YACNCCGG				GTAACC
>PEPC.ZM.CDS.47		2		>PPDK.ZM.CDS.32		2		>PPT.ZM.CDS.102		3
GGGTGA				TGCTGTGT				TGTAAC
>PEPC.ZM.CDS.48		9		>PPDK.ZM.CDS.37		6		>PPT.ZM.CDS.104		4
YTCAAG				AACTGT				AGGTGTCA
>PEPC.ZM.CDS.50		7		>PPDK.ZM.CDS.45		14		>PPT.ZM.CDS.105		6
RCTCAA				RCTGTG				TGNAAG
>PEPC.ZM.CDS.52		2		>PPDK.ZM.CDS.51		25		>PPT.ZM.CDS.107		6
AGGACA				TGCTNT				GTAACA
>PEPC.ZM.CDS.54		1		>PPDK.ZM.CDS.69		7		>PPT.ZM.CDS.108		2
CGTCGYCG				CCTCCAC				GNAAGAAG
>PEPC.ZM.CDS.55		1						>PPT.ZM.CDS.110		3
GCTGCTGC								GNAAGC
>PEPC.ZM.CDS.56		2						>PPT.ZM.CDS.111		2
NTCAAGGA								CAGGTGAG
>PEPC.ZM.CDS.57		2						>PPT.ZM.CDS.112		2
GGCGGCGG								AGGTGAGN
>PEPC.ZM.CDS.58		5						>PPT.ZM.CDS.113		14
CAAGNAC								GNAAGA
>PEPC.ZM.CDS.62		1						>PPT.ZM.CDS.114		2
GTYCAAG								GGTATT
>PEPC.ZM.CDS.63		1						>PPT.ZM.CDS.116		2
TTCTTCY								AAGGTGTC
>PEPC.ZM.CDS.64		3						>PPT.ZM.CDS.117		11
TGGARCT								AAGNAA
>PEPC.ZM.CDS.65		5						>PPT.ZM.CDS.118		2
SGSCGCCG								GANGWAAA
>PEPC.ZM.CDS.66		1						>PPT.ZM.CDS.119		2
WCTAC								TGTAAGAA
>PEPC.ZM.CDS.67		4						>PPT.ZM.CDS.120		2
AGCTCRTC								CGAGGWAA
>PEPC.ZM.CDS.70		5						>PPT.ZM.CDS.121		6
CKTCGTC								GGTAAC
>PEPC.ZM.CDS.73		1						>PPT.ZM.CDS.122		3
ACATCAW								TNAGGA
>PEPC.ZM.CDS.75		3						>PPT.ZM.CDS.124		4
GAAGCANA								GTAAGT
>PEPC.ZM.CDS.76		6						>PPT.ZM.CDS.125		5
GCTGNTG								AGGTGT

## Sheet: recruited_motif(overlapped)
PEPC		#sites		PPDK		#sites		PPT		#sites		Mep3		#sites		AMK		#sites
promoter				promoter				promoter				promoter				promoter
>PEPC.ZM.promoter.13		7		>PPDK.ZM.promoter.19		41		>PPT.ZM.promoter.3		12		>Mep3.ZM.promoter.15		1		>AMK.ZM.promoter.16		3
WAACCA				AAANGA				CACGT				TTGACG				GAAAGGCA
>PEPC.ZM.promoter.14		1		>PPDK.ZM.promoter.21		34		>PPT.ZM.promoter.22		4						>AMK.ZM.promoter.33		3
ATTTTGCA				AAAANG				GCGTCG				5UTR				GAAAGGCA
>PEPC.ZM.promoter.33		7		>PPDK.ZM.promoter.24		1		>PPT.ZM.promoter.34		2		-
WAACCA				GAAAAMGA				CCGTCCTC								5UTR
>PEPC.ZM.promoter.34		1		>PPDK.ZM.promoter.25		9		>PPT.ZM.promoter.44		4		3UTR				-
ATTTTGCA				AGSAGG				GCGTCG				-
>PEPC.ZM.promoter.49		1		>PPDK.ZM.promoter.27		5										3UTR
CATCASCA				AGGTCA				5UTR				intron				-
>PEPC.ZM.promoter.60		1		>PPDK.ZM.promoter.30		1		-				-
CATTTKAG				AGNTCATT												intron
				>PPDK.ZM.promoter.31		7		3UTR				CDS				-
5UTR				AGTKTG				>PPT.ZM.3UTR.1		3		>Mep3.ZM.CDS.18		1
-				>PPDK.ZM.promoter.32		1		CCCCAA				GAGAYCGA				CDS
				AGNTCATT				>PPT.ZM.3UTR.5		2		>Mep3.ZM.CDS.25		1		-
3UTR				>PPDK.ZM.promoter.36		3		CTTTAG				GNATTT
>PEPC.ZM.3UTR.12		2		CAAGTA				>PPT.ZM.3UTR.20		1		>Mep3.ZM.CDS.27		2
TANTAC				>PPDK.ZM.promoter.44		41		CCCNAT				ATTGCY
				AAANGA				>PPT.ZM.3UTR.31		2		>Mep3.ZM.CDS.29		1
intron				>PPDK.ZM.promoter.49		1		TNACACCT				AGACCGAT
-				GAAAAMGA								>Mep3.ZM.CDS.30		3
				>PPDK.ZM.promoter.52		5		intron				CNAGTT
CDS				AGGTCA				>PPT.ZM.intron.18		16		>Mep3.ZM.CDS.33		3
>PEPC.ZM.CDS.5		1		>PPDK.ZM.promoter.55		1		ANACKT				AGNATG
CACGGT				AGNTCATT				>PPT.ZM.intron.26		10
>PEPC.ZM.CDS.6		2		>PPDK.ZM.promoter.56		7		KTGYCC
GTYRTCGT				AGTKTG
>PEPC.ZM.CDS.15		2		>PPDK.ZM.promoter.57		1		CDS
ACATGG				AGNTCATT				>PPT.ZM.CDS.15		4
>PEPC.ZM.CDS.16		8		>PPDK.ZM.promoter.64		6		WAAAGG
TCGTCG				AAGAAAAA
>PEPC.ZM.CDS.21		1
CGTTCC				5UTR
>PEPC.ZM.CDS.26		5		-
GCCRGA
>PEPC.ZM.CDS.28		1		3UTR
ATGTTC				>PPDK.ZM.3UTR.41		1
>PEPC.ZM.CDS.29		3		GCCTAA
CTCCGG				>PPDK.ZM.3UTR.45		3
>PEPC.ZM.CDS.31		2		GTTGAG
CGGGGC
>PEPC.ZM.CDS.32		5		intron
GTTCCA				>PPDK.ZM.intron.9		3
>PEPC.ZM.CDS.48		9		TGCNGTGA
YTCAAG
>PEPC.ZM.CDS.50		7		CDS
RCTCAA				>PPDK.ZM.CDS.3		2
>PEPC.ZM.CDS.54		1		GAGCGA
CGTCGYCG				>PPDK.ZM.CDS.26		2
>PEPC.ZM.CDS.57		2		YACNCCGG
GGCGGCGG				>PPDK.ZM.CDS.37		6
>PEPC.ZM.CDS.58		5		AACTGT
CAAGNAC				>PPDK.ZM.CDS.45		14
>PEPC.ZM.CDS.63		1		RCTGTG
TTCTTCY
>PEPC.ZM.CDS.66		1
WCTAC

## Sheet: PEPC
promoter
motif_1_id	motif_2_id	p_value	motif_1_cons	motif_2_cons
PEPC.ZM.promoter.13	PEPC.OS.promoter.2	0.0026982	----------TGGTTW	TTTCCATTTTTGGWNT
PEPC.ZM.promoter.14	PEPC.OS.promoter.2	0.0058178	------ATTTTGCA--	TTTCCATTTTTGGWNT
PEPC.ZM.promoter.14	PEPC.OS.promoter.5	0.0096308	-------ATTTTGCA	TTTCCATTTTTRGNA
PEPC.ZM.promoter.33	PEPC.OS.promoter.2	0.0026982	----------TGGTTW	TTTCCATTTTTGGWNT
PEPC.ZM.promoter.34	PEPC.OS.promoter.2	0.0058178	------ATTTTGCA--	TTTCCATTTTTGGWNT
PEPC.ZM.promoter.34	PEPC.OS.promoter.5	0.0096308	-------ATTTTGCA	TTTCCATTTTTRGNA
PEPC.ZM.promoter.46	PEPC.OS.promoter.5	0.0034091	------TTTTTTTT-	TTTCCATTTTTRGNA
PEPC.ZM.promoter.46	PEPC.OS.promoter.2	0.0058178	--AAAAAAAA------	ANWCCAAAAATGGAAA
PEPC.ZM.promoter.46	PEPC.OS.promoter.3	0.0085147	TTTTTTTT-----	TTTCCNTTTTTGG
PEPC.ZM.promoter.49	PEPC.OS.promoter.51	0.0028094	TGSTGATG	TGCTGCTG
PEPC.ZM.promoter.52	PEPC.OS.promoter.2	0.0058178	-KTCTATAT-------	TTTCCATTTTTGGWNT
PEPC.ZM.promoter.52	PEPC.OS.promoter.5	0.0058178	-KTCTATAT------	TTTCCATTTTTRGNA
PEPC.ZM.promoter.53	PEPC.OS.promoter.2	0.0025799	--WWTATTTT------	TTTCCATTTTTGGWNT
PEPC.ZM.promoter.53	PEPC.OS.promoter.5	0.0025799	--WWTATTTT-----	TTTCCATTTTTRGNA
PEPC.ZM.promoter.53	PEPC.OS.promoter.3	0.0085147	--WWTATTTT---	TTTCCNTTTTTGG
PEPC.ZM.promoter.58	PEPC.OS.promoter.2	0.00096664	-------GTTTGGT--	TTTCCATTTTTGGWNT
PEPC.ZM.promoter.58	PEPC.OS.promoter.5	0.0031332	-ACCAAAC-------	TNCYAAAAATGGAAA
PEPC.ZM.promoter.60	PEPC.OS.promoter.2	0.00014815	----CATTTKAG----	TTTCCATTTTTGGWNT
PEPC.ZM.promoter.60	PEPC.OS.promoter.5	0.00041196	---CTMAAATG----	TNCYAAAAATGGAAA
PEPC.ZM.promoter.60	PEPC.OS.promoter.3	0.00066901	----CATTTKAG-	TTTCCNTTTTTGG
PEPC.ZM.promoter.72	PEPC.OS.promoter.48	0.00021463	TATATAT-	TATATATG
PEPC.ZM.promoter.74	PEPC.OS.promoter.2	0.00057028	AAACTAAA--------	ANWCCAAAAATGGAAA
PEPC.ZM.promoter.74	PEPC.OS.promoter.3	0.0085147	TTTAGTTT-----	TTTCCNTTTTTGG
PEPC.ZM.promoter.78	PEPC.OS.promoter.5	0.00096664	------TTTTTMT--	TTTCCATTTTTRGNA
PEPC.ZM.promoter.78	PEPC.OS.promoter.2	0.0053844	------TTTTTMT---	TTTCCATTTTTGGWNT
PEPC.ZM.promoter.78	PEPC.OS.promoter.3	0.0053844	------TTTTTMT	TTTCCNTTTTTGG
5UTR
-
3UTR
motif_1_id	motif_2_id	p_value	motif_1_cons	motif_2_cons
PEPC.ZM.3UTR.12	PEPC.OS.3UTR.29	0.0050075	--GTANTA	CGGTAATR
PEPC.ZM.3UTR.12	PEPC.OS.3UTR.5	0.0089087	--TANTAC	GCNAGTAC
PEPC.ZM.3UTR.49	PEPC.OS.3UTR.66	0.0081147	-TNCCAT	TTWCCA-
PEPC.ZM.3UTR.59	PEPC.OS.3UTR.46	0.0050075	--GTTNAT	ATGTTTAW
PEPC.ZM.3UTR.59	PEPC.OS.3UTR.61	0.0050075	--GTTNAT	ATGTTTAY
PEPC.ZM.3UTR.76	PEPC.OS.3UTR.40	0.0027077	CATRTT--	YATGTTTA
intron
-
CDS
motif_1_id	motif_2_id	p_value	motif_1_cons	motif_2_cons
PEPC.ZM.CDS.5	PEPC.OS.CDS.2	0.00020794	-------------------ACCGTG--	GTCKNNTTGNTGACGTGGCMMCGAGRC
PEPC.ZM.CDS.6	PEPC.OS.CDS.2	6.3057e-10	-----------ACGAYRAC--------	GYCTCGKKGCCACGTCANCAANNMGAC
PEPC.ZM.CDS.6	PEPC.OS.CDS.1	0.00034785	--GTYRTCGT-	NGCTCAGCGCN
PEPC.ZM.CDS.6	PEPC.OS.CDS.15	0.009201	ACGAYRAC	CCGATAAC
PEPC.ZM.CDS.6	PEPC.OS.CDS.8	0.0092599	ACGAYRAC-	-CGATGACG
PEPC.ZM.CDS.10	PEPC.OS.CDS.2	4.6539e-06	---------------------CCRGAC	GYCTCGKKGCCACGTCANCAANNMGAC
PEPC.ZM.CDS.11	PEPC.OS.CDS.2	0.00045315	---------------------NACGAC	GYCTCGKKGCCACGTCANCAANNMGAC
PEPC.ZM.CDS.13	PEPC.OS.CDS.22	0.0011653	-ATGKTC-	AATGTTCA
PEPC.ZM.CDS.13	PEPC.OS.CDS.26	0.0011653	ATGKTC--	ATGTTCAG
PEPC.ZM.CDS.13	PEPC.OS.CDS.2	0.0064227	---------------GAMCAT------	GYCTCGKKGCCACGTCANCAANNMGAC
PEPC.ZM.CDS.15	PEPC.OS.CDS.2	6.4084e-06	---------CCATGT------------	GYCTCGKKGCCACGTCANCAANNMGAC
PEPC.ZM.CDS.16	PEPC.OS.CDS.2	6.4084e-06	---TCGTCG------------------	GYCTCGKKGCCACGTCANCAANNMGAC
PEPC.ZM.CDS.16	PEPC.OS.CDS.1	0.0035049	--CGACGA---	NGCGCTGAGCN
PEPC.ZM.CDS.17	PEPC.OS.CDS.2	3.9651e-05	-------GGGCAC--------------	GYCTCGKKGCCACGTCANCAANNMGAC
PEPC.ZM.CDS.19	PEPC.OS.CDS.2	2.4683e-08	-----GATGGCRC--------------	GYCTCGKKGCCACGTCANCAANNMGAC
PEPC.ZM.CDS.21	PEPC.OS.CDS.2	0.00020794	-----------------GGAACG----	GTCKNNTTGNTGACGTGGCMMCGAGRC
PEPC.ZM.CDS.24	PEPC.OS.CDS.2	0.0035049	----------CCGGTC-----------	GYCTCGKKGCCACGTCANCAANNMGAC
PEPC.ZM.CDS.26	PEPC.OS.CDS.2	0.0028389	--------------------GCCRGA-	GYCTCGKKGCCACGTCANCAANNMGAC
PEPC.ZM.CDS.28	PEPC.OS.CDS.22	0.00032392	-ATGTTC-	AATGTTCA
PEPC.ZM.CDS.28	PEPC.OS.CDS.26	0.00032392	ATGTTC--	ATGTTCAG
PEPC.ZM.CDS.29	PEPC.OS.CDS.2	0.00020794	-------------------CCGGAG--	GTCKNNTTGNTGACGTGGCMMCGAGRC
PEPC.ZM.CDS.29	PEPC.OS.CDS.1	0.0035049	---CCGGAG--	NGCGCTGAGCN
PEPC.ZM.CDS.31	PEPC.OS.CDS.2	1.0147e-07	----CGGGGC-----------------	GYCTCGKKGCCACGTCANCAANNMGAC
PEPC.ZM.CDS.31	PEPC.OS.CDS.1	0.0035049	----CGGGGC-	NGCGCTGAGCN
PEPC.ZM.CDS.32	PEPC.OS.CDS.2	0.00020794	------GTTCCA---------------	GYCTCGKKGCCACGTCANCAANNMGAC
PEPC.ZM.CDS.34	PEPC.OS.CDS.2	2.9603e-05	-------------------AAGGAS--	GYCTCGKKGCCACGTCANCAANNMGAC
PEPC.ZM.CDS.36	PEPC.OS.CDS.2	0.0043079	----------------ACCCAT-----	GYCTCGKKGCCACGTCANCAANNMGAC
PEPC.ZM.CDS.42	PEPC.OS.CDS.2	5.301e-08	-------------------AAGGACNC	GYCTCGKKGCCACGTCANCAANNMGAC
PEPC.ZM.CDS.43	PEPC.OS.CDS.22	0.00032392	AATGTT--	AATGTTCA
PEPC.ZM.CDS.43	PEPC.OS.CDS.2	0.0043079	----------------AACATT-----	GYCTCGKKGCCACGTCANCAANNMGAC
PEPC.ZM.CDS.47	PEPC.OS.CDS.2	9.269e-05	--------------TCACCC-------	GYCTCGKKGCCACGTCANCAANNMGAC
PEPC.ZM.CDS.47	PEPC.OS.CDS.1	0.0035049	--GGGTGA---	NGCGCTGAGCN
PEPC.ZM.CDS.48	PEPC.OS.CDS.2	0.00015957	----------------YTCAAG-----	GYCTCGKKGCCACGTCANCAANNMGAC
PEPC.ZM.CDS.50	PEPC.OS.CDS.1	3.9651e-05	----TTGAGY-	NGCGCTGAGCN
PEPC.ZM.CDS.50	PEPC.OS.CDS.2	0.0064227	------------RCTCAA---------	GYCTCGKKGCCACGTCANCAANNMGAC
PEPC.ZM.CDS.52	PEPC.OS.CDS.2	0.0028389	--------------------AGGACA-	GYCTCGKKGCCACGTCANCAANNMGAC
PEPC.ZM.CDS.54	PEPC.OS.CDS.2	7.5771e-09	------------CGTCGYCG-------	GYCTCGKKGCCACGTCANCAANNMGAC
PEPC.ZM.CDS.54	PEPC.OS.CDS.1	0.0014469	-CGTCGYCG--	NGCTCAGCGCN
PEPC.ZM.CDS.54	PEPC.OS.CDS.8	0.0039814	CGRCGACG	CGATGACG
PEPC.ZM.CDS.55	PEPC.OS.CDS.2	1.3175e-06	-----GCTGCTGC--------------	GTCKNNTTGNTGACGTGGCMMCGAGRC
PEPC.ZM.CDS.55	PEPC.OS.CDS.1	0.005188	GCAGCAGC---	NGCTCAGCGCN
PEPC.ZM.CDS.56	PEPC.OS.CDS.2	5.398e-08	---TCCTTGAN----------------	GTCKNNTTGNTGACGTGGCMMCGAGRC
PEPC.ZM.CDS.56	PEPC.OS.CDS.1	0.005188	-TCCTTGAN--	NGCGCTGAGCN
PEPC.ZM.CDS.57	PEPC.OS.CDS.2	2.3141e-07	---CCGCCGCC----------------	GYCTCGKKGCCACGTCANCAANNMGAC
PEPC.ZM.CDS.57	PEPC.OS.CDS.1	0.0051389	-CCGCCGCC--	NGCTCAGCGCN
PEPC.ZM.CDS.58	PEPC.OS.CDS.2	7.1658e-07	--GTNCTTG------------------	GTCKNNTTGNTGACGTGGCMMCGAGRC
PEPC.ZM.CDS.62	PEPC.OS.CDS.2	0.00028963	---------------GTYCAAG-----	GYCTCGKKGCCACGTCANCAANNMGAC
PEPC.ZM.CDS.63	PEPC.OS.CDS.2	2.7625e-05	---TTCTTCY-----------------	GTCKNNTTGNTGACGTGGCMMCGAGRC
PEPC.ZM.CDS.64	PEPC.OS.CDS.2	0.00036845	-----AGYTCCA---------------	GYCTCGKKGCCACGTCANCAANNMGAC
PEPC.ZM.CDS.65	PEPC.OS.CDS.2	2.2316e-09	----CGGCGSCS---------------	GYCTCGKKGCCACGTCANCAANNMGAC
PEPC.ZM.CDS.65	PEPC.OS.CDS.1	7.3192e-05	SGSCGCCG----	-NGCGCTGAGCN
PEPC.ZM.CDS.66	PEPC.OS.CDS.2	0	---------------------GTAGW-	GYCTCGKKGCCACGTCANCAANNMGAC
PEPC.ZM.CDS.66	PEPC.OS.CDS.1	1.9561e-07	---GTAGW---	NGCGCTGAGCN
PEPC.ZM.CDS.67	PEPC.OS.CDS.1	2.5146e-08	---GAYGAGCT	NGCGCTGAGCN
PEPC.ZM.CDS.67	PEPC.OS.CDS.2	6.6612e-07	-----------AGCTCRTC--------	GYCTCGKKGCCACGTCANCAANNMGAC
PEPC.ZM.CDS.70	PEPC.OS.CDS.2	9.939e-07	------------CKTCGTC--------	GYCTCGKKGCCACGTCANCAANNMGAC
PEPC.ZM.CDS.73	PEPC.OS.CDS.2	1.4886e-08	-----------ACATCAW---------	GYCTCGKKGCCACGTCANCAANNMGAC
PEPC.ZM.CDS.75	PEPC.OS.CDS.2	5.301e-08	------------------GAAGCANA-	GYCTCGKKGCCACGTCANCAANNMGAC
PEPC.ZM.CDS.76	PEPC.OS.CDS.2	9.2212e-08	---------------CANCAGC-----	GYCTCGKKGCCACGTCANCAANNMGAC
PEPC.ZM.CDS.76	PEPC.OS.CDS.1	0.0001768	---GCTGNTG-	NGCGCTGAGCN

## Sheet: PPDK
promoter
motif_1_id	motif_2_id	p_value	motif_1_cons	motif_2_cons
PPDK.ZM.promoter.1	PPDK.OS.promoter.16	0.0034804	NNNCTTTNNKN--------	---CTTMNNNNNTAAGCAA
PPDK.ZM.promoter.12	PPDK.OS.promoter.16	0.00028506	NNNCTTTWNNT--------	---CTTMNNNNNTAAGCAA
PPDK.ZM.promoter.12	PPDK.OS.promoter.12	0.0053517	--NNNCTTTWNNT	RTAACSGTTTTWT
PPDK.ZM.promoter.19	PPDK.OS.promoter.5	0.0057005	-AAANGA---	AAAAGGNNRN
PPDK.ZM.promoter.21	PPDK.OS.promoter.7	0.00036703	----CNTTTT------	TTTCCATTTTTGGWNT
PPDK.ZM.promoter.21	PPDK.OS.promoter.8	0.00036703	----CNTTTT-----	TTKCCATTTTKGGWA
PPDK.ZM.promoter.21	PPDK.OS.promoter.5	0.0010223	AAAANG----	AAAAGGNNRN
PPDK.ZM.promoter.21	PPDK.OS.promoter.12	0.0011349	-----CNTTTT--	RTAACSGTTTTWT
PPDK.ZM.promoter.24	PPDK.OS.promoter.12	0.0058178	----TCKTTTTC-	RTAACSGTTTTWT
PPDK.ZM.promoter.25	PPDK.OS.promoter.43	0.0085689	-AGSAGG	TAGCAG-
PPDK.ZM.promoter.25	PPDK.OS.promoter.79	0.0085689	-AGSAGG	TAGCAG-
PPDK.ZM.promoter.27	PPDK.OS.promoter.1	0.0051394	----AGGTCA--	GNTSACGTCAYY
PPDK.ZM.promoter.27	PPDK.OS.promoter.4	0.0051394	TGACCT-----	TGACYRARTAA
PPDK.ZM.promoter.27	PPDK.OS.promoter.11	0.0051394	----AGGTCA--	GTACACGTCAYC
PPDK.ZM.promoter.27	PPDK.OS.promoter.14	0.0051394	-----AGGTCA--	TGMTGACGTCAYC
PPDK.ZM.promoter.30	PPDK.OS.promoter.1	0.0016741	----AGNTCATT	GNTSACGTCAYY
PPDK.ZM.promoter.31	PPDK.OS.promoter.10	0.0081025	--AGTKTG----	NGNNKNTGGTGG
PPDK.ZM.promoter.32	PPDK.OS.promoter.1	0.0016741	----AGNTCATT	GNTSACGTCAYY
PPDK.ZM.promoter.36	PPDK.OS.promoter.4	0.0019238	----CAAGTA-	TGACYRARTAA
PPDK.ZM.promoter.44	PPDK.OS.promoter.5	0.0057005	-AAANGA---	AAAAGGNNRN
PPDK.ZM.promoter.46	PPDK.OS.promoter.7	0.00036703	----CNTTTT------	TTTCCATTTTTGGWNT
PPDK.ZM.promoter.46	PPDK.OS.promoter.8	0.00036703	----CNTTTT-----	TTKCCATTTTKGGWA
PPDK.ZM.promoter.46	PPDK.OS.promoter.5	0.0010223	AAAANG----	AAAAGGNNRN
PPDK.ZM.promoter.46	PPDK.OS.promoter.12	0.0011349	-----CNTTTT--	RTAACSGTTTTWT
PPDK.ZM.promoter.49	PPDK.OS.promoter.12	0.0058178	----TCKTTTTC-	RTAACSGTTTTWT
PPDK.ZM.promoter.50	PPDK.OS.promoter.43	0.0085689	-AGSAGG	TAGCAG-
PPDK.ZM.promoter.50	PPDK.OS.promoter.79	0.0085689	-AGSAGG	TAGCAG-
PPDK.ZM.promoter.52	PPDK.OS.promoter.1	0.0051394	----AGGTCA--	GNTSACGTCAYY
PPDK.ZM.promoter.52	PPDK.OS.promoter.4	0.0051394	TGACCT-----	TGACYRARTAA
PPDK.ZM.promoter.52	PPDK.OS.promoter.11	0.0051394	----AGGTCA--	GTACACGTCAYC
PPDK.ZM.promoter.52	PPDK.OS.promoter.14	0.0051394	-----AGGTCA--	TGMTGACGTCAYC
PPDK.ZM.promoter.55	PPDK.OS.promoter.1	0.0016741	----AGNTCATT	GNTSACGTCAYY
PPDK.ZM.promoter.56	PPDK.OS.promoter.10	0.0081025	--AGTKTG----	NGNNKNTGGTGG
PPDK.ZM.promoter.57	PPDK.OS.promoter.1	0.0016741	----AGNTCATT	GNTSACGTCAYY
PPDK.ZM.promoter.61	PPDK.OS.promoter.4	0.0019238	----CAAGTA-	TGACYRARTAA
PPDK.ZM.promoter.64	PPDK.OS.promoter.7	0.0058178	--AAGAAAAA------	ANWCCAAAAATGGAAA
PPDK.ZM.promoter.65	PPDK.OS.promoter.16	0.0085147	---ATTTTCTM-----	CTTMNNNNNTAAGCAA
PPDK.ZM.promoter.67	PPDK.OS.promoter.15	0.0035978	TGCCGCG-----	KGNCACGTSNNN
PPDK.ZM.promoter.68	PPDK.OS.promoter.10	0.0085147	---AGGNGGAG-	NGNNKNTGGTGG
PPDK.ZM.promoter.68	PPDK.OS.promoter.16	0.0085147	CTCCNCCT--------	CTTMNNNNNTAAGCAA
PPDK.ZM.promoter.69	PPDK.OS.promoter.53	0.0071109	-GAAGTTC	AGAAGTAC
PPDK.ZM.promoter.69	PPDK.OS.promoter.89	0.0071109	-GAAGTTC	AGAAGTAC
5UTR
motif_1_id	motif_2_id	p_value	motif_1_cons	motif_2_cons
PPDK.ZM.5UTR.34	PPDK.OS.5UTR.15	0.0028732	STCNTG	CTCTTG
PPDK.ZM.5UTR.38	PPDK.OS.5UTR.31	0.0037144	-GCGCGY-	CGCGCGCK
3UTR
motif_1_id	motif_2_id	p_value	motif_1_cons	motif_2_cons
PPDK.ZM.3UTR.18	PPDK.OS.3UTR.58	0.0011682	GANGCTTW	GAMCCTTW
PPDK.ZM.3UTR.24	PPDK.OS.3UTR.79	0.0050075	-GYNTCA-	AGRYTCAA
PPDK.ZM.3UTR.24	PPDK.OS.3UTR.64	0.0089087	TGANRC--	TGANTCTT
PPDK.ZM.3UTR.30	PPDK.OS.3UTR.58	0.0089087	-AGCCTT-	GAMCCTTW
PPDK.ZM.3UTR.41	PPDK.OS.3UTR.35	0.0044375	GCCTAA	GCTTAA
PPDK.ZM.3UTR.45	PPDK.OS.3UTR.56	0.0044375	CTCAAC	CTTAAC
PPDK.ZM.3UTR.45	PPDK.OS.3UTR.38	0.0089087	-CTCAAC-	GCTKAACC
PPDK.ZM.3UTR.50	PPDK.OS.3UTR.16	0.0089087	--TCGTWG	CGTCGTCG
PPDK.ZM.3UTR.50	PPDK.OS.3UTR.36	0.0089087	-TCGTWG-	GTCGTCGT
PPDK.ZM.3UTR.54	PPDK.OS.3UTR.34	0.0089087	--GCCTCC	AYGCRTCC
PPDK.ZM.3UTR.69	PPDK.OS.3UTR.40	0.0050075	--TTACAT	CATTAMNT
intron
motif_1_id	motif_2_id	p_value	motif_1_cons	motif_2_cons
PPDK.ZM.intron.9	PPDK.OS.intron.22	0.0015427	TCACNGCA	TCACGTCA
CDS
motif_1_id	motif_2_id	p_value	motif_1_cons	motif_2_cons
PPDK.ZM.CDS.3	PPDK.OS.CDS.28	0.0040967	GAGCGA	GATCGA
PPDK.ZM.CDS.26	PPDK.OS.CDS.11	0.0021088	YACNCCGG	-ACGCCG-
PPDK.ZM.CDS.32	PPDK.OS.CDS.36	0.0040095	-TGCTGTGT	TWGCTGTG-
PPDK.ZM.CDS.37	PPDK.OS.CDS.33	0.0040967	ACAGTT	AGAGTT
PPDK.ZM.CDS.45	PPDK.OS.CDS.36	0.0011653	--RCTGTG	TWGCTGTG
PPDK.ZM.CDS.51	PPDK.OS.CDS.36	0.0062948	-TGCTNT-	TWGCTGTG
PPDK.ZM.CDS.69	PPDK.OS.CDS.59	0.0098493	-CCTCCAC	TCCACCAC
PPDK.ZM.CDS.69	PPDK.OS.CDS.70	0.0098493	CCTCCAC-	CATCCACA

## Sheet: PPT
promoter
motif_1_id	motif_2_id	p_value	motif_1_cons	motif_2_cons
PPT.ZM.promoter.3	PPT.OS.promoter.5	2.572e-06	------CACGT-------	MGWSKYCACGTGKCCYMC
PPT.ZM.promoter.3	PPT.OS.promoter.10	2.572e-06	---CACGT----	GTACACGTCAYC
PPT.ZM.promoter.3	PPT.OS.promoter.2	0.0023337	---CACGT---------------	RGTTACGTANNNNRTACGNCWCY
PPT.ZM.promoter.3	PPT.OS.promoter.7	0.0023337	--------ACGTG--	CGMAMMMAACGCGNA
PPT.ZM.promoter.12	PPT.OS.promoter.10	0.0058178	----CCGTCCTC	GTACACGTCAYC
PPT.ZM.promoter.12	PPT.OS.promoter.2	0.0085147	-----------GAGGACGG----	RGTTACGTANNNNRTACGNCWCY
PPT.ZM.promoter.22	PPT.OS.promoter.2	0.0081025	----------------CGACGC-	RGTTACGTANNNNRTACGNCWCY
PPT.ZM.promoter.34	PPT.OS.promoter.10	0.0058178	----CCGTCCTC	GTACACGTCAYC
PPT.ZM.promoter.34	PPT.OS.promoter.2	0.0085147	-----------GAGGACGG----	RGTTACGTANNNNRTACGNCWCY
PPT.ZM.promoter.44	PPT.OS.promoter.2	0.0081025	----------------CGACGC-	RGTTACGTANNNNRTACGNCWCY
5UTR
motif_1_id	motif_2_id	p_value	motif_1_cons	motif_2_cons
PPT.ZM.5UTR.40	PPT.OS.5UTR.34	0.0064149	ACGAGGNG	-CGAGGC-
3UTR
motif_1_id	motif_2_id	p_value	motif_1_cons	motif_2_cons
PPT.ZM.3UTR.1	PPT.OS.3UTR.30	0.0044375	TTGGGG	TTCGGG
PPT.ZM.3UTR.5	PPT.OS.3UTR.48	0.0044375	CTAAAG	GTAAAG
PPT.ZM.3UTR.15	PPT.OS.3UTR.11	0.0044375	ACTTGG	ACTTCG
PPT.ZM.3UTR.20	PPT.OS.3UTR.9	0.00012336	ATNGGG	ATCGGG
PPT.ZM.3UTR.25	PPT.OS.3UTR.30	0.0089087	TTKGGGRW	TTCGGG--
PPT.ZM.3UTR.26	PPT.OS.3UTR.1	0.001408	-KWCTTT----	NTNCTTTTTNN
PPT.ZM.3UTR.26	PPT.OS.3UTR.67	0.0044375	KWCTTT	CTCTTT
PPT.ZM.3UTR.31	PPT.OS.3UTR.47	0.008718	AGGTGTNA-	-GGTSTTAC
intron
motif_1_id	motif_2_id	p_value	motif_1_cons	motif_2_cons
PPT.ZM.intron.7	PPT.OS.intron.8	0.00031527	CCGAC---	CCGACAGA
PPT.ZM.intron.7	PPT.OS.intron.16	0.00031527	-CCGAC--	ACCGACAG
PPT.ZM.intron.7	PPT.OS.intron.9	0.0017596	--CCGAC-	ATCCRACA
PPT.ZM.intron.7	PPT.OS.intron.14	0.0038104	-CCGAC--	TCCNACAA
PPT.ZM.intron.8	PPT.OS.intron.46	0.006414	-AGAAAR-	CAGAAACC
PPT.ZM.intron.18	PPT.OS.intron.38	0.0035885	--ANACKT	ATACACGT
PPT.ZM.intron.26	PPT.OS.intron.3	0.0036341	GGRCAM	GGTCAC
CDS
motif_1_id	motif_2_id	p_value	motif_1_cons	motif_2_cons
PPT.ZM.CDS.8	PPT.OS.CDS.1	0	--------MCCSW----------	RGWGNCGTAYNNNNTACGTAACY
PPT.ZM.CDS.8	PPT.OS.CDS.2	0	---------------MCCSW----	NNTCGNGCCACGTGTCCCNNCGAC
PPT.ZM.CDS.15	PPT.OS.CDS.1	0.0009257	-------WAAAGG----------	RGTTACGTANNNNRTACGNCWCY
PPT.ZM.CDS.32	PPT.OS.CDS.2	3.1698e-05	-NNGGNCCCAC-------------	NNTCGNGCCACGTGTCCCNNCGAC
PPT.ZM.CDS.32	PPT.OS.CDS.1	0.0011358	-------NNGGNCCCAC------	RGTTACGTANNNNRTACGNCWCY
PPT.ZM.CDS.39	PPT.OS.CDS.1	0	---CACGT---------------	RGTTACGTANNNNRTACGNCWCY
PPT.ZM.CDS.39	PPT.OS.CDS.2	0	--------CACGT-----------	NNTCGNGCCACGTGTCCCNNCGAC
PPT.ZM.CDS.40	PPT.OS.CDS.1	0.00020794	--------AGAAAR---------	RGTTACGTANNNNRTACGNCWCY
PPT.ZM.CDS.50	PPT.OS.CDS.21	2.3544e-07	NMNNAAAGNNN	-GTCAAAGG--
PPT.ZM.CDS.50	PPT.OS.CDS.16	1.2606e-05	NNNCTTTNNKN	---CTATACGT
PPT.ZM.CDS.50	PPT.OS.CDS.54	7.2224e-05	NMNNAAAGNNN	-GKCAGAGG--
PPT.ZM.CDS.50	PPT.OS.CDS.57	7.3192e-05	NNNCTTTNNKN	-ATCTTMCR--
PPT.ZM.CDS.50	PPT.OS.CDS.19	0.00035207	NNNCTTTNNKN	--ACTGTAGC-
PPT.ZM.CDS.63	PPT.OS.CDS.2	3.0461e-07	---------------CCCCNM---	NNTCGNGCCACGTGTCCCNNCGAC
PPT.ZM.CDS.63	PPT.OS.CDS.1	0.0009257	----------------CCCCNM-	RGTTACGTANNNNRTACGNCWCY
PPT.ZM.CDS.64	PPT.OS.CDS.1	6.6612e-07	KGTTNTGG---------------	RGTTACGTANNNNRTACGNCWCY
PPT.ZM.CDS.64	PPT.OS.CDS.2	3.0792e-05	-----------------CCANAACM	NNTCGNGCCACGTGTCCCNNCGAC-
PPT.ZM.CDS.66	PPT.OS.CDS.1	9.269e-05	----------CCWATR-------	RGTTACGTANNNNRTACGNCWCY
PPT.ZM.CDS.66	PPT.OS.CDS.2	0.0009257	----------------CCWATR--	NNTCGNGCCACGTGTCCCNNCGAC
PPT.ZM.CDS.68	PPT.OS.CDS.2	9.3927e-05	-CTCGGG-----------------	NNTCGNGCCACGTGTCCCNNCGAC
PPT.ZM.CDS.72	PPT.OS.CDS.1	9.269e-05	--------ATNGGG---------	RGTTACGTANNNNRTACGNCWCY
PPT.ZM.CDS.72	PPT.OS.CDS.2	9.269e-05	---------------CCCNAT---	NNTCGNGCCACGTGTCCCNNCGAC
PPT.ZM.CDS.76	PPT.OS.CDS.1	0.0009257	--------------TTCNTC---	RGTTACGTANNNNRTACGNCWCY
PPT.ZM.CDS.76	PPT.OS.CDS.2	0.0064227	------------------GANGAA	NNTCGNGCCACGTGTCCCNNCGAC
PPT.ZM.CDS.81	PPT.OS.CDS.1	7.7153e-08	---------MCCANAAC------	RGWGNCGTAYNNNNTACGTAACY
PPT.ZM.CDS.81	PPT.OS.CDS.2	7.7153e-08	----------------MCCANAAC	NNTCGNGCCACGTGTCCCNNCGAC
PPT.ZM.CDS.82	PPT.OS.CDS.1	9.269e-05	--------ANGAAG---------	RGTTACGTANNNNRTACGNCWCY
PPT.ZM.CDS.82	PPT.OS.CDS.2	0.0064227	-----------------CTTCNT-	NNTCGNGCCACGTGTCCCNNCGAC
PPT.ZM.CDS.85	PPT.OS.CDS.1	0.0035049	-----YGAAGA------------	RGTTACGTANNNNRTACGNCWCY
PPT.ZM.CDS.85	PPT.OS.CDS.2	0.0035049	-----------------YGAAGA-	NNTCGNGCCACGTGTCCCNNCGAC
PPT.ZM.CDS.85	PPT.OS.CDS.71	0.0039623	YGAAGA-	GGAAGAT
PPT.ZM.CDS.90	PPT.OS.CDS.2	9.9236e-09	--------CACKTG----------	NNTCGNGCCACGTGTCCCNNCGAC
PPT.ZM.CDS.90	PPT.OS.CDS.1	0.0064227	----------CAMGTG-------	RGTTACGTANNNNRTACGNCWCY
PPT.ZM.CDS.91	PPT.OS.CDS.1	7.7153e-08	-----YGAAGANG----------	RGTTACGTANNNNRTACGNCWCY
PPT.ZM.CDS.91	PPT.OS.CDS.2	3.0365e-05	----------CNTCTTCR------	NNTCGNGCCACGTGTCCCNNCGAC
PPT.ZM.CDS.91	PPT.OS.CDS.42	0.0061133	YGAAGANG	GKAAGATG
PPT.ZM.CDS.93	PPT.OS.CDS.1	9.269e-05	------------MAGACG-----	RGTTACGTANNNNRTACGNCWCY
PPT.ZM.CDS.93	PPT.OS.CDS.2	0.0009257	----------CGTCTK--------	NNTCGNGCCACGTGTCCCNNCGAC
PPT.ZM.CDS.96	PPT.OS.CDS.1	9.269e-05	-GTTNCT----------------	RGTTACGTANNNNRTACGNCWCY
PPT.ZM.CDS.96	PPT.OS.CDS.2	0.0009257	-----AGNAAC-------------	NNTCGNGCCACGTGTCCCNNCGAC
PPT.ZM.CDS.98	PPT.OS.CDS.1	9.269e-05	--------AGGNAA---------	RGTTACGTANNNNRTACGNCWCY
PPT.ZM.CDS.98	PPT.OS.CDS.2	0.0009257	-------------TTNCCT-----	NNTCGNGCCACGTGTCCCNNCGAC
PPT.ZM.CDS.100	PPT.OS.CDS.1	9.9236e-09	GGTTAC-----------------	RGTTACGTANNNNRTACGNCWCY
PPT.ZM.CDS.100	PPT.OS.CDS.2	0.0035049	-----------GTAACC-------	NNTCGNGCCACGTGTCCCNNCGAC
PPT.ZM.CDS.102	PPT.OS.CDS.1	6.4084e-06	-GTTACA----------------	RGTTACGTANNNNRTACGNCWCY
PPT.ZM.CDS.102	PPT.OS.CDS.2	0.0035049	------------TGTAAC------	NNTCGNGCCACGTGTCCCNNCGAC
PPT.ZM.CDS.104	PPT.OS.CDS.2	2.2316e-09	---------AGGTGTCA-------	NNTCGNGCCACGTGTCCCNNCGAC
PPT.ZM.CDS.104	PPT.OS.CDS.1	4.9552e-06	----------------TGACACCT	RGTTACGTANNNNRTACGNCWCY-
PPT.ZM.CDS.105	PPT.OS.CDS.57	0.0021088	TGNAAG--	YGKAAGAT
PPT.ZM.CDS.105	PPT.OS.CDS.1	0.0035049	------------TGNAAG-----	RGTTACGTANNNNRTACGNCWCY
PPT.ZM.CDS.105	PPT.OS.CDS.2	0.0064227	-----------------CTTNCA-	NNTCGNGCCACGTGTCCCNNCGAC
PPT.ZM.CDS.107	PPT.OS.CDS.1	8.7685e-07	TGTTAC-----------------	RGTTACGTANNNNRTACGNCWCY
PPT.ZM.CDS.107	PPT.OS.CDS.8	0.00032392	--TGTTAC	TATGTTAC
PPT.ZM.CDS.107	PPT.OS.CDS.2	0.0035049	------------TGTTAC------	NNTCGNGCCACGTGTCCCNNCGAC
PPT.ZM.CDS.108	PPT.OS.CDS.1	7.5771e-09	------GNAAGAAG---------	RGTTACGTANNNNRTACGNCWCY
PPT.ZM.CDS.108	PPT.OS.CDS.2	0.00016065	-------------CTTCTTNC---	NNTCGNGCCACGTGTCCCNNCGAC
PPT.ZM.CDS.108	PPT.OS.CDS.42	0.0025413	CTTCTTNC	CATCTTMC
PPT.ZM.CDS.110	PPT.OS.CDS.1	0.00020794	------GNAAGC-----------	RGTTACGTANNNNRTACGNCWCY
PPT.ZM.CDS.111	PPT.OS.CDS.2	1.2423e-05	------CTCACCTG----------	NNTCGNGCCACGTGTCCCNNCGAC
PPT.ZM.CDS.111	PPT.OS.CDS.1	0.00016065	-----CTCACCTG----------	RGWGNCGTAYNNNNTACGTAACY
PPT.ZM.CDS.112	PPT.OS.CDS.1	0.0014625	----AGGTGAGN-----------	RGTTACGTANNNNRTACGNCWCY
PPT.ZM.CDS.112	PPT.OS.CDS.2	0.0014625	------------NCTCACCT----	NNTCGNGCCACGTGTCCCNNCGAC
PPT.ZM.CDS.113	PPT.OS.CDS.1	0.00020794	------GNAAGA-----------	RGTTACGTANNNNRTACGNCWCY
PPT.ZM.CDS.113	PPT.OS.CDS.42	0.00062409	--TCTTNC	CATCTTMC
PPT.ZM.CDS.113	PPT.OS.CDS.57	0.00062409	-TCTTNC-	ATCTTMCR
PPT.ZM.CDS.113	PPT.OS.CDS.71	0.00069222	GNAAGA-	GGAAGAT
PPT.ZM.CDS.113	PPT.OS.CDS.2	0.0009257	--TCTTNC----------------	NNTCGNGCCACGTGTCCCNNCGAC
PPT.ZM.CDS.114	PPT.OS.CDS.1	0.00044777	------------AATACC-----	RGTTACGTANNNNRTACGNCWCY
PPT.ZM.CDS.116	PPT.OS.CDS.2	2.2316e-09	--------AAGGTGTC--------	NNTCGNGCCACGTGTCCCNNCGAC
PPT.ZM.CDS.116	PPT.OS.CDS.1	1.8403e-06	--------AAGGTGTC-------	RGTTACGTANNNNRTACGNCWCY
PPT.ZM.CDS.117	PPT.OS.CDS.1	9.269e-05	--------AAGNAA---------	RGTTACGTANNNNRTACGNCWCY
PPT.ZM.CDS.117	PPT.OS.CDS.2	0.0064227	--------------TTNCTT----	NNTCGNGCCACGTGTCCCNNCGAC
PPT.ZM.CDS.118	PPT.OS.CDS.1	7.5771e-09	------------TTTWCNTC---	RGTTACGTANNNNRTACGNCWCY
PPT.ZM.CDS.118	PPT.OS.CDS.2	4.88e-06	------------TTTWCNTC----	NNTCGNGCCACGTGTCCCNNCGAC
PPT.ZM.CDS.119	PPT.OS.CDS.1	2.3141e-07	-----TGTAAGAA----------	RGTTACGTANNNNRTACGNCWCY
PPT.ZM.CDS.119	PPT.OS.CDS.2	0.0014469	----TTCTTACA------------	GTCGNNGGGACACGTGGCNCGANN
PPT.ZM.CDS.119	PPT.OS.CDS.57	0.009201	TGTAAGAA	YGKAAGAT
PPT.ZM.CDS.120	PPT.OS.CDS.2	2.3141e-07	--------------TTWCCTCG--	NNTCGNGCCACGTGTCCCNNCGAC
PPT.ZM.CDS.120	PPT.OS.CDS.1	6.6612e-07	-------------CGAGGWAA--	RGWGNCGTAYNNNNTACGTAACY
PPT.ZM.CDS.121	PPT.OS.CDS.1	6.4084e-06	-GTTACC----------------	RGTTACGTANNNNRTACGNCWCY
PPT.ZM.CDS.121	PPT.OS.CDS.2	0.0035049	-----------GTTACC-------	NNTCGNGCCACGTGTCCCNNCGAC
PPT.ZM.CDS.122	PPT.OS.CDS.2	9.269e-05	--------------TCCTNA----	NNTCGNGCCACGTGTCCCNNCGAC
PPT.ZM.CDS.122	PPT.OS.CDS.1	0.0018378	-------TNAGGA----------	RGTTACGTANNNNRTACGNCWCY
PPT.ZM.CDS.124	PPT.OS.CDS.1	1.6275e-05	------GTAAGT-----------	RGTTACGTANNNNRTACGNCWCY
PPT.ZM.CDS.125	PPT.OS.CDS.2	6.4084e-06	---------AGGTGT---------	NNTCGNGCCACGTGTCCCNNCGAC
PPT.ZM.CDS.125	PPT.OS.CDS.1	0.00044777	---------------ACACCT--	RGTTACGTANNNNRTACGNCWCY

## Sheet: Mep3
promoter
motif_1_id	motif_2_id	p_value	motif_1_cons	motif_2_cons
Mep3.ZM.promoter.8	Mep3.OS.promoter.54	0.0028094	TCGAGCAG	TCGWGAAG
Mep3.ZM.promoter.15	Mep3.OS.promoter.13	0.0051394	-----CGTCAA--	STAACYGTCNNTN
Mep3.ZM.promoter.22	Mep3.OS.promoter.54	0.0028094	TCGAGCAG	TCGWGAAG
Mep3.ZM.promoter.29	Mep3.OS.promoter.13	0.0051394	-----CGTCAA--	STAACYGTCNNTN
Mep3.ZM.promoter.33	Mep3.OS.promoter.2	0.0008272	--------GTGGWGG--	NNNNCCACGTGGNMNNN
Mep3.ZM.promoter.39	Mep3.OS.promoter.2	0.0053844	---GSCGNCG-------	NNNKNCCACGTGGNNNN
Mep3.ZM.promoter.40	Mep3.OS.promoter.11	0.00041196	----ATATAWAT------	NNWNCTATWWWTGGNANN
Mep3.ZM.promoter.40	Mep3.OS.promoter.51	0.0091139	ATWTATAT	ATATTTNT
Mep3.ZM.promoter.46	Mep3.OS.promoter.2	0.0079204	---GTCGASG-------	NNNKNCCACGTGGNNNN
5UTR
-
3UTR
motif_1_id	motif_2_id	p_value	motif_1_cons	motif_2_cons
Mep3.ZM.3UTR.24	Mep3.OS.3UTR.42	0.0044813	-TGAATA	GTGAAT-
Mep3.ZM.3UTR.24	Mep3.OS.3UTR.57	0.0044813	-TGAATA	CTGAAT-
intron
motif_1_id	motif_2_id	p_value	motif_1_cons	motif_2_cons
Mep3.ZM.intron.39	Mep3.OS.intron.57	0.0019353	CMRTAT--	CAGTATGT
Mep3.ZM.intron.40	Mep3.OS.intron.46	0.00050355	-ACWGTT-	CACAGTTC
Mep3.ZM.intron.45	Mep3.OS.intron.2	0.0035885	AANGCA--	AATGCMGN
CDS
motif_1_id	motif_2_id	p_value	motif_1_cons	motif_2_cons
Mep3.ZM.CDS.18	Mep3.OS.CDS.1	0.00034785	-----GAGAYCGA----	TWCCAAAAAWGGWAAWT
Mep3.ZM.CDS.21	Mep3.OS.CDS.1	0.0035049	-------ATCGGT----	TWCCAAAAAWGGWAAWT
Mep3.ZM.CDS.25	Mep3.OS.CDS.1	9.269e-05	-----------GNATTT	TWCCAAAAAWGGWAAWT
Mep3.ZM.CDS.27	Mep3.OS.CDS.1	3.9651e-05	----------RGCAAT-	TWCCAAAAAWGGWAAWT
Mep3.ZM.CDS.29	Mep3.OS.CDS.1	0.0051389	---ATCGGTCT------	AWTTWCCWTTTTTGGWA
Mep3.ZM.CDS.30	Mep3.OS.CDS.1	0.00044777	------AACTNG-----	TWCCAAAAAWGGWAAWT
Mep3.ZM.CDS.33	Mep3.OS.CDS.1	0.00044777	-----AGNATG------	TWCCAAAAAWGGWAAWT
Mep3.ZM.CDS.35	Mep3.OS.CDS.1	0.00093622	----------GGGAAN-	TWCCAAAAAWGGWAAWT
Mep3.ZM.CDS.36	Mep3.OS.CDS.1	0.0051389	------CATCGGTC---	TWCCAAAAAWGGWAAWT
Mep3.ZM.CDS.47	Mep3.OS.CDS.1	0.0035049	-------AATGTG----	TWCCAAAAAWGGWAAWT
Mep3.ZM.CDS.54	Mep3.OS.CDS.1	3.9651e-05	------ATAAGG-----	TWCCAAAAAWGGWAAWT
Mep3.ZM.CDS.62	Mep3.OS.CDS.1	0.00020794	-AYCAAG----------	TWCCAAAAAWGGWAAWT
Mep3.ZM.CDS.64	Mep3.OS.CDS.1	0.00074034	----GANGAAG------	TWCCAAAAAWGGWAAWT
Mep3.ZM.CDS.66	Mep3.OS.CDS.1	7.1267e-05	STSCAGCA---------	TWCCAAAAAWGGWAAWT

## Sheet: AMK
promoter
motif_1_id	motif_2_id	p_value	motif_1_cons	motif_2_cons
AMK.ZM.promoter.16	AMK.OS.promoter.4	0.0025799	------GAAAGGCA---	TWCCAAAAAWGGWAAWT
AMK.ZM.promoter.33	AMK.OS.promoter.4	0.0025799	------GAAAGGCA---	TWCCAAAAAWGGWAAWT
5UTR
-
3UTR
motif_1_id	motif_2_id	p_value	motif_1_cons	motif_2_cons
AMK.ZM.3UTR.65	AMK.OS.3UTR.5	0.0050075	----CATTWT---	TTTCCNTTTTTGG
