# Supplementary material for: Systems analysis of cis-regulatory motifs in C4 photosynthesis genes using maize and rice leaf transcriptomic data during a process of de-etiolation
Source: J Exp Bot. 2016 Jul 19;67(17):5105–17. doi: 10.1093/jxb/erw275 (PMC5014158; doi:10.1093/jxb/erw275)
Supplement: Supplementary Data [file supp_erw275_supplementary_table_S12.xlsx]

## Sheet: promoter
Table S12. Comparison of identified overlapped motifs between k80 and k30 approaches with motifs summarized in Sheen (1999). The five sheets in the file show comparisons of motifs summarized in Sheen (1999). The column 1 represent the id of motifs predicted in this study; column 2 represent the id of motifs summarized in Sheen (1999). The p_value (column 3) represents the alignment p value betwee…
motif_1_id	motif_2_id	p_value	motif_1_cons	motif_2_cons
promoter_AlaAT_ZM_c30.34	RbcS_5flanking_1	1.2145e-06	----------AWATATA-	CACCGACGGCATATATAG
promoter_AlaAT_ZM_c30.34	RbcS_5flanking_6	1.2145e-06	----------AWATATA-	CACCGACGGCATATATAG
promoter_AlaAT_ZM_c30.35	Cab_5flanking_1	8.8838e-05	--WANAAATA--	AGAAAAAATATT
promoter_AlaAT_ZM_c30.35	Cab_5flanking_4	0.00067192	WANAAATA	--TAAATA
promoter_AlaAT_ZM_c30.36	Cab_5flanking_1	0.0002124	--TWTTTTTW--	AATATTTTTTCT
promoter_AlaAT_ZM_c30.38	Cab_5flanking_7	0.0070137	CTCCTCC-----	CACCTCCGGCGA
promoter_AlaAT_ZM_c30.39	PPDK_5UTR_1	0.0016461	-GAGAGAGA-	GGAGAGGGGG
promoter_AlaAT_ZM_c30.40	Cab_5flanking_1	0.0040338	AAAANAAA----	AGAAAAAATATT
promoter_AlaAT_ZM_c30.43	PPDK_5flanking_1	0.0029638	TTNTATA	--TTATA
promoter_AlaAT_ZM_c30.44	PPDK_5UTR_1	0.0038607	GGMGGNGG--	GGAGAGGGGG
promoter_AlaAT_ZM_c30.46	PPDK_5UTR_1	2.7026e-05	--AGAGRGNG	GGAGAGGGGG
promoter_AlaAT_ZM_c30.49	PPDK_5UTR_1	0.00069533	GGAGANGA--	GGAGAGGGGG
promoter_AlaAT_ZM_c30.49	RbcS_5flanking_7	0.0049203	------------GGAGANGA-	AGGACAAGTACAGGACAGGAC
promoter_AlaAT_ZM_c30.56	PPDK_5UTR_1	0.00016512	-GAGARGR--	GGAGAGGGGG
promoter_AlaAT_ZM_c30.56	PEPC_5flanking_2	0.00072334	-------GAGARGR	GGATGTGGAGAGGG
promoter_AlaAT_ZM_c30.58	Cab_5flanking_4	5.9372e-05	AYAAATA	-TAAATA
promoter_AlaAT_ZM_c30.58	Cab_5flanking_1	0.0016619	---AYAAATA--	AGAAAAAATATT
promoter_AlaAT_ZM_c30.58	RbcS_5flanking_1	0.0060686	----------AYAAATA-	CACCGACGGCATATATAG
promoter_AlaAT_ZM_c30.58	RbcS_5flanking_6	0.0060686	----------AYAAATA-	CACCGACGGCATATATAG
promoter_AlaAT_ZM_c30.59	Cab_5flanking_1	0.003174	----AAAATANA	AGAAAAAATATT
promoter_AlaAT_ZM_c30.60	Cab_5flanking_1	0.0040939	-AAANAAAT---	AGAAAAAATATT
promoter_AlaAT_ZM_c30.62	PPDK_5flanking_3	0.00011286	--------CACGACN-----	ACACGCGGCACGACTCCACT
promoter_AlaAT_ZM_c30.64	RbcS_5flanking_7	0.0093926	----CAANAACA---------	AGGACAAGTACAGGACAGGAC
promoter_AlaAT_ZM_c30.76	PPDK_5UTR_2	0.00281	RTRTGTGT--------	-TGTGTGTGGCGAGTG
promoter_AlaAT_ZM_c30.79	RbcS_5flanking_2	0.00032564	--------GCCACGYC----	GAACGGTGGCCACTTCCACA
promoter_AlaAT_ZM_c30.79	RbcS_5flanking_8	0.00032564	--------GCCACGYC----	GAACGGTGGCCACTTCCACA
promoter_AlaAT_ZM_c30.81	PPDK_5UTR_2	0.0027151	KTRTGTGT--------	-TGTGTGTGGCGAGTG
promoter_AlaAT_ZM_c30.84	Cab_5flanking_7	0.0040401	----NGGAGGAG	TCGCCGGAGGTG
promoter_AlaAT_ZM_c30.86	Cab_5flanking_1	0.0025224	--AWATAATA--	AGAAAAAATATT
promoter_AlaAT_ZM_c30.86	PPDK_5flanking_1	0.003727	TATTATWT	--TTATA-
promoter_AlaAT_ZM_c30.87	RbcS_5flanking_1	0.0038377	--------ACATATNT--	CACCGACGGCATATATAG
promoter_AlaAT_ZM_c30.87	RbcS_5flanking_6	0.0038377	--------ACATATNT--	CACCGACGGCATATATAG
promoter_AlaAT_ZM_c30.99	Cab_5flanking_1	0.0020141	-AAAAAAAT---	AGAAAAAATATT
promoter_AlaAT_ZM_c30.112	PPDK_5UTR_1	0.00043603	-GGGAKGGG-	GGAGAGGGGG
promoter_AlaAT_ZM_c30.112	PEPC_5flanking_1	0.0036421	-----GGGAKGGG	AAATAGGGATGG-
promoter_AlaAT_ZM_c30.117	RbcS_5flanking_1	0.0031337	---------CATGYATA-	CACCGACGGCATATATAG
promoter_AlaAT_ZM_c30.117	RbcS_5flanking_6	0.0031337	---------CATGYATA-	CACCGACGGCATATATAG
promoter_AlaAT_ZM_c30.121	Cab_5flanking_4	0.004602	TAKATACA	TAAATA--
promoter_AlaAT_ZM_c30.126	RbcS_5flanking_7	0.00023369	AGMACAA--------------	AGGACAAGTACAGGACAGGAC
promoter_AlaAT_ZM_c30.132	Cab_5flanking_1	0.00010216	AKAAAAA-----	AGAAAAAATATT
promoter_AlaAT_ZM_c30.134	PEPC_5flanking_3	0.0076686	TTCCYTTT-	--CCTTTTT
promoter_AlaAT_ZM_c30.135	RbcS_5flanking_7	0.00025694	----CATGTAC----------	AGGACAAGTACAGGACAGGAC
promoter_AlaAT_ZM_c30.136	RbcS_5flanking_3	0.00087192	--GGCRGCAC----	GTGGCCGCACCCGG
promoter_AlaAT_ZM_c30.136	RbcS_5flanking_9	0.00087192	--GGCRGCAC----	GTGGCCGCACCCGG
promoter_AlaAT_ZM_c30.136	PPDK_5flanking_3	0.0066242	---GGCRGCAC---------	ACACGCGGCACGACTCCACT
promoter_AlaAT_ZM_c30.141	Cab_5flanking_1	0.0027765	----ATAATAWT	AGAAAAAATATT
promoter_AlaAT_ZM_c30.143	RbcS_5flanking_1	1.0244e-05	---------CATATTT--	CACCGACGGCATATATAG
promoter_AlaAT_ZM_c30.143	RbcS_5flanking_6	1.0244e-05	---------CATATTT--	CACCGACGGCATATATAG
promoter_AlaAT_ZM_c30.143	Cab_5flanking_4	0.0071232	-AAATATG	TAAATA--
promoter_AlaAT_ZM_c30.143	PEPC_5flanking_1	0.0076628	AAATATG-----	AAATAGGGATGG
promoter_AlaAT_ZM_c30.143	Cab_5flanking_1	0.0076628	-----AAATATG	AGAAAAAATATT
promoter_AlaAT_ZM_c30.147	Cab_5flanking_7	0.0046287	--GCCAGAGA--	TCGCCGGAGGTG
promoter_AlaAT_ZM_c30.151	RbcS_5flanking_7	0.0028643	------------GGMCATGA-	AGGACAAGTACAGGACAGGAC
promoter_AlaAT_ZM_c30.158	PPDK_5flanking_3	0.0093747	------GGCGCGCC------	ACACGCGGCACGACTCCACT
promoter_AlaAT_ZM_c30.168	Cab_5flanking_1	0.0027644	--AWACAATA--	AGAAAAAATATT
promoter_AlaAT_ZM_c30.172	PPDK_5flanking_1	0.0029135	AATTWTAG	--TTATA-
promoter_AlaAT_ZM_c30.181	Cab_5flanking_8	0.0026685	-SGTGGGCT---	AGGTGGGCGGAT
promoter_AlaAT_ZM_c30.187	PPDK_5UTR_2	0.00094152	CGTGCGTTGC-----	TGTGTGTGGCGAGTG
promoter_AlaAT_ZM_c30.202	Cab_5flanking_3	0.003991	ACTCACGA--	CCTCATGAGG
promoter_AlaAT_ZM_c30.224	RbcS_5flanking_2	0.00018226	-AACGGT-------------	GAACGGTGGCCACTTCCACA
promoter_AlaAT_ZM_c30.224	RbcS_5flanking_8	0.00018226	-AACGGT-------------	GAACGGTGGCCACTTCCACA
promoter_AlaAT_ZM_c30.226	RbcS_5flanking_7	0.00023005	-------GTACAG--------	AGGACAAGTACAGGACAGGAC
promoter_AlaAT_ZM_c30.235	Cab_5flanking_8	0.0084917	------CTACCT	ATCCGCCCACCT
promoter_AlaAT_ZM_c30.241	Cab_5flanking_8	0.009909	---TGGGCA---	AGGTGGGCGGAT
promoter_AlaAT_ZM_c30.243	Cab_5flanking_3	0.0061138	-CTCGTG---	CCTCATGAGG
promoter_AlaAT_ZM_c30.249	Cab_5flanking_6	0.009542	GGCAAT	-CCAAT
promoter_AspAT_ZM_c30.22	RbcS_5flanking_1	0.00039939	---------TATAWATA-	CACCGACGGCATATATAG
promoter_AspAT_ZM_c30.22	RbcS_5flanking_6	0.00039939	---------TATAWATA-	CACCGACGGCATATATAG
promoter_AspAT_ZM_c30.22	Cab_5flanking_4	0.00053191	TATAWATA	--TAAATA
promoter_AspAT_ZM_c30.22	PPDK_5flanking_1	0.007772	TATWTATA	---TTATA
promoter_AspAT_ZM_c30.23	Cab_5flanking_1	0.00095735	--AAAAWAAA--	AGAAAAAATATT
promoter_AspAT_ZM_c30.26	Cab_5flanking_1	0.0075144	--WTTTNTTT--	AATATTTTTTCT
promoter_AspAT_ZM_c30.27	PPDK_5UTR_1	0.0029957	--TCCTCNYC	CCCCCTCTCC
promoter_AspAT_ZM_c30.34	RbcS_5flanking_1	8.6549e-05	---------MATATAW--	CACCGACGGCATATATAG
promoter_AspAT_ZM_c30.34	RbcS_5flanking_6	8.6549e-05	---------MATATAW--	CACCGACGGCATATATAG
promoter_AspAT_ZM_c30.34	PPDK_5flanking_1	0.0028697	WTATATK	TTATA--
promoter_AspAT_ZM_c30.37	Cab_5flanking_1	8.6504e-05	--WAWAAATA--	AGAAAAAATATT
promoter_AspAT_ZM_c30.37	Cab_5flanking_4	0.0005293	WAWAAATA	--TAAATA
promoter_AspAT_ZM_c30.39	PPDK_5UTR_1	0.0085065	GRAGAAG---	GGAGAGGGGG
promoter_AspAT_ZM_c30.46	Cab_5flanking_1	9.7497e-05	----AAAATAK-	AGAAAAAATATT
promoter_AspAT_ZM_c30.46	Cab_5flanking_4	0.0042463	AAAATAK	TAAATA-
promoter_AspAT_ZM_c30.48	PPDK_5UTR_1	2.8486e-05	---GAGGNGG	GGAGAGGGGG
promoter_AspAT_ZM_c30.51	Cab_5flanking_1	0.0049667	ANAAAACA----	AGAAAAAATATT
promoter_AspAT_ZM_c30.55	PPDK_5flanking_1	0.007245	AAATTNTA	---TTATA
promoter_AspAT_ZM_c30.58	PPDK_5UTR_1	0.0041113	-CYTCTCT--	CCCCCTCTCC
promoter_AspAT_ZM_c30.70	RbcS_5flanking_7	0.0074897	AGARCAA--------------	AGGACAAGTACAGGACAGGAC
promoter_AspAT_ZM_c30.73	RbcS_5flanking_2	0.0096783	-GAGRAAG------------	TGTGGAAGTGGCCACCGTTC
promoter_AspAT_ZM_c30.73	RbcS_5flanking_8	0.0096783	-GAGRAAG------------	TGTGGAAGTGGCCACCGTTC
promoter_AspAT_ZM_c30.74	Cab_5flanking_1	0.0047767	ACAWMAAA----	AGAAAAAATATT
promoter_AspAT_ZM_c30.82	RbcS_5flanking_1	0.0060839	-TAKATTT----------	CTATATATGCCGTCGGTG
promoter_AspAT_ZM_c30.82	RbcS_5flanking_6	0.0060839	-TAKATTT----------	CTATATATGCCGTCGGTG
promoter_AspAT_ZM_c30.82	Cab_5flanking_4	0.008948	-AAATMTA	TAAATA--
promoter_AspAT_ZM_c30.82	Cab_5flanking_1	0.0095025	-----AAATMTA	AGAAAAAATATT
promoter_AspAT_ZM_c30.87	Cab_5flanking_1	0.0026152	ATAAAANA----	AGAAAAAATATT
promoter_AspAT_ZM_c30.125	Cab_5flanking_1	0.00022328	---AAAAAWA--	AGAAAAAATATT
promoter_AspAT_ZM_c30.132	Cab_5flanking_1	3.4805e-05	--ARAAAATA--	AGAAAAAATATT
promoter_AspAT_ZM_c30.140	Cab_5flanking_4	0.0068405	-AAATAGA	TAAATA--
promoter_AspAT_ZM_c30.140	PEPC_5flanking_1	0.0073757	AAATAGA-----	AAATAGGGATGG
promoter_AspAT_ZM_c30.162	PPDK_5UTR_1	0.0025555	-CTCCTCK--	CCCCCTCTCC
promoter_AspAT_ZM_c30.162	PPDK_5flanking_3	0.005908	-------------CTCCTCK	ACACGCGGCACGACTCCACT
promoter_AspAT_ZM_c30.173	RbcS_5flanking_5	0.0077618	CTTGTCAGTG	CTTATC----
promoter_AspAT_ZM_c30.173	RbcS_5flanking_10	0.0077618	CTTGTCAGTG	CTTATC----
promoter_AspAT_ZM_c30.173	Cab_5flanking_5	0.0077618	CTTGTCAGTG	CTTATC----
promoter_AspAT_ZM_c30.184	Cab_5flanking_3	0.002806	-CTACTGAG-	CCTCATGAGG
promoter_AspAT_ZM_c30.193	RbcS_5flanking_2	0.00033128	-----AAGTGGCT-------	TGTGGAAGTGGCCACCGTTC
promoter_AspAT_ZM_c30.193	RbcS_5flanking_8	0.00033128	-----AAGTGGCT-------	TGTGGAAGTGGCCACCGTTC
promoter_AspAT_ZM_c30.194	RbcS_5flanking_5	0.0088608	CTTGTCAG	CTTATC--
promoter_AspAT_ZM_c30.194	RbcS_5flanking_10	0.0088608	CTTGTCAG	CTTATC--
promoter_AspAT_ZM_c30.194	Cab_5flanking_5	0.0088608	CTTGTCAG	CTTATC--
promoter_AspAT_ZM_c30.195	RbcS_5flanking_5	0.0086493	GACTTACC	--CTTATC
promoter_AspAT_ZM_c30.195	RbcS_5flanking_10	0.0086493	GACTTACC	--CTTATC
promoter_AspAT_ZM_c30.195	Cab_5flanking_5	0.0086493	GACTTACC	--CTTATC
promoter_AspAT_ZM_c30.199	RbcS_5flanking_5	0.0068844	GTTATCCG	CTTATC--
promoter_AspAT_ZM_c30.199	RbcS_5flanking_10	0.0068844	GTTATCCG	CTTATC--
promoter_AspAT_ZM_c30.199	Cab_5flanking_5	0.0068844	GTTATCCG	CTTATC--
promoter_AspAT_ZM_c30.200	RbcS_5flanking_2	6.4772e-07	-------GGCCACTT-----	GAACGGTGGCCACTTCCACA
promoter_AspAT_ZM_c30.200	RbcS_5flanking_8	6.4772e-07	-------GGCCACTT-----	GAACGGTGGCCACTTCCACA
promoter_AspAT_ZM_c30.208	RbcS_5flanking_5	0.0015008	CTTACC	CTTATC
promoter_AspAT_ZM_c30.208	RbcS_5flanking_10	0.0015008	CTTACC	CTTATC
promoter_AspAT_ZM_c30.208	Cab_5flanking_5	0.0015008	CTTACC	CTTATC
promoter_AspAT_ZM_c30.212	RbcS_5flanking_5	0.0013286	GTTATC	CTTATC
promoter_AspAT_ZM_c30.212	RbcS_5flanking_10	0.0013286	GTTATC	CTTATC
promoter_AspAT_ZM_c30.212	Cab_5flanking_5	0.0013286	GTTATC	CTTATC
promoter_AspAT_ZM_c30.226	PEPC_5flanking_1	0.0079869	--ATACGG----	AAATAGGGATGG
promoter_AspAT_ZM_c30.232	PEPC_5flanking_3	0.0012803	CCGTTT-	CCTTTTT
promoter_AspAT_ZM_c30.233	Cab_5flanking_6	0.00014706	ATTGGG	ATTGG-
promoter_AspAT_ZM_c30.235	PEPC_5flanking_1	0.0090188	AAGTAG------	AAATAGGGATGG
promoter_AspAT_ZM_c30.238	RbcS_5flanking_2	0.00022273	-----AAGTGG---------	TGTGGAAGTGGCCACCGTTC
promoter_AspAT_ZM_c30.238	RbcS_5flanking_8	0.00022273	-----AAGTGG---------	TGTGGAAGTGGCCACCGTTC
promoter_AspAT_ZM_c30.238	Cab_5flanking_6	0.0096464	AAGTGG	-ATTGG
promoter_AspAT_ZM_c30.240	Cab_5flanking_3	0.0065899	--TCAGGA--	CCTCATGAGG
promoter_AMK_ZM_c30.11	Cab_5flanking_4	0.0013957	TATATATA	--TAAATA
promoter_AMK_ZM_c30.11	RbcS_5flanking_1	0.0037691	---------TATATATA-	CACCGACGGCATATATAG
promoter_AMK_ZM_c30.11	RbcS_5flanking_6	0.0037691	---------TATATATA-	CACCGACGGCATATATAG
promoter_AMK_ZM_c30.11	PPDK_5flanking_1	0.0053906	TATATATA	---TTATA
promoter_AMK_ZM_c30.12	Cab_5flanking_1	6.9106e-05	--WAWAAATA--	AGAAAAAATATT
promoter_AMK_ZM_c30.12	Cab_5flanking_4	0.00062905	WAWAAATA	--TAAATA
promoter_AMK_ZM_c30.15	Cab_5flanking_1	0.0075575	AAANAAAW----	AGAAAAAATATT
promoter_AMK_ZM_c30.17	Cab_5flanking_1	0.0091552	--TGTTTKKT--	AATATTTTTTCT
promoter_AMK_ZM_c30.20	RbcS_5flanking_1	4.7571e-06	----------ANATATA-	CACCGACGGCATATATAG
promoter_AMK_ZM_c30.20	RbcS_5flanking_6	4.7571e-06	----------ANATATA-	CACCGACGGCATATATAG
promoter_AMK_ZM_c30.21	Cab_5flanking_7	0.006336	-----GGAGGAG	TCGCCGGAGGTG
promoter_AMK_ZM_c30.25	PPDK_5UTR_1	0.0029949	GRAGANGA--	GGAGAGGGGG
promoter_AMK_ZM_c30.28	PPDK_5flanking_1	0.0024888	TWWTATA	--TTATA
promoter_AMK_ZM_c30.33	RbcS_5flanking_1	0.00012486	----------AAAYATA-	CACCGACGGCATATATAG
promoter_AMK_ZM_c30.33	RbcS_5flanking_6	0.00012486	----------AAAYATA-	CACCGACGGCATATATAG
promoter_AMK_ZM_c30.33	Cab_5flanking_1	0.0032931	--TATRTTT---	AATATTTTTTCT
promoter_AMK_ZM_c30.33	Cab_5flanking_4	0.0069708	TATRTTT	TATTTA-
promoter_AMK_ZM_c30.39	PPDK_5UTR_1	0.00012053	---GAGGRRG	GGAGAGGGGG
promoter_AMK_ZM_c30.43	Cab_5flanking_1	0.00030113	---AAAAWNAT-	AGAAAAAATATT
promoter_AMK_ZM_c30.50	PPDK_5UTR_2	3.3148e-05	TNTGTGT--------	TGTGTGTGGCGAGTG
promoter_AMK_ZM_c30.61	Cab_5flanking_4	0.0076664	-AAATAGA	TAAATA--
promoter_AMK_ZM_c30.61	PEPC_5flanking_1	0.0082127	AAATAGA-----	AAATAGGGATGG
promoter_AMK_ZM_c30.67	RbcS_5flanking_7	0.0056714	---ACAASAA-----------	AGGACAAGTACAGGACAGGAC
promoter_AMK_ZM_c30.69	PEPC_5flanking_2	0.00072151	----GWGGAG----	GGATGTGGAGAGGG
promoter_AMK_ZM_c30.69	PPDK_5flanking_3	0.00079729	-------------CTCCWC-	ACACGCGGCACGACTCCACT
promoter_AMK_ZM_c30.74	Cab_5flanking_7	0.0016667	CACCTTCG----	CACCTCCGGCGA
promoter_AMK_ZM_c30.79	Cab_5flanking_1	0.00438	--ATAAAAWA--	AGAAAAAATATT
promoter_AMK_ZM_c30.79	PPDK_5flanking_1	0.0059435	TWTTTTAT	--TTATA-
promoter_AMK_ZM_c30.87	Cab_5flanking_4	0.00095884	CTAANTAT	-TAAATA-
promoter_AMK_ZM_c30.103	PPDK_5UTR_1	0.0044744	-GAGNTGG--	GGAGAGGGGG
promoter_AMK_ZM_c30.133	RbcS_5flanking_1	9.6883e-07	--------GMCGTCG---	CTATATATGCCGTCGGTG
promoter_AMK_ZM_c30.133	RbcS_5flanking_6	9.6883e-07	--------GMCGTCG---	CTATATATGCCGTCGGTG
promoter_AMK_ZM_c30.134	Cab_5flanking_1	0.0027025	AGAACAAR----	AGAAAAAATATT
promoter_AMK_ZM_c30.134	RbcS_5flanking_7	0.0040569	AGAACAAR-------------	AGGACAAGTACAGGACAGGAC
promoter_AMK_ZM_c30.138	RbcS_5flanking_1	0.0068469	---------TSGTCGGT-	CTATATATGCCGTCGGTG
promoter_AMK_ZM_c30.138	RbcS_5flanking_6	0.0068469	---------TSGTCGGT-	CTATATATGCCGTCGGTG
promoter_AMK_ZM_c30.140	Cab_5flanking_1	0.009387	AARAGAAA----	AGAAAAAATATT
promoter_AMK_ZM_c30.141	RbcS_5flanking_1	0.0043574	CNCCGACA----------	CACCGACGGCATATATAG
promoter_AMK_ZM_c30.141	RbcS_5flanking_6	0.0043574	CNCCGACA----------	CACCGACGGCATATATAG
promoter_AMK_ZM_c30.170	RbcS_5flanking_5	0.0044415	ATCTSATC	--CTTATC
promoter_AMK_ZM_c30.170	RbcS_5flanking_10	0.0044415	ATCTSATC	--CTTATC
promoter_AMK_ZM_c30.170	Cab_5flanking_5	0.0044415	ATCTSATC	--CTTATC
promoter_AMK_ZM_c30.198	PPDK_5UTR_2	0.0097323	-GTGTTTGA------	TGTGTGTGGCGAGTG
promoter_AMK_ZM_c30.200	RbcS_5flanking_1	0.008123	--------TCATATTT--	CACCGACGGCATATATAG
promoter_AMK_ZM_c30.200	RbcS_5flanking_6	0.008123	--------TCATATTT--	CACCGACGGCATATATAG
promoter_AMK_ZM_c30.227	RbcS_5flanking_1	0.00186	----------ACATAT--	CACCGACGGCATATATAG
promoter_AMK_ZM_c30.227	RbcS_5flanking_6	0.00186	----------ACATAT--	CACCGACGGCATATATAG
promoter_AMK_ZM_c30.227	Cab_5flanking_1	0.0067087	-----ACATAT-	AGAAAAAATATT
promoter_AMK_ZM_c30.293	Cab_5flanking_4	0.0067962	GGGTCAATAG	---TAAATA-
promoter_AMK_ZM_c30.313	RbcS_5flanking_5	0.0018292	CCTATC	CTTATC
promoter_AMK_ZM_c30.313	RbcS_5flanking_10	0.0018292	CCTATC	CTTATC
promoter_AMK_ZM_c30.313	Cab_5flanking_5	0.0018292	CCTATC	CTTATC
promoter_AMK_ZM_c30.313	PPDK_5UTR_1	0.003655	-GATAGG---	GGAGAGGGGG
promoter_AMK_ZM_c30.313	Cab_5flanking_6	0.0099606	GATAGG	-ATTGG
promoter_AMK_ZM_c30.316	PPDK_5UTR_1	0.0022482	TGATAGGG--	GGAGAGGGGG
promoter_AMK_ZM_c30.316	RbcS_5flanking_5	0.0093411	CCCTATCA	-CTTATC-
promoter_AMK_ZM_c30.316	RbcS_5flanking_10	0.0093411	CCCTATCA	-CTTATC-
promoter_AMK_ZM_c30.316	Cab_5flanking_5	0.0093411	CCCTATCA	-CTTATC-
promoter_AMK_ZM_c30.329	RbcS_5flanking_7	0.0005625	-GGACATGT------------	AGGACAAGTACAGGACAGGAC
promoter_AMK_ZM_c30.352	PEPC_5flanking_1	0.0001844	--ATAGGG----	AAATAGGGATGG
promoter_AMK_ZM_c30.352	PPDK_5UTR_1	0.0034613	--ATAGGG--	GGAGAGGGGG
promoter_AMK_ZM_c30.355	Cab_5flanking_6	0.00014169	ATTGGC	ATTGG-
promoter_CA_ZM_c30.6	Cab_5flanking_4	0.0013224	TAWAWATA	TAAATA--
promoter_CA_ZM_c30.6	RbcS_5flanking_1	0.0075577	---------TAWAWATA-	CACCGACGGCATATATAG
promoter_CA_ZM_c30.6	RbcS_5flanking_6	0.0075577	---------TAWAWATA-	CACCGACGGCATATATAG
promoter_CA_ZM_c30.6	PPDK_5flanking_1	0.0099944	TATWTWTA	---TTATA
promoter_CA_ZM_c30.7	Cab_5flanking_1	0.00010996	--AAAAWAWA--	AGAAAAAATATT
promoter_CA_ZM_c30.8	Cab_5flanking_1	0.0032776	AAAANAAA----	AGAAAAAATATT
promoter_CA_ZM_c30.9	RbcS_5flanking_1	4.3297e-05	----------WWATATA-	CACCGACGGCATATATAG
promoter_CA_ZM_c30.9	RbcS_5flanking_6	4.3297e-05	----------WWATATA-	CACCGACGGCATATATAG
promoter_CA_ZM_c30.10	Cab_5flanking_7	0.0034998	----YGGTGGTG	TCGCCGGAGGTG
promoter_CA_ZM_c30.12	PPDK_5UTR_1	0.0017493	CTCYCTCY--	CCCCCTCTCC
promoter_CA_ZM_c30.15	PPDK_5UTR_1	5.2289e-05	GGAGRRG---	GGAGAGGGGG
promoter_CA_ZM_c30.15	PEPC_5flanking_2	0.00022641	------GGAGRRG-	GGATGTGGAGAGGG
promoter_CA_ZM_c30.15	Cab_5flanking_7	0.0062269	-----GGAGRRG	TCGCCGGAGGTG
promoter_CA_ZM_c30.16	Cab_5flanking_7	0.00015587	-----GGAGGWG	TCGCCGGAGGTG
promoter_CA_ZM_c30.18	Cab_5flanking_4	0.00015269	TATTTRT	TATTTA-
promoter_CA_ZM_c30.18	RbcS_5flanking_1	0.00029757	----------AYAAATA-	CACCGACGGCATATATAG
promoter_CA_ZM_c30.18	RbcS_5flanking_6	0.00029757	----------AYAAATA-	CACCGACGGCATATATAG
promoter_CA_ZM_c30.18	Cab_5flanking_1	0.0022857	--TATTTRT---	AATATTTTTTCT
promoter_CA_ZM_c30.19	PPDK_5UTR_1	0.0022771	---GNGGWGG	GGAGAGGGGG
promoter_CA_ZM_c30.20	PPDK_5UTR_1	0.0016595	--CTCTCTC-	CCCCCTCTCC
promoter_CA_ZM_c30.20	PEPC_5flanking_2	0.0069942	CTCTCTC-------	CCCTCTCCACATCC
promoter_CA_ZM_c30.21	RbcS_5flanking_4	0.00010226	GCGCGCGC	ACGCGCGC
promoter_CA_ZM_c30.27	PPDK_5UTR_1	0.0049434	GRCGAGG---	GGAGAGGGGG
promoter_CA_ZM_c30.31	Cab_5flanking_1	0.0026645	-TANAAAAT---	AGAAAAAATATT
promoter_CA_ZM_c30.31	PPDK_5flanking_1	0.005913	ATTTTNTA	---TTATA
promoter_CA_ZM_c30.34	RbcS_5flanking_4	0.0021615	-CGCNCGCG	ACGCGCGC-
promoter_CA_ZM_c30.34	RbcS_5flanking_3	0.0064085	-CGCGNGCG-----	CCGGGTGCGGCCAC
promoter_CA_ZM_c30.34	RbcS_5flanking_9	0.0064085	-CGCGNGCG-----	CCGGGTGCGGCCAC
promoter_CA_ZM_c30.37	PPDK_5UTR_2	0.004784	-WTGTGTK-------	TGTGTGTGGCGAGTG
promoter_CA_ZM_c30.38	PPDK_5UTR_2	0.0020376	-------GRCGAG--	TGTGTGTGGCGAGTG
promoter_CA_ZM_c30.40	PPDK_5flanking_1	0.00087407	TTTTATAK	--TTATA-
promoter_CA_ZM_c30.47	PPDK_5UTR_1	0.0033891	GGAGNAG---	GGAGAGGGGG
promoter_CA_ZM_c30.47	RbcS_5flanking_7	0.0089789	-GGAGNAG-------------	AGGACAAGTACAGGACAGGAC
promoter_CA_ZM_c30.48	Cab_5flanking_1	0.00010977	----AWAATAWT	AGAAAAAATATT
promoter_CA_ZM_c30.50	Cab_5flanking_1	0.002908	----AANATATG	AGAAAAAATATT
promoter_CA_ZM_c30.50	RbcS_5flanking_1	0.0060351	---------CATATNTT-	CACCGACGGCATATATAG
promoter_CA_ZM_c30.50	RbcS_5flanking_6	0.0060351	---------CATATNTT-	CACCGACGGCATATATAG
promoter_CA_ZM_c30.52	Cab_5flanking_1	0.00073183	---AAAAAMAT-	AGAAAAAATATT
promoter_CA_ZM_c30.53	Cab_5flanking_8	0.0025132	-GGCSGGCG---	AGGTGGGCGGAT
promoter_CA_ZM_c30.54	Cab_5flanking_1	0.0019549	AGAAGAAA----	AGAAAAAATATT
promoter_CA_ZM_c30.56	Cab_5flanking_8	0.0019241	-GGTGGGTG---	AGGTGGGCGGAT
promoter_CA_ZM_c30.60	PPDK_5UTR_2	0.0034354	--GGYGTGGC-----	TGTGTGTGGCGAGTG
promoter_CA_ZM_c30.60	RbcS_5flanking_3	0.0068404	---GCCACRCC---	GTGGCCGCACCCGG
promoter_CA_ZM_c30.60	RbcS_5flanking_9	0.0068404	---GCCACRCC---	GTGGCCGCACCCGG
promoter_CA_ZM_c30.63	PPDK_5flanking_3	0.0033586	-CACGTGG------------	ACACGCGGCACGACTCCACT
promoter_CA_ZM_c30.64	PPDK_5UTR_1	0.0040309	---GAKGGAG	GGAGAGGGGG
promoter_CA_ZM_c30.68	PPDK_5flanking_1	0.00015568	TTATAT	TTATA-
promoter_CA_ZM_c30.68	RbcS_5flanking_1	0.0030133	----------TTATAT--	CACCGACGGCATATATAG
promoter_CA_ZM_c30.68	RbcS_5flanking_6	0.0030133	----------TTATAT--	CACCGACGGCATATATAG
promoter_CA_ZM_c30.74	RbcS_5flanking_7	0.0051115	----CATGTANA---------	AGGACAAGTACAGGACAGGAC
promoter_CA_ZM_c30.74	RbcS_5flanking_1	0.005911	---------CATGTANA-	CACCGACGGCATATATAG
promoter_CA_ZM_c30.74	RbcS_5flanking_6	0.005911	---------CATGTANA-	CACCGACGGCATATATAG
promoter_CA_ZM_c30.84	Cab_5flanking_7	7.1154e-05	-CGCCGAAG---	TCGCCGGAGGTG
promoter_CA_ZM_c30.97	Cab_5flanking_3	0.0048418	YCACATG---	CCTCATGAGG
promoter_CA_ZM_c30.99	RbcS_5flanking_1	0.006035	GCACCGNC-----------	-CACCGACGGCATATATAG
promoter_CA_ZM_c30.99	RbcS_5flanking_6	0.006035	GCACCGNC-----------	-CACCGACGGCATATATAG
promoter_CA_ZM_c30.104	RbcS_5flanking_7	0.0033921	------------GSACATGA-	AGGACAAGTACAGGACAGGAC
promoter_CA_ZM_c30.107	Cab_5flanking_7	0.0015717	--GCCCGAGG--	TCGCCGGAGGTG
promoter_CA_ZM_c30.108	Cab_5flanking_7	0.0061662	-AGCCGAAG---	TCGCCGGAGGTG
promoter_CA_ZM_c30.116	Cab_5flanking_7	0.0028846	----CGGCGRTG	TCGCCGGAGGTG
promoter_CA_ZM_c30.116	RbcS_5flanking_1	0.0032078	----------CGGCGRTG	CTATATATGCCGTCGGTG
promoter_CA_ZM_c30.116	RbcS_5flanking_6	0.0032078	----------CGGCGRTG	CTATATATGCCGTCGGTG
promoter_CA_ZM_c30.126	RbcS_5flanking_4	0.0091877	-TSCGCGC	ACGCGCGC
promoter_CA_ZM_c30.129	PEPC_5flanking_1	0.0032436	---TAGAGATR-	AAATAGGGATGG
promoter_CA_ZM_c30.167	RbcS_5flanking_5	0.00093292	GGCTTATC	--CTTATC
promoter_CA_ZM_c30.167	RbcS_5flanking_10	0.00093292	GGCTTATC	--CTTATC
promoter_CA_ZM_c30.167	Cab_5flanking_5	0.00093292	GGCTTATC	--CTTATC
promoter_CA_ZM_c30.189	Cab_5flanking_6	0.0060442	CGCAAT	-CCAAT
promoter_CA_ZM_c30.192	Cab_5flanking_6	0.0051033	ATCGGA	ATTGG-
promoter_CA_ZM_c30.195	PPDK_5UTR_1	0.0046024	----AGGGGT	GGAGAGGGGG
promoter_CA_ZM_c30.201	PPDK_5flanking_1	0.0052645	GCTATA	-TTATA
promoter_CA_ZM_c30.209	RbcS_5flanking_7	0.00047511	--------CTGTAC-------	GTCCTGTCCTGTACTTGTCCT
promoter_MEP1_ZM_c30.9	Cab_5flanking_4	0.00078343	TATAWATA	--TAAATA
promoter_MEP1_ZM_c30.9	RbcS_5flanking_1	0.0018722	---------TATWTATA-	CACCGACGGCATATATAG
promoter_MEP1_ZM_c30.9	RbcS_5flanking_6	0.0018722	---------TATWTATA-	CACCGACGGCATATATAG
promoter_MEP1_ZM_c30.9	PPDK_5flanking_1	0.0054966	TATWTATA	---TTATA
promoter_MEP1_ZM_c30.10	Cab_5flanking_1	0.00012294	--AAAAWAWA--	AGAAAAAATATT
promoter_MEP1_ZM_c30.11	Cab_5flanking_1	0.0031936	AAAANAAA----	AGAAAAAATATT
promoter_MEP1_ZM_c30.12	RbcS_5flanking_1	4.3615e-05	---CGRCGNC--------	CACCGACGGCATATATAG
promoter_MEP1_ZM_c30.12	RbcS_5flanking_6	4.3615e-05	---CGRCGNC--------	CACCGACGGCATATATAG
promoter_MEP1_ZM_c30.13	Cab_5flanking_1	0.0081054	TATATWNT----	AATATTTTTTCT
promoter_MEP1_ZM_c30.15	PPDK_5UTR_1	0.0054662	GGAGNAG---	GGAGAGGGGG
promoter_MEP1_ZM_c30.17	PPDK_5UTR_1	0.00076021	-GAGAGAGR-	GGAGAGGGGG
promoter_MEP1_ZM_c30.18	RbcS_5flanking_7	0.0058144	---------ACCRRACA----	AGGACAAGTACAGGACAGGAC
promoter_MEP1_ZM_c30.19	Cab_5flanking_4	0.0011411	TAWAAAWA	--TAAATA
promoter_MEP1_ZM_c30.19	PPDK_5flanking_1	0.0024534	TWTTTWTA	---TTATA
promoter_MEP1_ZM_c30.19	Cab_5flanking_1	0.0084683	--TAWAAAWA--	AGAAAAAATATT
promoter_MEP1_ZM_c30.20	Cab_5flanking_1	5.778e-05	--WAAAAATA--	AGAAAAAATATT
promoter_MEP1_ZM_c30.23	RbcS_5flanking_1	2.9204e-05	---------YATATWT--	CACCGACGGCATATATAG
promoter_MEP1_ZM_c30.23	RbcS_5flanking_6	2.9204e-05	---------YATATWT--	CACCGACGGCATATATAG
promoter_MEP1_ZM_c30.23	Cab_5flanking_1	0.0034015	-----AWATATR	AGAAAAAATATT
promoter_MEP1_ZM_c30.23	Cab_5flanking_4	0.0084687	-AWATATR	TAAATA--
promoter_MEP1_ZM_c30.25	RbcS_5flanking_1	3.1433e-05	---CGRCGNC--------	CACCGACGGCATATATAG
promoter_MEP1_ZM_c30.25	RbcS_5flanking_6	3.1433e-05	---CGRCGNC--------	CACCGACGGCATATATAG
promoter_MEP1_ZM_c30.29	PPDK_5UTR_1	4.0734e-05	GGAGANG---	GGAGAGGGGG
promoter_MEP1_ZM_c30.29	PEPC_5flanking_2	0.00017555	------GGAGANG-	GGATGTGGAGAGGG
promoter_MEP1_ZM_c30.34	PPDK_5UTR_2	0.00028772	TKTKTGT--------	TGTGTGTGGCGAGTG
promoter_MEP1_ZM_c30.36	PPDK_5UTR_1	0.0049568	GNCGAGG---	GGAGAGGGGG
promoter_MEP1_ZM_c30.38	PPDK_5UTR_1	0.00087549	---GASGWGG	GGAGAGGGGG
promoter_MEP1_ZM_c30.38	RbcS_5flanking_2	0.001548	----GASGWGG---------	TGTGGAAGTGGCCACCGTTC
promoter_MEP1_ZM_c30.38	RbcS_5flanking_8	0.001548	----GASGWGG---------	TGTGGAAGTGGCCACCGTTC
promoter_MEP1_ZM_c30.38	PEPC_5flanking_2	0.0045893	-GASGWGG------	GGATGTGGAGAGGG
promoter_MEP1_ZM_c30.39	PPDK_5flanking_1	0.0022851	TTWTATA	--TTATA
promoter_MEP1_ZM_c30.44	RbcS_5flanking_1	0.00113	----------WAATATA-	CACCGACGGCATATATAG
promoter_MEP1_ZM_c30.44	RbcS_5flanking_6	0.00113	----------WAATATA-	CACCGACGGCATATATAG
promoter_MEP1_ZM_c30.49	PEPC_5flanking_3	0.0094309	CCTTCNTC	CCTTTTT-
promoter_MEP1_ZM_c30.54	RbcS_5flanking_2	0.0032803	---------CGCCANCG---	TGTGGAAGTGGCCACCGTTC
promoter_MEP1_ZM_c30.54	RbcS_5flanking_8	0.0032803	---------CGCCANCG---	TGTGGAAGTGGCCACCGTTC
promoter_MEP1_ZM_c30.57	Cab_5flanking_1	0.0064515	--WAATAAWA--	AGAAAAAATATT
promoter_MEP1_ZM_c30.58	PPDK_5UTR_1	0.0054153	---GAGNGAG	GGAGAGGGGG
promoter_MEP1_ZM_c30.60	Cab_5flanking_4	0.0042834	-AAATARA	TAAATA--
promoter_MEP1_ZM_c30.65	Cab_5flanking_4	0.00068346	ATANAWA	-TAAATA
promoter_MEP1_ZM_c30.65	RbcS_5flanking_1	0.001268	----------ATANAWA-	CACCGACGGCATATATAG
promoter_MEP1_ZM_c30.65	RbcS_5flanking_6	0.001268	----------ATANAWA-	CACCGACGGCATATATAG
promoter_MEP1_ZM_c30.77	PPDK_5flanking_1	0.0019594	AANTATAG	--TTATA-
promoter_MEP1_ZM_c30.78	PPDK_5UTR_2	0.0078743	-GTGTTTGR------	TGTGTGTGGCGAGTG
promoter_MEP1_ZM_c30.85	Cab_5flanking_1	2.4818e-05	AGRAAAAA----	AGAAAAAATATT
promoter_MEP1_ZM_c30.96	PPDK_5UTR_2	1.0368e-06	TRTGTGTG-------	TGTGTGTGGCGAGTG
promoter_MEP1_ZM_c30.99	PPDK_5flanking_1	0.0010004	TTTTATA	--TTATA
promoter_MEP1_ZM_c30.104	PEPC_5flanking_1	0.0091146	--RTWTGGAT--	AAATAGGGATGG
promoter_MEP1_ZM_c30.123	Cab_5flanking_1	0.0010455	---WACAATAT-	AGAAAAAATATT
promoter_MEP1_ZM_c30.128	Cab_5flanking_1	0.0071939	-----TKYTTCTT	AATATTTTTTCT-
promoter_MEP1_ZM_c30.141	Cab_5flanking_6	0.0050912	GNTTGGAT	-ATTGG--
promoter_MEP1_ZM_c30.144	PEPC_5flanking_3	0.0088264	CCTTCWTC	CCTTTTT-
promoter_MEP1_ZM_c30.163	Cab_5flanking_7	0.0060896	--GCAGGAGC--	TCGCCGGAGGTG
promoter_MEP1_ZM_c30.164	Cab_5flanking_3	0.0042881	--ACANGAG-	CCTCATGAGG
promoter_MEP1_ZM_c30.176	Cab_5flanking_4	0.0069695	ATAAAAA	-TAAATA
promoter_MEP1_ZM_c30.176	PPDK_5flanking_1	0.007342	TTTTTAT	-TTATA-
promoter_MEP1_ZM_c30.176	Cab_5flanking_1	0.0075652	ATAAAAA-----	AGAAAAAATATT
promoter_MEP1_ZM_c30.211	Cab_5flanking_1	0.0029522	--MAAAAACA--	AGAAAAAATATT
promoter_MEP1_ZM_c30.218	Cab_5flanking_1	0.0033521	--AAANACTA--	AGAAAAAATATT
promoter_MEP1_ZM_c30.243	Cab_5flanking_2	0.00053114	------CACTCGGC---	CTGGAACACTTGGCGCG
promoter_MEP1_ZM_c30.243	PPDK_5flanking_3	0.001305	-----------GCCGAGTG-	AGTGGAGTCGTGCCGCGTGT
promoter_MEP1_ZM_c30.243	PPDK_5UTR_2	0.0019865	CACTCGGC-------	CACTCGCCACACACA
promoter_MEP1_ZM_c30.279	Cab_5flanking_1	5.1713e-05	AGAAAANA----	AGAAAAAATATT
promoter_MEP1_ZM_c30.283	Cab_5flanking_4	0.0066838	CTATTGACCC	-TATTTA---
promoter_MEP1_ZM_c30.287	Cab_5flanking_4	0.0074566	GGGTGAATAG	---TAAATA-
promoter_MEP1_ZM_c30.300	Cab_5flanking_6	0.0021126	ATTGGACC	ATTGG---
promoter_MEP1_ZM_c30.305	PEPC_5flanking_1	0.0081187	GAATAGGT----	AAATAGGGATGG
promoter_MEP1_ZM_c30.311	PEPC_5flanking_1	0.00061636	-AATAGGGC---	AAATAGGGATGG
promoter_MEP1_ZM_c30.318	Cab_5flanking_6	0.0019464	ATTGGCTC	ATTGG---
promoter_MEP1_ZM_c30.328	RbcS_5flanking_5	0.0023258	GATAGG	GATAAG
promoter_MEP1_ZM_c30.328	RbcS_5flanking_10	0.0023258	GATAGG	GATAAG
promoter_MEP1_ZM_c30.328	Cab_5flanking_5	0.0023258	GATAGG	GATAAG
promoter_MEP1_ZM_c30.328	PPDK_5UTR_1	0.0035407	-GATAGG---	GGAGAGGGGG
promoter_MEP1_ZM_c30.328	Cab_5flanking_6	0.0083455	GATAGG	-ATTGG
promoter_MEP1_ZM_c30.332	PEPC_5flanking_1	0.00015512	--ATAGGG----	AAATAGGGATGG
promoter_MEP1_ZM_c30.332	PPDK_5UTR_1	0.0047048	--ATAGGG--	GGAGAGGGGG
promoter_MEP1_ZM_c30.346	Cab_5flanking_6	0.0074696	ACTGGT	ATTGG-
promoter_MEP1_ZM_c30.360	RbcS_5flanking_7	0.00019852	--------TACAGG-------	AGGACAAGTACAGGACAGGAC
promoter_MEP1_ZM_c30.365	Cab_5flanking_6	0.005345	AATCGG	-ATTGG
promoter_MEP1_ZM_c30.365	PEPC_5flanking_1	0.0060432	-AATCGG-----	AAATAGGGATGG
promoter_Mep3_ZM_c30.8	Cab_5flanking_4	0.0014832	TATATWTA	--TAAATA
promoter_Mep3_ZM_c30.8	RbcS_5flanking_1	0.0039247	---------TAWATATA-	CACCGACGGCATATATAG
promoter_Mep3_ZM_c30.8	RbcS_5flanking_6	0.0039247	---------TAWATATA-	CACCGACGGCATATATAG
promoter_Mep3_ZM_c30.8	PPDK_5flanking_1	0.0054827	TAWATATA	---TTATA
promoter_Mep3_ZM_c30.9	Cab_5flanking_1	0.0018735	--AAAATAAA--	AGAAAAAATATT
promoter_Mep3_ZM_c30.10	Cab_5flanking_1	9.8451e-05	--AAAAAAWA--	AGAAAAAATATT
promoter_Mep3_ZM_c30.13	RbcS_5flanking_1	3.5745e-05	----------WWATATA-	CACCGACGGCATATATAG
promoter_Mep3_ZM_c30.13	RbcS_5flanking_6	3.5745e-05	----------WWATATA-	CACCGACGGCATATATAG
promoter_Mep3_ZM_c30.22	Cab_5flanking_1	7.8658e-05	----AWAATAWT	AGAAAAAATATT
promoter_Mep3_ZM_c30.25	Cab_5flanking_4	0.00028608	AYAMATA	-TAAATA
promoter_Mep3_ZM_c30.25	RbcS_5flanking_1	0.0003555	----------AYAMATA-	CACCGACGGCATATATAG
promoter_Mep3_ZM_c30.25	RbcS_5flanking_6	0.0003555	----------AYAMATA-	CACCGACGGCATATATAG
promoter_Mep3_ZM_c30.25	Cab_5flanking_1	0.0037835	---AYAMATA--	AGAAAAAATATT
promoter_Mep3_ZM_c30.27	Cab_5flanking_7	0.0006304	-----KGWGGTG	TCGCCGGAGGTG
promoter_Mep3_ZM_c30.32	PPDK_5UTR_1	0.0076681	---GNGGMGGA	GGAGAGGGGG-
promoter_Mep3_ZM_c30.40	PPDK_5UTR_1	0.0018742	GGCGAGG---	GGAGAGGGGG
promoter_Mep3_ZM_c30.40	PEPC_5flanking_2	0.0078602	------GGCGAGG-	GGATGTGGAGAGGG
promoter_Mep3_ZM_c30.40	PPDK_5UTR_2	0.0082252	-------GGCGAGG-	TGTGTGTGGCGAGTG
promoter_Mep3_ZM_c30.41	Cab_5flanking_1	0.0038262	--AAAAARAA--	AGAAAAAATATT
promoter_Mep3_ZM_c30.47	PPDK_5flanking_1	0.0033952	TTTTATW	--TTATA
promoter_Mep3_ZM_c30.55	PPDK_5flanking_1	0.0036769	AWTATAT	-TTATA-
promoter_Mep3_ZM_c30.55	RbcS_5flanking_1	0.0084941	---------AWTATAT--	CACCGACGGCATATATAG
promoter_Mep3_ZM_c30.55	RbcS_5flanking_6	0.0084941	---------AWTATAT--	CACCGACGGCATATATAG
promoter_Mep3_ZM_c30.74	Cab_5flanking_8	0.0017962	-GGCGGGCG---	AGGTGGGCGGAT
promoter_Mep3_ZM_c30.96	Cab_5flanking_8	0.0022139	--GCSGGCGG--	AGGTGGGCGGAT
promoter_Mep3_ZM_c30.96	Cab_5flanking_7	0.004184	--CCGCCSGC--	CACCTCCGGCGA
promoter_Mep3_ZM_c30.96	RbcS_5flanking_1	0.006173	--CCGCCSGC--------	CACCGACGGCATATATAG
promoter_Mep3_ZM_c30.96	RbcS_5flanking_6	0.006173	--CCGCCSGC--------	CACCGACGGCATATATAG
promoter_Mep3_ZM_c30.136	RbcS_5flanking_1	0.002448	-GCSGACGG---------	CACCGACGGCATATATAG
promoter_Mep3_ZM_c30.136	RbcS_5flanking_6	0.002448	-GCSGACGG---------	CACCGACGGCATATATAG
promoter_Mep3_ZM_c30.141	PPDK_5flanking_1	0.00087407	AATTTATA	---TTATA
promoter_Mep3_ZM_c30.172	PEPC_5flanking_1	0.0099866	CAATAGGC----	AAATAGGGATGG
promoter_Mep3_ZM_c30.204	Cab_5flanking_6	0.0061014	ATTGCG	ATTGG-
promoter_Mep3_ZM_c30.205	Cab_5flanking_6	0.0064076	CATAGG	-ATTGG
promoter_Mep3_ZM_c30.225	PPDK_5UTR_1	0.0022799	-GATAGG---	GGAGAGGGGG
promoter_Mep3_ZM_c30.225	RbcS_5flanking_5	0.0024416	GATAGG	GATAAG
promoter_Mep3_ZM_c30.225	RbcS_5flanking_10	0.0024416	GATAGG	GATAAG
promoter_Mep3_ZM_c30.225	Cab_5flanking_5	0.0024416	GATAGG	GATAAG
promoter_Mep3_ZM_c30.225	PEPC_5flanking_2	0.0099297	-------GATAGG-	GGATGTGGAGAGGG
promoter_NADP-ME_ZM_c30.28	Cab_5flanking_1	0.0032161	AAAAWAAA----	AGAAAAAATATT
promoter_NADP-ME_ZM_c30.29	RbcS_5flanking_1	1.9773e-05	----------ATATATAT	CACCGACGGCATATATAG
promoter_NADP-ME_ZM_c30.29	RbcS_5flanking_6	1.9773e-05	----------ATATATAT	CACCGACGGCATATATAG
promoter_NADP-ME_ZM_c30.31	PPDK_5UTR_1	0.00033379	---GAGGWGG	GGAGAGGGGG
promoter_NADP-ME_ZM_c30.32	PPDK_5UTR_1	0.0002368	-GAGRGAG--	GGAGAGGGGG
promoter_NADP-ME_ZM_c30.32	PEPC_5flanking_2	0.0010372	-------GAGRGAG	GGATGTGGAGAGGG
promoter_NADP-ME_ZM_c30.33	Cab_5flanking_1	0.0049235	AAANAAAA----	AGAAAAAATATT
promoter_NADP-ME_ZM_c30.34	RbcS_5flanking_1	1.8762e-05	-----------TWTATAS	CACCGACGGCATATATAG
promoter_NADP-ME_ZM_c30.34	RbcS_5flanking_6	1.8762e-05	-----------TWTATAS	CACCGACGGCATATATAG
promoter_NADP-ME_ZM_c30.34	PPDK_5flanking_1	0.0026741	TWTATAS	-TTATA-
promoter_NADP-ME_ZM_c30.35	PPDK_5UTR_1	3.8349e-06	-GAGAGGG--	GGAGAGGGGG
promoter_NADP-ME_ZM_c30.35	PEPC_5flanking_2	1.531e-05	-------GAGAGGG	GGATGTGGAGAGGG
promoter_NADP-ME_ZM_c30.41	Cab_5flanking_4	0.00065932	TAWAAATA	--TAAATA
promoter_NADP-ME_ZM_c30.41	Cab_5flanking_1	0.0025318	--TAWAAATA--	AGAAAAAATATT
promoter_NADP-ME_ZM_c30.41	PPDK_5flanking_1	0.0047473	TATTTWTA	---TTATA
promoter_NADP-ME_ZM_c30.47	PPDK_5flanking_1	0.0071664	ATTTTAG	-TTATA-
promoter_NADP-ME_ZM_c30.49	RbcS_5flanking_1	0.0037711	-----------GACGGTG	CTATATATGCCGTCGGTG
promoter_NADP-ME_ZM_c30.49	RbcS_5flanking_2	0.0037711	-GACGGTG------------	GAACGGTGGCCACTTCCACA
promoter_NADP-ME_ZM_c30.49	RbcS_5flanking_6	0.0037711	-----------GACGGTG	CTATATATGCCGTCGGTG
promoter_NADP-ME_ZM_c30.49	RbcS_5flanking_8	0.0037711	-GACGGTG------------	GAACGGTGGCCACTTCCACA
promoter_NADP-ME_ZM_c30.51	PPDK_5flanking_1	0.0034226	TTNTATA	--TTATA
promoter_NADP-ME_ZM_c30.52	Cab_5flanking_1	0.0018647	--ANAATATA--	AGAAAAAATATT
promoter_NADP-ME_ZM_c30.55	Cab_5flanking_1	2.3457e-05	RGAAAAAA----	AGAAAAAATATT
promoter_NADP-ME_ZM_c30.57	PPDK_5UTR_2	0.0089051	------GGGCGAG--	TGTGTGTGGCGAGTG
promoter_NADP-ME_ZM_c30.71	RbcS_5flanking_1	0.0068047	----------ATGTAYA-	CACCGACGGCATATATAG
promoter_NADP-ME_ZM_c30.71	RbcS_5flanking_6	0.0068047	----------ATGTAYA-	CACCGACGGCATATATAG
promoter_NADP-ME_ZM_c30.75	Cab_5flanking_1	0.0028577	-AAANAAAT---	AGAAAAAATATT
promoter_NADP-ME_ZM_c30.99	PPDK_5flanking_3	0.00025352	-CACGAGG------------	ACACGCGGCACGACTCCACT
promoter_NADP-ME_ZM_c30.99	Cab_5flanking_3	0.0023595	CCTCGTG---	CCTCATGAGG
promoter_NADP-ME_ZM_c30.105	RbcS_5flanking_2	0.0033818	--GCNGTGGC----------	GAACGGTGGCCACTTCCACA
promoter_NADP-ME_ZM_c30.105	RbcS_5flanking_8	0.0033818	--GCNGTGGC----------	GAACGGTGGCCACTTCCACA
promoter_NADP-ME_ZM_c30.107	PPDK_5flanking_3	0.0097418	--CCGMGGC-----------	ACACGCGGCACGACTCCACT
promoter_NADP-ME_ZM_c30.108	Cab_5flanking_1	0.0093805	---GTTKTTT--	AATATTTTTTCT
promoter_NADP-ME_ZM_c30.111	Cab_5flanking_4	1.9847e-05	ATAAATA	-TAAATA
promoter_NADP-ME_ZM_c30.111	RbcS_5flanking_1	0.0017503	----------ATAAATA-	CACCGACGGCATATATAG
promoter_NADP-ME_ZM_c30.111	RbcS_5flanking_6	0.0017503	----------ATAAATA-	CACCGACGGCATATATAG
promoter_NADP-ME_ZM_c30.111	Cab_5flanking_1	0.0047462	---ATAAATA--	AGAAAAAATATT
promoter_NADP-ME_ZM_c30.114	Cab_5flanking_1	0.0032098	--AAATRATA--	AGAAAAAATATT
promoter_NADP-ME_ZM_c30.120	PPDK_5UTR_1	0.0023167	--TCCTCTC-	CCCCCTCTCC
promoter_NADP-ME_ZM_c30.120	RbcS_5flanking_7	0.0050976	-------------GAGAGGA-	AGGACAAGTACAGGACAGGAC
promoter_NADP-ME_ZM_c30.120	PEPC_5flanking_2	0.0096252	TCCTCTC-------	CCCTCTCCACATCC
promoter_NADP-ME_ZM_c30.124	PEPC_5flanking_3	0.0088373	CGTTTTCGAG	CCTTTTT---
promoter_NADP-ME_ZM_c30.126	PPDK_5UTR_2	0.00096638	----CACGACAGAC-	CACTCGCCACACACA
promoter_NADP-ME_ZM_c30.127	PEPC_5flanking_3	0.0065643	CCCNCTTTAA	-CCTTTTT--
promoter_NADP-ME_ZM_c30.128	PPDK_5UTR_2	0.00068872	-GTGCGTCGTG----	TGTGTGTGGCGAGTG
promoter_NADP-ME_ZM_c30.134	PPDK_5UTR_2	0.0051145	GGGTGTTTGG------	-TGTGTGTGGCGAGTG
promoter_NADP-ME_ZM_c30.144	RbcS_5flanking_5	0.0093001	TCTTACCG	-CTTATC-
promoter_NADP-ME_ZM_c30.144	RbcS_5flanking_10	0.0093001	TCTTACCG	-CTTATC-
promoter_NADP-ME_ZM_c30.144	Cab_5flanking_5	0.0093001	TCTTACCG	-CTTATC-
promoter_NADP-ME_ZM_c30.150	Cab_5flanking_6	0.0082863	CGAATG	CCAAT-
promoter_NADP-ME_ZM_c30.152	RbcS_5flanking_7	0.0027032	-------GTACGGGA------	AGGACAAGTACAGGACAGGAC
promoter_NADP-ME_ZM_c30.157	PEPC_5flanking_3	0.0014965	-CGTTTT	CCTTTTT
promoter_NADP-ME_ZM_c30.159	RbcS_5flanking_2	0.0002208	------------CACCGT--	TGTGGAAGTGGCCACCGTTC
promoter_NADP-ME_ZM_c30.159	RbcS_5flanking_8	0.0002208	------------CACCGT--	TGTGGAAGTGGCCACCGTTC
promoter_NADP-ME_ZM_c30.167	RbcS_5flanking_2	0.00026406	--------------CCGTTC	TGTGGAAGTGGCCACCGTTC
promoter_NADP-ME_ZM_c30.167	RbcS_5flanking_8	0.00026406	--------------CCGTTC	TGTGGAAGTGGCCACCGTTC
promoter_NADP-ME_ZM_c30.168	RbcS_5flanking_7	0.00029421	-------CCTGTA--------	GTCCTGTCCTGTACTTGTCCT
promoter_NADP-ME_ZM_c30.174	Cab_5flanking_6	0.0054395	ATTGCG	ATTGG-
promoter_PEP-CK_ZM_c30.19	RbcS_5flanking_1	0.0055084	---CGNCGWC--------	CACCGACGGCATATATAG
promoter_PEP-CK_ZM_c30.19	RbcS_5flanking_6	0.0055084	---CGNCGWC--------	CACCGACGGCATATATAG
promoter_PEP-CK_ZM_c30.24	PPDK_5UTR_1	0.00014705	---GAGGRNG	GGAGAGGGGG
promoter_PEP-CK_ZM_c30.35	PPDK_5UTR_1	0.004035	GGAGNAG---	GGAGAGGGGG
promoter_PEP-CK_ZM_c30.48	Cab_5flanking_8	0.0051271	-CGTGGNCG---	AGGTGGGCGGAT
promoter_PEP-CK_ZM_c30.48	RbcS_5flanking_3	0.0089661	CGTGGNCG-------	-GTGGCCGCACCCGG
promoter_PEP-CK_ZM_c30.48	RbcS_5flanking_9	0.0089661	CGTGGNCG-------	-GTGGCCGCACCCGG
promoter_PEP-CK_ZM_c30.129	RbcS_5flanking_1	0.0057297	-------TGCATATR---	CACCGACGGCATATATAG
promoter_PEP-CK_ZM_c30.129	RbcS_5flanking_6	0.0057297	-------TGCATATR---	CACCGACGGCATATATAG
promoter_PEP-CK_ZM_c30.147	RbcS_5flanking_7	0.0080418	-------GTAYATG-------	AGGACAAGTACAGGACAGGAC
promoter_PEP-CK_ZM_c30.174	PPDK_5UTR_1	0.0043442	GGTGTGGG--	GGAGAGGGGG
promoter_PEP-CK_ZM_c30.174	Cab_5flanking_8	0.0046032	-GGTGTGGG---	AGGTGGGCGGAT
promoter_PEP-CK_ZM_c30.209	RbcS_5flanking_5	0.0077463	GTTATCCC	CTTATC--
promoter_PEP-CK_ZM_c30.209	RbcS_5flanking_10	0.0077463	GTTATCCC	CTTATC--
promoter_PEP-CK_ZM_c30.209	Cab_5flanking_5	0.0077463	GTTATCCC	CTTATC--
promoter_PEP-CK_ZM_c30.210	Cab_5flanking_3	0.0068904	---CATTAGGG	CCTCATGAGG-
promoter_PEP-CK_ZM_c30.220	PEPC_5flanking_1	0.0010536	-AATAGGGT---	AAATAGGGATGG
promoter_PEP-CK_ZM_c30.222	PPDK_5UTR_1	0.0019655	--CCCTATCG	CCCCCTCTCC
promoter_PEP-CK_ZM_c30.222	PEPC_5flanking_1	0.0093366	----CCCTATCG	CCATCCCTATTT
promoter_PEP-CK_ZM_c30.230	Cab_5flanking_6	0.0072381	ACCGAT	-CCAAT
promoter_PEP-CK_ZM_c30.235	Cab_5flanking_3	0.0046842	--TCACGA--	CCTCATGAGG
promoter_PEP-CK_ZM_c30.238	PEPC_5flanking_1	0.00785	----AGCGAT--	AAATAGGGATGG
promoter_PEP-CK_ZM_c30.241	RbcS_5flanking_1	0.00021079	-------GGCATA-----	CACCGACGGCATATATAG
promoter_PEP-CK_ZM_c30.241	RbcS_5flanking_6	0.00021079	-------GGCATA-----	CACCGACGGCATATATAG
promoter_PEP-CK_ZM_c30.250	PPDK_5UTR_1	0.0041398	--TGAGGG--	GGAGAGGGGG
promoter_PEP-CK_ZM_c30.255	PEPC_5flanking_1	0.0094896	----AGGTAT--	AAATAGGGATGG
promoter_PEP-CK_ZM_c30.259	PEPC_5flanking_1	0.0001748	----CCCTAT--	CCATCCCTATTT
promoter_PEP-CK_ZM_c30.259	PPDK_5UTR_1	0.0049561	--ATAGGG--	GGAGAGGGGG
promoter_PEPC_ZM_c30.7	Cab_5flanking_1	0.0036246	---ANATATAT-	AGAAAAAATATT
promoter_PEPC_ZM_c30.7	RbcS_5flanking_1	0.0041472	----------ANATATAT	CACCGACGGCATATATAG
promoter_PEPC_ZM_c30.7	RbcS_5flanking_6	0.0041472	----------ANATATAT	CACCGACGGCATATATAG
promoter_PEPC_ZM_c30.9	Cab_5flanking_1	0.00010723	---AAAAATAW-	AGAAAAAATATT
promoter_PEPC_ZM_c30.10	Cab_5flanking_1	0.0048048	AAWAAAAA----	AGAAAAAATATT
promoter_PEPC_ZM_c30.11	PPDK_5UTR_1	0.00013888	GGAGRNG---	GGAGAGGGGG
promoter_PEPC_ZM_c30.11	PEPC_5flanking_2	0.00060798	------GGAGRNG-	GGATGTGGAGAGGG
promoter_PEPC_ZM_c30.11	Cab_5flanking_7	0.0039932	-----GGAGRNG	TCGCCGGAGGTG
promoter_PEPC_ZM_c30.11	PPDK_5flanking_3	0.0057993	---GGAGRNG----------	AGTGGAGTCGTGCCGCGTGT
promoter_PEPC_ZM_c30.12	PPDK_5flanking_1	0.0026295	TTWTATA	--TTATA
promoter_PEPC_ZM_c30.17	Cab_5flanking_1	0.0051015	AAAANAAA----	AGAAAAAATATT
promoter_PEPC_ZM_c30.18	PPDK_5UTR_1	0.0097634	RGAGNAG---	GGAGAGGGGG
promoter_PEPC_ZM_c30.19	Cab_5flanking_4	0.00088443	TAWAAATA	--TAAATA
promoter_PEPC_ZM_c30.19	PPDK_5flanking_1	0.0033467	TATTTWTA	---TTATA
promoter_PEPC_ZM_c30.19	Cab_5flanking_1	0.0044586	--TAWAAATA--	AGAAAAAATATT
promoter_PEPC_ZM_c30.22	Cab_5flanking_1	0.0090375	--AAAACANA--	AGAAAAAATATT
promoter_PEPC_ZM_c30.46	RbcS_5flanking_4	0.0015021	-CGCNCGCC	ACGCGCGC-
promoter_PEPC_ZM_c30.46	Cab_5flanking_8	0.0048328	-GGCGNGCG---	AGGTGGGCGGAT
promoter_PEPC_ZM_c30.53	Cab_5flanking_3	0.0030765	---CWTGTGG	CCTCATGAGG
promoter_PEPC_ZM_c30.55	PPDK_5flanking_1	0.00087407	AAATTATA	---TTATA
promoter_PEPC_ZM_c30.72	RbcS_5flanking_1	0.0015669	CTCTATAT----------	CTATATATGCCGTCGGTG
promoter_PEPC_ZM_c30.72	RbcS_5flanking_6	0.0015669	CTCTATAT----------	CTATATATGCCGTCGGTG
promoter_PEPC_ZM_c30.81	PPDK_5flanking_1	0.0026147	TTMTATTT	TTATA---
promoter_PEPC_ZM_c30.82	PPDK_5UTR_1	0.0058271	---GANGGCG	GGAGAGGGGG
promoter_PEPC_ZM_c30.91	PPDK_5UTR_1	2.4508e-05	GGAGNGG---	GGAGAGGGGG
promoter_PEPC_ZM_c30.91	PEPC_5flanking_2	0.00010439	------GGAGNGG-	GGATGTGGAGAGGG
promoter_PEPC_ZM_c30.93	Cab_5flanking_4	0.00058947	NAAATATG	TAAATA--
promoter_PEPC_ZM_c30.93	Cab_5flanking_1	0.0043827	----NAAATATG	AGAAAAAATATT
promoter_PEPC_ZM_c30.93	RbcS_5flanking_1	0.0057185	---------CATATTTN-	CACCGACGGCATATATAG
promoter_PEPC_ZM_c30.93	RbcS_5flanking_6	0.0057185	---------CATATTTN-	CACCGACGGCATATATAG
promoter_PEPC_ZM_c30.103	RbcS_5flanking_7	0.001385	---ACAWGT------------	AGGACAAGTACAGGACAGGAC
promoter_PEPC_ZM_c30.104	Cab_5flanking_1	0.0076046	--TWGTTKTT--	AATATTTTTTCT
promoter_PEPC_ZM_c30.109	Cab_5flanking_1	0.002313	----AAAMTAAT	AGAAAAAATATT
promoter_PEPC_ZM_c30.123	PPDK_5UTR_1	0.00042136	-KAGAGAGG-	GGAGAGGGGG
promoter_PEPC_ZM_c30.138	RbcS_5flanking_7	0.0049557	AGGACGA--------------	AGGACAAGTACAGGACAGGAC
promoter_PEPC_ZM_c30.139	PPDK_5UTR_2	0.0056307	TTTGTRTG-------	TGTGTGTGGCGAGTG
promoter_PEPC_ZM_c30.155	RbcS_5flanking_5	0.0059635	ACTTACCTTA	-CTTATC---
promoter_PEPC_ZM_c30.155	RbcS_5flanking_10	0.0059635	ACTTACCTTA	-CTTATC---
promoter_PEPC_ZM_c30.155	Cab_5flanking_5	0.0059635	ACTTACCTTA	-CTTATC---
promoter_PEPC_ZM_c30.159	Cab_5flanking_4	0.0040046	CTAAATCCCA	-TAAATA---
promoter_PEPC_ZM_c30.160	RbcS_5flanking_5	0.0098055	TCTCATCCCA	-CTTATC---
promoter_PEPC_ZM_c30.160	RbcS_5flanking_10	0.0098055	TCTCATCCCA	-CTTATC---
promoter_PEPC_ZM_c30.160	Cab_5flanking_5	0.0098055	TCTCATCCCA	-CTTATC---
promoter_PEPC_ZM_c30.179	RbcS_5flanking_5	0.0052557	TTCGTATC	--CTTATC
promoter_PEPC_ZM_c30.179	RbcS_5flanking_10	0.0052557	TTCGTATC	--CTTATC
promoter_PEPC_ZM_c30.179	Cab_5flanking_5	0.0052557	TTCGTATC	--CTTATC
promoter_PEPC_ZM_c30.180	PEPC_5flanking_1	0.0084449	CTATCCNT----	CCATCCCTATTT
promoter_PEPC_ZM_c30.190	Cab_5flanking_6	0.00014815	ATTGGG	ATTGG-
promoter_PEPC_ZM_c30.201	PEPC_5flanking_1	0.0062292	------GGATGC	AAATAGGGATGG
promoter_PEPC_ZM_c30.206	RbcS_5flanking_7	0.00032513	--------CTGTAC-------	GTCCTGTCCTGTACTTGTCCT
promoter_PEPC_ZM_c30.211	PPDK_5UTR_1	0.0034313	GGATAG----	GGAGAGGGGG
promoter_PEPC_ZM_c30.217	PPDK_5flanking_1	0.0095309	TTACAC	TTATA-
promoter_PPDK-RP_ZM_c30.6	Cab_5flanking_1	0.00015457	--AAAWAAAA--	AGAAAAAATATT
promoter_PPDK-RP_ZM_c30.7	PPDK_5UTR_1	0.0048767	GGAGRAG---	GGAGAGGGGG
promoter_PPDK-RP_ZM_c30.7	Cab_5flanking_7	0.0098462	-----GGAGRAG	TCGCCGGAGGTG
promoter_PPDK-RP_ZM_c30.9	Cab_5flanking_1	8.2813e-05	--AAAAAANA--	AGAAAAAATATT
promoter_PPDK-RP_ZM_c30.10	PPDK_5UTR_1	0.0058184	GGAGNAG---	GGAGAGGGGG
promoter_PPDK-RP_ZM_c30.18	PPDK_5UTR_1	0.00063135	GGAGNGGA--	GGAGAGGGGG
promoter_PPDK-RP_ZM_c30.18	RbcS_5flanking_7	0.0042711	------------GGAGNGGA-	AGGACAAGTACAGGACAGGAC
promoter_PPDK-RP_ZM_c30.18	PEPC_5flanking_2	0.0096262	------GGAGNGGA	GGATGTGGAGAGGG
promoter_PPDK-RP_ZM_c30.31	Cab_5flanking_7	0.0087267	--GGCGGAGC--	TCGCCGGAGGTG
promoter_PPDK-RP_ZM_c30.41	Cab_5flanking_1	0.0047558	---AACAANAT-	AGAAAAAATATT
promoter_PPDK-RP_ZM_c30.61	Cab_5flanking_7	0.0002387	-----GGAGRTG	TCGCCGGAGGTG
promoter_PPDK-RP_ZM_c30.61	PPDK_5UTR_1	0.0024198	GGAGRTG---	GGAGAGGGGG
promoter_PPDK-RP_ZM_c30.76	PPDK_5flanking_1	0.0065542	TTTTATTT	TTATA---
promoter_PPDK-RP_ZM_c30.105	RbcS_5flanking_3	0.005296	-----CGCCCCCG-	GTGGCCGCACCCGG
promoter_PPDK-RP_ZM_c30.105	RbcS_5flanking_9	0.005296	-----CGCCCCCG-	GTGGCCGCACCCGG
promoter_PPDK-RP_ZM_c30.124	PPDK_5UTR_2	0.0011058	TGCGTATAGC-----	TGTGTGTGGCGAGTG
promoter_PPDK-RP_ZM_c30.143	RbcS_5flanking_5	0.0062038	GGGTAAGT	-GATAAG-
promoter_PPDK-RP_ZM_c30.143	RbcS_5flanking_10	0.0062038	GGGTAAGT	-GATAAG-
promoter_PPDK-RP_ZM_c30.143	Cab_5flanking_5	0.0062038	GGGTAAGT	-GATAAG-
promoter_PPDK-RP_ZM_c30.151	PPDK_5UTR_1	0.0018694	-GCCCTATC-	CCCCCTCTCC
promoter_PPDK-RP_ZM_c30.154	Cab_5flanking_6	0.0025657	CATTGGCC	-ATTGG--
promoter_PPDK-RP_ZM_c30.157	RbcS_5flanking_2	1.518e-06	-----AAGTGGCC-------	TGTGGAAGTGGCCACCGTTC
promoter_PPDK-RP_ZM_c30.157	RbcS_5flanking_8	1.518e-06	-----AAGTGGCC-------	TGTGGAAGTGGCCACCGTTC
promoter_PPDK-RP_ZM_c30.173	PPDK_5UTR_1	0.0045581	--AGAGCG--	GGAGAGGGGG
promoter_PPDK-RP_ZM_c30.184	Cab_5flanking_6	0.0076009	AATCGG	-ATTGG
promoter_PPDK-RP_ZM_c30.184	PEPC_5flanking_1	0.0090669	-AATCGG-----	AAATAGGGATGG
promoter_PPDK-RP_ZM_c30.191	RbcS_5flanking_5	0.0010365	CTTAAC	CTTATC
promoter_PPDK-RP_ZM_c30.191	RbcS_5flanking_10	0.0010365	CTTAAC	CTTATC
promoter_PPDK-RP_ZM_c30.191	Cab_5flanking_5	0.0010365	CTTAAC	CTTATC
promoter_PPDK-RP_ZM_c30.192	Cab_5flanking_6	0.0087868	GCAATC	CCAAT-
promoter_PPDK-RP_ZM_c30.198	PEPC_5flanking_1	0.00018124	--ATAGGG----	AAATAGGGATGG
promoter_PPDK-RP_ZM_c30.198	PPDK_5UTR_1	0.0058896	--CCCTAT--	CCCCCTCTCC
promoter_PPDK-RP_ZM_c30.201	PPDK_5UTR_1	0.0072128	--TGAGGG--	GGAGAGGGGG
promoter_PPDK_ZM_c30.1	PPDK_5flanking_1	0.0082132	GCATTTAWKGC	----TTATA--
promoter_PPDK_ZM_c30.7	PEPC_5flanking_3	0.00097684	CYATTTWTGK	CCTTTTT---
promoter_PPDK_ZM_c30.7	Cab_5flanking_4	0.0052434	MCAWAAATRG	---TAAATA-
promoter_PPDK_ZM_c30.13	Cab_5flanking_4	0.00090296	TATAWATA	--TAAATA
promoter_PPDK_ZM_c30.13	PPDK_5flanking_1	0.0031914	TATWTATA	---TTATA
promoter_PPDK_ZM_c30.13	RbcS_5flanking_1	0.0079707	---------TATWTATA-	CACCGACGGCATATATAG
promoter_PPDK_ZM_c30.13	RbcS_5flanking_6	0.0079707	---------TATWTATA-	CACCGACGGCATATATAG
promoter_PPDK_ZM_c30.14	Cab_5flanking_1	0.0038293	-AAAAAAAT---	AGAAAAAATATT
promoter_PPDK_ZM_c30.15	Cab_5flanking_1	0.00027073	--AAAANAAA--	AGAAAAAATATT
promoter_PPDK_ZM_c30.16	RbcS_5flanking_3	0.0056269	GNGGCRGC------	GTGGCCGCACCCGG
promoter_PPDK_ZM_c30.16	RbcS_5flanking_9	0.0056269	GNGGCRGC------	GTGGCCGCACCCGG
promoter_PPDK_ZM_c30.18	Cab_5flanking_4	0.0013802	WWAATATA	TAAATA--
promoter_PPDK_ZM_c30.18	Cab_5flanking_1	0.0043532	--WWAATATA--	AGAAAAAATATT
promoter_PPDK_ZM_c30.19	PPDK_5UTR_1	0.00039711	---GAGGAGG	GGAGAGGGGG
promoter_PPDK_ZM_c30.24	PPDK_5UTR_1	0.0039654	GGASATG---	GGAGAGGGGG
promoter_PPDK_ZM_c30.24	RbcS_5flanking_7	0.0084427	-GGASATG-------------	AGGACAAGTACAGGACAGGAC
promoter_PPDK_ZM_c30.25	PPDK_5UTR_1	0.0020106	CCTCCTC---	CCCCCTCTCC
promoter_PPDK_ZM_c30.26	Cab_5flanking_1	0.00031209	----AAMATRT-	AGAAAAAATATT
promoter_PPDK_ZM_c30.28	PPDK_5flanking_1	0.0039544	ATTTATRT	--TTATA-
promoter_PPDK_ZM_c30.33	RbcS_5flanking_3	0.0084386	------GCACCGG-	GTGGCCGCACCCGG
promoter_PPDK_ZM_c30.33	RbcS_5flanking_9	0.0084386	------GCACCGG-	GTGGCCGCACCCGG
promoter_PPDK_ZM_c30.45	Cab_5flanking_1	0.0018292	-TAAAAAAT---	AGAAAAAATATT
promoter_PPDK_ZM_c30.45	PPDK_5flanking_1	0.0064636	ATTTTTTA	---TTATA
promoter_PPDK_ZM_c30.46	RbcS_5flanking_1	6.0571e-06	---CGACGNC--------	CACCGACGGCATATATAG
promoter_PPDK_ZM_c30.46	RbcS_5flanking_6	6.0571e-06	---CGACGNC--------	CACCGACGGCATATATAG
promoter_PPDK_ZM_c30.50	Cab_5flanking_1	5.5377e-05	----AAAATAT-	AGAAAAAATATT
promoter_PPDK_ZM_c30.50	Cab_5flanking_4	0.0063564	AAAATAT	TAAATA-
promoter_PPDK_ZM_c30.63	RbcS_5flanking_4	0.006509	CCNCGCG-	ACGCGCGC
promoter_PPDK_ZM_c30.63	PPDK_5flanking_3	0.0066171	-CGCGNGG------------	ACACGCGGCACGACTCCACT
promoter_PPDK_ZM_c30.73	Cab_5flanking_7	0.0024033	----CGAMGGTG	TCGCCGGAGGTG
promoter_PPDK_ZM_c30.73	RbcS_5flanking_1	0.0051468	CACCKTCG----------	CACCGACGGCATATATAG
promoter_PPDK_ZM_c30.73	RbcS_5flanking_6	0.0051468	CACCKTCG----------	CACCGACGGCATATATAG
promoter_PPDK_ZM_c30.77	PPDK_5UTR_2	0.00081928	-------GGCGAGS-	TGTGTGTGGCGAGTG
promoter_PPDK_ZM_c30.77	PPDK_5UTR_1	0.0043573	GGCGAGS---	GGAGAGGGGG
promoter_PPDK_ZM_c30.109	PPDK_5UTR_2	0.0022214	--TGTAAGGAGA---	TGTGTGTGGCGAGTG
promoter_PPDK_ZM_c30.111	Cab_5flanking_4	0.0065429	AGGCTATTCA	----TATTTA
promoter_PPDK_ZM_c30.124	Cab_5flanking_3	0.003027	CCTAATGG--	CCTCATGAGG
promoter_PPDK_ZM_c30.139	PPDK_5flanking_1	0.0091054	TTAGAC	TTATA-
promoter_PPDK_ZM_c30.142	Cab_5flanking_3	0.003916	CCTGAT----	CCTCATGAGG
promoter_PPDK_ZM_c30.156	Cab_5flanking_3	0.0030897	----ATGACG	CCTCATGAGG
promoter_PPDK_ZM_c30.162	RbcS_5flanking_7	0.00029609	--------TACAGG-------	AGGACAAGTACAGGACAGGAC
promoter_PP_ZM_c30.29	Cab_5flanking_1	0.0031791	AAAARAAA----	AGAAAAAATATT
promoter_PP_ZM_c30.30	Cab_5flanking_1	0.0037435	AAAANAAA----	AGAAAAAATATT
promoter_PP_ZM_c30.31	RbcS_5flanking_1	1.9829e-05	---------MANATATA-	CACCGACGGCATATATAG
promoter_PP_ZM_c30.31	RbcS_5flanking_6	1.9829e-05	---------MANATATA-	CACCGACGGCATATATAG
promoter_PP_ZM_c30.31	Cab_5flanking_1	0.0079025	--MANATATA--	AGAAAAAATATT
promoter_PP_ZM_c30.35	RbcS_5flanking_1	1.7401e-06	----------ATATANA-	CACCGACGGCATATATAG
promoter_PP_ZM_c30.35	RbcS_5flanking_6	1.7401e-06	----------ATATANA-	CACCGACGGCATATATAG
promoter_PP_ZM_c30.50	Cab_5flanking_1	2.863e-05	--ANAAAATA--	AGAAAAAATATT
promoter_PP_ZM_c30.57	Cab_5flanking_4	0.0090879	-AAAWAAA	TAAATA--
promoter_PP_ZM_c30.70	Cab_5flanking_1	0.0038875	----ACAATAWT	AGAAAAAATATT
promoter_PP_ZM_c30.80	Cab_5flanking_4	0.0086384	TAAAMTA	-TAAATA
promoter_PP_ZM_c30.80	Cab_5flanking_1	0.0092616	---TAAAMTA--	AGAAAAAATATT
promoter_PP_ZM_c30.84	Cab_5flanking_4	0.00013125	AYAAATA	-TAAATA
promoter_PP_ZM_c30.84	Cab_5flanking_1	0.0016389	---AYAAATA--	AGAAAAAATATT
promoter_PP_ZM_c30.84	RbcS_5flanking_7	0.006887	---AYAAATA-----------	AGGACAAGTACAGGACAGGAC
promoter_PP_ZM_c30.111	PPDK_5UTR_2	3.5565e-06	-GTGTGTG-------	TGTGTGTGGCGAGTG
promoter_PP_ZM_c30.140	PPDK_5UTR_2	0.0013972	-----GCTACATACC	CACTCGCCACACACA
promoter_PP_ZM_c30.140	Cab_5flanking_4	0.008187	GCTACATACC	--TAAATA--
promoter_PP_ZM_c30.142	PPDK_5UTR_2	6.8311e-05	-GTGTGTAGCA----	TGTGTGTGGCGAGTG
promoter_PP_ZM_c30.143	RbcS_5flanking_5	0.0074619	GGATACGTTG	-GATAAG---
promoter_PP_ZM_c30.143	RbcS_5flanking_10	0.0074619	GGATACGTTG	-GATAAG---
promoter_PP_ZM_c30.143	Cab_5flanking_5	0.0074619	GGATACGTTG	-GATAAG---
promoter_PP_ZM_c30.148	RbcS_5flanking_5	0.0065864	AGCGTATC	--CTTATC
promoter_PP_ZM_c30.148	RbcS_5flanking_10	0.0065864	AGCGTATC	--CTTATC
promoter_PP_ZM_c30.148	Cab_5flanking_5	0.0065864	AGCGTATC	--CTTATC
promoter_PP_ZM_c30.158	RbcS_5flanking_5	0.0073979	TGCGTATC	--CTTATC
promoter_PP_ZM_c30.158	RbcS_5flanking_10	0.0073979	TGCGTATC	--CTTATC
promoter_PP_ZM_c30.158	Cab_5flanking_5	0.0073979	TGCGTATC	--CTTATC
promoter_PP_ZM_c30.170	RbcS_5flanking_5	0.0062345	TGATACGT	-GATAAG-
promoter_PP_ZM_c30.170	RbcS_5flanking_10	0.0062345	TGATACGT	-GATAAG-
promoter_PP_ZM_c30.170	Cab_5flanking_5	0.0062345	TGATACGT	-GATAAG-
promoter_PP_ZM_c30.189	Cab_5flanking_6	0.0074561	AATTGC	-ATTGG
promoter_PP_ZM_c30.198	Cab_5flanking_6	0.0078025	ACTGGT	ATTGG-
promoter_PPT_ZM_c30.4	PPDK_5flanking_1	0.0082132	GCATTTAWKGC	----TTATA--
promoter_PPT_ZM_c30.16	PPDK_5UTR_1	0.002356	GRAGANGA--	GGAGAGGGGG
promoter_PPT_ZM_c30.19	RbcS_5flanking_1	0.0091878	---CGACGRCG-------	CACCGACGGCATATATAG
promoter_PPT_ZM_c30.19	RbcS_5flanking_6	0.0091878	---CGACGRCG-------	CACCGACGGCATATATAG
promoter_PPT_ZM_c30.46	Cab_5flanking_7	0.0021789	---CCGAAGGY-	TCGCCGGAGGTG
promoter_PPT_ZM_c30.46	RbcS_5flanking_1	0.0064048	--------RCCTTCGG--	CTATATATGCCGTCGGTG
promoter_PPT_ZM_c30.46	RbcS_5flanking_6	0.0064048	--------RCCTTCGG--	CTATATATGCCGTCGGTG
promoter_PPT_ZM_c30.50	PPDK_5UTR_1	0.0068763	GRCGARG---	GGAGAGGGGG
promoter_PPT_ZM_c30.52	PPDK_5UTR_2	0.0079818	------ACACANAC-	CACTCGCCACACACA
promoter_PPT_ZM_c30.53	PPDK_5flanking_3	0.0035012	------------SCGCGTGC	AGTGGAGTCGTGCCGCGTGT
promoter_PPT_ZM_c30.53	RbcS_5flanking_4	0.005471	SCGCGTGC	ACGCGCGC
promoter_PPT_ZM_c30.53	RbcS_5flanking_3	0.0085106	SCGCGTGC------	CCGGGTGCGGCCAC
promoter_PPT_ZM_c30.53	RbcS_5flanking_9	0.0085106	SCGCGTGC------	CCGGGTGCGGCCAC
promoter_PPT_ZM_c30.54	PPDK_5UTR_1	0.0078511	---GAKSGAG	GGAGAGGGGG
promoter_PPT_ZM_c30.58	PPDK_5UTR_1	1.5033e-05	NGAGAGG---	GGAGAGGGGG
promoter_PPT_ZM_c30.58	PEPC_5flanking_2	6.315e-05	------NGAGAGG-	GGATGTGGAGAGGG
promoter_PPT_ZM_c30.58	RbcS_5flanking_7	0.0076039	------------NGAGAGG--	AGGACAAGTACAGGACAGGAC
promoter_PPT_ZM_c30.62	PPDK_5UTR_1	0.0047632	-GCGAGGCG-	GGAGAGGGGG
promoter_PPT_ZM_c30.71	PPDK_5flanking_3	5.5331e-07	-------------CTCYACT	ACACGCGGCACGACTCCACT
promoter_PPT_ZM_c30.79	Cab_5flanking_2	0.001491	-----ACACNTGG----	CTGGAACACTTGGCGCG
promoter_PPT_ZM_c30.83	Cab_5flanking_8	0.0011259	-GGTGGGTG---	AGGTGGGCGGAT
promoter_PPT_ZM_c30.110	PPDK_5UTR_1	6.7727e-06	-TAGAGGGG-	GGAGAGGGGG
promoter_PPT_ZM_c30.122	Cab_5flanking_7	0.0011259	---CCGAAGGT-	TCGCCGGAGGTG
promoter_PPT_ZM_c30.127	RbcS_5flanking_3	0.0071683	----CCNCGCCC--	GTGGCCGCACCCGG
promoter_PPT_ZM_c30.127	RbcS_5flanking_9	0.0071683	----CCNCGCCC--	GTGGCCGCACCCGG
promoter_PPT_ZM_c30.136	PPDK_5UTR_1	4.6328e-06	CCCCCTCY--	CCCCCTCTCC
promoter_PPT_ZM_c30.136	PEPC_5flanking_2	0.0063613	------RGAGGGGG	GGATGTGGAGAGGG
promoter_PPT_ZM_c30.143	PPDK_5flanking_3	0.0089284	--GCKCGGC-----------	ACACGCGGCACGACTCCACT
promoter_PPT_ZM_c30.174	RbcS_5flanking_7	0.00049875	-----AAGGACAG--------	AGGACAAGTACAGGACAGGAC
promoter_PPT_ZM_c30.178	PEPC_5flanking_1	0.0099404	----AGGGACTG	AAATAGGGATGG
promoter_PPT_ZM_c30.179	Cab_5flanking_2	0.0055197	-------AGTGTCCC--	CGCGCCAAGTGTTCCAG
promoter_PPT_ZM_c30.190	RbcS_5flanking_2	0.00058609	-----------CCATCGTT-	TGTGGAAGTGGCCACCGTTC
promoter_PPT_ZM_c30.190	RbcS_5flanking_8	0.00058609	-----------CCATCGTT-	TGTGGAAGTGGCCACCGTTC
promoter_PPT_ZM_c30.190	PEPC_5flanking_1	0.008938	----AACGATGG	AAATAGGGATGG
promoter_PPT_ZM_c30.205	Cab_5flanking_6	0.0048332	ATTGCG	ATTGG-
promoter_PPT_ZM_c30.222	PPDK_5UTR_1	0.0079105	---CCTCTA-	CCCCCTCTCC
promoter_PPT_ZM_c30.226	PEPC_5flanking_1	0.0076918	-----CGTATT-	CCATCCCTATTT
promoter_TPT_ZM_c30.15	RbcS_5flanking_1	0.00010507	---------WATATATA-	CACCGACGGCATATATAG
promoter_TPT_ZM_c30.15	RbcS_5flanking_6	0.00010507	---------WATATATA-	CACCGACGGCATATATAG
promoter_TPT_ZM_c30.16	Cab_5flanking_1	0.0065142	AAANAAAW----	AGAAAAAATATT
promoter_TPT_ZM_c30.17	RbcS_5flanking_1	0.0061263	---CGYCGNC--------	CACCGACGGCATATATAG
promoter_TPT_ZM_c30.17	RbcS_5flanking_6	0.0061263	---CGYCGNC--------	CACCGACGGCATATATAG
promoter_TPT_ZM_c30.18	Cab_5flanking_1	8.1781e-05	--AAAAAAWA--	AGAAAAAATATT
promoter_TPT_ZM_c30.18	Cab_5flanking_4	0.0026136	AAAAAAWA	--TAAATA
promoter_TPT_ZM_c30.20	RbcS_5flanking_1	7.6185e-05	----------WWATATA-	CACCGACGGCATATATAG
promoter_TPT_ZM_c30.20	RbcS_5flanking_6	7.6185e-05	----------WWATATA-	CACCGACGGCATATATAG
promoter_TPT_ZM_c30.26	Cab_5flanking_1	0.00011047	---AAAAATA--	AGAAAAAATATT
promoter_TPT_ZM_c30.26	Cab_5flanking_4	0.00040638	AAAAATA	-TAAATA
promoter_TPT_ZM_c30.26	RbcS_5flanking_1	0.00081973	----------AAAAATA-	CACCGACGGCATATATAG
promoter_TPT_ZM_c30.26	RbcS_5flanking_6	0.00081973	----------AAAAATA-	CACCGACGGCATATATAG
promoter_TPT_ZM_c30.28	Cab_5flanking_7	0.0003095	-----GGNGGTG	TCGCCGGAGGTG
promoter_TPT_ZM_c30.32	Cab_5flanking_4	0.00051723	TANAAATA	--TAAATA
promoter_TPT_ZM_c30.32	Cab_5flanking_1	0.0033059	--TANAAATA--	AGAAAAAATATT
promoter_TPT_ZM_c30.32	PPDK_5flanking_1	0.0038601	TATTTNTA	---TTATA
promoter_TPT_ZM_c30.37	PPDK_5UTR_1	0.00025457	--TCNTCTCC	CCCCCTCTCC
promoter_TPT_ZM_c30.37	PEPC_5flanking_2	0.0041382	TCNTCTCC------	CCCTCTCCACATCC
promoter_TPT_ZM_c30.39	Cab_5flanking_1	0.00015134	---AAAAAMAT-	AGAAAAAATATT
promoter_TPT_ZM_c30.41	PPDK_5UTR_1	0.0041573	GGAGNAG---	GGAGAGGGGG
promoter_TPT_ZM_c30.42	Cab_5flanking_1	0.0092464	ANAGAAAA----	AGAAAAAATATT
promoter_TPT_ZM_c30.43	PPDK_5UTR_1	0.0041491	---GNGGTGG	GGAGAGGGGG
promoter_TPT_ZM_c30.49	PPDK_5flanking_1	0.005329	AATTTTAG	--TTATA-
promoter_TPT_ZM_c30.51	PPDK_5UTR_1	0.0045403	GGCGNGG---	GGAGAGGGGG
promoter_TPT_ZM_c30.54	PPDK_5UTR_1	0.0033129	-GMGAGCG--	GGAGAGGGGG
promoter_TPT_ZM_c30.54	RbcS_5flanking_4	0.008399	-CGCTCKC	ACGCGCGC
promoter_TPT_ZM_c30.58	RbcS_5flanking_3	0.0053983	CGTGGCCG-------	-GTGGCCGCACCCGG
promoter_TPT_ZM_c30.58	RbcS_5flanking_9	0.0053983	CGTGGCCG-------	-GTGGCCGCACCCGG
promoter_TPT_ZM_c30.70	RbcS_5flanking_1	0.0061522	-TGNATATG---------	CTATATATGCCGTCGGTG
promoter_TPT_ZM_c30.70	RbcS_5flanking_6	0.0061522	-TGNATATG---------	CTATATATGCCGTCGGTG
promoter_TPT_ZM_c30.89	PPDK_5UTR_2	9.42e-05	-NTGTGTG-------	TGTGTGTGGCGAGTG
promoter_TPT_ZM_c30.123	RbcS_5flanking_2	0.0012851	----GMSGTGG---------	TGTGGAAGTGGCCACCGTTC
promoter_TPT_ZM_c30.123	RbcS_5flanking_8	0.0012851	----GMSGTGG---------	TGTGGAAGTGGCCACCGTTC
promoter_TPT_ZM_c30.123	PEPC_5flanking_2	0.0040959	-GMSGTGG------	GGATGTGGAGAGGG
promoter_TPT_ZM_c30.123	PPDK_5UTR_1	0.0070676	---GMSGTGG	GGAGAGGGGG
promoter_TPT_ZM_c30.135	RbcS_5flanking_1	0.0017503	--------ACATATA---	CACCGACGGCATATATAG
promoter_TPT_ZM_c30.135	RbcS_5flanking_6	0.0017503	--------ACATATA---	CACCGACGGCATATATAG
promoter_TPT_ZM_c30.141	RbcS_5flanking_1	0.0051285	----------ATCTATA-	CACCGACGGCATATATAG
promoter_TPT_ZM_c30.141	RbcS_5flanking_6	0.0051285	----------ATCTATA-	CACCGACGGCATATATAG
promoter_TPT_ZM_c30.152	Cab_5flanking_1	0.0040081	---AACMATAT-	AGAAAAAATATT
promoter_TPT_ZM_c30.173	PPDK_5flanking_3	0.0053082	------------ACTTCAC-	ACACGCGGCACGACTCCACT
promoter_TPT_ZM_c30.193	RbcS_5flanking_5	0.0059406	GTTATCCC	CTTATC--
promoter_TPT_ZM_c30.193	RbcS_5flanking_10	0.0059406	GTTATCCC	CTTATC--
promoter_TPT_ZM_c30.193	Cab_5flanking_5	0.0059406	GTTATCCC	CTTATC--
promoter_TPT_ZM_c30.194	Cab_5flanking_3	0.0068531	CCCTAATG---	-CCTCATGAGG
promoter_TPT_ZM_c30.195	Cab_5flanking_6	0.0024167	CCCCAATG	--CCAAT-
promoter_TPT_ZM_c30.203	Cab_5flanking_6	0.0020627	AATTGGGC	-ATTGG--
promoter_TPT_ZM_c30.211	RbcS_5flanking_5	0.009076	CTAATCCC	CTTATC--
promoter_TPT_ZM_c30.211	RbcS_5flanking_10	0.009076	CTAATCCC	CTTATC--
promoter_TPT_ZM_c30.211	Cab_5flanking_5	0.009076	CTAATCCC	CTTATC--
promoter_TPT_ZM_c30.218	PEPC_5flanking_1	0.0076684	----AGCGAT--	AAATAGGGATGG
promoter_TPT_ZM_c30.221	Cab_5flanking_6	0.0064558	ATCGGT	ATTGG-
promoter_TPT_ZM_c30.230	PPDK_5UTR_1	0.0043237	--TGAGGG--	GGAGAGGGGG
promoter_TPT_ZM_c30.233	RbcS_5flanking_1	0.00020681	-------GGCATA-----	CACCGACGGCATATATAG
promoter_TPT_ZM_c30.233	RbcS_5flanking_6	0.00020681	-------GGCATA-----	CACCGACGGCATATATAG
promoter_TPT_ZM_c30.236	Cab_5flanking_3	0.0040226	----ATCAGG	CCTCATGAGG
promoter_TPT_ZM_c30.238	RbcS_5flanking_5	0.001557	GTTAAG	GATAAG
promoter_TPT_ZM_c30.238	RbcS_5flanking_10	0.001557	GTTAAG	GATAAG
promoter_TPT_ZM_c30.238	Cab_5flanking_5	0.001557	GTTAAG	GATAAG
promoter_TPT_ZM_c30.244	PPDK_5flanking_1	0.0076313	CTTACA	-TTATA

## Sheet: 5UTR
motif_1_id	motif_2_id	p_value	motif_1_cons	motif_2_cons
5UTR_AlaAT_ZM_c30.6	Cab_5flanking_7	0.0055217	-CGCCGSCG---	TCGCCGGAGGTG
5UTR_AlaAT_ZM_c30.9	RbcS_5flanking_1	0.0010014	-----------TATATA-	CACCGACGGCATATATAG
5UTR_AlaAT_ZM_c30.9	RbcS_5flanking_6	0.0010014	-----------TATATA-	CACCGACGGCATATATAG
5UTR_AlaAT_ZM_c30.9	PPDK_5flanking_1	0.0078683	TATATA	-TTATA
5UTR_AlaAT_ZM_c30.23	RbcS_5flanking_2	0.0057427	----------KCCWCC----	TGTGGAAGTGGCCACCGTTC
5UTR_AlaAT_ZM_c30.23	RbcS_5flanking_8	0.0057427	----------KCCWCC----	TGTGGAAGTGGCCACCGTTC
5UTR_AlaAT_ZM_c30.39	PEPC_5flanking_1	0.0045599	---TAGGGNTT-	AAATAGGGATGG
5UTR_AlaAT_ZM_c30.48	Cab_5flanking_8	0.0083495	----GGGCGA--	AGGTGGGCGGAT
5UTR_AlaAT_ZM_c30.50	Cab_5flanking_2	0.0031904	-----------GGCGNG	CTGGAACACTTGGCGCG
5UTR_AlaAT_ZM_c30.57	Cab_5flanking_8	0.0024832	-----GGCGNA-	AGGTGGGCGGAT
5UTR_AlaAT_ZM_c30.58	Cab_5flanking_6	0.0026282	GATTGG	-ATTGG
5UTR_AlaAT_ZM_c30.61	Cab_5flanking_7	0.00033927	------GAGGTG	TCGCCGGAGGTG
5UTR_AlaAT_ZM_c30.61	PPDK_5UTR_1	0.0044365	---GAGGTG-	GGAGAGGGGG
5UTR_AlaAT_ZM_c30.63	PPDK_5UTR_1	0.0075137	--CGAGGG--	GGAGAGGGGG
5UTR_AlaAT_ZM_c30.66	PEPC_5flanking_1	0.0093332	-----GGGACG-	AAATAGGGATGG
5UTR_AlaAT_ZM_c30.69	PPDK_5UTR_1	0.00023166	GGAGAG----	GGAGAGGGGG
5UTR_AlaAT_ZM_c30.69	PEPC_5flanking_2	0.00084047	------GGAGAG--	GGATGTGGAGAGGG
5UTR_AspAT_ZM_c30.48	RbcS_5flanking_4	0.0036481	CCNNYCGCGC	--ACGCGCGC
5UTR_AspAT_ZM_c30.52	RbcS_5flanking_3	0.0021198	--GGGNNCGG----	CCGGGTGCGGCCAC
5UTR_AspAT_ZM_c30.52	RbcS_5flanking_9	0.0021198	--GGGNNCGG----	CCGGGTGCGGCCAC
5UTR_AspAT_ZM_c30.80	PPDK_5UTR_2	0.00092861	--------GCGAGT-	TGTGTGTGGCGAGTG
5UTR_CA_ZM_c30.11	Cab_5flanking_7	0.0052118	CGCCNCCG----	CACCTCCGGCGA
5UTR_CA_ZM_c30.14	RbcS_5flanking_2	0.0019443	---------MRCCACC----	TGTGGAAGTGGCCACCGTTC
5UTR_CA_ZM_c30.14	RbcS_5flanking_8	0.0019443	---------MRCCACC----	TGTGGAAGTGGCCACCGTTC
5UTR_CA_ZM_c30.15	RbcS_5flanking_1	2.6496e-05	---CGNCGGC--------	CACCGACGGCATATATAG
5UTR_CA_ZM_c30.15	RbcS_5flanking_6	2.6496e-05	---CGNCGGC--------	CACCGACGGCATATATAG
5UTR_CA_ZM_c30.18	PPDK_5UTR_1	0.0052535	---GANGAGG	GGAGAGGGGG
5UTR_CA_ZM_c30.44	PPDK_5UTR_1	0.0021424	-GAGANGAG-	GGAGAGGGGG
5UTR_CA_ZM_c30.53	Cab_5flanking_8	0.0066839	---TGGGCC---	AGGTGGGCGGAT
5UTR_CA_ZM_c30.58	PPDK_5UTR_1	0.0061138	----TTCTCC	CCCCCTCTCC
5UTR_CA_ZM_c30.59	PPDK_5UTR_1	0.0036291	GGAGAC----	GGAGAGGGGG
5UTR_CA_ZM_c30.60	PPDK_5UTR_1	0.0039004	GGAGTG----	GGAGAGGGGG
5UTR_CA_ZM_c30.73	PPDK_5flanking_3	0.00033814	---GGAGTC-----------	AGTGGAGTCGTGCCGCGTGT
5UTR_CA_ZM_c30.74	Cab_5flanking_8	0.0033724	-----GKCGGA-	AGGTGGGCGGAT
5UTR_CA_ZM_c30.74	Cab_5flanking_7	0.0076718	--GKCGGA----	TCGCCGGAGGTG
5UTR_CA_ZM_c30.76	Cab_5flanking_2	0.0062807	---------TTNGCG--	CTGGAACACTTGGCGCG
5UTR_MEP1_ZM_c30.5	Cab_5flanking_7	0.0049013	---CGSCGSCG-	CACCTCCGGCGA
5UTR_MEP1_ZM_c30.24	Cab_5flanking_7	0.0017803	--GSCGGAG---	TCGCCGGAGGTG
5UTR_MEP1_ZM_c30.38	PPDK_5UTR_1	0.00082303	GGGGAGGG--	GGAGAGGGGG
5UTR_MEP1_ZM_c30.38	PEPC_5flanking_1	0.0030021	----GGGGAGGG	AAATAGGGATGG
5UTR_MEP1_ZM_c30.38	PEPC_5flanking_2	0.0096729	------GGGGAGGG	GGATGTGGAGAGGG
5UTR_MEP1_ZM_c30.66	PPDK_5UTR_1	0.00013588	-GAGANGGG-	GGAGAGGGGG
5UTR_MEP1_ZM_c30.76	PPDK_5UTR_1	0.0040254	-GAGACG---	GGAGAGGGGG
5UTR_MEP1_ZM_c30.78	Cab_5flanking_7	0.0083149	TCTCCG------	TCGCCGGAGGTG
5UTR_MEP1_ZM_c30.80	Cab_5flanking_7	0.00024869	------CGGCGA	CACCTCCGGCGA
5UTR_MEP1_ZM_c30.82	Cab_5flanking_6	0.003091	ATTGGG	ATTGG-
5UTR_MEP1_ZM_c30.86	Cab_5flanking_8	0.0063353	----AGGCGG--	AGGTGGGCGGAT
5UTR_MEP1_ZM_c30.86	PPDK_5UTR_1	0.0095387	----AGGCGG	GGAGAGGGGG
5UTR_MEP1_ZM_c30.87	PPDK_5UTR_1	0.0042187	---GATGGG-	GGAGAGGGGG
5UTR_MEP1_ZM_c30.87	Cab_5flanking_8	0.0097051	-GATGGG-----	AGGTGGGCGGAT
5UTR_MEP1_ZM_c30.88	Cab_5flanking_8	0.00023953	-----CCCACC-	ATCCGCCCACCT
5UTR_MEP1_ZM_c30.90	Cab_5flanking_7	0.0094693	-----GGAGGC-	TCGCCGGAGGTG
5UTR_MEP1_ZM_c30.92	PPDK_5UTR_1	0.0067619	--CGAGGG--	GGAGAGGGGG
5UTR_MEP1_ZM_c30.93	RbcS_5flanking_2	0.00047656	----------GCCRCC----	TGTGGAAGTGGCCACCGTTC
5UTR_MEP1_ZM_c30.93	RbcS_5flanking_8	0.00047656	----------GCCRCC----	TGTGGAAGTGGCCACCGTTC
5UTR_Mep3_ZM_c30.38	PEPC_5flanking_1	0.0083371	-ATTGGGGA---	AAATAGGGATGG
5UTR_Mep3_ZM_c30.54	PPDK_5UTR_1	0.0064955	---GAAGGG-	GGAGAGGGGG
5UTR_Mep3_ZM_c30.68	PPDK_5UTR_1	0.0034655	GGAGTG----	GGAGAGGGGG
5UTR_NADP-ME_ZM_c30.45	Cab_5flanking_8	0.003446	--GNCGNCGG--	AGGTGGGCGGAT
5UTR_NADP-ME_ZM_c30.57	Cab_5flanking_8	0.0075856	----GAGCGG--	AGGTGGGCGGAT
5UTR_NADP-ME_ZM_c30.57	PPDK_5UTR_1	0.0087015	---CCGCTC-	CCCCCTCTCC
5UTR_NADP-ME_ZM_c30.67	Cab_5flanking_8	0.00032923	AGGTGG------	AGGTGGGCGGAT
5UTR_NADP-ME_ZM_c30.67	PPDK_5UTR_1	0.0088802	----AGGTGG	GGAGAGGGGG
5UTR_NADP-ME_ZM_c30.68	PPDK_5flanking_3	0.00039986	--ACGCGG------------	ACACGCGGCACGACTCCACT
5UTR_NADP-ME_ZM_c30.70	RbcS_5flanking_1	0.00069436	---CGNCGG---------	CACCGACGGCATATATAG
5UTR_NADP-ME_ZM_c30.70	RbcS_5flanking_6	0.00069436	---CGNCGG---------	CACCGACGGCATATATAG
5UTR_NADP-ME_ZM_c30.70	Cab_5flanking_7	0.0049831	-CGNCGG-----	TCGCCGGAGGTG
5UTR_NADP-ME_ZM_c30.85	RbcS_5flanking_4	0.008877	--GCGTGC	ACGCGCGC
5UTR_NADP-ME_ZM_c30.89	Cab_5flanking_8	0.0091969	------GCGKNT	AGGTGGGCGGAT
5UTR_NADP-ME_ZM_c30.93	Cab_5flanking_7	0.00034611	TCGCCG------	TCGCCGGAGGTG
5UTR_PEP-CK_ZM_c30.46	Cab_5flanking_8	0.0019712	--CGNCCCAC--	ATCCGCCCACCT
5UTR_PEP-CK_ZM_c30.48	Cab_5flanking_8	0.0031552	---SGGGNGGA-	AGGTGGGCGGAT
5UTR_PEP-CK_ZM_c30.52	Cab_5flanking_8	0.0033645	-GATGGGCT---	AGGTGGGCGGAT
5UTR_PEP-CK_ZM_c30.54	Cab_5flanking_8	0.0056152	-GNGGGGCG---	AGGTGGGCGGAT
5UTR_PEP-CK_ZM_c30.54	PPDK_5UTR_2	0.0079749	---GNGGGGCG----	TGTGTGTGGCGAGTG
5UTR_PEP-CK_ZM_c30.55	PPDK_5UTR_1	0.0090205	-GCGAGNCG-	GGAGAGGGGG
5UTR_PEP-CK_ZM_c30.57	Cab_5flanking_8	0.0081984	----GGGCCG--	AGGTGGGCGGAT
5UTR_PEP-CK_ZM_c30.61	Cab_5flanking_8	0.0065949	-AGTGGG-----	AGGTGGGCGGAT
5UTR_PEP-CK_ZM_c30.61	PPDK_5UTR_1	0.008267	----AGTGGG	GGAGAGGGGG
5UTR_PEP-CK_ZM_c30.64	PEPC_5flanking_1	0.0097597	-----GGGACG-	AAATAGGGATGG
5UTR_PEP-CK_ZM_c30.66	PPDK_5UTR_2	0.00099555	---------CGAGTG	TGTGTGTGGCGAGTG
5UTR_PEP-CK_ZM_c30.70	PPDK_5UTR_1	0.0055016	--TGAGGG--	GGAGAGGGGG
5UTR_PEP-CK_ZM_c30.71	Cab_5flanking_2	0.0095844	-----------GACGCG	CTGGAACACTTGGCGCG
5UTR_PEP-CK_ZM_c30.73	PPDK_5UTR_1	0.006366	---GATGGG-	GGAGAGGGGG
5UTR_PEP-CK_ZM_c30.73	Cab_5flanking_8	0.0078836	-GATGGG-----	AGGTGGGCGGAT
5UTR_PEP-CK_ZM_c30.77	Cab_5flanking_8	0.0058217	-GTTGGG-----	AGGTGGGCGGAT
5UTR_PEP-CK_ZM_c30.82	Cab_5flanking_7	0.00038606	--GCCGGA----	TCGCCGGAGGTG
5UTR_PEP-CK_ZM_c30.84	Cab_5flanking_8	0.0063315	----GGGCTG--	AGGTGGGCGGAT
5UTR_PEP-CK_ZM_c30.87	PPDK_5UTR_1	0.0032328	GGAGAT----	GGAGAGGGGG
5UTR_PPDK_ZM_c30.22	RbcS_5flanking_4	0.0078307	NGCGGGCGCS	-GCGCGCGT-
5UTR_PPDK_ZM_c30.40	RbcS_5flanking_1	0.00027228	CACCGA------------	CACCGACGGCATATATAG
5UTR_PPDK_ZM_c30.40	RbcS_5flanking_6	0.00027228	CACCGA------------	CACCGACGGCATATATAG
5UTR_PPDK_ZM_c30.44	PPDK_5flanking_3	0.00027932	----------CGACTC----	ACACGCGGCACGACTCCACT
5UTR_PPDK_ZM_c30.46	Cab_5flanking_7	0.0061594	------CCGCGA	CACCTCCGGCGA
5UTR_PPDK_ZM_c30.50	Cab_5flanking_7	0.0068063	------CGTCGA	CACCTCCGGCGA
5UTR_PPDK_ZM_c30.54	PPDK_5UTR_1	0.0037571	---NAGGGG-	GGAGAGGGGG
5UTR_PPDK_ZM_c30.58	Cab_5flanking_7	0.00029364	TCGCCG------	TCGCCGGAGGTG
5UTR_PPDK-RP_ZM_c30.27	Cab_5flanking_7	0.00018346	-CGCCGGAK---	TCGCCGGAGGTG
5UTR_PPDK-RP_ZM_c30.27	Cab_5flanking_8	0.00996	MTCCGGCG----	ATCCGCCCACCT
5UTR_PPDK-RP_ZM_c30.35	PPDK_5UTR_1	0.0090567	-GNGAGGCC-	GGAGAGGGGG
5UTR_PPDK-RP_ZM_c30.72	Cab_5flanking_8	0.0077918	------GCGGTT	AGGTGGGCGGAT
5UTR_PP_ZM_c30.53	Cab_5flanking_7	0.0029079	----AGGTGGTG	TCGCCGGAGGTG
5UTR_PP_ZM_c30.62	Cab_5flanking_8	0.0085875	-GGTGGA-----	AGGTGGGCGGAT
5UTR_PP_ZM_c30.71	PPDK_5UTR_2	0.0095717	-------GGCTAG--	TGTGTGTGGCGAGTG
5UTR_PP_ZM_c30.78	PEPC_5flanking_1	0.008953	----AGGGTT--	AAATAGGGATGG
5UTR_PP_ZM_c30.85	Cab_5flanking_8	0.0003278	-GGTGGG-----	AGGTGGGCGGAT
5UTR_PPT_ZM_c30.27	PPDK_5UTR_1	0.0056173	TCCCTTCT--	CCCCCTCTCC
5UTR_PPT_ZM_c30.39	PPDK_5UTR_1	0.0040004	GGAGAC----	GGAGAGGGGG
5UTR_PPT_ZM_c30.41	Cab_5flanking_2	0.0068039	----AACSCT-------	CTGGAACACTTGGCGCG
5UTR_PPT_ZM_c30.42	PPDK_5flanking_3	0.00025173	------------ACTCCA--	ACACGCGGCACGACTCCACT
5UTR_PPT_ZM_c30.54	PPDK_5UTR_1	0.0052242	-GCGAGG---	GGAGAGGGGG
5UTR_PPT_ZM_c30.63	Cab_5flanking_7	0.0025766	----CGKAGG--	TCGCCGGAGGTG
5UTR_TPT_ZM_c30.6	PPDK_5UTR_1	0.0016172	---GMGGMGG	GGAGAGGGGG
5UTR_TPT_ZM_c30.9	PPDK_5UTR_1	0.0079685	---GTGGTGG	GGAGAGGGGG
5UTR_TPT_ZM_c30.40	Cab_5flanking_8	0.004191	---AGGGCCGA-	AGGTGGGCGGAT
5UTR_TPT_ZM_c30.46	Cab_5flanking_7	0.0042376	----GGGAGNNG	TCGCCGGAGGTG
5UTR_TPT_ZM_c30.48	Cab_5flanking_8	0.004659	CGATGGGC----	AGGTGGGCGGAT
5UTR_TPT_ZM_c30.50	Cab_5flanking_8	0.0090038	----GGGCCG--	AGGTGGGCGGAT
5UTR_TPT_ZM_c30.51	PPDK_5flanking_3	0.00049344	----------CGACTC----	ACACGCGGCACGACTCCACT
5UTR_TPT_ZM_c30.52	PPDK_5UTR_1	0.0062517	---GAGTGG-	GGAGAGGGGG
5UTR_TPT_ZM_c30.53	Cab_5flanking_6	0.0021589	CCAATC	CCAAT-
5UTR_TPT_ZM_c30.63	PPDK_5UTR_2	0.0011074	--------GCGAGT-	TGTGTGTGGCGAGTG
5UTR_TPT_ZM_c30.74	PPDK_5UTR_1	0.0028948	GGAKAG----	GGAGAGGGGG
5UTR_TPT_ZM_c30.74	PEPC_5flanking_1	0.0079893	------GGAKAG	AAATAGGGATGG
5UTR_TPT_ZM_c30.78	PEPC_5flanking_1	0.00030612	------GGATGG	AAATAGGGATGG

## Sheet: 3UTR
motif_1_id	motif_2_id	p_value	motif_1_cons	motif_2_cons
3UTR_AlaAT_ZM_c30.13	Cab_5flanking_1	0.001783	ASAAACA-----	AGAAAAAATATT
3UTR_AlaAT_ZM_c30.13	PPDK_5UTR_2	0.0023603	TGTTTST--------	TGTGTGTGGCGAGTG
3UTR_AlaAT_ZM_c30.19	PEPC_5flanking_2	7.4605e-05	------GGAGNAG-	GGATGTGGAGAGGG
3UTR_AlaAT_ZM_c30.19	Cab_5flanking_7	0.00098009	-----GGAGNAG	TCGCCGGAGGTG
3UTR_AlaAT_ZM_c30.19	RbcS_5flanking_7	0.0052863	-GGAGNAG-------------	AGGACAAGTACAGGACAGGAC
3UTR_AlaAT_ZM_c30.19	PPDK_5UTR_1	0.0073889	GGAGNAG---	GGAGAGGGGG
3UTR_AlaAT_ZM_c30.33	Cab_5flanking_1	0.0022924	----CAAATATG	AGAAAAAATATT
3UTR_AlaAT_ZM_c30.37	PEPC_5flanking_3	0.0087374	CAAATAGC	-AAAAAGG
3UTR_AlaAT_ZM_c30.38	Cab_5flanking_1	0.0020756	ANACANAA----	AGAAAAAATATT
3UTR_AlaAT_ZM_c30.47	Cab_5flanking_1	0.0052721	AGAAAC------	AGAAAAAATATT
3UTR_AspAT_ZM_c30.1	Cab_5flanking_1	0.00074492	--AAAANAAA--	AGAAAAAATATT
3UTR_AspAT_ZM_c30.2	Cab_5flanking_1	0.0022478	--AAAMAAAM--	AGAAAAAATATT
3UTR_AspAT_ZM_c30.14	Cab_5flanking_6	0.0048856	ARCTGGA	-ATTGG-
3UTR_AspAT_ZM_c30.14	PEPC_5flanking_2	0.0061702	--ARCTGGA-----	GGATGTGGAGAGGG
3UTR_AspAT_ZM_c30.43	Cab_5flanking_1	0.003642	---AACAGTAT-	AGAAAAAATATT
3UTR_AspAT_ZM_c30.44	Cab_5flanking_6	0.0023488	TGTATTGG	---ATTGG
3UTR_AspAT_ZM_c30.48	PPDK_5flanking_1	0.00171	GGTTNTAT	--TTATA-
3UTR_AspAT_ZM_c30.57	Cab_5flanking_4	0.0020194	CAAATA	TAAATA
3UTR_AspAT_ZM_c30.57	Cab_5flanking_1	0.0080544	----CAAATA--	AGAAAAAATATT
3UTR_AspAT_ZM_c30.76	Cab_5flanking_1	0.0052119	----AAAATC--	AGAAAAAATATT
3UTR_AspAT_ZM_c30.86	PEPC_5flanking_3	0.0033591	AAACAG-	AAAAAGG
3UTR_AspAT_ZM_c30.90	Cab_5flanking_2	0.00086723	-----CAAGTG------	CGCGCCAAGTGTTCCAG
3UTR_CA_ZM_c30.2	Cab_5flanking_1	7.4078e-06	ARAAAAAA----	AGAAAAAATATT
3UTR_CA_ZM_c30.4	PPDK_5flanking_2	2.1625e-07	-TGTAS--------	CTGTAGCGCTACAG
3UTR_CA_ZM_c30.4	Cab_5flanking_2	0.0020256	---STACA---------	CTGGAACACTTGGCGCG
3UTR_CA_ZM_c30.9	PPDK_5flanking_1	1.942e-07	WTATATA	TTATA--
3UTR_CA_ZM_c30.9	RbcS_5flanking_1	1.9711e-05	-TATATAW----------	CTATATATGCCGTCGGTG
3UTR_CA_ZM_c30.9	RbcS_5flanking_6	1.9711e-05	-TATATAW----------	CTATATATGCCGTCGGTG
3UTR_CA_ZM_c30.9	Cab_5flanking_4	0.0069083	WTATATA	-TAAATA
3UTR_CA_ZM_c30.10	RbcS_5flanking_2	0.00018798	------------CACCGTG-	TGTGGAAGTGGCCACCGTTC
3UTR_CA_ZM_c30.10	RbcS_5flanking_8	0.00018798	------------CACCGTG-	TGTGGAAGTGGCCACCGTTC
3UTR_CA_ZM_c30.26	PEPC_5flanking_1	0.0099587	-CATAGTGA---	AAATAGGGATGG
3UTR_CA_ZM_c30.34	RbcS_5flanking_2	0.0039532	-------GGACANTT-----	GAACGGTGGCCACTTCCACA
3UTR_CA_ZM_c30.34	RbcS_5flanking_8	0.0039532	-------GGACANTT-----	GAACGGTGGCCACTTCCACA
3UTR_CA_ZM_c30.34	Cab_5flanking_2	0.0076654	---GGACANTT------	CTGGAACACTTGGCGCG
3UTR_CA_ZM_c30.47	Cab_5flanking_1	0.0057053	-----AAATCT-	AGAAAAAATATT
3UTR_CA_ZM_c30.49	RbcS_5flanking_2	0.00045491	-------------ACCGTT-	TGTGGAAGTGGCCACCGTTC
3UTR_CA_ZM_c30.49	RbcS_5flanking_8	0.00045491	-------------ACCGTT-	TGTGGAAGTGGCCACCGTTC
3UTR_CA_ZM_c30.52	PEPC_5flanking_3	0.0031989	-CATTTT	CCTTTTT
3UTR_CA_ZM_c30.52	Cab_5flanking_1	0.006676	----AAAATG--	AGAAAAAATATT
3UTR_CA_ZM_c30.55	Cab_5flanking_6	0.0091562	TATGGG	-ATTGG
3UTR_CA_ZM_c30.58	RbcS_5flanking_1	0.0009768	--------GCATAT----	CACCGACGGCATATATAG
3UTR_CA_ZM_c30.58	RbcS_5flanking_6	0.0009768	--------GCATAT----	CACCGACGGCATATATAG
3UTR_CA_ZM_c30.60	PEPC_5flanking_3	0.0040366	ACTTTT-	CCTTTTT
3UTR_CA_ZM_c30.60	Cab_5flanking_1	0.0044626	---AAAAGT---	AGAAAAAATATT
3UTR_CA_ZM_c30.77	RbcS_5flanking_7	0.00032726	--------TACAGG-------	AGGACAAGTACAGGACAGGAC
3UTR_CA_ZM_c30.78	PEPC_5flanking_1	0.0096886	GAATAG------	AAATAGGGATGG
3UTR_MEP1_ZM_c30.1	Cab_5flanking_1	0.00075796	AANAAAA-----	AGAAAAAATATT
3UTR_MEP1_ZM_c30.2	Cab_5flanking_1	0.00094003	AAAANAAA----	AGAAAAAATATT
3UTR_Mep3_ZM_c30.7	PPDK_5flanking_1	2.9565e-07	WTATATA	TTATA--
3UTR_Mep3_ZM_c30.7	RbcS_5flanking_1	1.569e-05	----------WTATATA-	CACCGACGGCATATATAG
3UTR_Mep3_ZM_c30.7	RbcS_5flanking_6	1.569e-05	----------WTATATA-	CACCGACGGCATATATAG
3UTR_Mep3_ZM_c30.7	Cab_5flanking_4	0.0069083	WTATATA	-TAAATA
3UTR_Mep3_ZM_c30.38	Cab_5flanking_1	0.0018924	----AAAATNTC	AGAAAAAATATT
3UTR_Mep3_ZM_c30.41	PEPC_5flanking_3	0.0010416	AAAATGGC	AAAAAGG-
3UTR_Mep3_ZM_c30.45	Cab_5flanking_1	0.0026017	--AAAATGTA--	AGAAAAAATATT
3UTR_NADP-ME_ZM_c30.1	RbcS_5flanking_1	0	--CCGNC-----------	CACCGACGGCATATATAG
3UTR_NADP-ME_ZM_c30.1	RbcS_5flanking_6	0	--CCGNC-----------	CACCGACGGCATATATAG
3UTR_NADP-ME_ZM_c30.1	Cab_5flanking_8	0.00033561	-----GNCGG--	AGGTGGGCGGAT
3UTR_NADP-ME_ZM_c30.1	Cab_5flanking_7	0.0036476	--GNCGG-----	TCGCCGGAGGTG
3UTR_NADP-ME_ZM_c30.4	Cab_5flanking_6	0.0072811	MRNATCT	CCAAT--
3UTR_NADP-ME_ZM_c30.23	PEPC_5flanking_3	0.0098017	CCTTCNTTGC	CCTTTTT---
3UTR_NADP-ME_ZM_c30.27	PEPC_5flanking_3	0.0055963	CCTTCNTT	CCTTTTT-
3UTR_NADP-ME_ZM_c30.31	Cab_5flanking_7	0.0061171	--GTCGGACG--	TCGCCGGAGGTG
3UTR_NADP-ME_ZM_c30.34	RbcS_5flanking_1	0.0057124	--------GCATATAG--	CACCGACGGCATATATAG
3UTR_NADP-ME_ZM_c30.34	RbcS_5flanking_6	0.0057124	--------GCATATAG--	CACCGACGGCATATATAG
3UTR_NADP-ME_ZM_c30.38	PEPC_5flanking_1	0.00021009	--ATAGGG----	AAATAGGGATGG
3UTR_NADP-ME_ZM_c30.42	RbcS_5flanking_2	0.00621	-----------CCTNCGTT-	TGTGGAAGTGGCCACCGTTC
3UTR_NADP-ME_ZM_c30.42	RbcS_5flanking_8	0.00621	-----------CCTNCGTT-	TGTGGAAGTGGCCACCGTTC
3UTR_NADP-ME_ZM_c30.46	PEPC_5flanking_2	0.0020269	GGATATGG------	GGATGTGGAGAGGG
3UTR_NADP-ME_ZM_c30.52	PEPC_5flanking_1	0.0097656	GCATAKGG----	AAATAGGGATGG
3UTR_NADP-ME_ZM_c30.54	RbcS_5flanking_7	0.00028967	------------GGACAG---	AGGACAAGTACAGGACAGGAC
3UTR_NADP-ME_ZM_c30.64	Cab_5flanking_7	0.00019068	--GCCGGA----	TCGCCGGAGGTG
3UTR_NADP-ME_ZM_c30.79	PEPC_5flanking_1	0.00948	--TTAGGG----	AAATAGGGATGG
3UTR_NADP-ME_ZM_c30.87	PEPC_5flanking_1	0.0068009	--ACAGGG----	AAATAGGGATGG
3UTR_NADP-ME_ZM_c30.94	Cab_5flanking_8	0.0068604	------GCMGAT	AGGTGGGCGGAT
3UTR_PEP-CK_ZM_c30.15	PPDK_5flanking_3	0.0036388	---------ACGACKA----	ACACGCGGCACGACTCCACT
3UTR_PEPC_ZM_c30.36	Cab_5flanking_1	0.0028041	---CAAAATGT-	AGAAAAAATATT
3UTR_PEPC_ZM_c30.39	Cab_5flanking_1	0.0019188	----AAAATCTC	AGAAAAAATATT
3UTR_PEPC_ZM_c30.55	Cab_5flanking_1	0.0031461	----AAAATTCT	AGAAAAAATATT
3UTR_PEPC_ZM_c30.69	Cab_5flanking_1	0.0086448	------AACATT	AGAAAAAATATT
3UTR_PEPC_ZM_c30.79	Cab_5flanking_1	0.006873	----AAAATC--	AGAAAAAATATT
3UTR_PEPC_ZM_c30.93	Cab_5flanking_1	0.0077418	------AAGATT	AGAAAAAATATT
3UTR_PPDK_ZM_c30.17	RbcS_5flanking_7	0.003082	-----AAATACAG--------	AGGACAAGTACAGGACAGGAC
3UTR_PPDK_ZM_c30.22	Cab_5flanking_7	0.00064822	----CAGAGGTG	TCGCCGGAGGTG
3UTR_PPDK_ZM_c30.26	Cab_5flanking_1	0.0081991	CNRAAAAA-----	-AGAAAAAATATT
3UTR_PPDK_ZM_c30.29	Cab_5flanking_7	0.0077442	----CAAAGNTG	TCGCCGGAGGTG
3UTR_PPDK_ZM_c30.30	RbcS_5flanking_7	4.1523e-05	--------CTGTAYTT-----	GTCCTGTCCTGTACTTGTCCT
3UTR_PPDK_ZM_c30.55	Cab_5flanking_1	0.0069288	----ACAATA--	AGAAAAAATATT
3UTR_PPDK_ZM_c30.60	Cab_5flanking_1	0.0061712	-GAAAAC-----	AGAAAAAATATT
3UTR_PPDK_ZM_c30.71	Cab_5flanking_4	1.7402e-05	TATTTA	TATTTA
3UTR_PPDK_ZM_c30.71	Cab_5flanking_1	0.0064956	----TAAATA--	AGAAAAAATATT
3UTR_PPDK_ZM_c30.72	Cab_5flanking_6	0.00073744	ATTGGG	ATTGG-
3UTR_PPDK-RP_ZM_c30.70	PEPC_5flanking_1	0.0037625	AAATGGGT----	AAATAGGGATGG
3UTR_PPDK-RP_ZM_c30.70	PEPC_5flanking_3	0.0088134	ACCCATTT	-CCTTTTT
3UTR_PPDK-RP_ZM_c30.71	Cab_5flanking_1	0.0025179	AGAAACTA----	AGAAAAAATATT
3UTR_PPDK-RP_ZM_c30.77	PPDK_5flanking_2	0.00067545	---TAGCGC-----	CTGTAGCGCTACAG
3UTR_PPDK-RP_ZM_c30.85	Cab_5flanking_7	0.0082243	TCGCGG------	TCGCCGGAGGTG
3UTR_PPDK-RP_ZM_c30.96	RbcS_5flanking_3	0.0010437	CCGGGT--------	CCGGGTGCGGCCAC
3UTR_PPDK-RP_ZM_c30.96	RbcS_5flanking_9	0.0010437	CCGGGT--------	CCGGGTGCGGCCAC
3UTR_PPDK-RP_ZM_c30.106	RbcS_5flanking_7	0.00051973	-------GTACAG--------	AGGACAAGTACAGGACAGGAC
3UTR_PPT_ZM_c30.3	Cab_5flanking_4	0.0010632	TAYATA	TAAATA
3UTR_PPT_ZM_c30.3	RbcS_5flanking_1	0.0014222	-----------TATRTA-	CACCGACGGCATATATAG
3UTR_PPT_ZM_c30.3	RbcS_5flanking_6	0.0014222	-----------TATRTA-	CACCGACGGCATATATAG
3UTR_PPT_ZM_c30.7	PPDK_5flanking_1	0.0059232	ATNTACA	--TTATA
3UTR_PPT_ZM_c30.33	RbcS_5flanking_7	0.0029388	-------TTACAGGA------	AGGACAAGTACAGGACAGGAC
3UTR_PPT_ZM_c30.34	Cab_5flanking_1	0.0029619	---CAAAATTT-	AGAAAAAATATT
3UTR_PPT_ZM_c30.36	PEPC_5flanking_3	0.0076714	TCNAAAGG	-AAAAAGG
3UTR_PPT_ZM_c30.43	PEPC_5flanking_3	0.0035919	-AAAAGT	AAAAAGG
3UTR_PPT_ZM_c30.43	Cab_5flanking_1	0.004567	---AAAAGT---	AGAAAAAATATT
3UTR_PPT_ZM_c30.49	Cab_5flanking_6	0.00042054	ATTGGG	ATTGG-
3UTR_PPT_ZM_c30.51	PEPC_5flanking_3	0.0029486	AAAATG-	AAAAAGG
3UTR_PPT_ZM_c30.51	Cab_5flanking_1	0.0065094	----AAAATG--	AGAAAAAATATT
3UTR_PPT_ZM_c30.61	PEPC_5flanking_3	0.0080641	AAAATG-	AAAAAGG
3UTR_PPT_ZM_c30.61	Cab_5flanking_1	0.0087786	--CATTTT----	AATATTTTTTCT
3UTR_PPT_ZM_c30.62	PPDK_5flanking_1	0.00027695	TTATAG	TTATA-
3UTR_PPT_ZM_c30.73	RbcS_5flanking_7	0.00031693	--------TACAGG-------	AGGACAAGTACAGGACAGGAC
3UTR_TPT_ZM_c30.1	Cab_5flanking_1	0.00094534	AAAARAA-----	AGAAAAAATATT
3UTR_TPT_ZM_c30.4	PPDK_5flanking_2	0.0028513	-------GCTGCTG	CTGTAGCGCTACAG
3UTR_TPT_ZM_c30.12	RbcS_5flanking_7	0.0033203	------ASAACAG--------	AGGACAAGTACAGGACAGGAC
3UTR_TPT_ZM_c30.21	Cab_5flanking_2	0.005718	CWGAAAC----------	CTGGAACACTTGGCGCG
3UTR_TPT_ZM_c30.26	Cab_5flanking_7	0.0055092	TCGTCGN-----	TCGCCGGAGGTG
3UTR_TPT_ZM_c30.35	RbcS_5flanking_7	0.0043894	--------CTGTATTT-----	GTCCTGTCCTGTACTTGTCCT
3UTR_TPT_ZM_c30.37	PEPC_5flanking_3	0.0081555	ACYGTTNT	-CCTTTTT
3UTR_TPT_ZM_c30.38	PEPC_5flanking_3	0.0079346	CAAAATTG	-AAAAAGG
3UTR_TPT_ZM_c30.42	Cab_5flanking_1	0.0021437	--AAACATTA--	AGAAAAAATATT
3UTR_TPT_ZM_c30.44	PEPC_5flanking_3	0.00060097	CCATTTTG	CCTTTTT-
3UTR_TPT_ZM_c30.59	Cab_5flanking_4	0.0021456	TAAACA	TAAATA
3UTR_TPT_ZM_c30.72	RbcS_5flanking_7	0.00018845	--------TACAGG-------	AGGACAAGTACAGGACAGGAC
3UTR_TPT_ZM_c30.81	PEPC_5flanking_3	0.0049103	-CTTTTG	CCTTTTT

## Sheet: CDS
motif_1_id	motif_2_id	p_value	motif_1_cons	motif_2_cons
CDS_AlaAT_ZM_c30.53	Cab_5flanking_7	0.0060173	-CGSCGGCG---	TCGCCGGAGGTG
CDS_AlaAT_ZM_c30.81	RbcS_5flanking_1	0.00016591	---TATATGCC-------	CTATATATGCCGTCGGTG
CDS_AlaAT_ZM_c30.81	RbcS_5flanking_6	0.00016591	---TATATGCC-------	CTATATATGCCGTCGGTG
CDS_AlaAT_ZM_c30.96	RbcS_5flanking_7	0.0043187	------AATACAGG-------	AGGACAAGTACAGGACAGGAC
CDS_AlaAT_ZM_c30.134	RbcS_5flanking_1	0.00066073	---TATATG---------	CTATATATGCCGTCGGTG
CDS_AlaAT_ZM_c30.134	RbcS_5flanking_6	0.00066073	---TATATG---------	CTATATATGCCGTCGGTG
CDS_AMK_ZM_c30.8	RbcS_5flanking_7	1.7993e-06	----CAASWAC----------	AGGACAAGTACAGGACAGGAC
CDS_AMK_ZM_c30.19	RbcS_5flanking_2	0.0065595	----------KCCWCCA---	TGTGGAAGTGGCCACCGTTC
CDS_AMK_ZM_c30.19	RbcS_5flanking_8	0.0065595	----------KCCWCCA---	TGTGGAAGTGGCCACCGTTC
CDS_AMK_ZM_c30.22	RbcS_5flanking_2	0.0027483	--WGGAAG------------	TGTGGAAGTGGCCACCGTTC
CDS_AMK_ZM_c30.22	RbcS_5flanking_8	0.0027483	--WGGAAG------------	TGTGGAAGTGGCCACCGTTC
CDS_AMK_ZM_c30.32	PEPC_5flanking_3	0.0027368	-CTTSTT	CCTTTTT
CDS_AMK_ZM_c30.44	Cab_5flanking_1	0.0076991	--AASAAAT---	AGAAAAAATATT
CDS_AMK_ZM_c30.64	RbcS_5flanking_7	0.0039234	TGGANAA--------------	AGGACAAGTACAGGACAGGAC
CDS_AMK_ZM_c30.93	RbcS_5flanking_1	0.0049143	-------AGCATAT----	CACCGACGGCATATATAG
CDS_AMK_ZM_c30.93	RbcS_5flanking_6	0.0049143	-------AGCATAT----	CACCGACGGCATATATAG
CDS_AMK_ZM_c30.108	RbcS_5flanking_1	0.0072614	---------CAAATATA-	CACCGACGGCATATATAG
CDS_AMK_ZM_c30.108	RbcS_5flanking_6	0.0072614	---------CAAATATA-	CACCGACGGCATATATAG
CDS_AMK_ZM_c30.116	RbcS_5flanking_1	0.00041598	------------ATATAG	CACCGACGGCATATATAG
CDS_AMK_ZM_c30.116	RbcS_5flanking_6	0.00041598	------------ATATAG	CACCGACGGCATATATAG
CDS_AMK_ZM_c30.117	Cab_5flanking_4	0.0023109	TAACTA	TAAATA
CDS_AMK_ZM_c30.121	PPDK_5flanking_1	0.00066223	TTATAA	TTATA-
CDS_AMK_ZM_c30.122	Cab_5flanking_4	0.0065092	-AAATAC	TAAATA-
CDS_AMK_ZM_c30.127	Cab_5flanking_4	0.0073035	TTAAAT-	-TAAATA
CDS_AMK_ZM_c30.131	PEPC_5flanking_1	0.0007921	------CTATTT	CCATCCCTATTT
CDS_AMK_ZM_c30.131	PEPC_5flanking_3	0.0044379	-CTATTT	CCTTTTT
CDS_AMK_ZM_c30.131	Cab_5flanking_4	0.0063909	-AAATAG	TAAATA-
CDS_AspAT_ZM_c30.14	RbcS_5flanking_1	1.2932e-05	--------GCCGNCG---	CTATATATGCCGTCGGTG
CDS_AspAT_ZM_c30.14	RbcS_5flanking_6	1.2932e-05	--------GCCGNCG---	CTATATATGCCGTCGGTG
CDS_AspAT_ZM_c30.14	RbcS_5flanking_2	0.0019388	---CGNCGGC----------	GAACGGTGGCCACTTCCACA
CDS_AspAT_ZM_c30.14	RbcS_5flanking_8	0.0019388	---CGNCGGC----------	GAACGGTGGCCACTTCCACA
CDS_AspAT_ZM_c30.18	PPDK_5flanking_3	0.001457	----GCGGCGN---------	ACACGCGGCACGACTCCACT
CDS_AspAT_ZM_c30.20	PPDK_5flanking_3	0.0037934	GNTGGAG-------------	AGTGGAGTCGTGCCGCGTGT
CDS_AspAT_ZM_c30.22	RbcS_5flanking_7	0.00059646	-----AAGTAC----------	AGGACAAGTACAGGACAGGAC
CDS_AspAT_ZM_c30.35	RbcS_5flanking_7	0.0094506	----CAAGAANA---------	AGGACAAGTACAGGACAGGAC
CDS_AspAT_ZM_c30.51	PPDK_5flanking_3	3.59e-08	-------------CWCCA--	ACACGCGGCACGACTCCACT
CDS_AspAT_ZM_c30.58	RbcS_5flanking_2	2.0152e-05	--TTGAAGT-----------	TGTGGAAGTGGCCACCGTTC
CDS_AspAT_ZM_c30.58	RbcS_5flanking_8	2.0152e-05	--TTGAAGT-----------	TGTGGAAGTGGCCACCGTTC
CDS_AspAT_ZM_c30.68	RbcS_5flanking_5	0.0097771	GATAATAG	GATAAG--
CDS_AspAT_ZM_c30.68	RbcS_5flanking_10	0.0097771	GATAATAG	GATAAG--
CDS_AspAT_ZM_c30.68	Cab_5flanking_5	0.0097771	GATAATAG	GATAAG--
CDS_AspAT_ZM_c30.71	Cab_5flanking_6	0.0021018	TCATTGGT	--ATTGG-
CDS_AspAT_ZM_c30.73	PPDK_5UTR_2	0.0030031	TGTATGTG-------	TGTGTGTGGCGAGTG
CDS_AspAT_ZM_c30.83	PEPC_5flanking_1	0.00024661	---TCCCTATT-	CCATCCCTATTT
CDS_AspAT_ZM_c30.95	Cab_5flanking_6	0.00054263	CATTGG	-ATTGG
CDS_AspAT_ZM_c30.103	Cab_5flanking_6	0.00070562	TATTGG	-ATTGG
CDS_AspAT_ZM_c30.107	PEPC_5flanking_3	0.0049548	-CTTTGT	CCTTTTT
CDS_AspAT_ZM_c30.113	PEPC_5flanking_1	0.0012209	---TAGGGA---	AAATAGGGATGG
CDS_AspAT_ZM_c30.118	Cab_5flanking_6	0.0077999	ACCWAT	-CCAAT
CDS_CA_ZM_c30.11	PPDK_5flanking_3	0.0013936	---GGMGGCG----------	AGTGGAGTCGTGCCGCGTGT
CDS_CA_ZM_c30.12	RbcS_5flanking_2	0.00027857	-GRRGAAG------------	TGTGGAAGTGGCCACCGTTC
CDS_CA_ZM_c30.12	RbcS_5flanking_8	0.00027857	-GRRGAAG------------	TGTGGAAGTGGCCACCGTTC
CDS_CA_ZM_c30.13	PPDK_5flanking_3	0.0093411	------------CCWCCRC-	ACACGCGGCACGACTCCACT
CDS_CA_ZM_c30.13	RbcS_5flanking_2	0.0093411	-GYGGWGG------------	TGTGGAAGTGGCCACCGTTC
CDS_CA_ZM_c30.13	RbcS_5flanking_8	0.0093411	-GYGGWGG------------	TGTGGAAGTGGCCACCGTTC
CDS_CA_ZM_c30.14	RbcS_5flanking_7	0.00016236	----CAASRAC----------	AGGACAAGTACAGGACAGGAC
CDS_CA_ZM_c30.19	PEPC_5flanking_3	0.008001	-CTTCTT	CCTTTTT
CDS_CA_ZM_c30.26	RbcS_5flanking_7	0.0076406	-----RWGTAC----------	AGGACAAGTACAGGACAGGAC
CDS_CA_ZM_c30.27	PPDK_5flanking_3	0.0029258	---CKCGGCG----------	ACACGCGGCACGACTCCACT
CDS_CA_ZM_c30.28	RbcS_5flanking_1	2.6831e-06	CACCGWC-----------	CACCGACGGCATATATAG
CDS_CA_ZM_c30.28	RbcS_5flanking_6	2.6831e-06	CACCGWC-----------	CACCGACGGCATATATAG
CDS_CA_ZM_c30.28	RbcS_5flanking_2	0.001494	-GWCGGTG------------	GAACGGTGGCCACTTCCACA
CDS_CA_ZM_c30.28	RbcS_5flanking_8	0.001494	-GWCGGTG------------	GAACGGTGGCCACTTCCACA
CDS_CA_ZM_c30.46	PEPC_5flanking_2	0.0047953	-----TGGCGAGG-	GGATGTGGAGAGGG
CDS_CA_ZM_c30.46	PPDK_5UTR_2	0.0075693	------TGGCGAGG-	TGTGTGTGGCGAGTG
CDS_CA_ZM_c30.90	RbcS_5flanking_5	0.0071424	-TTATCC	CTTATC-
CDS_CA_ZM_c30.90	RbcS_5flanking_10	0.0071424	-TTATCC	CTTATC-
CDS_CA_ZM_c30.90	Cab_5flanking_5	0.0071424	-TTATCC	CTTATC-
CDS_CA_ZM_c30.93	PEPC_5flanking_3	0.0084317	CCTTTA-	CCTTTTT
CDS_MEP1_ZM_c30.1	RbcS_5flanking_1	0.007523	---CGNCGCC--------	CACCGACGGCATATATAG
CDS_MEP1_ZM_c30.1	RbcS_5flanking_6	0.007523	---CGNCGCC--------	CACCGACGGCATATATAG
CDS_MEP1_ZM_c30.3	RbcS_5flanking_7	0.00045212	-----------TYCTTGN---	GTCCTGTCCTGTACTTGTCCT
CDS_MEP1_ZM_c30.9	RbcS_5flanking_1	7.1275e-05	---CGNCGGC--------	CACCGACGGCATATATAG
CDS_MEP1_ZM_c30.9	RbcS_5flanking_6	7.1275e-05	---CGNCGGC--------	CACCGACGGCATATATAG
CDS_MEP1_ZM_c30.9	RbcS_5flanking_2	0.0071644	----------GCCGNCG---	TGTGGAAGTGGCCACCGTTC
CDS_MEP1_ZM_c30.9	RbcS_5flanking_8	0.0071644	----------GCCGNCG---	TGTGGAAGTGGCCACCGTTC
CDS_MEP1_ZM_c30.10	RbcS_5flanking_7	0.0083674	-------------CTYCTCS-	GTCCTGTCCTGTACTTGTCCT
CDS_MEP1_ZM_c30.18	PEPC_5flanking_3	0.0027618	-CTTSTT	CCTTTTT
CDS_MEP1_ZM_c30.19	RbcS_5flanking_1	0.00014873	---CSRCGGC--------	CACCGACGGCATATATAG
CDS_MEP1_ZM_c30.19	RbcS_5flanking_6	0.00014873	---CSRCGGC--------	CACCGACGGCATATATAG
CDS_MEP1_ZM_c30.19	PPDK_5flanking_3	0.0035375	--CSRCGGC-----------	ACACGCGGCACGACTCCACT
CDS_MEP1_ZM_c30.22	RbcS_5flanking_7	0.0036932	-GGAGNAG-------------	AGGACAAGTACAGGACAGGAC
CDS_MEP1_ZM_c30.24	PPDK_5flanking_3	0.0035556	----------CGCCWCC---	ACACGCGGCACGACTCCACT
CDS_MEP1_ZM_c30.24	Cab_5flanking_7	0.005015	-----GGWGGCG	TCGCCGGAGGTG
CDS_MEP1_ZM_c30.24	RbcS_5flanking_2	0.006236	---------CGCCWCC----	TGTGGAAGTGGCCACCGTTC
CDS_MEP1_ZM_c30.24	RbcS_5flanking_8	0.006236	---------CGCCWCC----	TGTGGAAGTGGCCACCGTTC
CDS_MEP1_ZM_c30.35	RbcS_5flanking_7	1.6366e-05	-------GTASW---------	AGGACAAGTACAGGACAGGAC
CDS_MEP1_ZM_c30.42	PEPC_5flanking_2	0.0026212	------GGSGARG-	GGATGTGGAGAGGG
CDS_MEP1_ZM_c30.42	PPDK_5UTR_1	0.003238	GGSGARG---	GGAGAGGGGG
CDS_MEP1_ZM_c30.57	RbcS_5flanking_2	1.2621e-08	----------GCCACCR---	TGTGGAAGTGGCCACCGTTC
CDS_MEP1_ZM_c30.57	RbcS_5flanking_8	1.2621e-08	----------GCCACCR---	TGTGGAAGTGGCCACCGTTC
CDS_MEP1_ZM_c30.60	RbcS_5flanking_2	0.00096894	----GAAGAKG---------	TGTGGAAGTGGCCACCGTTC
CDS_MEP1_ZM_c30.60	RbcS_5flanking_8	0.00096894	----GAAGAKG---------	TGTGGAAGTGGCCACCGTTC
CDS_MEP1_ZM_c30.60	PPDK_5UTR_1	0.006854	GAAGAKG---	GGAGAGGGGG
CDS_MEP1_ZM_c30.60	PEPC_5flanking_2	0.0086726	------GAAGAKG-	GGATGTGGAGAGGG
CDS_MEP1_ZM_c30.63	RbcS_5flanking_2	3.6261e-05	---------GGCCWCCG---	TGTGGAAGTGGCCACCGTTC
CDS_MEP1_ZM_c30.63	RbcS_5flanking_8	3.6261e-05	---------GGCCWCCG---	TGTGGAAGTGGCCACCGTTC
CDS_MEP1_ZM_c30.88	RbcS_5flanking_2	5.3629e-09	-GTGGAAG------------	TGTGGAAGTGGCCACCGTTC
CDS_MEP1_ZM_c30.88	RbcS_5flanking_8	5.3629e-09	-GTGGAAG------------	TGTGGAAGTGGCCACCGTTC
CDS_MEP1_ZM_c30.88	PPDK_5flanking_3	0.0066153	------------CTTCCAC-	ACACGCGGCACGACTCCACT
CDS_MEP1_ZM_c30.98	Cab_5flanking_7	0.0044362	--GCCGGWGC--	TCGCCGGAGGTG
CDS_Mep3_ZM_c30.4	PEPC_5flanking_3	0.00024852	CCTTTW-	CCTTTTT
CDS_Mep3_ZM_c30.13	PPDK_5UTR_1	0.0028393	---GAGGYSG	GGAGAGGGGG
CDS_Mep3_ZM_c30.13	RbcS_5flanking_2	0.0092402	----GAGGYSG---------	TGTGGAAGTGGCCACCGTTC
CDS_Mep3_ZM_c30.13	RbcS_5flanking_8	0.0092402	----GAGGYSG---------	TGTGGAAGTGGCCACCGTTC
CDS_Mep3_ZM_c30.16	PPDK_5UTR_1	0.0013873	---GAGGAGG	GGAGAGGGGG
CDS_Mep3_ZM_c30.90	PPDK_5flanking_1	0.0045217	TTTATATG	-TTATA--
CDS_Mep3_ZM_c30.90	RbcS_5flanking_1	0.0072943	---------CATATAAA-	CACCGACGGCATATATAG
CDS_Mep3_ZM_c30.90	RbcS_5flanking_6	0.0072943	---------CATATAAA-	CACCGACGGCATATATAG
CDS_Mep3_ZM_c30.102	PPDK_5flanking_1	0.00072472	TTATAG	TTATA-
CDS_Mep3_ZM_c30.110	RbcS_5flanking_5	0.0080304	TCTTAT-	-CTTATC
CDS_Mep3_ZM_c30.110	RbcS_5flanking_10	0.0080304	TCTTAT-	-CTTATC
CDS_Mep3_ZM_c30.110	Cab_5flanking_5	0.0080304	TCTTAT-	-CTTATC
CDS_Mep3_ZM_c30.116	RbcS_5flanking_5	0.0077408	ACTTAT-	-CTTATC
CDS_Mep3_ZM_c30.116	RbcS_5flanking_10	0.0077408	ACTTAT-	-CTTATC
CDS_Mep3_ZM_c30.116	Cab_5flanking_5	0.0077408	ACTTAT-	-CTTATC
CDS_Mep3_ZM_c30.125	Cab_5flanking_4	0.0080202	-AAATAC	TAAATA-
CDS_NADP-ME_ZM_c30.1	RbcS_5flanking_1	0.0086327	---CGNCGCC--------	CACCGACGGCATATATAG
CDS_NADP-ME_ZM_c30.1	RbcS_5flanking_6	0.0086327	---CGNCGCC--------	CACCGACGGCATATATAG
CDS_NADP-ME_ZM_c30.7	RbcS_5flanking_2	3.1438e-06	-GARGAAG------------	TGTGGAAGTGGCCACCGTTC
CDS_NADP-ME_ZM_c30.7	RbcS_5flanking_8	3.1438e-06	-GARGAAG------------	TGTGGAAGTGGCCACCGTTC
CDS_NADP-ME_ZM_c30.9	RbcS_5flanking_7	6.1924e-07	----CAAGTWC----------	AGGACAAGTACAGGACAGGAC
CDS_NADP-ME_ZM_c30.12	RbcS_5flanking_1	0.00098883	---CGACGR---------	CACCGACGGCATATATAG
CDS_NADP-ME_ZM_c30.12	RbcS_5flanking_6	0.00098883	---CGACGR---------	CACCGACGGCATATATAG
CDS_NADP-ME_ZM_c30.15	RbcS_5flanking_7	0.0063141	----------GTNCCTG----	GTCCTGTCCTGTACTTGTCCT
CDS_NADP-ME_ZM_c30.17	RbcS_5flanking_2	0.00020378	----------GCCGCCG---	TGTGGAAGTGGCCACCGTTC
CDS_NADP-ME_ZM_c30.17	RbcS_5flanking_8	0.00020378	----------GCCGCCG---	TGTGGAAGTGGCCACCGTTC
CDS_NADP-ME_ZM_c30.17	RbcS_5flanking_1	0.001672	---CGGCGGC--------	CACCGACGGCATATATAG
CDS_NADP-ME_ZM_c30.17	RbcS_5flanking_6	0.001672	---CGGCGGC--------	CACCGACGGCATATATAG
CDS_NADP-ME_ZM_c30.26	Cab_5flanking_2	0.0050853	ACTGGAAC----------	-CTGGAACACTTGGCGCG
CDS_NADP-ME_ZM_c30.32	PEPC_5flanking_3	0.0042577	TTCCCATTTT	---CCTTTTT
CDS_NADP-ME_ZM_c30.38	PEPC_5flanking_3	0.0064339	NAAAATGGGC	-AAAAAGG--
CDS_NADP-ME_ZM_c30.43	PEPC_5flanking_2	0.0011328	-AATGTGGA-----	GGATGTGGAGAGGG
CDS_NADP-ME_ZM_c30.45	PPDK_5flanking_1	0.0048475	ACTTTATA	---TTATA
CDS_NADP-ME_ZM_c30.57	Cab_5flanking_2	0.0028032	------AACTTGGC---	CTGGAACACTTGGCGCG
CDS_NADP-ME_ZM_c30.66	PEPC_5flanking_3	0.0056857	CCTTTA-	CCTTTTT
CDS_NADP-ME_ZM_c30.67	PPDK_5flanking_1	0.00091228	ATTATA	-TTATA
CDS_NADP-ME_ZM_c30.75	Cab_5flanking_2	0.0014588	-------ACTTGG----	CTGGAACACTTGGCGCG
CDS_NADP-ME_ZM_c30.101	RbcS_5flanking_5	0.0090663	ACTTAT-	-CTTATC
CDS_NADP-ME_ZM_c30.101	RbcS_5flanking_10	0.0090663	ACTTAT-	-CTTATC
CDS_NADP-ME_ZM_c30.101	Cab_5flanking_5	0.0090663	ACTTAT-	-CTTATC
CDS_NADP-ME_ZM_c30.103	PEPC_5flanking_3	0.0039935	CCTTAT-	CCTTTTT
CDS_NADP-ME_ZM_c30.103	RbcS_5flanking_5	0.0087296	CCTTAT-	-CTTATC
CDS_NADP-ME_ZM_c30.103	RbcS_5flanking_10	0.0087296	CCTTAT-	-CTTATC
CDS_NADP-ME_ZM_c30.103	Cab_5flanking_5	0.0087296	CCTTAT-	-CTTATC
CDS_NADP-ME_ZM_c30.103	Cab_5flanking_3	0.0091128	CCTTAT----	CCTCATGAGG
CDS_NADP-ME_ZM_c30.106	RbcS_5flanking_2	0.00076709	-----AAGTGG---------	TGTGGAAGTGGCCACCGTTC
CDS_NADP-ME_ZM_c30.106	RbcS_5flanking_8	0.00076709	-----AAGTGG---------	TGTGGAAGTGGCCACCGTTC
CDS_PEP-CK_ZM_c30.1	RbcS_5flanking_1	0.0045433	--------GNCGNCG---	CTATATATGCCGTCGGTG
CDS_PEP-CK_ZM_c30.1	RbcS_5flanking_6	0.0045433	--------GNCGNCG---	CTATATATGCCGTCGGTG
CDS_PEP-CK_ZM_c30.3	RbcS_5flanking_2	0.0093213	-GASGANG------------	TGTGGAAGTGGCCACCGTTC
CDS_PEP-CK_ZM_c30.3	RbcS_5flanking_8	0.0093213	-GASGANG------------	TGTGGAAGTGGCCACCGTTC
CDS_PEP-CK_ZM_c30.4	RbcS_5flanking_7	6.3596e-06	-GRAGAAG-------------	AGGACAAGTACAGGACAGGAC
CDS_PEP-CK_ZM_c30.4	RbcS_5flanking_5	0.0086921	CTTCTYC	CTTATC-
CDS_PEP-CK_ZM_c30.4	RbcS_5flanking_10	0.0086921	CTTCTYC	CTTATC-
CDS_PEP-CK_ZM_c30.4	Cab_5flanking_5	0.0086921	CTTCTYC	CTTATC-
CDS_PEP-CK_ZM_c30.25	RbcS_5flanking_7	0.0053372	-------GTACWK--------	AGGACAAGTACAGGACAGGAC
CDS_PEP-CK_ZM_c30.31	PPDK_5flanking_3	0.00060317	---CGCGGCG----------	ACACGCGGCACGACTCCACT
CDS_PEP-CK_ZM_c30.34	RbcS_5flanking_2	0.0031483	----------GCNGCCG---	TGTGGAAGTGGCCACCGTTC
CDS_PEP-CK_ZM_c30.34	RbcS_5flanking_8	0.0031483	----------GCNGCCG---	TGTGGAAGTGGCCACCGTTC
CDS_PEP-CK_ZM_c30.91	PEPC_5flanking_3	0.001121	CCCTTTTG	CCTTTTT-
CDS_PEP-CK_ZM_c30.105	PEPC_5flanking_1	0.00089128	-AATAGG-----	AAATAGGGATGG
CDS_PEP-CK_ZM_c30.105	PEPC_5flanking_3	0.0033677	CCTATT-	CCTTTTT
CDS_PEPC_ZM_c30.1	RbcS_5flanking_1	0.0017271	---CGCCGNC--------	CACCGACGGCATATATAG
CDS_PEPC_ZM_c30.1	RbcS_5flanking_6	0.0017271	---CGCCGNC--------	CACCGACGGCATATATAG
CDS_PEPC_ZM_c30.2	PPDK_5UTR_1	0.0024124	--NGAGGMGG	GGAGAGGGGG
CDS_PEPC_ZM_c30.12	RbcS_5flanking_7	9.5756e-07	----CAAGMAC----------	AGGACAAGTACAGGACAGGAC
CDS_PEPC_ZM_c30.22	RbcS_5flanking_2	0.00046228	----------GCCGCCG---	TGTGGAAGTGGCCACCGTTC
CDS_PEPC_ZM_c30.22	RbcS_5flanking_8	0.00046228	----------GCCGCCG---	TGTGGAAGTGGCCACCGTTC
CDS_PEPC_ZM_c30.22	RbcS_5flanking_1	0.0031193	---CGGCGGC--------	CACCGACGGCATATATAG
CDS_PEPC_ZM_c30.22	RbcS_5flanking_6	0.0031193	---CGGCGGC--------	CACCGACGGCATATATAG
CDS_PEPC_ZM_c30.24	PPDK_5flanking_3	0.0096434	--NCGCCGC-----------	ACACGCGGCACGACTCCACT
CDS_PEPC_ZM_c30.26	Cab_5flanking_7	0.0088984	----TGGTGGTG	TCGCCGGAGGTG
CDS_PEPC_ZM_c30.34	RbcS_5flanking_7	0.0055547	---NCAAGGA-----------	AGGACAAGTACAGGACAGGAC
CDS_PEPC_ZM_c30.48	RbcS_5flanking_2	0.0092667	----GCAGKGGC--------	TGTGGAAGTGGCCACCGTTC
CDS_PEPC_ZM_c30.48	RbcS_5flanking_8	0.0092667	----GCAGKGGC--------	TGTGGAAGTGGCCACCGTTC
CDS_PEPC_ZM_c30.49	RbcS_5flanking_7	0.0085491	-----AAGNATA---------	AGGACAAGTACAGGACAGGAC
CDS_PEPC_ZM_c30.51	PPDK_5flanking_3	0.0025423	-CWCGCCG------------	ACACGCGGCACGACTCCACT
CDS_PEPC_ZM_c30.51	PPDK_5UTR_2	0.0052555	------CGGCGWG--	TGTGTGTGGCGAGTG
CDS_PEPC_ZM_c30.53	PEPC_5flanking_2	0.0046734	-----TGGAGATG-	GGATGTGGAGAGGG
CDS_PEPC_ZM_c30.76	PPDK_5flanking_1	0.0041628	TTATAATC	TTATA---
CDS_PEPC_ZM_c30.83	PEPC_5flanking_3	0.0012404	GAAAAATG	-AAAAAGG
CDS_PEPC_ZM_c30.86	PPDK_5flanking_1	0.00080723	TTTATA	-TTATA
CDS_PEPC_ZM_c30.89	Cab_5flanking_6	0.00072833	AATTGG	-ATTGG
CDS_PEPC_ZM_c30.94	Cab_5flanking_4	0.0037437	TACATA	TAAATA
CDS_PEPC_ZM_c30.101	Cab_5flanking_4	0.0050959	TATTCA	TATTTA
CDS_PEPC_ZM_c30.118	RbcS_5flanking_2	0.0010852	-----AAGTGG---------	TGTGGAAGTGGCCACCGTTC
CDS_PEPC_ZM_c30.118	RbcS_5flanking_8	0.0010852	-----AAGTGG---------	TGTGGAAGTGGCCACCGTTC
CDS_PPDK_ZM_c30.12	RbcS_5flanking_2	0.0060301	-GARGAAG------------	TGTGGAAGTGGCCACCGTTC
CDS_PPDK_ZM_c30.12	RbcS_5flanking_8	0.0060301	-GARGAAG------------	TGTGGAAGTGGCCACCGTTC
CDS_PPDK_ZM_c30.18	Cab_5flanking_7	0.0051517	-CGCCGCNG---	TCGCCGGAGGTG
CDS_PPDK_ZM_c30.23	RbcS_5flanking_1	0.0040954	--------GGCGCCG---	CTATATATGCCGTCGGTG
CDS_PPDK_ZM_c30.23	RbcS_5flanking_6	0.0040954	--------GGCGCCG---	CTATATATGCCGTCGGTG
CDS_PPDK_ZM_c30.37	RbcS_5flanking_2	0.0016023	---RGAAGGG----------	TGTGGAAGTGGCCACCGTTC
CDS_PPDK_ZM_c30.37	RbcS_5flanking_8	0.0016023	---RGAAGGG----------	TGTGGAAGTGGCCACCGTTC
CDS_PPDK_ZM_c30.37	PPDK_5UTR_1	0.0093191	--RGAAGGG-	GGAGAGGGGG
CDS_PPDK_ZM_c30.52	PPDK_5flanking_1	0.0033048	TATAAACC	TATAA---
CDS_PPDK_ZM_c30.64	PPDK_5flanking_1	0.0039419	ATTTTATA	---TTATA
CDS_PPDK_ZM_c30.68	PPDK_5flanking_1	0.0036719	GCTTTATA	---TTATA
CDS_PPDK_ZM_c30.87	Cab_5flanking_6	0.0008604	AATTGG	-ATTGG
CDS_PPDK-RP_ZM_c30.2	Cab_5flanking_7	0.0056416	-CGGCGGCG---	TCGCCGGAGGTG
CDS_PPDK-RP_ZM_c30.4	RbcS_5flanking_2	0.00035089	----GAAGYWG---------	TGTGGAAGTGGCCACCGTTC
CDS_PPDK-RP_ZM_c30.4	RbcS_5flanking_8	0.00035089	----GAAGYWG---------	TGTGGAAGTGGCCACCGTTC
CDS_PPDK-RP_ZM_c30.7	RbcS_5flanking_2	1.7444e-06	----------GCCRCCR---	TGTGGAAGTGGCCACCGTTC
CDS_PPDK-RP_ZM_c30.7	RbcS_5flanking_8	1.7444e-06	----------GCCRCCR---	TGTGGAAGTGGCCACCGTTC
CDS_PPDK-RP_ZM_c30.14	RbcS_5flanking_1	0.0016033	--------GYCGSCG---	CTATATATGCCGTCGGTG
CDS_PPDK-RP_ZM_c30.14	RbcS_5flanking_6	0.0016033	--------GYCGSCG---	CTATATATGCCGTCGGTG
CDS_PPDK-RP_ZM_c30.14	RbcS_5flanking_2	0.0069049	----------GYCGSCG---	TGTGGAAGTGGCCACCGTTC
CDS_PPDK-RP_ZM_c30.14	RbcS_5flanking_8	0.0069049	----------GYCGSCG---	TGTGGAAGTGGCCACCGTTC
CDS_PPDK-RP_ZM_c30.22	RbcS_5flanking_1	0.007319	CRCCGCC-----------	CACCGACGGCATATATAG
CDS_PPDK-RP_ZM_c30.22	RbcS_5flanking_6	0.007319	CRCCGCC-----------	CACCGACGGCATATATAG
CDS_PPDK-RP_ZM_c30.26	RbcS_5flanking_2	0.0031244	--TGGANCT-----------	TGTGGAAGTGGCCACCGTTC
CDS_PPDK-RP_ZM_c30.26	RbcS_5flanking_8	0.0031244	--TGGANCT-----------	TGTGGAAGTGGCCACCGTTC
CDS_PPDK-RP_ZM_c30.49	Cab_5flanking_3	0.0061417	---CAAGAGG	CCTCATGAGG
CDS_PPDK-RP_ZM_c30.61	RbcS_5flanking_5	0.0090875	ATTATCCC	CTTATC--
CDS_PPDK-RP_ZM_c30.61	RbcS_5flanking_10	0.0090875	ATTATCCC	CTTATC--
CDS_PPDK-RP_ZM_c30.61	Cab_5flanking_5	0.0090875	ATTATCCC	CTTATC--
CDS_PPDK-RP_ZM_c30.66	PEPC_5flanking_3	0.0018621	CATTTTTC	CCTTTTT-
CDS_PPDK-RP_ZM_c30.67	PPDK_5flanking_1	0.0035132	ATTATATT	-TTATA--
CDS_PPDK-RP_ZM_c30.76	PPDK_5flanking_1	0.0036496	TATAAAAG	TATAA---
CDS_PPDK-RP_ZM_c30.83	PEPC_5flanking_3	0.0057601	-AAATGG	AAAAAGG
CDS_PPDK-RP_ZM_c30.95	RbcS_5flanking_5	0.0080725	TCTTAT-	-CTTATC
CDS_PPDK-RP_ZM_c30.95	RbcS_5flanking_10	0.0080725	TCTTAT-	-CTTATC
CDS_PPDK-RP_ZM_c30.95	Cab_5flanking_5	0.0080725	TCTTAT-	-CTTATC
CDS_PPDK-RP_ZM_c30.106	Cab_5flanking_6	0.00090645	ATTGGG	ATTGG-
CDS_PP_ZM_c30.70	Cab_5flanking_3	0.0084734	-GTCACGAG-	CCTCATGAGG
CDS_PPT_ZM_c30.1	PEPC_5flanking_3	0.00024852	CCTTTW-	CCTTTTT
CDS_PPT_ZM_c30.13	RbcS_5flanking_2	0.0050471	----GAMGARG---------	TGTGGAAGTGGCCACCGTTC
CDS_PPT_ZM_c30.13	RbcS_5flanking_8	0.0050471	----GAMGARG---------	TGTGGAAGTGGCCACCGTTC
CDS_PPT_ZM_c30.65	PEPC_5flanking_3	0.0012396	ACCTCTTT	-CCTTTTT
CDS_PPT_ZM_c30.71	PEPC_5flanking_3	0.0013516	CAAAAAGT	-AAAAAGG
CDS_PPT_ZM_c30.73	PEPC_5flanking_3	0.00097303	ACCTATTT	-CCTTTTT
CDS_PPT_ZM_c30.73	PEPC_5flanking_1	0.0035985	----ACCTATTT	CCATCCCTATTT
CDS_TPT_ZM_c30.4	RbcS_5flanking_7	0.0096927	-GRAGRAG-------------	AGGACAAGTACAGGACAGGAC
CDS_TPT_ZM_c30.16	RbcS_5flanking_2	1.3272e-06	-GAGGARG------------	TGTGGAAGTGGCCACCGTTC
CDS_TPT_ZM_c30.16	RbcS_5flanking_8	1.3272e-06	-GAGGARG------------	TGTGGAAGTGGCCACCGTTC
CDS_TPT_ZM_c30.25	Cab_5flanking_3	0.0095555	-MTGATGA--	CCTCATGAGG
CDS_TPT_ZM_c30.59	PEPC_5flanking_2	2.7234e-05	----GWGGAGA---	GGATGTGGAGAGGG
CDS_TPT_ZM_c30.59	PPDK_5flanking_3	0.0041317	------------TCTCCWC-	ACACGCGGCACGACTCCACT
CDS_TPT_ZM_c30.63	RbcS_5flanking_7	8.2306e-06	AGGACAAG-------------	AGGACAAGTACAGGACAGGAC
CDS_TPT_ZM_c30.68	Cab_5flanking_7	0.006333	--GNCGGAGC--	TCGCCGGAGGTG
CDS_TPT_ZM_c30.97	PEPC_5flanking_1	0.002055	-AATAGGTA---	AAATAGGGATGG
CDS_TPT_ZM_c30.110	Cab_5flanking_4	0.0030479	TAACTA	TAAATA
CDS_TPT_ZM_c30.121	PPDK_5flanking_1	0.00076553	CTTATA	-TTATA
CDS_TPT_ZM_c30.121	RbcS_5flanking_5	0.002205	CTTATA	CTTATC
CDS_TPT_ZM_c30.121	RbcS_5flanking_10	0.002205	CTTATA	CTTATC
CDS_TPT_ZM_c30.121	Cab_5flanking_5	0.002205	CTTATA	CTTATC

## Sheet: intron
motif_1_id	motif_2_id	p_value	motif_1_cons	motif_2_cons
intron_AlaAT_ZM_c30.1	Cab_5flanking_1	0.0011358	AANAAAAA----	AGAAAAAATATT
intron_AlaAT_ZM_c30.2	Cab_5flanking_1	0.0015459	---AWATATAT-	AGAAAAAATATT
intron_AlaAT_ZM_c30.3	Cab_5flanking_1	0.00066845	AAAAAAAA----	AGAAAAAATATT
intron_AlaAT_ZM_c30.7	Cab_5flanking_1	0.0010818	-GAAAMAAA---	AGAAAAAATATT
intron_AlaAT_ZM_c30.12	PEPC_5flanking_3	0.0030268	TTCTTTTT	-CCTTTTT
intron_AlaAT_ZM_c30.12	Cab_5flanking_1	0.009508	AAAAAGAA----	AGAAAAAATATT
intron_AlaAT_ZM_c30.13	Cab_5flanking_1	0.00045669	---AAAYATAW-	AGAAAAAATATT
intron_AlaAT_ZM_c30.13	PPDK_5flanking_1	0.0047269	WTATRTTT	TTATA---
intron_AlaAT_ZM_c30.26	Cab_5flanking_1	0.0013407	-AAANAAAT---	AGAAAAAATATT
intron_AlaAT_ZM_c30.29	PPDK_5flanking_1	0.0015618	TAWTATAT	--TTATA-
intron_AlaAT_ZM_c30.33	PEPC_5flanking_2	0.0085655	-----TGGAGCAG-	GGATGTGGAGAGGG
intron_AlaAT_ZM_c30.57	Cab_5flanking_1	0.0010412	---WACAATAT-	AGAAAAAATATT
intron_AlaAT_ZM_c30.61	Cab_5flanking_1	0.0060804	AGAACAA-----	AGAAAAAATATT
intron_AlaAT_ZM_c30.65	Cab_5flanking_4	0.006132	-AAATAAA	TAAATA--
intron_AlaAT_ZM_c30.69	Cab_5flanking_1	7.0165e-05	--TTTTNCTGCT	AATATTTTTTCT
intron_AlaAT_ZM_c30.69	PPDK_5flanking_2	0.0012757	TTTTNCTGCT----	CTGTAGCGCTACAG
intron_AlaAT_ZM_c30.70	Cab_5flanking_1	0.00057819	ACAAAGCAGC--	AGAAAAAATATT
intron_AlaAT_ZM_c30.72	Cab_5flanking_1	0.0080175	CAGTAAAA-----	-AGAAAAAATATT
intron_AlaAT_ZM_c30.75	RbcS_5flanking_7	0.003763	------AGTACAGC-------	AGGACAAGTACAGGACAGGAC
intron_AlaAT_ZM_c30.76	Cab_5flanking_1	0.0028775	-GCAAACAT---	AGAAAAAATATT
intron_AlaAT_ZM_c30.84	PEPC_5flanking_3	0.00060437	CCTGTTTC	CCTTTTT-
intron_AlaAT_ZM_c30.89	RbcS_5flanking_7	0.00031907	--------CTGTAC-------	GTCCTGTCCTGTACTTGTCCT
intron_AlaAT_ZM_c30.98	PEPC_5flanking_3	0.0010117	AAAANG-	AAAAAGG
intron_AlaAT_ZM_c30.106	RbcS_5flanking_1	0.00040462	-----ACGGCA-------	CACCGACGGCATATATAG
intron_AlaAT_ZM_c30.106	RbcS_5flanking_6	0.00040462	-----ACGGCA-------	CACCGACGGCATATATAG
intron_AlaAT_ZM_c30.111	RbcS_5flanking_5	0.0036977	CTGATC	CTTATC
intron_AlaAT_ZM_c30.111	RbcS_5flanking_10	0.0036977	CTGATC	CTTATC
intron_AlaAT_ZM_c30.111	Cab_5flanking_5	0.0036977	CTGATC	CTTATC
intron_AMK_ZM_c30.2	RbcS_5flanking_1	0.0023906	---------WATATATA-	CACCGACGGCATATATAG
intron_AMK_ZM_c30.2	RbcS_5flanking_6	0.0023906	---------WATATATA-	CACCGACGGCATATATAG
intron_AMK_ZM_c30.2	PPDK_5flanking_1	0.0074185	WATATATA	-TTATA--
intron_AMK_ZM_c30.24	Cab_5flanking_1	0.0006943	----TTWTTTAT	AATATTTTTTCT
intron_AMK_ZM_c30.24	Cab_5flanking_4	0.0008924	ATAAAWAA	-TAAATA-
intron_AMK_ZM_c30.26	Cab_5flanking_1	0.0039518	ARRAAGAA----	AGAAAAAATATT
intron_AMK_ZM_c30.27	PPDK_5flanking_2	0.0034122	-------NCTGCAG	CTGTAGCGCTACAG
intron_AMK_ZM_c30.28	Cab_5flanking_1	0.001856	AGAAGANA----	AGAAAAAATATT
intron_AMK_ZM_c30.32	PPDK_5flanking_1	0.003052	TATYATAT	--TTATA-
intron_AMK_ZM_c30.38	PPDK_5UTR_2	0.0046823	-GTGTGTGT------	TGTGTGTGGCGAGTG
intron_AMK_ZM_c30.43	Cab_5flanking_1	0.001084	--AAATANTA--	AGAAAAAATATT
intron_AMK_ZM_c30.47	Cab_5flanking_4	0.0024532	WANATATA	TAAATA--
intron_AMK_ZM_c30.47	Cab_5flanking_1	0.0042873	--WANATATA--	AGAAAAAATATT
intron_AMK_ZM_c30.51	PEPC_5flanking_1	0.0050549	--ATNCATRT--	CCATCCCTATTT
intron_AMK_ZM_c30.53	RbcS_5flanking_3	0.0062098	---GNAGCACC---	GTGGCCGCACCCGG
intron_AMK_ZM_c30.53	RbcS_5flanking_9	0.0062098	---GNAGCACC---	GTGGCCGCACCCGG
intron_AMK_ZM_c30.96	Cab_5flanking_1	0.0010504	AGAAATA-----	AGAAAAAATATT
intron_AMK_ZM_c30.108	RbcS_5flanking_7	0.0053913	----TNTCWTGT---------	GTCCTGTCCTGTACTTGTCCT
intron_AMK_ZM_c30.109	Cab_5flanking_1	0.0011687	--ATRAAATA--	AGAAAAAATATT
intron_AMK_ZM_c30.109	Cab_5flanking_4	0.0063846	ATRAAATA	--TAAATA
intron_AMK_ZM_c30.110	PPDK_5flanking_1	0.00087197	TATTATAT	--TTATA-
intron_AMK_ZM_c30.129	Cab_5flanking_1	0.0011318	----AWAATATG	AGAAAAAATATT
intron_AMK_ZM_c30.150	Cab_5flanking_1	0.00053176	----AACATATT	AGAAAAAATATT
intron_AMK_ZM_c30.183	Cab_5flanking_4	0.0019047	GTAYATA	-TAAATA
intron_AMK_ZM_c30.195	Cab_5flanking_1	0.0088824	--AAATASTA--	AGAAAAAATATT
intron_AMK_ZM_c30.213	Cab_5flanking_1	0.00040388	---TTGTGTTCTG	AATATTTTTTCT-
intron_AMK_ZM_c30.213	PEPC_5flanking_2	0.008873	--TTGTGTTCTG--	GGATGTGGAGAGGG
intron_AMK_ZM_c30.214	Cab_5flanking_1	0.0010962	-AACACAGCAT-	AGAAAAAATATT
intron_AMK_ZM_c30.214	PEPC_5flanking_1	0.0039997	AACACAGCAT--	AAATAGGGATGG
intron_AMK_ZM_c30.214	PPDK_5flanking_2	0.005179	ATGCTGTGTT----	CTGTAGCGCTACAG
intron_AMK_ZM_c30.214	PEPC_5flanking_2	0.0088481	--ATGCTGTGTT--	GGATGTGGAGAGGG
intron_AMK_ZM_c30.215	Cab_5flanking_1	0.00038397	AGAAANCAAN--	AGAAAAAATATT
intron_AMK_ZM_c30.219	RbcS_5flanking_7	0.0063753	---------ACAGAACA----	AGGACAAGTACAGGACAGGAC
intron_AMK_ZM_c30.221	RbcS_5flanking_7	0.0023014	---------ACAGTACA----	AGGACAAGTACAGGACAGGAC
intron_AspAT_ZM_c30.2	Cab_5flanking_1	0.00057669	AAAAAAAA----	AGAAAAAATATT
intron_AspAT_ZM_c30.5	Cab_5flanking_1	0.0014874	---TTTTTTTM-	AATATTTTTTCT
intron_AspAT_ZM_c30.15	Cab_5flanking_1	0.0032077	--AAAATAAA--	AGAAAAAATATT
intron_AspAT_ZM_c30.17	Cab_5flanking_1	0.0022615	AAGAANAA-----	-AGAAAAAATATT
intron_AspAT_ZM_c30.21	Cab_5flanking_1	0.00064637	AGAAAACA----	AGAAAAAATATT
intron_AspAT_ZM_c30.57	PPDK_5flanking_1	0.0031253	ATTTATRT	--TTATA-
intron_AspAT_ZM_c30.71	Cab_5flanking_4	0.006132	-AAATACA	TAAATA--
intron_AspAT_ZM_c30.77	Cab_5flanking_1	0.00047742	---TTGTTTNCTG	AATATTTTTTCT-
intron_AspAT_ZM_c30.77	Cab_5flanking_4	0.0061548	CAGNAAACAA	---TAAATA-
intron_AspAT_ZM_c30.77	PEPC_5flanking_2	0.0098731	--CAGNAAACAA--	CCCTCTCCACATCC
intron_AspAT_ZM_c30.78	Cab_5flanking_1	0.0014211	-GTACAGTAAT-	AGAAAAAATATT
intron_AspAT_ZM_c30.78	PEPC_5flanking_1	0.0019413	--ATTACTGTAC	CCATCCCTATTT
intron_AspAT_ZM_c30.78	PPDK_5flanking_2	0.0075681	--ATTACTGTAC--	CTGTAGCGCTACAG
intron_AspAT_ZM_c30.78	RbcS_5flanking_3	0.008349	----GTACAGTAAT	CCGGGTGCGGCCAC
intron_AspAT_ZM_c30.78	RbcS_5flanking_9	0.008349	----GTACAGTAAT	CCGGGTGCGGCCAC
intron_AspAT_ZM_c30.79	Cab_5flanking_1	3.2173e-06	--CATGTTTCCT	AATATTTTTTCT
intron_AspAT_ZM_c30.79	PEPC_5flanking_1	0.0032627	-AGGAAACATG-	AAATAGGGATGG
intron_AspAT_ZM_c30.80	PEPC_5flanking_1	0.002152	--CTNNTTCTGT	CCATCCCTATTT
intron_AspAT_ZM_c30.80	Cab_5flanking_1	0.0051381	ACAGAANNAG--	AGAAAAAATATT
intron_AspAT_ZM_c30.81	Cab_5flanking_1	0.0015355	----TGTTTCCT	AATATTTTTTCT
intron_AspAT_ZM_c30.86	Cab_5flanking_1	0.0017559	AGCAAACA----	AGAAAAAATATT
intron_AspAT_ZM_c30.88	Cab_5flanking_1	0.0014689	AGNAAACA----	AGAAAAAATATT
intron_AspAT_ZM_c30.89	RbcS_5flanking_5	0.0096298	GCTTACCT	-CTTATC-
intron_AspAT_ZM_c30.89	RbcS_5flanking_10	0.0096298	GCTTACCT	-CTTATC-
intron_AspAT_ZM_c30.89	Cab_5flanking_5	0.0096298	GCTTACCT	-CTTATC-
intron_AspAT_ZM_c30.90	Cab_5flanking_1	0.001317	--TYTTGTTT--	AATATTTTTTCT
intron_AspAT_ZM_c30.94	RbcS_5flanking_7	0.0066773	---------ACAGAACA----	AGGACAAGTACAGGACAGGAC
intron_AspAT_ZM_c30.98	Cab_5flanking_1	8.4905e-05	AGAAAACA----	AGAAAAAATATT
intron_AspAT_ZM_c30.100	Cab_5flanking_1	0.0024575	-GGAGAAAT---	AGAAAAAATATT
intron_AspAT_ZM_c30.113	PEPC_5flanking_1	0.0085162	ACATAG------	AAATAGGGATGG
intron_AspAT_ZM_c30.119	PEPC_5flanking_1	0.0085862	-AATACG-----	AAATAGGGATGG
intron_AspAT_ZM_c30.126	Cab_5flanking_1	0.0038555	CGAAAA------	AGAAAAAATATT
intron_AspAT_ZM_c30.135	PEPC_5flanking_1	0.0084496	GAATAG------	AAATAGGGATGG
intron_CA_ZM_c30.1	Cab_5flanking_1	0.0005877	AAAAAAAA----	AGAAAAAATATT
intron_CA_ZM_c30.2	RbcS_5flanking_1	0.0056538	----------ATATATAT	CACCGACGGCATATATAG
intron_CA_ZM_c30.2	RbcS_5flanking_6	0.0056538	----------ATATATAT	CACCGACGGCATATATAG
intron_CA_ZM_c30.2	Cab_5flanking_4	0.0088248	ATATATAT	-TAAATA-
intron_CA_ZM_c30.3	Cab_5flanking_1	3.4708e-05	--RAAAAAWA--	AGAAAAAATATT
intron_CA_ZM_c30.4	Cab_5flanking_7	0.0079566	-CGNCGNCG---	TCGCCGGAGGTG
intron_CA_ZM_c30.7	PPDK_5UTR_1	0.0028021	-GGGARGRG-	GGAGAGGGGG
intron_CA_ZM_c30.13	Cab_5flanking_1	0.008921	--AKAATATA--	AGAAAAAATATT
intron_CA_ZM_c30.17	Cab_5flanking_4	0.00033858	TATANATA	--TAAATA
intron_CA_ZM_c30.17	PPDK_5flanking_1	0.0013402	TATNTATA	---TTATA
intron_CA_ZM_c30.18	Cab_5flanking_1	0.00030727	AGAAACAA----	AGAAAAAATATT
intron_CA_ZM_c30.19	RbcS_5flanking_1	0.00014599	--------NCATATAT--	CACCGACGGCATATATAG
intron_CA_ZM_c30.19	RbcS_5flanking_6	0.00014599	--------NCATATAT--	CACCGACGGCATATATAG
intron_CA_ZM_c30.22	RbcS_5flanking_1	0.0072747	-------TGTCGTCG---	CTATATATGCCGTCGGTG
intron_CA_ZM_c30.22	RbcS_5flanking_6	0.0072747	-------TGTCGTCG---	CTATATATGCCGTCGGTG
intron_CA_ZM_c30.24	Cab_5flanking_1	0.00094122	-AWATATTT---	AATATTTTTTCT
intron_CA_ZM_c30.26	RbcS_5flanking_4	0.00048954	-CGCGCNCG	ACGCGCGC-
intron_CA_ZM_c30.26	RbcS_5flanking_3	0.0055222	-----CGCGCNCG-	GTGGCCGCACCCGG
intron_CA_ZM_c30.26	RbcS_5flanking_9	0.0055222	-----CGCGCNCG-	GTGGCCGCACCCGG
intron_CA_ZM_c30.27	RbcS_5flanking_7	0.008649	---ACAAATAC----------	AGGACAAGTACAGGACAGGAC
intron_CA_ZM_c30.45	PPDK_5flanking_1	0.0080363	ATTTATTT	--TTATA-
intron_CA_ZM_c30.46	PPDK_5flanking_1	0.00079847	TTATATAT	TTATA---
intron_CA_ZM_c30.46	RbcS_5flanking_1	0.0015742	----------ATATATAA	CACCGACGGCATATATAG
intron_CA_ZM_c30.46	RbcS_5flanking_6	0.0015742	----------ATATATAA	CACCGACGGCATATATAG
intron_CA_ZM_c30.54	Cab_5flanking_1	0.00087542	WGAAAACA----	AGAAAAAATATT
intron_CA_ZM_c30.67	PPDK_5UTR_1	0.0068952	GGAGCAGG--	GGAGAGGGGG
intron_CA_ZM_c30.84	Cab_5flanking_1	0.0011632	NAANANAAAA----	--AGAAAAAATATT
intron_CA_ZM_c30.85	Cab_5flanking_1	0.0059985	-AATGAACTAN-	AGAAAAAATATT
intron_CA_ZM_c30.98	RbcS_5flanking_5	0.0086652	CTAATCTG	CTTATC--
intron_CA_ZM_c30.98	RbcS_5flanking_10	0.0086652	CTAATCTG	CTTATC--
intron_CA_ZM_c30.98	Cab_5flanking_5	0.0086652	CTAATCTG	CTTATC--
intron_CA_ZM_c30.100	RbcS_5flanking_7	0.0069486	----------CAGAACAG---	AGGACAAGTACAGGACAGGAC
intron_CA_ZM_c30.107	Cab_5flanking_1	0.0012656	----TTGTTTGT	AATATTTTTTCT
intron_CA_ZM_c30.135	PEPC_5flanking_3	0.0010252	CCGTTT-	CCTTTTT
intron_CA_ZM_c30.138	Cab_5flanking_4	0.0069262	GTAAAT-	-TAAATA
intron_Mep3_ZM_c30.1	Cab_5flanking_1	0.00013577	ANARAAAA----	AGAAAAAATATT
intron_Mep3_ZM_c30.7	Cab_5flanking_1	0.00030727	AAAAAAAA----	AGAAAAAATATT
intron_Mep3_ZM_c30.18	PPDK_5flanking_1	0.00285	TTNTATTT	TTATA---
intron_Mep3_ZM_c30.21	Cab_5flanking_1	0.0069362	ANAGAAAA----	AGAAAAAATATT
intron_Mep3_ZM_c30.69	Cab_5flanking_1	0.0011689	-AAMAAAAT---	AGAAAAAATATT
intron_Mep3_ZM_c30.87	Cab_5flanking_1	5.099e-05	-CAAACARAAT-	AGAAAAAATATT
intron_Mep3_ZM_c30.87	PEPC_5flanking_1	0.0047292	CAAACARAAT--	AAATAGGGATGG
intron_Mep3_ZM_c30.88	Cab_5flanking_1	5.3978e-05	-AACACAGTAT-	AGAAAAAATATT
intron_Mep3_ZM_c30.88	PEPC_5flanking_1	0.0031363	AACACAGTAT--	AAATAGGGATGG
intron_Mep3_ZM_c30.98	RbcS_5flanking_7	0.0094202	--------TACAGGAA-----	AGGACAAGTACAGGACAGGAC
intron_Mep3_ZM_c30.106	Cab_5flanking_1	0.0012097	AGAACCAA----	AGAAAAAATATT
intron_NADP-ME_ZM_c30.2	Cab_5flanking_1	0.00072822	AAAANAAA----	AGAAAAAATATT
intron_NADP-ME_ZM_c30.3	Cab_5flanking_1	0.00062476	AAAAAAAA----	AGAAAAAATATT
intron_NADP-ME_ZM_c30.3	PEPC_5flanking_3	0.0084928	TTTTTTTT	-CCTTTTT
intron_NADP-ME_ZM_c30.5	PPDK_5flanking_2	0.0055016	-------KYTGCAG	CTGTAGCGCTACAG
intron_NADP-ME_ZM_c30.6	PEPC_5flanking_2	0.0047177	------GGCGRSG-	GGATGTGGAGAGGG
intron_NADP-ME_ZM_c30.22	Cab_5flanking_1	4.6945e-05	AGARAAA-----	AGAAAAAATATT
intron_NADP-ME_ZM_c30.29	Cab_5flanking_1	0.00054767	--TATTTTGT--	AATATTTTTTCT
intron_NADP-ME_ZM_c30.30	PEPC_5flanking_1	0.00013088	GAAACAGAGA---	-AAATAGGGATGG
intron_NADP-ME_ZM_c30.30	Cab_5flanking_1	0.0005774	--TCTCTGTTTC	AATATTTTTTCT
intron_NADP-ME_ZM_c30.30	PEPC_5flanking_2	0.0012105	-GAAACAGAGA---	GGATGTGGAGAGGG
intron_NADP-ME_ZM_c30.31	Cab_5flanking_1	0.00011375	-ATAGTTACTT-	AATATTTTTTCT
intron_NADP-ME_ZM_c30.31	PEPC_5flanking_1	0.00033107	AAGTAACTAT--	AAATAGGGATGG
intron_NADP-ME_ZM_c30.31	Cab_5flanking_4	0.0033936	AAGTAACTAT	---TAAATA-
intron_NADP-ME_ZM_c30.32	PPDK_5flanking_2	0.0024362	-----TTGCTACYNT	CTGTAGCGCTACAG-
intron_NADP-ME_ZM_c30.32	RbcS_5flanking_3	0.0047618	----TTGCTACYNT	CCGGGTGCGGCCAC
intron_NADP-ME_ZM_c30.32	RbcS_5flanking_9	0.0047618	----TTGCTACYNT	CCGGGTGCGGCCAC
intron_NADP-ME_ZM_c30.33	PEPC_5flanking_1	0.0010121	--TTAGCTGTGG	AAATAGGGATGG
intron_NADP-ME_ZM_c30.33	PEPC_5flanking_2	0.00295	TTAGCTGTGG------	--GGATGTGGAGAGGG
intron_NADP-ME_ZM_c30.33	PPDK_5flanking_2	0.0053591	--CCACAGCTAA--	CTGTAGCGCTACAG
intron_NADP-ME_ZM_c30.33	RbcS_5flanking_3	0.0055158	TTAGCTGTGG----	CCGGGTGCGGCCAC
intron_NADP-ME_ZM_c30.33	RbcS_5flanking_9	0.0055158	TTAGCTGTGG----	CCGGGTGCGGCCAC
intron_NADP-ME_ZM_c30.34	Cab_5flanking_1	0.00097049	--TTTCAGTTCC	AATATTTTTTCT
intron_NADP-ME_ZM_c30.34	PEPC_5flanking_2	0.0011909	GGAACTGAAA----	GGATGTGGAGAGGG
intron_NADP-ME_ZM_c30.35	PEPC_5flanking_1	0.0002137	ACAGANNCAT--	AAATAGGGATGG
intron_NADP-ME_ZM_c30.35	Cab_5flanking_1	0.0067245	-ACAGANNCAT-	AGAAAAAATATT
intron_NADP-ME_ZM_c30.36	Cab_5flanking_1	4.9234e-05	ACTGTATTTA--	AATATTTTTTCT
intron_NADP-ME_ZM_c30.36	Cab_5flanking_4	0.00042655	TAAATACAGT	TAAATA----
intron_NADP-ME_ZM_c30.36	PEPC_5flanking_1	0.0017568	---ACTGTATTTA	CCATCCCTATTT-
intron_NADP-ME_ZM_c30.37	PEPC_5flanking_1	0.0071369	AAACAGAG----	AAATAGGGATGG
intron_NADP-ME_ZM_c30.48	Cab_5flanking_3	0.0093061	--TCATGTGC	CCTCATGAGG
intron_NADP-ME_ZM_c30.51	PEPC_5flanking_2	0.0009837	-GCTGTGGA-----	GGATGTGGAGAGGG
intron_NADP-ME_ZM_c30.55	PEPC_5flanking_1	0.0078644	--ACAGGGAA--	AAATAGGGATGG
intron_PEP-CK_ZM_c30.3	RbcS_5flanking_3	0.0091628	GNCGNCG-------	GTGGCCGCACCCGG
intron_PEP-CK_ZM_c30.3	RbcS_5flanking_9	0.0091628	GNCGNCG-------	GTGGCCGCACCCGG
intron_PEP-CK_ZM_c30.11	RbcS_5flanking_4	4.6399e-05	-CGCNCGC	ACGCGCGC
intron_PEP-CK_ZM_c30.11	RbcS_5flanking_3	0.0030461	-----CGCNCGC--	GTGGCCGCACCCGG
intron_PEP-CK_ZM_c30.11	RbcS_5flanking_9	0.0030461	-----CGCNCGC--	GTGGCCGCACCCGG
intron_PEP-CK_ZM_c30.19	PEPC_5flanking_2	0.0017464	-GNGGTGG------	GGATGTGGAGAGGG
intron_PEP-CK_ZM_c30.19	Cab_5flanking_7	0.0091292	------GNGGTGG	TCGCCGGAGGTG-
intron_PEP-CK_ZM_c30.19	Cab_5flanking_8	0.0091292	GNGGTGG------	-AGGTGGGCGGAT
intron_PEP-CK_ZM_c30.37	Cab_5flanking_7	2.1246e-05	-CGCAGGAG---	TCGCCGGAGGTG
intron_PEP-CK_ZM_c30.54	Cab_5flanking_8	0.0024258	-GGTCGCCG---	AGGTGGGCGGAT
intron_PEP-CK_ZM_c30.64	Cab_5flanking_7	0.00072183	-CGACRGAG---	TCGCCGGAGGTG
intron_PEP-CK_ZM_c30.86	RbcS_5flanking_3	0.0018573	-----CCSACCC--	GTGGCCGCACCCGG
intron_PEP-CK_ZM_c30.86	RbcS_5flanking_9	0.0018573	-----CCSACCC--	GTGGCCGCACCCGG
intron_PEP-CK_ZM_c30.86	Cab_5flanking_8	0.0095322	GGGTSGG-----	AGGTGGGCGGAT
intron_PEP-CK_ZM_c30.88	Cab_5flanking_7	0.0064423	TCGCCGNC----	TCGCCGGAGGTG
intron_PEP-CK_ZM_c30.151	PEPC_5flanking_3	0.0015635	-AAACGG	AAAAAGG
intron_PEPC_ZM_c30.1	RbcS_5flanking_1	0.0014938	---------TATATATA-	CACCGACGGCATATATAG
intron_PEPC_ZM_c30.1	RbcS_5flanking_6	0.0014938	---------TATATATA-	CACCGACGGCATATATAG
intron_PEPC_ZM_c30.2	Cab_5flanking_1	0.00030727	AAAAAAAA----	AGAAAAAATATT
intron_PEPC_ZM_c30.3	Cab_5flanking_1	0.00083939	----TTTWTTTT	AATATTTTTTCT
intron_PEPC_ZM_c30.17	Cab_5flanking_1	0.001393	--CATNTTTT--	AATATTTTTTCT
intron_PEPC_ZM_c30.17	PEPC_5flanking_3	0.0062629	CATNTTTT	CCTTTTT-
intron_PEPC_ZM_c30.22	PPDK_5flanking_1	0.00094644	TTATATTA	TTATA---
intron_PEPC_ZM_c30.23	RbcS_5flanking_1	0.0069577	---------AATATATA-	CACCGACGGCATATATAG
intron_PEPC_ZM_c30.23	RbcS_5flanking_6	0.0069577	---------AATATATA-	CACCGACGGCATATATAG
intron_PEPC_ZM_c30.23	Cab_5flanking_4	0.0074011	TATATATT	TAAATA--
intron_PEPC_ZM_c30.40	Cab_5flanking_1	1.7566e-06	--AAAAAATA--	AGAAAAAATATT
intron_PEPC_ZM_c30.46	Cab_5flanking_1	0.0018857	-ATWTGTTT---	AATATTTTTTCT
intron_PEPC_ZM_c30.65	Cab_5flanking_1	0.00069761	-AAAAAAAY---	AGAAAAAATATT
intron_PEPC_ZM_c30.66	PPDK_5flanking_2	0	-TGCAG--------	CTGTAGCGCTACAG
intron_PEPC_ZM_c30.66	PEPC_5flanking_2	0	-----TGCAG----	GGATGTGGAGAGGG
intron_PEPC_ZM_c30.66	RbcS_5flanking_3	0	----CTGCA-----	GTGGCCGCACCCGG
intron_PEPC_ZM_c30.66	RbcS_5flanking_9	0	----CTGCA-----	GTGGCCGCACCCGG
intron_PEPC_ZM_c30.71	Cab_5flanking_4	0.0060784	GTATATA	-TAAATA
intron_PEPC_ZM_c30.72	PPDK_5flanking_1	0.0018935	ATTTMTAT	--TTATA-
intron_PEPC_ZM_c30.78	Cab_5flanking_1	5.3877e-06	TGTAACAATA--	AGAAAAAATATT
intron_PEPC_ZM_c30.78	PPDK_5flanking_2	0.00018205	-TGTAACAATA---	CTGTAGCGCTACAG
intron_PEPC_ZM_c30.79	Cab_5flanking_1	0.0010239	CTAATCTGTT--	AATATTTTTTCT
intron_PEPC_ZM_c30.79	PEPC_5flanking_1	0.0043984	-AACAGATTAG-	AAATAGGGATGG
intron_PEPC_ZM_c30.79	RbcS_5flanking_5	0.0062502	AACAGATTAG	----GATAAG
intron_PEPC_ZM_c30.79	RbcS_5flanking_10	0.0062502	AACAGATTAG	----GATAAG
intron_PEPC_ZM_c30.79	Cab_5flanking_5	0.0062502	AACAGATTAG	----GATAAG
intron_PEPC_ZM_c30.80	PPDK_5flanking_2	0.00090727	CTGATGCTTT----	CTGTAGCGCTACAG
intron_PEPC_ZM_c30.80	Cab_5flanking_1	0.0015915	--AAAGCATCAG	AGAAAAAATATT
intron_PEPC_ZM_c30.80	RbcS_5flanking_3	0.0096616	---AAAGCATCAG-	GTGGCCGCACCCGG
intron_PEPC_ZM_c30.80	RbcS_5flanking_9	0.0096616	---AAAGCATCAG-	GTGGCCGCACCCGG
intron_PEPC_ZM_c30.81	Cab_5flanking_1	0.00035146	TAGAACTAAC---	-AGAAAAAATATT
intron_PEPC_ZM_c30.81	PPDK_5flanking_2	0.0007976	-GTTAGTTCTA---	CTGTAGCGCTACAG
intron_PEPC_ZM_c30.82	PPDK_5flanking_2	0.00096967	--GTAATGCTGT--	CTGTAGCGCTACAG
intron_PEPC_ZM_c30.82	PEPC_5flanking_1	0.0044846	--GTAATGCTGT	AAATAGGGATGG
intron_PEPC_ZM_c30.82	Cab_5flanking_1	0.0045774	-GTAATGCTGT-	AGAAAAAATATT
intron_PEPC_ZM_c30.91	PPDK_5flanking_3	0.0056793	----GAATCGTG--------	AGTGGAGTCGTGCCGCGTGT
intron_PEPC_ZM_c30.101	PPDK_5flanking_1	0.00089439	ANRTATAA	---TATAA
intron_PEPC_ZM_c30.117	Cab_5flanking_1	0.007101	-GAATAA-----	AGAAAAAATATT
intron_PEPC_ZM_c30.118	RbcS_5flanking_7	0.00030755	--------TACAGG-------	AGGACAAGTACAGGACAGGAC
intron_PEPC_ZM_c30.121	RbcS_5flanking_7	0.0003159	--------CTGTAC-------	GTCCTGTCCTGTACTTGTCCT
intron_PEPC_ZM_c30.133	PPDK_5flanking_1	0.00020085	TTATAC	TTATA-
intron_PPDK_ZM_c30.1	Cab_5flanking_1	7.8761e-06	--AAAAAAAA--	AGAAAAAATATT
intron_PPDK_ZM_c30.2	RbcS_5flanking_1	0.005436	----------ATATATAT	CACCGACGGCATATATAG
intron_PPDK_ZM_c30.2	RbcS_5flanking_6	0.005436	----------ATATATAT	CACCGACGGCATATATAG
intron_PPDK_ZM_c30.5	Cab_5flanking_1	0.00070165	--AAAWAAAA--	AGAAAAAATATT
intron_PPDK_ZM_c30.7	Cab_5flanking_1	0.00099322	-AARAAAAT---	AGAAAAAATATT
intron_PPDK_ZM_c30.12	Cab_5flanking_1	0.0034609	--AAAACAAA--	AGAAAAAATATT
intron_PPDK_ZM_c30.16	Cab_5flanking_1	0.0010698	ARAAGAAA----	AGAAAAAATATT
intron_PPDK_ZM_c30.17	Cab_5flanking_1	0.00093409	GARAAAAA-----	-AGAAAAAATATT
intron_PPDK_ZM_c30.18	Cab_5flanking_1	0.0062471	---AGWAATA--	AGAAAAAATATT
intron_PPDK_ZM_c30.23	Cab_5flanking_4	0.00010941	NATAAATA	--TAAATA
intron_PPDK_ZM_c30.23	Cab_5flanking_1	0.0013618	--NATAAATA--	AGAAAAAATATT
intron_PPDK_ZM_c30.23	PPDK_5flanking_1	0.0021838	TATTTATN	---TTATA
intron_PPDK_ZM_c30.34	Cab_5flanking_4	0.00052878	ATANATAT	-TAAATA-
intron_PPDK_ZM_c30.34	Cab_5flanking_1	0.0011171	---ATANATAT-	AGAAAAAATATT
intron_PPDK_ZM_c30.44	RbcS_5flanking_1	0.0044846	--------ACATATAT--	CACCGACGGCATATATAG
intron_PPDK_ZM_c30.44	RbcS_5flanking_6	0.0044846	--------ACATATAT--	CACCGACGGCATATATAG
intron_PPDK_ZM_c30.46	Cab_5flanking_1	0.0022431	AATCAGAAAC---	-AGAAAAAATATT
intron_PPDK_ZM_c30.46	PEPC_5flanking_1	0.0029121	--GTTTCTGATT	CCATCCCTATTT
intron_PPDK_ZM_c30.47	Cab_5flanking_1	6.2751e-05	--ANAAAATCAG	AGAAAAAATATT
intron_PPDK_ZM_c30.47	PPDK_5flanking_2	0.0078827	CTGATTTTNT----	CTGTAGCGCTACAG
intron_PPDK_ZM_c30.49	Cab_5flanking_1	0.00047957	CCAANAAAAN--	AGAAAAAATATT
intron_PPDK_ZM_c30.50	Cab_5flanking_1	0.00028321	CAMAACAAAC---	-AGAAAAAATATT
intron_PPDK_ZM_c30.50	PEPC_5flanking_2	0.0018986	GTTTGTTKTG----	GGATGTGGAGAGGG
intron_PPDK_ZM_c30.51	PEPC_5flanking_1	0.0051606	-AATCAGAAGC-	AAATAGGGATGG
intron_PPDK_ZM_c30.51	PEPC_5flanking_2	0.0054621	-AATCAGAAGC---	GGATGTGGAGAGGG
intron_PPDK_ZM_c30.51	Cab_5flanking_1	0.0079137	--AATCAGAAGC	AGAAAAAATATT
intron_PPDK_ZM_c30.52	Cab_5flanking_1	0.00055096	-CAANANAAAC-	AGAAAAAATATT
intron_PPDK_ZM_c30.52	PEPC_5flanking_2	0.0088605	----CAANANAAAC	CCCTCTCCACATCC
intron_PPDK_ZM_c30.53	Cab_5flanking_1	0.00089788	--AACANATCAG	AGAAAAAATATT
intron_PPDK_ZM_c30.53	PPDK_5flanking_2	0.0044577	----AACANATCAG	CTGTAGCGCTACAG
intron_PPDK_ZM_c30.53	PEPC_5flanking_1	0.0051885	-CTGATNTGTT-	CCATCCCTATTT
intron_PPDK_ZM_c30.53	RbcS_5flanking_5	0.006331	CTGATNTGTT	CTTATC----
intron_PPDK_ZM_c30.53	RbcS_5flanking_10	0.006331	CTGATNTGTT	CTTATC----
intron_PPDK_ZM_c30.60	Cab_5flanking_1	0.0015856	---AAACANAT-	AGAAAAAATATT
intron_PPDK_ZM_c30.62	Cab_5flanking_1	0.0075452	AGAAACMG----	AGAAAAAATATT
intron_PPDK_ZM_c30.63	Cab_5flanking_1	0.00070943	--AANACATA--	AGAAAAAATATT
intron_PPDK_ZM_c30.68	Cab_5flanking_1	0.0012725	AGGAACAA----	AGAAAAAATATT
intron_PPDK_ZM_c30.69	Cab_5flanking_1	0.0012295	GGAAACAA----	AGAAAAAATATT
intron_PPDK_ZM_c30.75	PEPC_5flanking_1	0.0096146	-AATACG-----	AAATAGGGATGG
intron_PPDK_ZM_c30.97	Cab_5flanking_2	0.00022131	--GGAACA---------	CTGGAACACTTGGCGCG
intron_PPDK_ZM_c30.100	RbcS_5flanking_5	0.0044488	TTTATC	CTTATC
intron_PPDK_ZM_c30.100	RbcS_5flanking_10	0.0044488	TTTATC	CTTATC
intron_PPDK_ZM_c30.100	Cab_5flanking_5	0.0044488	TTTATC	CTTATC
intron_PPDK_ZM_c30.100	Cab_5flanking_1	0.006687	-GATAAA-----	AGAAAAAATATT
intron_PPDK_ZM_c30.103	RbcS_5flanking_1	0.0054407	---TATANG---------	CTATATATGCCGTCGGTG
intron_PPDK_ZM_c30.103	RbcS_5flanking_6	0.0054407	---TATANG---------	CTATATATGCCGTCGGTG
intron_PPDK_ZM_c30.103	PPDK_5flanking_1	0.0088654	TATANG	TATAA-
intron_PPDK-RP_ZM_c30.1	Cab_5flanking_1	0.0007443	AAARAAAA----	AGAAAAAATATT
intron_PPDK-RP_ZM_c30.2	RbcS_5flanking_1	0.002903	----------ATATATAT	CACCGACGGCATATATAG
intron_PPDK-RP_ZM_c30.2	RbcS_5flanking_6	0.002903	----------ATATATAT	CACCGACGGCATATATAG
intron_PPDK-RP_ZM_c30.3	Cab_5flanking_1	0.0018331	--KTTTTYTT--	AATATTTTTTCT
intron_PPDK-RP_ZM_c30.5	Cab_5flanking_1	5.3227e-06	---AAAAAWAT-	AGAAAAAATATT
intron_PPDK-RP_ZM_c30.7	Cab_5flanking_4	0.00018277	TATAAATA	--TAAATA
intron_PPDK-RP_ZM_c30.7	PPDK_5flanking_1	0.00064939	TATTTATA	---TTATA
intron_PPDK-RP_ZM_c30.11	Cab_5flanking_1	0.0046877	----AAAATAA-	AGAAAAAATATT
intron_PPDK-RP_ZM_c30.11	Cab_5flanking_4	0.0091188	AAAATAA	TAAATA-
intron_PPDK-RP_ZM_c30.17	RbcS_5flanking_1	5.1903e-05	----------ATAKATAG	CACCGACGGCATATATAG
intron_PPDK-RP_ZM_c30.17	RbcS_5flanking_6	5.1903e-05	----------ATAKATAG	CACCGACGGCATATATAG
intron_PPDK-RP_ZM_c30.17	Cab_5flanking_4	0.0065953	ATAKATAG	-TAAATA-
intron_PPDK-RP_ZM_c30.41	Cab_5flanking_1	0.0014612	AGGTCACAGA--	AGAAAAAATATT
intron_PPDK-RP_ZM_c30.41	RbcS_5flanking_3	0.0062723	-AGGTCACAGA---	GTGGCCGCACCCGG
intron_PPDK-RP_ZM_c30.41	RbcS_5flanking_9	0.0062723	-AGGTCACAGA---	GTGGCCGCACCCGG
intron_PPDK-RP_ZM_c30.41	Cab_5flanking_8	0.0091691	--TCTGTGACCT	ATCCGCCCACCT
intron_PPDK-RP_ZM_c30.41	PPDK_5flanking_2	0.0092402	-----AGGTCACAGA	CTGTAGCGCTACAG-
intron_PPDK-RP_ZM_c30.42	PEPC_5flanking_1	0.0003116	-ANCAGGGAAA-	AAATAGGGATGG
intron_PPDK-RP_ZM_c30.42	Cab_5flanking_1	0.008598	--TTTCCCTGNT	AATATTTTTTCT
intron_PPDK-RP_ZM_c30.43	Cab_5flanking_1	6.1185e-05	ACTGTGTTTC--	AATATTTTTTCT
intron_PPDK-RP_ZM_c30.43	PEPC_5flanking_1	0.0098942	---ACTGTGTTTC	CCATCCCTATTT-
intron_PPDK-RP_ZM_c30.44	Cab_5flanking_1	0.00035665	---ATGGTATCTT	AATATTTTTTCT-
intron_PPDK-RP_ZM_c30.45	Cab_5flanking_1	0.0019102	-TTGCTGATTC-	AATATTTTTTCT
intron_PPDK-RP_ZM_c30.45	PEPC_5flanking_1	0.0040378	GAATCAGCAA--	AAATAGGGATGG
intron_PPDK-RP_ZM_c30.45	PEPC_5flanking_2	0.0054028	GAATCAGCAA----	GGATGTGGAGAGGG
intron_PPDK-RP_ZM_c30.45	RbcS_5flanking_3	0.0062479	GAATCAGCAA----	GTGGCCGCACCCGG
intron_PPDK-RP_ZM_c30.45	RbcS_5flanking_9	0.0062479	GAATCAGCAA----	GTGGCCGCACCCGG
intron_PPDK-RP_ZM_c30.46	PEPC_5flanking_1	0.0026703	---TTTGCATGGT	AAATAGGGATGG-
intron_PPDK-RP_ZM_c30.46	PEPC_5flanking_2	0.0064721	---TTTGCATGGT-	GGATGTGGAGAGGG
intron_PPDK-RP_ZM_c30.47	PEPC_5flanking_1	0.00045073	-AACAGTGAAA-	AAATAGGGATGG
intron_PPDK-RP_ZM_c30.47	Cab_5flanking_1	0.0087551	AACAGTGAAA--	AGAAAAAATATT
intron_PPDK-RP_ZM_c30.48	Cab_5flanking_1	0.0012117	--CAGAAGCATA	AGAAAAAATATT
intron_PPDK-RP_ZM_c30.48	PEPC_5flanking_1	0.0035992	-TATGCTTCTG-	CCATCCCTATTT
intron_PPDK-RP_ZM_c30.48	PPDK_5flanking_2	0.0072606	----TATGCTTCTG	CTGTAGCGCTACAG
intron_PPDK-RP_ZM_c30.49	Cab_5flanking_1	7.1474e-05	AGTTAACAGA--	AGAAAAAATATT
intron_PPDK-RP_ZM_c30.49	PEPC_5flanking_2	0.0049391	---AGTTAACAGA-	GGATGTGGAGAGGG
intron_PPDK-RP_ZM_c30.50	PEPC_5flanking_1	0.00056221	--ACAGGGCAGA	AAATAGGGATGG
intron_PPDK-RP_ZM_c30.50	Cab_5flanking_8	0.0010493	-ACAGGGCAGA-	AGGTGGGCGGAT
intron_PPDK-RP_ZM_c30.50	PEPC_5flanking_2	0.0032984	-ACAGGGCAGA---	GGATGTGGAGAGGG
intron_PPDK-RP_ZM_c30.51	PPDK_5flanking_2	0.004354	-TTTCATGCTG---	CTGTAGCGCTACAG
intron_PPDK-RP_ZM_c30.51	Cab_5flanking_1	0.0046898	---TTTCATGCTG	AATATTTTTTCT-
intron_PPDK-RP_ZM_c30.54	RbcS_5flanking_7	0.0048063	-----------AGGACAGA--	AGGACAAGTACAGGACAGGAC
intron_PPDK-RP_ZM_c30.58	RbcS_5flanking_7	0.0051353	-----------AGAACAGG--	AGGACAAGTACAGGACAGGAC
intron_PPDK-RP_ZM_c30.61	RbcS_5flanking_7	0.0035065	--------TACAGTAC-----	AGGACAAGTACAGGACAGGAC
intron_PPDK-RP_ZM_c30.84	PEPC_5flanking_3	0.0026161	CCTGTT-	CCTTTTT
intron_PP_ZM_c30.1	Cab_5flanking_1	0.00075989	AAAWAAAA----	AGAAAAAATATT
intron_PP_ZM_c30.2	Cab_5flanking_1	0.00076807	--AAAAWAAA--	AGAAAAAATATT
intron_PP_ZM_c30.5	Cab_5flanking_1	1.1198e-05	--AAAAWATR--	AGAAAAAATATT
intron_PP_ZM_c30.13	Cab_5flanking_1	5.0399e-05	AGAAANAA----	AGAAAAAATATT
intron_PP_ZM_c30.21	Cab_5flanking_1	0.0088401	-GAAASAAA---	AGAAAAAATATT
intron_PP_ZM_c30.24	Cab_5flanking_1	0.00057517	--AAAAACTA--	AGAAAAAATATT
intron_PP_ZM_c30.30	Cab_5flanking_1	0.00058603	--AAAAGATA--	AGAAAAAATATT
intron_PP_ZM_c30.54	PPDK_5flanking_2	0.003916	-TGCATGTCTG---	CTGTAGCGCTACAG
intron_PP_ZM_c30.54	PEPC_5flanking_1	0.0061261	---TGCATGTCTG	CCATCCCTATTT-
intron_PP_ZM_c30.54	PEPC_5flanking_2	0.0099224	-----CAGACATGCA	CCCTCTCCACATCC-
intron_PP_ZM_c30.55	Cab_5flanking_1	0.0017882	CAGACAGAAN---	-AGAAAAAATATT
intron_PP_ZM_c30.56	Cab_5flanking_1	3.5738e-05	AGCANGTATA--	AGAAAAAATATT
intron_PP_ZM_c30.56	PEPC_5flanking_1	0.0043129	-AGCANGTATA-	AAATAGGGATGG
intron_PP_ZM_c30.56	PEPC_5flanking_2	0.0074873	AGCANGTATA-----	-GGATGTGGAGAGGG
intron_PP_ZM_c30.57	PPDK_5flanking_2	0.0026937	ACAGCAGAGC-----	-CTGTAGCGCTACAG
intron_PP_ZM_c30.57	PEPC_5flanking_2	0.003937	---ACAGCAGAGC-	GGATGTGGAGAGGG
intron_PP_ZM_c30.57	Cab_5flanking_1	0.009015	ACAGCAGAGC--	AGAAAAAATATT
intron_PP_ZM_c30.58	PEPC_5flanking_2	0.0092353	TGCATGYNTG-----	-GGATGTGGAGAGGG
intron_PP_ZM_c30.59	PEPC_5flanking_1	4.8467e-05	GACACAGGGA---	-AAATAGGGATGG
intron_PP_ZM_c30.59	PEPC_5flanking_2	0.0033155	---TCCCTGTGTC-	CCCTCTCCACATCC
intron_PP_ZM_c30.59	Cab_5flanking_7	0.0075662	--GACACAGGGA	TCGCCGGAGGTG
intron_PP_ZM_c30.59	Cab_5flanking_1	0.0097921	-GACACAGGGA-	AGAAAAAATATT
intron_PP_ZM_c30.63	PPDK_5UTR_2	0.0042899	TGTCTGTG-------	TGTGTGTGGCGAGTG
intron_PP_ZM_c30.66	PEPC_5flanking_1	0.0092448	--ACAGAGAT--	AAATAGGGATGG
intron_PP_ZM_c30.68	RbcS_5flanking_7	0.0032808	--------TACAGTAC-----	AGGACAAGTACAGGACAGGAC
intron_PP_ZM_c30.72	Cab_5flanking_1	0.0010611	---ATTCKTTC-	AATATTTTTTCT
intron_PP_ZM_c30.76	PEPC_5flanking_1	0.0060432	---TGCCTGTT-	CCATCCCTATTT
intron_PP_ZM_c30.112	Cab_5flanking_3	0.0054036	-CTGATG---	CCTCATGAGG
intron_PPT_ZM_c30.2	Cab_5flanking_1	1.7071e-05	ANAAAAAA----	AGAAAAAATATT
intron_PPT_ZM_c30.8	Cab_5flanking_1	0.00030727	AAAAAAAA----	AGAAAAAATATT
intron_PPT_ZM_c30.11	RbcS_5flanking_1	0.0050916	----------ANATATA-	CACCGACGGCATATATAG
intron_PPT_ZM_c30.11	RbcS_5flanking_6	0.0050916	----------ANATATA-	CACCGACGGCATATATAG
intron_PPT_ZM_c30.11	Cab_5flanking_1	0.0087679	---ANATATA--	AGAAAAAATATT
intron_PPT_ZM_c30.22	Cab_5flanking_1	0.00090726	---TAANATAT-	AGAAAAAATATT
intron_PPT_ZM_c30.27	RbcS_5flanking_1	0.0024781	---------MATATAT--	CACCGACGGCATATATAG
intron_PPT_ZM_c30.27	RbcS_5flanking_6	0.0024781	---------MATATAT--	CACCGACGGCATATATAG
intron_PPT_ZM_c30.27	Cab_5flanking_1	0.0086151	-----ATATATK	AGAAAAAATATT
intron_PPT_ZM_c30.34	Cab_5flanking_1	0.0014182	--NAAATATA--	AGAAAAAATATT
intron_PPT_ZM_c30.34	Cab_5flanking_4	0.0043441	NAAATATA	TAAATA--
intron_PPT_ZM_c30.47	Cab_5flanking_1	0.0088231	AGAAKATA----	AGAAAAAATATT
intron_PPT_ZM_c30.55	Cab_5flanking_4	0.0045666	NAAATAAA	TAAATA--
intron_PPT_ZM_c30.56	Cab_5flanking_1	0.006393	AGAAANAG----	AGAAAAAATATT
intron_PPT_ZM_c30.75	Cab_5flanking_1	0.0017336	---TTTWTTTC-	AATATTTTTTCT
intron_PPT_ZM_c30.76	Cab_5flanking_1	7.1661e-05	--NTGTTTGTNT	AATATTTTTTCT
intron_PPT_ZM_c30.76	PPDK_5flanking_2	0.00094711	NTGTTTGTNT----	CTGTAGCGCTACAG
intron_PPT_ZM_c30.77	Cab_5flanking_1	3.2316e-06	-ANANAAATAT-	AGAAAAAATATT
intron_PPT_ZM_c30.77	PEPC_5flanking_1	0.0022525	ANANAAATAT--	AAATAGGGATGG
intron_PPT_ZM_c30.77	Cab_5flanking_4	0.0038948	ANANAAATAT	---TAAATA-
intron_PPT_ZM_c30.78	Cab_5flanking_1	1.6704e-05	---ANTTTTACTN	AATATTTTTTCT-
intron_PPT_ZM_c30.79	Cab_5flanking_1	7.2173e-05	ANAATGAANT--	AGAAAAAATATT
intron_PPT_ZM_c30.80	PEPC_5flanking_1	0.00033321	--ACTGCTAGTT	CCATCCCTATTT
intron_PPT_ZM_c30.80	Cab_5flanking_1	0.00073372	--AACTAGCAGT	AGAAAAAATATT
intron_PPT_ZM_c30.80	PPDK_5flanking_2	0.006952	----ACTGCTAGTT	CTGTAGCGCTACAG
intron_PPT_ZM_c30.81	Cab_5flanking_1	2.1671e-07	--AANAAAAATT	AGAAAAAATATT
intron_PPT_ZM_c30.81	PEPC_5flanking_1	0.005197	-AATTTTTNTT-	CCATCCCTATTT
intron_PPT_ZM_c30.82	PPDK_5flanking_2	0.00062984	----AAGTATACAG	CTGTAGCGCTACAG
intron_PPT_ZM_c30.82	PEPC_5flanking_2	0.00066998	--AAGTATACAG--	GGATGTGGAGAGGG
intron_PPT_ZM_c30.82	PEPC_5flanking_1	0.0012679	AAGTATACAG--	AAATAGGGATGG
intron_PPT_ZM_c30.82	Cab_5flanking_1	0.0027145	---CTGTATACTT	AATATTTTTTCT-
intron_PPT_ZM_c30.84	PEPC_5flanking_2	0.0092767	--AATTGAACAN--	GGATGTGGAGAGGG
intron_PPT_ZM_c30.86	Cab_5flanking_1	0.0011211	----TTGTTTGT	AATATTTTTTCT
intron_PPT_ZM_c30.95	Cab_5flanking_1	0.0012243	AGAGTAAA----	AGAAAAAATATT
intron_PPT_ZM_c30.100	RbcS_5flanking_1	0.0068732	---TATACG---------	CTATATATGCCGTCGGTG
intron_PPT_ZM_c30.100	RbcS_5flanking_6	0.0068732	---TATACG---------	CTATATATGCCGTCGGTG
intron_PPT_ZM_c30.107	PPDK_5flanking_1	0.00020548	GTTATA	-TTATA
intron_PPT_ZM_c30.129	PEPC_5flanking_3	0.0010527	CCGTTT-	CCTTTTT
intron_TPT_ZM_c30.1	Cab_5flanking_1	1.7566e-05	ARAAAWAA----	AGAAAAAATATT
intron_TPT_ZM_c30.4	Cab_5flanking_1	0.00030727	AAAAAAAA----	AGAAAAAATATT
intron_TPT_ZM_c30.14	Cab_5flanking_1	0.0063939	AAANAAAA----	AGAAAAAATATT
intron_TPT_ZM_c30.20	Cab_5flanking_1	0.0013735	AAGAAAAR-----	-AGAAAAAATATT
intron_TPT_ZM_c30.26	Cab_5flanking_1	0.00075232	AGAAACWA----	AGAAAAAATATT
intron_TPT_ZM_c30.38	Cab_5flanking_3	0.006631	WCACATGA--	CCTCATGAGG
intron_TPT_ZM_c30.65	Cab_5flanking_1	0.0013447	ATAAAANA----	AGAAAAAATATT
intron_TPT_ZM_c30.93	Cab_5flanking_1	0.0088492	--AAATASTA--	AGAAAAAATATT
intron_TPT_ZM_c30.105	Cab_5flanking_1	1.5915e-06	--AAAAAATA--	AGAAAAAATATT
intron_TPT_ZM_c30.105	Cab_5flanking_4	0.0012982	AAAAAATA	--TAAATA
intron_TPT_ZM_c30.113	PEPC_5flanking_2	0.0071748	-GAGGTGGT-----	GGATGTGGAGAGGG
intron_TPT_ZM_c30.118	Cab_5flanking_1	2.7847e-06	AGCAGAAACA--	AGAAAAAATATT
intron_TPT_ZM_c30.119	Cab_5flanking_1	0.0035553	--AACACAGAAN	AGAAAAAATATT
intron_TPT_ZM_c30.120	PEPC_5flanking_1	0.0033642	AACTCAGAAC--	AAATAGGGATGG
intron_TPT_ZM_c30.120	Cab_5flanking_1	0.0077464	--AACTCAGAAC	AGAAAAAATATT
intron_TPT_ZM_c30.131	PEPC_5flanking_1	0.00028897	----CCCTGTTT	CCATCCCTATTT
intron_TPT_ZM_c30.131	PEPC_5flanking_3	0.00089987	CCCTGTTT	-CCTTTTT
intron_TPT_ZM_c30.153	PEPC_5flanking_3	0.001492	CCGTTT-	CCTTTTT
intron_TPT_ZM_c30.176	RbcS_5flanking_7	0.00030527	-TCCTGT--------------	GTCCTGTCCTGTACTTGTCCT
