# Supplementary material for: Systems analysis of cis-regulatory motifs in C4 photosynthesis genes using maize and rice leaf transcriptomic data during a process of de-etiolation
Source: J Exp Bot. 2016 Jul 19;67(17):5105–17. doi: 10.1093/jxb/erw275 (PMC5014158; doi:10.1093/jxb/erw275)
Supplement: Supplementary Data [file supp_erw275_supplementary_table_S13.xlsx]

## Sheet: ZM.promoter
Table S13. Comparison of identified motifs with PLACE database. The 1st column represents aligned motif id from our dataset; the 2nd column represents aligned motif id from PLACE database; the 3rd column represents alignment p-value of two motifs; the 4th and 5th columns represent consensus sequences of aligned motifs from our dataset and PLACE database respectively.
motif_1_id	motif_2_id	p_value	motif_1_cons	motif_2_cons
promoter_AlaAT_ZM_c30.3	MSACRCYM	5.5859e-08	CAACNGNC-	CAACGGTCT
promoter_AlaAT_ZM_c30.3	VSF1PVGRP18	2.5308e-06	CAACNGNC-	CAACGGAGC
promoter_AlaAT_ZM_c30.3	MYBCORE	2.3026e-04	CAACNGNC	YAACNG--
promoter_AlaAT_ZM_c30.3	NONAMERMOTIFTAH3H4	3.7148e-04	CAACNGNC-	CATCCAACG
promoter_AlaAT_ZM_c30.3	ARECOREZMGAPC4	4.2009e-04	--CAACNGNC	AGCAACGGTC
promoter_AlaAT_ZM_c30.21	ELRECOREPCRP1	1.4306e-04	TGGTCAAN	-GGTCAA-
promoter_AlaAT_ZM_c30.21	WBOXATNPR1	8.7408e-04	TGGTCAAN	--GTCAA-
promoter_AlaAT_ZM_c30.21	WBOXNTERF3	1.1395e-03	TGGTCAAN	-RGTCA--
promoter_AlaAT_ZM_c30.21	QELEMENTZMZM13	2.4612e-03	NTTGACCA	--TGACCT
promoter_AlaAT_ZM_c30.21	WBBOXPCWRKY1	4.1357e-03	TGGTCAAN	-RGTCAAA
promoter_AlaAT_ZM_c30.31	CACGTGMOTIF	1.2870e-04	CACGT-	CACGTG
promoter_AlaAT_ZM_c30.31	T/GBOXATPIN2	1.2870e-04	CACGT-	CACGTT
promoter_AlaAT_ZM_c30.31	ABASEED1	1.7404e-04	--CACGT----	GGCACGTAACA
promoter_AlaAT_ZM_c30.31	ABRE3OSRAB16	1.7404e-04	----CACGT--	GCGCCACGTAC
promoter_AlaAT_ZM_c30.31	ABRETAEM	1.7404e-04	--CACGT----	GCCACGTGTCC
promoter_AlaAT_ZM_c30.34	SORLREP3AT	2.7152e-09	AWATATA--	ATATATACA
promoter_AlaAT_ZM_c30.34	SEF1MOTIF	8.1068e-05	--TATATWT	WWTAAATAT
promoter_AlaAT_ZM_c30.34	EVENINGAT	1.0984e-04	-AWATATA-	AAAATATCT
promoter_AlaAT_ZM_c30.34	GLUTEBP2OS	2.3001e-04	---TATATWT---------	ACTTATATCTATTGAGCAT
promoter_AlaAT_ZM_c30.34	MARTBOX	1.2678e-03	--AWATATA-	AAWAAWAWAA
promoter_AlaAT_ZM_c30.35	SEF1MOTIF	6.0522e-11	WANAAATA-	WWTAAATAT
promoter_AlaAT_ZM_c30.35	PE1ASPHYA3	8.2001e-06	TATTTNTW--------------	TATTTTTAACATTTGCTATTTC
promoter_AlaAT_ZM_c30.35	C2GMAUX28	1.2170e-05	TATTTNTW------------	TATTTATTATTATTATTATT
promoter_AlaAT_ZM_c30.35	HDZIP2ATATHB2	1.9570e-05	TATTTNTW-	TAATKATTA
promoter_AlaAT_ZM_c30.35	TATABOX1	2.9205e-05	-TATTTNTW-	GTATTTATAG
promoter_AlaAT_ZM_c30.36	-314MOTIFZMSBE1	2.3644e-06	----TWTTTTTW--------	TGCCTTTTTTTATTTTATGT
promoter_AlaAT_ZM_c30.36	SEF1MOTIF	2.8304e-06	WAAAAAWA-	WWTAAATAT
promoter_AlaAT_ZM_c30.36	PE1ASPHYA3	1.2939e-05	TWTTTTTW--------------	TATTTTTAACATTTGCTATTTC
promoter_AlaAT_ZM_c30.36	MARTBOX	3.2398e-05	--WAAAAAWA	AAWAAWAWAA
promoter_AlaAT_ZM_c30.36	ATRICHPSPETE	8.1729e-05	---TWTTTTTW--------------------	GATTTTTTTTAGTAAATAATACTAGTATATT
promoter_AlaAT_ZM_c30.37	GCCCORE	2.2080e-03	CGNCGNCG	-GGCGGC-
promoter_AlaAT_ZM_c30.37	HEXAMERATH4	3.2323e-03	CGNCGNCG	CGACGG--
promoter_AlaAT_ZM_c30.37	O2F1BE2S1	4.3861e-03	-CGNCGNCG-	TCGACGTGGA
promoter_AlaAT_ZM_c30.37	CBFHV	4.4144e-03	CGNCGNCG	-RYCGAC-
promoter_AlaAT_ZM_c30.37	CGACGOSAMY3	4.6234e-03	CGNCGNCG	---CGTCG
promoter_AlaAT_ZM_c30.38	ALF2NTPARB	3.5521e-03	GGAGGAG-----------	TGAGGAGACTTGTGAGGT
promoter_AlaAT_ZM_c30.38	SBOXATRBCS	4.8009e-03	CTCCTCC-	CACCTCCA
promoter_AlaAT_ZM_c30.38	ABRECE3ZMRAB28	7.0137e-03	---CTCCTCC--	ACGCGCCTCCTC
promoter_AlaAT_ZM_c30.39	CTRMCAMV35S	2.3814e-13	-GAGAGAGA	AGAGAGAGA
promoter_AlaAT_ZM_c30.39	GAGAGMGSA1	2.5287e-07	TCTCTCTC----------	TCTCTCTCTCTCTCTCTC
promoter_AlaAT_ZM_c30.39	E2FAT	3.4979e-05	TCTCTCTC-	TYTCCCGCC
promoter_AlaAT_ZM_c30.39	GAGA8HVBKN3	2.7542e-04	TCTCTCTC--------	TCTCTCTCTCTCTCTC
promoter_AlaAT_ZM_c30.39	SORLIP5AT	2.5402e-03	TCTCTCTC	-CTCACTC
promoter_AlaAT_ZM_c30.40	SURE1STPAT21	2.1510e-07	-TTTNTTTT	TTTTCTATT
promoter_AlaAT_ZM_c30.40	-314MOTIFZMSBE1	4.2750e-06	--------TTTNTTTT----	TGCCTTTTTTTATTTTATGT
promoter_AlaAT_ZM_c30.40	MARTBOX	2.7858e-05	-AAAANAAA-	AAWAAWAWAA
promoter_AlaAT_ZM_c30.40	ATRICHPSPETE	4.6888e-05	--TTTNTTTT---------------------	GATTTTTTTTAGTAAATAATACTAGTATATT
promoter_AlaAT_ZM_c30.40	ELEMENT1GMLBC3	1.2893e-04	---AAAANAAA-------------	TATAAAATAAAATATTAATATATC
promoter_AlaAT_ZM_c30.42	ABRECE3ZMRAB28	1.0919e-03	GAGGARGR----	GAGGAGGCGCGT
promoter_AlaAT_ZM_c30.42	CTRMCAMV35S	1.8362e-03	-GAGGARGR	AGAGAGAGA
promoter_AlaAT_ZM_c30.42	E2FAT	7.7149e-03	YCYTCCTC-	TYTCCCGCC
promoter_AlaAT_ZM_c30.42	TCA1MOTIF	7.7221e-03	--GAGGARGR	AAGAAGATGA
promoter_AlaAT_ZM_c30.42	TL1ATSAR	9.3848e-03	-YCYTCCTC--	TTCTTCTTCAG
promoter_AlaAT_ZM_c30.43	WARBNEXTA	1.1262e-06	-----TTNTATA--------	ACACGTTTTATAACACGTAC
promoter_AlaAT_ZM_c30.43	CEREGLUBOX3PSLEGA	7.6778e-05	--TTNTATA	ACTTTTACA
promoter_AlaAT_ZM_c30.43	SURE1STPAT21	7.6778e-05	TTNTATA--	TTTTCTATT
promoter_AlaAT_ZM_c30.43	SORLREP2AT	7.8061e-05	---TTNTATA	ACGTTTTAT-
promoter_AlaAT_ZM_c30.43	SORLREP3AT	2.3057e-04	TTNTATA--	ATATATACA
promoter_AlaAT_ZM_c30.44	E2FAT	2.2150e-05	GGMGGNGG-	GGCGGGARA
promoter_AlaAT_ZM_c30.44	GCCCORE	1.0166e-03	GGMGGNGG	GGCGGC--
promoter_AlaAT_ZM_c30.44	AMMORESVDCRNIA1	1.8335e-03	GGMGGNGG-	GGCCCCGGG
promoter_AlaAT_ZM_c30.44	GRAZMRAB28	1.8335e-03	-CCNCCKCC	CATGCCGCC
promoter_AlaAT_ZM_c30.44	ACIPVPAL2	3.3539e-03	-GGMGGNGG-	GGTAGGTGGG
promoter_AlaAT_ZM_c30.45	ACIIIPVPAL2	1.1614e-09	-AACCAAAC	GAACCTAAC
promoter_AlaAT_ZM_c30.45	MYBPLANT	7.0222e-05	GTTTGGTT	GKTWGGTK
promoter_AlaAT_ZM_c30.45	LREBOXIPCCHS1	8.0288e-05	--GTTTGGTT	AGGTTAGGTT
promoter_AlaAT_ZM_c30.45	REALPHALGLHCB21	1.1349e-04	GTTTGGTT	--TTGGTT
promoter_AlaAT_ZM_c30.45	MYB26PS	1.4732e-04	AACCAAAC	AACCTAAC
promoter_AlaAT_ZM_c30.46	CTRMCAMV35S	7.2645e-12	AGAGRGNG-	AGAGAGAGA
promoter_AlaAT_ZM_c30.46	GAGAGMGSA1	3.7682e-06	-CNCYCTCT---------	TCTCTCTCTCTCTCTCTC
promoter_AlaAT_ZM_c30.46	GAGA8HVBKN3	8.8618e-04	-CNCYCTCT-------	TCTCTCTCTCTCTCTC
promoter_AlaAT_ZM_c30.46	SORLIP5AT	3.4362e-03	CNCYCTCT	CTCACTC-
promoter_AlaAT_ZM_c30.46	AAGACGTAGATACL12	3.7054e-03	CNCYCTCT-	CTACGTCTT
promoter_AlaAT_ZM_c30.47	GCCCORE	5.2283e-04	GCSGCSG	GCCGCC-
promoter_AlaAT_ZM_c30.47	ABRECE1HVA22	1.0024e-03	-CSGCSGC-	CCGGTGGCA
promoter_AlaAT_ZM_c30.47	GRAZMRAB28	1.0164e-03	---GCSGCSG	CATGCCGCC-
promoter_AlaAT_ZM_c30.47	AMMORESVDCRNIA1	1.3627e-03	-CSGCSGC-	CCCGGGGCC
promoter_AlaAT_ZM_c30.47	REGION1OSOSEM	1.3981e-03	---------GCSGCSG	CGTGGCGAGGCCGCCG
promoter_AlaAT_ZM_c30.48	ABRE2HVA22	1.1608e-03	--CGCGNGCG	GACACGTGCG
promoter_AlaAT_ZM_c30.48	E2FAT	5.2432e-03	CGCGNGCG-	GGCGGGARA
promoter_AlaAT_ZM_c30.49	RGATAOS	6.5536e-04	--TCNTCTCC	TATCTTCTG-
promoter_AlaAT_ZM_c30.49	TCA1MOTIF	1.2261e-03	TCNTCTCC--	TCATCTTCTT
promoter_AlaAT_ZM_c30.49	TL1ATSAR	6.2688e-03	-TCNTCTCC--	TTCTTCTTCAG
promoter_AlaAT_ZM_c30.50	ABRECE1HVA22	2.8359e-04	--GGTGGNG	CCGGTGGCA
promoter_AlaAT_ZM_c30.50	POLLEN2LELAT52	4.2038e-04	---GGTGGNG	TATGGTGGA-
promoter_AlaAT_ZM_c30.50	PALBOXPPC	3.8659e-03	---GGTGGNG----	GKKGKTKGKKRRAR
promoter_AlaAT_ZM_c30.50	ABREATRD22	4.4529e-03	CNCCACC---	YRCCACGTRY
promoter_AlaAT_ZM_c30.50	SORLIP1AT	6.1194e-03	GGTGGNG	-GTGGC-
promoter_AlaAT_ZM_c30.52	S2FSORPL21	8.9890e-05	--TGTTTGGT	AATGTATGG-
promoter_AlaAT_ZM_c30.52	ACIIIPVPAL2	1.8655e-04	--ACCAAACA	GAACCTAAC-
promoter_AlaAT_ZM_c30.52	ANAERO4CONSENSUS	2.5622e-04	--ACCAAACA	TTGCNAAAC-
promoter_AlaAT_ZM_c30.52	23BPUASNSCYCB1	1.1679e-03	--------TGTTTGGT-------	GATGTTACCGTTTGGTAAATAAA
promoter_AlaAT_ZM_c30.52	BBOXSITE1STPAT	1.4110e-03	--TGTTTGGT	ATTGTTTAGC
promoter_AlaAT_ZM_c30.53	TCA1MOTIF	9.5168e-05	--GARGANGA	AAGAAGATGA
promoter_AlaAT_ZM_c30.53	TL1ATSAR	5.5560e-04	-TCNTCYTC--	TTCTTCTTCAG
promoter_AlaAT_ZM_c30.53	RGATAOS	1.8000e-03	--TCNTCYTC	TATCTTCTG-
promoter_AlaAT_ZM_c30.53	CTRMCAMV35S	3.1520e-03	-GARGANGA	AGAGAGAGA
promoter_AlaAT_ZM_c30.53	AAGACGTAGATACL12	4.2956e-03	--TCNTCYTC	CTACGTCTT-
promoter_AlaAT_ZM_c30.54	D4GMAUX28	1.9715e-04	-CAACACAA	ACAGCACTA
promoter_AlaAT_ZM_c30.54	GCAACREPEATZMZEIN	2.8103e-04	-TTGTGTTG-	GTTGCGTTGC
promoter_AlaAT_ZM_c30.54	RAV1AAT	1.4997e-03	TTGTGTTG	---TGTTG
promoter_AlaAT_ZM_c30.54	ACIIIPVPAL2	2.0298e-03	CAACACAA-	GAACCTAAC
promoter_AlaAT_ZM_c30.54	CIACADIANLELHC	2.4050e-03	--TTGTGTTG	GATNNNNTTG
promoter_AlaAT_ZM_c30.56	RGATAOS	2.9513e-04	--YCYTCTC	TATCTTCTG
promoter_AlaAT_ZM_c30.56	CTRMCAMV35S	1.4713e-03	-GAGARGR-	AGAGAGAGA
promoter_AlaAT_ZM_c30.56	TCA1MOTIF	6.5236e-03	GAGARGR---	AAGAAGATGA
promoter_AlaAT_ZM_c30.56	TGA1ANTPR1A	7.9108e-03	-------GAGARGR--	CGTCATCGAGATGACG
promoter_AlaAT_ZM_c30.57	POLLEN2LELAT52	6.1707e-06	KKTGGTG--	TATGGTGGA
promoter_AlaAT_ZM_c30.57	ACIIPVPAL2	4.8263e-04	----KKTGGTG-	GGGGGTTGGTGG
promoter_AlaAT_ZM_c30.57	MYBPLANT	1.0348e-03	-KKTGGTG	GKTWGGTK
promoter_AlaAT_ZM_c30.57	PALBOXLPC	5.4816e-03	-KKTGGTG---	GGTWGGTRRGR
promoter_AlaAT_ZM_c30.57	PALBOXPPC	7.2523e-03	----CACCAMM---	YTYYMMCMAMCMMC
promoter_AlaAT_ZM_c30.58	SEF1MOTIF	2.7817e-08	-AYAAATA-	WWTAAATAT
promoter_AlaAT_ZM_c30.58	3AF1BOXPSRBCS3	6.3792e-07	--------TATTTRT------	AATGTTTTTATTTATCTATTT
promoter_AlaAT_ZM_c30.58	C2GMAUX28	6.3792e-07	TATTTRT-------------	TATTTATTATTATTATTATT
promoter_AlaAT_ZM_c30.58	TATABOX1	1.2089e-05	-TATTTRT--	GTATTTATAG
promoter_AlaAT_ZM_c30.58	SORLREP3AT	5.0952e-05	AYAAATA--	ATATATACA
promoter_AlaAT_ZM_c30.59	EVENINGAT	1.2035e-07	-TNTATTTT	AGATATTTT
promoter_AlaAT_ZM_c30.59	-314MOTIFZMSBE1	3.4065e-05	--------TNTATTTT----	TGCCTTTTTTTATTTTATGT
promoter_AlaAT_ZM_c30.59	MARTBOX	4.1144e-05	-AAAATANA-	AAWAAWAWAA
promoter_AlaAT_ZM_c30.59	RGATAOS	6.1182e-04	TNTATTTT-	TATCTTCTG
promoter_AlaAT_ZM_c30.59	SEF1MOTIF	6.2015e-04	TNTATTTT--	-ATATTTAWW
promoter_AlaAT_ZM_c30.60	SEF1MOTIF	3.8035e-05	AAANAAAT--	-WWTAAATAT
promoter_AlaAT_ZM_c30.60	ATRICHPSPETE	4.8526e-05	-ATTTNTTT----------------------	GATTTTTTTTAGTAAATAATACTAGTATATT
promoter_AlaAT_ZM_c30.60	ANAERO1CONSENSUS	2.0206e-04	ATTTNTTT	-TTTGTTT
promoter_AlaAT_ZM_c30.60	MARTBOX	2.5664e-04	AAANAAAT--	AAWAAWAWAA
promoter_AlaAT_ZM_c30.60	MARABOX1	2.5758e-04	ATTTNTTT---	-TTTRTTTATT
promoter_AlaAT_ZM_c30.62	AUXRETGA2GMGH3	1.0581e-04	NGTCGTG--	TGACGTGGC
promoter_AlaAT_ZM_c30.62	B2GMAUX28	3.8085e-03	--NGTCGTG-	CTTGTCGTCA
promoter_AlaAT_ZM_c30.62	UPRE2AT	3.8085e-03	--NGTCGTG-	GATGACGTGG
promoter_AlaAT_ZM_c30.62	CGACGOSAMY3	5.3410e-03	NGTCGTG	CGTCG--
promoter_AlaAT_ZM_c30.62	O2F1BE2S1	5.6169e-03	-NGTCGTG--	TCGACGTGGA
promoter_AlaAT_ZM_c30.63	RGATAOS	3.0401e-09	YTTCTTCT-	TATCTTCTG
promoter_AlaAT_ZM_c30.63	TCA1MOTIF	2.9180e-04	-AGAAGAAR-	AAGAAGATGA
promoter_AlaAT_ZM_c30.63	SURE1STPAT21	8.1948e-04	-YTTCTTCT	TTTTCTATT
promoter_AlaAT_ZM_c30.63	AAGACGTAGATACL12	2.6021e-03	YTTCTTCT-	CTACGTCTT
promoter_AlaAT_ZM_c30.63	POLLEN1LELAT52	3.9464e-03	YTTCTTCT	TTTCT---
promoter_AlaAT_ZM_c30.64	MARCEN3	2.6841e-04	TGTTNTTG-----------------	TGTTTWTGNTTTCCGAAANNNNWWW
promoter_AlaAT_ZM_c30.64	CIACADIANLELHC	3.7818e-04	--TGTTNTTG	GATNNNNTTG
promoter_AlaAT_ZM_c30.64	SEF4MOTIFGM7S	1.6850e-03	CAANAACA	YAAAAAY-
promoter_AlaAT_ZM_c30.64	RAV1AAT	3.7076e-03	TGTTNTTG	TGTTG---
promoter_AlaAT_ZM_c30.64	3AF1BOXPSRBCS3	4.7871e-03	--TGTTNTTG-----------	AATGTTTTTATTTATCTATTT
promoter_AlaAT_ZM_c30.65	MSACRCYM	2.7423e-14	CAACGGTC-	CAACGGTCT
promoter_AlaAT_ZM_c30.65	ANAEROBICCISZMGAPC4	4.3409e-08	---GACCGTTG---------	CTGGACCGTTGCTGGTTTCG
promoter_AlaAT_ZM_c30.65	ARECOREZMGAPC4	8.6480e-07	GACCGTTG--	GACCGTTGCT
promoter_AlaAT_ZM_c30.65	VSF1PVGRP18	3.3465e-06	CAACGGTC-	CAACGGAGC
promoter_AlaAT_ZM_c30.65	MYBCOREATCYCB1	8.7407e-04	GACCGTTG	--CCGTT-
promoter_AlaAT_ZM_c30.66	-314MOTIFZMSBE1	1.4699e-06	---------TTMTTTT----	TGCCTTTTTTTATTTTATGT
promoter_AlaAT_ZM_c30.66	MARTBOX	8.4556e-05	---AAAAKAA	AAWAAWAWAA
promoter_AlaAT_ZM_c30.66	TATABOX5	9.1242e-05	AAAAKAA	-AAATAA
promoter_AlaAT_ZM_c30.66	EVENINGAT	9.3018e-05	--TTMTTTT	AGATATTTT
promoter_AlaAT_ZM_c30.66	SURE1STPAT21	9.5326e-05	--TTMTTTT	TTTTCTATT
promoter_AlaAT_ZM_c30.68	ABRE2HVA22	4.4018e-04	----CGNGCG	GACACGTGCG
promoter_AlaAT_ZM_c30.69	SPHCOREZMC1	1.2014e-08	CATGCATG--	-ATGCATGGA
promoter_AlaAT_ZM_c30.69	RYREPEAT4	1.3197e-06	---CATGCATG--	GTGCATGCATGGA
promoter_AlaAT_ZM_c30.69	RYREPEATVFLEB4	2.4090e-06	CATGCATG	CATGCATG
promoter_AlaAT_ZM_c30.69	S2FSORPL21	3.1065e-06	CATGCATG-	AATGTATGG
promoter_AlaAT_ZM_c30.69	RYREPEATGMGY2	7.0914e-05	CATGCATG	-ATGCATG
promoter_AlaAT_ZM_c30.71	D4GMAUX28	2.6504e-04	-CAACACAA	ACAGCACTA
promoter_AlaAT_ZM_c30.71	GCAACREPEATZMZEIN	3.3952e-04	-TTGTGTTG-	GTTGCGTTGC
promoter_AlaAT_ZM_c30.71	RAV1AAT	8.7407e-04	TTGTGTTG	---TGTTG
promoter_AlaAT_ZM_c30.71	GLUTEBP1OS	8.9157e-04	---TTGTGTTG---	GTTGTGTGTTGCTT
promoter_AlaAT_ZM_c30.71	S2FSORPL21	1.2784e-03	-TTGTGTTG	AATGTATGG
promoter_AlaAT_ZM_c30.72	SEF1MOTIF	3.0546e-05	TANAGATA-	WWTAAATAT
promoter_AlaAT_ZM_c30.72	CTRMCAMV35S	6.3356e-04	-TANAGATA	AGAGAGAGA
promoter_AlaAT_ZM_c30.72	NODCON1GM	7.2472e-04	TATCTNTA	-ATCTTT-
promoter_AlaAT_ZM_c30.72	OSE1ROOTNODULE	7.2472e-04	TATCTNTA	-ATCTTT-
promoter_AlaAT_ZM_c30.72	TATABOX1	8.9652e-04	-TATCTNTA-	GTATTTATAG
promoter_AlaAT_ZM_c30.73	CTRMCAMV35S	2.0416e-08	-GAGNGAG-	AGAGAGAGA
promoter_AlaAT_ZM_c30.73	GAGAGMGSA1	7.7363e-06	-CTCNCTC----------	TCTCTCTCTCTCTCTCTC
promoter_AlaAT_ZM_c30.73	GAGA8HVBKN3	5.9539e-04	-CTCNCTC--------	TCTCTCTCTCTCTCTC
promoter_AlaAT_ZM_c30.73	SORLIP5AT	1.4089e-03	CTCNCTC	CTCACTC
promoter_AlaAT_ZM_c30.73	E2FAT	1.6817e-03	-GAGNGAG-	GGCGGGARA
promoter_AlaAT_ZM_c30.74	D4GMAUX28	4.4096e-04	CCACMACT-	ACAGCACTA
promoter_AlaAT_ZM_c30.74	POLLEN2LELAT52	4.4096e-04	AGTKGTGG-	TATGGTGGA
promoter_AlaAT_ZM_c30.74	ABREBZMRAB28	4.1749e-03	-AGTKGTGG-	GAGACGTGGA
promoter_AlaAT_ZM_c30.76	DREDR1ATRD29AB	1.0679e-03	RTRTGTGT-	ATGTCGGTA
promoter_AlaAT_ZM_c30.76	S2FSORPL21	1.0679e-03	-RTRTGTGT	AATGTATGG
promoter_AlaAT_ZM_c30.76	GLUTEBP1OS	1.9450e-03	-RTRTGTGT-----	GTTGTGTGTTGCTT
promoter_AlaAT_ZM_c30.76	ZDNAFORMINGATCAB1	2.5501e-03	RTRTGTGT	ATACGTGT
promoter_AlaAT_ZM_c30.76	BOXC'PSAS1	6.5001e-03	---RTRTGTGT-------	AAGAAGTGTGTACCGGGA
promoter_AlaAT_ZM_c30.77	-314MOTIFZMSBE1	1.6931e-06	----------TATWTTA---	TGCCTTTTTTTATTTTATGT
promoter_AlaAT_ZM_c30.77	MARTBOX	8.4974e-05	--TAAWATA-	AAWAAWAWAA
promoter_AlaAT_ZM_c30.77	EVENINGAT	1.0468e-04	---TATWTTA	AGATATTTT-
promoter_AlaAT_ZM_c30.77	LECPLEACS2	1.8504e-04	-TATWTTA	ATATTTTA
promoter_AlaAT_ZM_c30.77	ELEMENT1GMLBC3	3.9294e-04	---------------TAAWATA--	TATAAAATAAAATATTAATATATC
promoter_AlaAT_ZM_c30.78	TCA1MOTIF	1.1263e-04	--GATGATGA	AAGAAGATGA
promoter_AlaAT_ZM_c30.78	OBF5ATGST6	2.1329e-04	-----TCATCATC-------------	GGAGGTCGTCATCAATGACATAAGAT
promoter_AlaAT_ZM_c30.78	SORLIP4AT	8.1482e-04	TCATCATC-	CCATCATAC
promoter_AlaAT_ZM_c30.78	OPAQUE2ZMB32	1.1101e-03	--TCATCATC	CCAYRTCATC
promoter_AlaAT_ZM_c30.78	UPRE2AT	1.7204e-03	GATGATGA--	GATGACGTGG
promoter_AlaAT_ZM_c30.79	AUXRETGA2GMGH3	1.4804e-12	GCCACGYC-	GCCACGTCA
promoter_AlaAT_ZM_c30.79	GBOXLERBCS	2.2313e-07	GCCACGYC-	GCCACGTGK
promoter_AlaAT_ZM_c30.79	O2F2BE2S1	1.2104e-04	GCCACGYC--	GCCACCTCAT
promoter_AlaAT_ZM_c30.79	BOXIIPCCHS	2.4789e-04	GCCACGYC	GCCACGT-
promoter_AlaAT_ZM_c30.79	ABREATCONSENSUS	4.0901e-04	GCCACGYC	GCCACGTR
promoter_AlaAT_ZM_c30.80	D4GMAUX28	5.5307e-05	-CAKCARCA	ACAGCACTA
promoter_AlaAT_ZM_c30.80	ANAERO2CONSENSUS	8.1397e-04	CAKCARCA	-AGCAGC-
promoter_AlaAT_ZM_c30.80	RAV1AAT	3.7310e-03	TGYTGMTG	TGTTG---
promoter_AlaAT_ZM_c30.80	CEREGLUBOX1PSLEGA	5.3524e-03	-CAKCARCA	ACTTTAACA
promoter_AlaAT_ZM_c30.81	GLUTEBP1OS	1.2922e-04	-KTRTGTGT-----	GTTGTGTGTTGCTT
promoter_AlaAT_ZM_c30.81	GLUTEBOX2OSGT3	1.0250e-03	-KTRTGTGT------	CTTTTGTGTACCTTA
promoter_AlaAT_ZM_c30.81	SORLREP3AT	5.0257e-03	ACACAYAM-	ATATATACA
promoter_AlaAT_ZM_c30.82	MARABOX1	2.1222e-05	TTTRKTT---	TTTRTTTATT
promoter_AlaAT_ZM_c30.82	-314MOTIFZMSBE1	3.0737e-05	--------TTTRKTT-----	TGCCTTTTTTTATTTTATGT
promoter_AlaAT_ZM_c30.82	23BPUASNSCYCB1	3.0737e-05	----------------AAMYAAA	GATGTTACCGTTTGGTAAATAAA
promoter_AlaAT_ZM_c30.82	3AF1BOXPSRBCS3	3.0737e-05	------TTTRKTT--------	AATGTTTTTATTTATCTATTT
promoter_AlaAT_ZM_c30.82	REALPHALGLHCB21	3.1332e-04	TTTRKTT	-TTGGTT
promoter_AlaAT_ZM_c30.84	POLLEN2LELAT52	6.3033e-04	--NGGAGGAG	TATGGTGGA-
promoter_AlaAT_ZM_c30.84	SBOXATRBCS	9.1179e-04	NGGAGGAG	TGGAGGTG
promoter_AlaAT_ZM_c30.84	E2FAT	6.7329e-03	NGGAGGAG-	GGCGGGARA
promoter_AlaAT_ZM_c30.84	SORLREP4AT	7.0979e-03	-NGGAGGAG	AATTAGGAG
promoter_AlaAT_ZM_c30.86	ATRICHPSPETE	1.5679e-05	-------------AWATAATA----------	GATTTTTTTTAGTAAATAATACTAGTATATT
promoter_AlaAT_ZM_c30.86	BOXINTPATPB	7.1531e-05	TATTATWT-------------	TATTATCTATTCTATGGAATT
promoter_AlaAT_ZM_c30.86	POLASIG3	3.0077e-04	TATTATWT	-ATTATT-
promoter_AlaAT_ZM_c30.86	TATABOX5	3.0077e-04	AWATAATA	AAATAA--
promoter_AlaAT_ZM_c30.86	ATHB6COREAT	4.0096e-04	TATTATWT-	TAATAATTG
promoter_AlaAT_ZM_c30.87	EVENINGAT	7.2076e-07	ANATATGT-	AGATATTTT
promoter_AlaAT_ZM_c30.87	CATATGGMSAUR	5.3000e-04	ANATATGT	-CATATG-
promoter_AlaAT_ZM_c30.87	S2FSORPL21	6.1752e-04	-ANATATGT	AATGTATGG
promoter_AlaAT_ZM_c30.87	SORLREP3AT	6.1752e-04	ANATATGT-	ATATATACA
promoter_AlaAT_ZM_c30.87	INTRONUPPER	1.9404e-03	-ANATATGT	MAGGTAAGT
promoter_AlaAT_ZM_c30.89	GLUTEBP2OS	2.0232e-06	----ATMTCTA--------	ACTTATATCTATTGAGCAT
promoter_AlaAT_ZM_c30.89	SEF1MOTIF	1.1708e-04	--TAGAKAT	WWTAAATAT
promoter_AlaAT_ZM_c30.89	SORLREP3AT	1.1708e-04	ATMTCTA--	ATATATACA
promoter_AlaAT_ZM_c30.89	EVENINGAT	1.1899e-04	TAGAKAT---	-AGATATTTT
promoter_AlaAT_ZM_c30.89	BOX1PSGS2	2.6800e-03	---ATMTCTA-	TTGATTTCTAT
promoter_AlaAT_ZM_c30.90	GRAZMRAB17	2.5544e-03	---CGGCSAGG-	GGGCGGCCAGTG
promoter_AlaAT_ZM_c30.91	RE1ASPHYA3	9.0338e-04	CCGAGCC----	CCGCGCCCATG
promoter_AlaAT_ZM_c30.91	PE3ASPHYA3	1.3049e-03	---GGCTCGG---------------------	ACCGGCGCGGATGGGAGAGCCATGGGAGCTG
promoter_AlaAT_ZM_c30.91	AMMORESVDCRNIA1	3.8597e-03	-CCGAGCC-	CCCGGGGCC
promoter_AlaAT_ZM_c30.91	SITEIIAOSPCNA	3.8597e-03	CCGAGCC--	ACGGGCCCA
promoter_AlaAT_ZM_c30.91	GCBP2ZMGAPC4	3.9073e-03	CCGAGCC---	-CGGGCCCAC
promoter_AlaAT_ZM_c30.96	POLLEN2LELAT52	3.6913e-04	TNTTGGTG--	-TATGGTGGA
promoter_AlaAT_ZM_c30.96	CELLCYCLESC	6.6293e-04	TNTTGGTG	TTTTCGTG
promoter_AlaAT_ZM_c30.96	DREDR1ATRD29AB	1.5599e-03	-TNTTGGTG	ATGTCGGTA
promoter_AlaAT_ZM_c30.96	-141NTG13	2.2925e-03	-----------CACCAANA--	GTGTTTGAAGTCATCAAAAGC
promoter_AlaAT_ZM_c30.96	MYBPLANT	2.7068e-03	TNTTGGTG	GKTWGGTK
promoter_AlaAT_ZM_c30.97	O2F2BE2S1	5.2711e-05	--GAGATGG-	ATGAGGTGGC
promoter_AlaAT_ZM_c30.97	AUXRETGA2GMGH3	3.5127e-04	-CCATCTC-	GCCACGTCA
promoter_AlaAT_ZM_c30.97	OPAQUE2ZMB32	3.7240e-04	CCATCTC---	CCAYRTCATC
promoter_AlaAT_ZM_c30.97	CAREOSREP1	1.4910e-03	GAGATGG	GAGTTG-
promoter_AlaAT_ZM_c30.97	ABREBZMRAB28	7.1509e-03	--GAGATGG-	GAGACGTGGA
promoter_AlaAT_ZM_c30.99	ATRICHPSPETE	9.2382e-06	-ATTTTTTT----------------------	GATTTTTTTTAGTAAATAATACTAGTATATT
promoter_AlaAT_ZM_c30.99	MARTBOX	1.0225e-04	AAAAAAAT--	AAWAAWAWAA
promoter_AlaAT_ZM_c30.99	EVENINGAT	2.6797e-04	--ATTTTTTT	AGATATTTT-
promoter_AlaAT_ZM_c30.99	AGTACSAO	1.2001e-03	------ATTTTTTT--------------	CTTTTTACTTTTTTACTTTTTACTTTTT
promoter_AlaAT_ZM_c30.99	SORLREP2AT	1.2846e-03	-ATTTTTTT	ACGTTTTAT
promoter_AlaAT_ZM_c30.101	MSACRCYM	2.1695e-08	-AACGGTCG	CAACGGTCT
promoter_AlaAT_ZM_c30.101	ARECOREZMGAPC4	2.8291e-04	CGACCGTT---	-GACCGTTGCT
promoter_AlaAT_ZM_c30.101	ANAEROBICCISZMGAPC4	1.2467e-03	--CGACCGTT----------	CTGGACCGTTGCTGGTTTCG
promoter_AlaAT_ZM_c30.101	MYBCOREATCYCB1	1.4954e-03	CGACCGTT	---CCGTT
promoter_AlaAT_ZM_c30.103	AAGACGTAGATACL12	6.7678e-07	-AGNAGTAG	AAGACGTAG
promoter_AlaAT_ZM_c30.103	SORLREP4AT	6.4111e-04	-AGNAGTAG	AATTAGGAG
promoter_AlaAT_ZM_c30.103	SURE2STPAT21	6.4111e-04	AGNAGTAG-	ATTAGTATT
promoter_AlaAT_ZM_c30.103	D4GMAUX28	8.1786e-04	--AGNAGTAG	ACAGCACTA-
promoter_AlaAT_ZM_c30.103	SP8BFIBSP8BIB	8.5415e-03	AGNAGTAG	AATAGTA-
promoter_AlaAT_ZM_c30.108	SEF1MOTIF	2.0183e-06	AMTAACTA-	WWTAAATAT
promoter_AlaAT_ZM_c30.108	HDZIP2ATATHB2	3.0911e-06	TAGTTAKT-	TAATKATTA
promoter_AlaAT_ZM_c30.108	ATHB6COREAT	1.0651e-03	TAGTTAKT-	TAATAATTG
promoter_AlaAT_ZM_c30.108	EVENINGAT	1.0790e-03	TAGTTAKT--	-AGATATTTT
promoter_AlaAT_ZM_c30.108	GLUTEBOX1OSGT3	1.9131e-03	-------AMTAACTA----	TGAAGTGACTCACTAGATA
promoter_AlaAT_ZM_c30.109	DREDR1ATRD29AB	7.4902e-04	WTGTTGTT-	ATGTCGGTA
promoter_AlaAT_ZM_c30.109	RAV1AAT	8.7407e-04	WTGTTGTT	-TGTTG--
promoter_AlaAT_ZM_c30.109	MARTBOX	1.5831e-03	AACAACAW--	AAWAAWAWAA
promoter_AlaAT_ZM_c30.109	3AF1BOXPSRBCS3	4.6249e-03	-WTGTTGTT------------	AATGTTTTTATTTATCTATTT
promoter_AlaAT_ZM_c30.109	CIACADIANLELHC	4.9547e-03	-WTGTTGTT-	GATNNNNTTG
promoter_AlaAT_ZM_c30.112	PALBOXAPC	4.4748e-03	GGGAKGGG	-GGACGG-
promoter_AlaAT_ZM_c30.112	MRNASTA2CRPSBD	6.7829e-03	CCCMTCCC	CCCCTCA-
promoter_AlaAT_ZM_c30.115	TELOBOXATEEF1AA1	1.3434e-14	-TAGGGTTT	TTAGGGTTT
promoter_AlaAT_ZM_c30.115	UP2ATMSD	1.8056e-06	TAGGGTTT	TAGGGTTT
promoter_AlaAT_ZM_c30.115	GLUTAACAOS	1.1259e-03	-TAGGGTTT---	ATAGAGTTTGTT
promoter_AlaAT_ZM_c30.116	CGACGOSAMY3	6.4217e-03	GTCCTCGT	--CGTCG-
promoter_AlaAT_ZM_c30.117	SPHCOREZMC1	1.1647e-07	--CATGYATA	TCCATGCAT-
promoter_AlaAT_ZM_c30.117	RYREPEATGMGY2	1.8604e-04	CATGYATA	CATGCAT-
promoter_AlaAT_ZM_c30.117	RYREPEATBNNAPA	4.0887e-04	CATGYATA	CATGCA--
promoter_AlaAT_ZM_c30.117	S2FSORPL21	5.0122e-04	CATGYATA-	AATGTATGG
promoter_AlaAT_ZM_c30.117	SORLREP3AT	5.0815e-04	CATGYATA--	-ATATATACA
promoter_AlaAT_ZM_c30.118	SPHCOREZMC1	4.7540e-10	-TGCATGCA	ATGCATGGA
promoter_AlaAT_ZM_c30.118	RYREPEAT4	2.1278e-06	-TGCATGCA----	GTGCATGCATGGA
promoter_AlaAT_ZM_c30.118	RYREPEATBNNAPA	9.2549e-05	TGCATGCA	TGCATG--
promoter_AlaAT_ZM_c30.118	SPHZMC1	1.5843e-03	-TGCATGCA--	ATGCATGGACG
promoter_AlaAT_ZM_c30.118	SORLREP3AT	1.7494e-03	-TGCATGCA	ATATATACA
promoter_AlaAT_ZM_c30.121	SORLREP3AT	1.4910e-13	-TAKATACA	ATATATACA
promoter_AlaAT_ZM_c30.121	SEF1MOTIF	2.9927e-04	-TAKATACA	ATATTTAWW
promoter_AlaAT_ZM_c30.121	TATAPVTRNALEU	5.9069e-04	TGTATMTA	TTTATATA
promoter_AlaAT_ZM_c30.121	WRECSAA01	8.4991e-04	TAKATACA--	TSGATACWTT
promoter_AlaAT_ZM_c30.121	D2GMAUX28	2.1540e-03	-TGTATMTA---	ATTTATATAAAT
promoter_AlaAT_ZM_c30.122	CEREGLUBOX3PSLEGA	2.3846e-04	--TTGTACAT	ACTTTTACA-
promoter_AlaAT_ZM_c30.122	SORLREP3AT	2.3846e-04	--ATGTACAA	ATATATACA-
promoter_AlaAT_ZM_c30.122	23BPZM27KDAZEIN	1.4902e-03	-TTGTACAT--------------	GTTGTAAATTTACTTTACACGTC
promoter_AlaAT_ZM_c30.122	ABAREG2	1.5614e-03	---TTGTACAT	GCTTCGTACAT
promoter_AlaAT_ZM_c30.126	D4GMAUX28	1.3955e-04	TTGTKCT--	TAGTGCTGT
promoter_AlaAT_ZM_c30.126	GAREHVAMY1	7.3522e-03	-----AGMACAA---------	GGCCGATAACAAACTCCGGCC
promoter_AlaAT_ZM_c30.126	TL1ATSAR	9.6388e-03	TTGTKCT----	TTCTTCTTCAG
promoter_AlaAT_ZM_c30.126	-10PEHVPSBD	9.9583e-03	AGMACAA	AGAATA-
promoter_AlaAT_ZM_c30.126	GT1GMSCAM4	9.9583e-03	TTGTKCT	TTTTTC-
promoter_AlaAT_ZM_c30.127	CTRMCAMV35S	2.7946e-09	-GAGAGMG-	AGAGAGAGA
promoter_AlaAT_ZM_c30.127	GAGAGMGSA1	1.2474e-06	-CKCTCTC----------	TCTCTCTCTCTCTCTCTC
promoter_AlaAT_ZM_c30.127	GAGA8HVBKN3	2.3532e-04	-CKCTCTC--------	TCTCTCTCTCTCTCTC
promoter_AlaAT_ZM_c30.128	MARABOX1	5.7967e-05	TWTGTTT---	TTTRTTTATT
promoter_AlaAT_ZM_c30.128	ANAERO1CONSENSUS	8.1169e-04	TWTGTTT	TTTGTTT
promoter_AlaAT_ZM_c30.128	MARCEN3	1.0847e-03	--------------AAACAWA----	WWWNNNNTTTCGGAAANCAWAAACA
promoter_AlaAT_ZM_c30.128	MARTBOX	1.1876e-03	--AAACAWA-	AAWAAWAWAA
promoter_AlaAT_ZM_c30.128	MARARS	1.5638e-03	-AAACAWA---	WAAAYATAAAW
promoter_AlaAT_ZM_c30.129	ANAERO5CONSENSUS	3.7831e-04	-MCAAGAAA	AACAGGGAA
promoter_AlaAT_ZM_c30.129	RGATAOS	3.7831e-04	-MCAAGAAA	CAGAAGATA
promoter_AlaAT_ZM_c30.129	SURE1STPAT21	3.7831e-04	MCAAGAAA-	AATAGAAAA
promoter_AlaAT_ZM_c30.129	POLLEN1LELAT52	8.7407e-04	TTTCTTGK	TTTCT---
promoter_AlaAT_ZM_c30.129	CARG2ATAP3	4.9657e-03	----MCAAGAAA------	TAATCCATGAAAGGTAAG
promoter_AlaAT_ZM_c30.130	NTBBF1ARROLB	3.9187e-04	TAAASTTT	TAAAGT--
promoter_AlaAT_ZM_c30.130	HDZIP2ATATHB2	5.3589e-04	-AAASTTTA	TAATKATTA
promoter_AlaAT_ZM_c30.130	TELOBOXATEEF1AA1	5.6004e-04	-TAAASTTT	TTAGGGTTT
promoter_AlaAT_ZM_c30.130	CEREGLUBOX1PSLEGA	5.7549e-04	AAASTTTA---	--ACTTTAACA
promoter_AlaAT_ZM_c30.130	GLUTAACAOS	3.0245e-03	-TAAASTTT---	ATAGAGTTTGTT
promoter_AlaAT_ZM_c30.131	SORLIP4AT	8.9890e-05	NTCATCAT--	-CCATCATAC
promoter_AlaAT_ZM_c30.131	ESPASGL01	1.4956e-04	--ATGATGAN----	ACATGATGACATGT
promoter_AlaAT_ZM_c30.131	HDZIP2ATATHB2	5.5123e-04	--ATGATGAN	TAATKATTA-
promoter_AlaAT_ZM_c30.131	SORLREP4AT	7.8626e-04	-ATGATGAN	AATTAGGAG
promoter_AlaAT_ZM_c30.131	ANAERO3CONSENSUS	3.4343e-03	ATGATGAN	GTGATGA-
promoter_AlaAT_ZM_c30.132	-314MOTIFZMSBE1	2.6748e-06	------TTTTTMT-------	TGCCTTTTTTTATTTTATGT
promoter_AlaAT_ZM_c30.132	3AF1BOXPSRBCS3	2.6748e-06	----TTTTTMT----------	AATGTTTTTATTTATCTATTT
promoter_AlaAT_ZM_c30.132	SURE1STPAT21	6.4922e-05	TTTTTMT---	-TTTTCTATT
promoter_AlaAT_ZM_c30.132	GT1GMSCAM4	6.9710e-05	TTTTTMT	TTTTTC-
promoter_AlaAT_ZM_c30.132	SORLREP2AT	1.4312e-04	--TTTTTMT	ACGTTTTAT
promoter_AlaAT_ZM_c30.134	ANAERO5CONSENSUS	1.1380e-07	-AAARGGAA	AACAGGGAA
promoter_AlaAT_ZM_c30.134	CARG1ATAP3	7.0268e-05	--TTCCYTTT--------	TTTTCCATTTATGTAAAC
promoter_AlaAT_ZM_c30.134	CARG3ATAP3	7.0268e-05	--------AAARGGAA--	GTTACTAAAAATGGAAAG
promoter_AlaAT_ZM_c30.134	PYRIMIDINEBOXOSRAMY1A	3.5930e-04	AAARGGAA	AAAAGG--
promoter_AlaAT_ZM_c30.134	SURE1STPAT21	5.0202e-04	-TTCCYTTT	TTTTCTATT
promoter_AlaAT_ZM_c30.135	WARBNEXTA	6.0826e-06	GTACATG-------------	GTACGTGTTATAAAACGTGT
promoter_AlaAT_ZM_c30.135	ABRE3HVA22	4.1495e-05	-GTACATG--	TGTACGTGGC
promoter_AlaAT_ZM_c30.135	ABREMOTIFIOSRAB16B	4.1495e-05	-GTACATG--	AGTACGTGGC
promoter_AlaAT_ZM_c30.135	ACGTSEED3	4.1495e-05	GTACATG---	GTACGTGGCG
promoter_AlaAT_ZM_c30.135	O2F3BE2S1	4.1495e-05	-GTACATG--	AGTACGTGGA
promoter_AlaAT_ZM_c30.136	GRAZMRAB28	2.9228e-07	GGCRGCAC-	GGCGGCATG
promoter_AlaAT_ZM_c30.136	E2FAT	1.9435e-04	GGCRGCAC-	GGCGGGARA
promoter_AlaAT_ZM_c30.136	D4GMAUX28	3.0197e-04	GGCRGCAC--	-ACAGCACTA
promoter_AlaAT_ZM_c30.136	GCCCORE	6.6694e-04	GGCRGCAC	GGCGGC--
promoter_AlaAT_ZM_c30.136	ABRECE1HVA22	1.1034e-03	--GGCRGCAC	CCGGTGGCA-
promoter_AlaAT_ZM_c30.138	ABREATRD22	8.7082e-04	CACCAC----	YRCCACGTRY
promoter_AlaAT_ZM_c30.138	D4GMAUX28	2.2678e-03	-CACCAC--	ACAGCACTA
promoter_AlaAT_ZM_c30.138	POLLEN2LELAT52	2.2678e-03	-GTGGTG--	TATGGTGGA
promoter_AlaAT_ZM_c30.138	ANAERO3CONSENSUS	4.2463e-03	GTGGTG-	GTGATGA
promoter_AlaAT_ZM_c30.138	ACGTSEED3	9.7367e-03	CACCAC----	CGCCACGTAC
promoter_AlaAT_ZM_c30.140	CTRMCAMV35S	4.9751e-04	-GACGGRGA	AGAGAGAGA
promoter_AlaAT_ZM_c30.140	VSF1PVGRP18	4.9751e-04	-GACGGRGA	CAACGGAGC
promoter_AlaAT_ZM_c30.140	AAGACGTAGATACL12	5.0439e-04	TCYCCGTC--	-CTACGTCTT
promoter_AlaAT_ZM_c30.140	LS5ATPR1	5.0993e-04	--GACGGRGA	GTGACGTAGA
promoter_AlaAT_ZM_c30.140	ABREBZMRAB28	5.7330e-04	--GACGGRGA	GAGACGTGGA
promoter_AlaAT_ZM_c30.141	SURE2STPAT21	1.2284e-07	AWTATTAT-	ATTAGTATT
promoter_AlaAT_ZM_c30.141	ATHB6COREAT	1.2540e-07	ATAATAWT--	-TAATAATTG
promoter_AlaAT_ZM_c30.141	C2GMAUX28	5.7162e-07	-----AWTATTAT-------	TATTTATTATTATTATTATT
promoter_AlaAT_ZM_c30.141	HDZIP2ATATHB2	1.4753e-06	--AWTATTAT	TAATKATTA-
promoter_AlaAT_ZM_c30.141	POLASIG3	4.2492e-04	AWTATTAT	ATTATT--
promoter_AlaAT_ZM_c30.142	SB3NPABC1	5.2931e-06	------TGTWCAT--	AATTACTGTTCATAA
promoter_AlaAT_ZM_c30.142	SORLREP3AT	2.1637e-04	TGTWCAT--	TGTATATAT
promoter_AlaAT_ZM_c30.142	ABRE3HVA22	5.5407e-03	TGTWCAT---	TGTACGTGGC
promoter_AlaAT_ZM_c30.142	MARABOX1	7.0453e-03	--TGTWCAT-	TTTRTTTATT
promoter_AlaAT_ZM_c30.143	EVENINGAT	3.1489e-05	-CATATTT-	AGATATTTT
promoter_AlaAT_ZM_c30.143	SEF1MOTIF	3.2042e-05	---AAATATG	WWTAAATAT-
promoter_AlaAT_ZM_c30.143	AGL2ATCONSENSUS	2.8118e-04	------AAATATG-----	NTWWCYAWWWWTGGNWNN
promoter_AlaAT_ZM_c30.143	S2FSORPL21	3.7521e-04	-AAATATG-	AATGTATGG
promoter_AlaAT_ZM_c30.143	SORLREP3AT	3.7521e-04	AAATATG--	ATATATACA
promoter_AlaAT_ZM_c30.147	E2FAT	3.7190e-06	-GCCAGAGA	GGCGGGARA
promoter_AlaAT_ZM_c30.147	CTRMCAMV35S	2.7492e-04	-GCCAGAGA	AGAGAGAGA
promoter_AlaAT_ZM_c30.147	GAREHVAMY1	7.3467e-03	-GCCAGAGA------------	GGCCGGAGTTTGTTATCGGCC
promoter_AlaAT_ZM_c30.149	CTRMCAMV35S	4.9025e-07	-GAAATAGA	AGAGAGAGA
promoter_AlaAT_ZM_c30.149	SURE1STPAT21	2.4278e-04	---TCTATTTC	TTTTCTATT--
promoter_AlaAT_ZM_c30.149	PE1ASPHYA3	1.4953e-03	--------------TCTATTTC	TATTTTTAACATTTGCTATTTC
promoter_AlaAT_ZM_c30.149	3AF1BOXPSRBCS3	1.5169e-03	--------------TCTATTTC	AATGTTTTTATTTATCTATTT-
promoter_AlaAT_ZM_c30.149	NONAMERATH4	1.5374e-03	--TCTATTTC	CGTCGATCT-
promoter_AlaAT_ZM_c30.151	UP1ATMSD	3.1427e-03	TCATGKCC-	WWWTGGGCC
promoter_AlaAT_ZM_c30.152	SURE1STPAT21	1.2691e-05	-TTTCGTTT	TTTTCTATT
promoter_AlaAT_ZM_c30.152	MRNA3ENDTAH3	8.9567e-04	--TTTCGTTT	CATTTCCATT
promoter_AlaAT_ZM_c30.152	ANAERO5CONSENSUS	1.1702e-03	-AAACGAAA	AACAGGGAA
promoter_AlaAT_ZM_c30.152	GLUTECOREOS	4.5967e-03	--AAACGAAA-	GTACACGAAAG
promoter_AlaAT_ZM_c30.152	INTRONUPPER	5.2865e-03	--TTTCGTTT	ACTTACCTK-
promoter_AlaAT_ZM_c30.155	TCA1MOTIF	3.1277e-04	--GAAGGTGA	AAGAAGATGA
promoter_AlaAT_ZM_c30.155	SRENTTTO1	8.3567e-04	---TCACCTTC--	ATCTCACCTACCA
promoter_AlaAT_ZM_c30.155	INTRONUPPER	1.2948e-03	GAAGGTGA--	-MAGGTAAGT
promoter_AlaAT_ZM_c30.155	CTRMCAMV35S	1.5453e-03	-GAAGGTGA	AGAGAGAGA
promoter_AlaAT_ZM_c30.155	L1DCPAL1	1.8837e-03	--GAAGGTGA--	GGGTAGGTGAAT
promoter_AlaAT_ZM_c30.158	E2FAT	2.9457e-04	GGCGCGCC-	GGCGGGARA
promoter_AlaAT_ZM_c30.158	CGCGBOXAT	1.8221e-03	GGCGCGCC	-NCGCGN-
promoter_AlaAT_ZM_c30.159	AMMORESVDCRNIA1	3.7525e-05	--CGAGGCC	CCCGGGGCC
promoter_AlaAT_ZM_c30.159	REGION1OSOSEM	1.3557e-04	-----CGAGGCC----	CGTGGCGAGGCCGCCG
promoter_AlaAT_ZM_c30.159	IDRSZMFER1	1.9412e-04	-----GGCCTCG--	GTGGMGGSCTCGTG
promoter_AlaAT_ZM_c30.159	CPRFPCCHS	2.2192e-03	GGCCTCG---	GGCCACGTGG
promoter_AlaAT_ZM_c30.159	CGACGOSAMY3	6.1520e-03	GGCCTCG	--CGTCG
promoter_AlaAT_ZM_c30.162	-314MOTIFZMSBE1	3.0504e-07	------------TWTTATGT	TGCCTTTTTTTATTTTATGT
promoter_AlaAT_ZM_c30.162	SURE1STPAT21	4.2307e-04	TWTTATGT-	TTTTCTATT
promoter_AlaAT_ZM_c30.162	SORLREP2AT	4.3499e-04	---TWTTATGT	ACGTTTTAT--
promoter_AlaAT_ZM_c30.162	SORLIP4AT	7.0912e-04	ACATAAWA-	CCATCATAC
promoter_AlaAT_ZM_c30.162	OBF5ATGST6	1.1056e-03	-----------------ACATAAWA-	GGAGGTCGTCATCAATGACATAAGAT
promoter_AlaAT_ZM_c30.163	MNF1ZMPPC1	5.5598e-04	CAAGGGCA-	-AAGGGCAC
promoter_AlaAT_ZM_c30.163	CIACADIANLELHC	5.7325e-04	--TGCCCTTG	GATNNNNTTG
promoter_AlaAT_ZM_c30.163	RNFG2OS	2.4780e-03	-CAAGGGCA------	CCAGGGGCACACTGG
promoter_AlaAT_ZM_c30.163	NODCON2GM	5.3290e-03	CAAGGGCA	-AAGAG--
promoter_AlaAT_ZM_c30.163	OSE2ROOTNODULE	5.3290e-03	CAAGGGCA	-AAGAG--
promoter_AlaAT_ZM_c30.168	TELOBOXATEEF1AA1	4.7475e-04	-TATTGTWT	TTAGGGTTT
promoter_AlaAT_ZM_c30.168	BBOXSITE1STPAT	4.9908e-04	TATTGTWT---	-ATTGTTTAGC
promoter_AlaAT_ZM_c30.168	SEF1MOTIF	5.4527e-04	AWACAATA-	WWTAAATAT
promoter_AlaAT_ZM_c30.168	SURE1STPAT21	6.2539e-04	TATTGTWT-	TTTTCTATT
promoter_AlaAT_ZM_c30.168	S2FSORPL21	6.3389e-04	--AWACAATA	CCATACATT-
promoter_AlaAT_ZM_c30.169	NONAMERATH4	1.2641e-05	CCTCGACC-	CGTCGATCT
promoter_AlaAT_ZM_c30.169	CBFHV	4.6336e-03	CCTCGACC	-RYCGAC-
promoter_AlaAT_ZM_c30.169	CRTDREHVCBF2	4.6336e-03	CCTCGACC	-GTCGAC-
promoter_AlaAT_ZM_c30.170	TELOBOXATEEF1AA1	4.1592e-04	CAMACCTA-	AAACCCTAA
promoter_AlaAT_ZM_c30.170	ACIIIPVPAL2	4.2175e-04	CAMACCTA--	-GAACCTAAC
promoter_AlaAT_ZM_c30.170	ACIPVPAL2	6.5109e-04	--TAGGTKTG	GGTAGGTGGG
promoter_AlaAT_ZM_c30.170	BOXICHS	9.5119e-04	--TAGGTKTG------	GKTAGGTTKGAKGGAC
promoter_AlaAT_ZM_c30.170	SRENTTTO1	1.8125e-03	--CAMACCTA---	ATCTCACCTACCA
promoter_AlaAT_ZM_c30.172	ATHB1ATCONSENSUS	1.1485e-06	-AATTWTAG	CAATWATTG
promoter_AlaAT_ZM_c30.172	ATHB5ATCORE	3.6640e-06	-AATTWTAG	CAATNATTG
promoter_AlaAT_ZM_c30.172	ATHB2ATCONSENSUS	8.5084e-05	-AATTWTAG	CAATSATTG
promoter_AlaAT_ZM_c30.172	ATHB6COREAT	5.2504e-04	CTAWAATT-	TAATAATTG
promoter_AlaAT_ZM_c30.172	GT2OSPHYA	5.2504e-04	AATTWTAG-	AATTACCGC
promoter_AlaAT_ZM_c30.173	RGATAOS	3.5945e-04	TGCCTYCT-	TATCTTCTG
promoter_AlaAT_ZM_c30.173	ABRECE1HVA22	8.5724e-04	-AGRAGGCA	CCGGTGGCA
promoter_AlaAT_ZM_c30.173	GRAZMRAB28	8.6861e-04	AGRAGGCA--	-GGCGGCATG
promoter_AlaAT_ZM_c30.173	-314MOTIFZMSBE1	2.2645e-03	TGCCTYCT------------	TGCCTTTTTTTATTTTATGT
promoter_AlaAT_ZM_c30.173	ABRECE3ZMRAB28	3.8187e-03	-AGRAGGCA---	GAGGAGGCGCGT
promoter_AlaAT_ZM_c30.177	TOPOISOM	4.3885e-04	CAAATCAA-------	CNNATNAATRTWNAC
promoter_AlaAT_ZM_c30.177	AUXRETGA2GMGH3	1.1957e-03	--CAAATCAA	GCCACGTCA-
promoter_AlaAT_ZM_c30.177	OPAQUE2ZMB32	2.0336e-03	-CAAATCAA-	CCAYRTCATC
promoter_AlaAT_ZM_c30.177	CIACADIANLELHC	2.9068e-03	--TTGATTTG	GATNNNNTTG
promoter_AlaAT_ZM_c30.177	BOX1PSGS2	4.5860e-03	TTGATTTG---	TTGATTTCTAT
promoter_AlaAT_ZM_c30.179	RGATAOS	3.5829e-04	CAYCATCT-	TATCTTCTG
promoter_AlaAT_ZM_c30.179	SORLIP4AT	3.5829e-04	AGATGRTG-	GTATGATGG
promoter_AlaAT_ZM_c30.179	TCA1MOTIF	4.1218e-04	-AGATGRTG-	AAGAAGATGA
promoter_AlaAT_ZM_c30.179	POLLEN2LELAT52	8.7201e-04	--CAYCATCT	TCCACCATA-
promoter_AlaAT_ZM_c30.179	OPAQUE2ZMB32	3.3423e-03	---CAYCATCT	CCAYRTCATC-
promoter_AlaAT_ZM_c30.181	GCBP2ZMGAPC4	8.9890e-05	--AGCCCACS	CGGGCCCAC-
promoter_AlaAT_ZM_c30.181	SITEIIATCYTC	3.8280e-04	AGCCCACS	RGCCCA--
promoter_AlaAT_ZM_c30.181	UP1ATMSD	5.4713e-04	-SGTGGGCT	WWWTGGGCC
promoter_AlaAT_ZM_c30.181	NONAMERMOTIFTAH3H4	6.7082e-04	SGTGGGCT-	CGTTGGATG
promoter_AlaAT_ZM_c30.181	IDRSZMFER1	7.3984e-03	--SGTGGGCT----	GTGGMGGSCTCGTG
promoter_AlaAT_ZM_c30.185	GBOXLERBCS	1.4314e-06	CACAACGTGG	-GCCACGTGK
promoter_AlaAT_ZM_c30.185	AAGACGTAGATACL12	3.5058e-05	CCACGTTGTG	CTACGTCTT-
promoter_AlaAT_ZM_c30.185	BP5OSWX	3.5479e-05	CCACGTTGTG	-CACGTTG--
promoter_AlaAT_ZM_c30.185	MSACRCYM	4.9458e-05	CCACGTTGTG	CAACGGTCT-
promoter_AlaAT_ZM_c30.185	HBOXCONSENSUSPVCHS	8.6757e-05	-CACAACGTGG----	AGNNNNNNNGGTAGG
promoter_AlaAT_ZM_c30.186	VOZATVPP	3.9347e-05	GTGTACACCG-----	GCGTNNNNNNNACGC
promoter_AlaAT_ZM_c30.186	HBOXCONSENSUSPVCHS	1.1095e-04	-GTGTACACCG----	AGNNNNNNNGGTAGG
promoter_AlaAT_ZM_c30.186	TOPOISOM	2.5685e-04	-----CGGTGTACAC	CNNATNAATRTWNAC
promoter_AlaAT_ZM_c30.186	RNFG2OS	7.0688e-04	--CGGTGTACAC---	CCAGGGGCACACTGG
promoter_AlaAT_ZM_c30.186	CEREGLUBOX3PSLEGA	1.1220e-03	CGGTGTACAC	ACTTTTACA-
promoter_AlaAT_ZM_c30.187	VOZATVPP	1.1998e-06	----GCAACGCACG-	GCGTNNNNNNNACGC
promoter_AlaAT_ZM_c30.187	MSACRCYM	4.0870e-05	GCAACGCACG	-CAACGGTCT
promoter_AlaAT_ZM_c30.187	VSF1PVGRP18	4.1771e-05	GCAACGCACG	-CAACGGAGC
promoter_AlaAT_ZM_c30.187	NONAMERMOTIFTAH3H4	4.5698e-05	GCAACGCACG	-CATCCAACG
promoter_AlaAT_ZM_c30.187	HBOXCONSENSUSPVCHS	9.7989e-05	-GCAACGCACG----	AGNNNNNNNGGTAGG
promoter_AlaAT_ZM_c30.188	CAATBOX2	2.9330e-05	ACAGTGTCCG	AGATTGGCC-
promoter_AlaAT_ZM_c30.188	HBOXCONSENSUSPVCHS	6.6505e-05	--CGGACACTGT---	AGNNNNNNNGGTAGG
promoter_AlaAT_ZM_c30.188	VOZATVPP	8.7849e-05	-CGGACACTGT----	GCGTNNNNNNNACGC
promoter_AlaAT_ZM_c30.188	HSELIKENTACIDICPR1	7.2419e-04	-CGGACACTGT----	CNNGAANNNTTCNNG
promoter_AlaAT_ZM_c30.188	AGATCONSENSUS	1.0967e-03	--ACAGTGTCCG---	TTWCCWWWWNNGGWW
promoter_AlaAT_ZM_c30.189	VOZATVPP	4.1350e-05	GAGTCTCTGA-----	GCGTNNNNNNNACGC
promoter_AlaAT_ZM_c30.189	HBOXCONSENSUSPVCHS	7.7177e-05	-GAGTCTCTGA----	AGNNNNNNNGGTAGG
promoter_AlaAT_ZM_c30.189	RGATAOS	8.1732e-04	GAGTCTCTGA	TATCTTCTG-
promoter_AlaAT_ZM_c30.189	S2FSORPL21	9.9191e-04	GAGTCTCTGA	-AATGTATGG
promoter_AlaAT_ZM_c30.189	CTRMCAMV35S	1.2132e-03	TCAGAGACTC	AGAGAGAGA-
promoter_AlaAT_ZM_c30.190	HBOXCONSENSUSPVCHS	5.7402e-07	-GGTGACTAGG----	AGNNNNNNNGGTAGG
promoter_AlaAT_ZM_c30.190	VOZATVPP	9.3935e-05	----CCTAGTCACC-	GCGTNNNNNNNACGC
promoter_AlaAT_ZM_c30.190	ARE1	9.8830e-05	-CCTAGTCACC	GCNNNGTCACY
promoter_AlaAT_ZM_c30.190	GLMHVCHORD	1.0424e-04	CCTAGTCACC	ATGASTCAY-
promoter_AlaAT_ZM_c30.190	AUXRETGA2GMGH3	1.2804e-04	-CCTAGTCACC	GCCACGTCA--
promoter_AlaAT_ZM_c30.191	VOZATVPP	8.2067e-07	--GTGTACTCAA---	GCGTNNNNNNNACGC
promoter_AlaAT_ZM_c30.191	-300MOTIFZMZEIN	8.4732e-04	GTGTACTCAA	-ATGACTCAY
promoter_AlaAT_ZM_c30.191	GLMHVCHORD	1.2936e-03	TTGAGTACAC	ATGASTCAY-
promoter_AlaAT_ZM_c30.191	SORLREP3AT	1.2955e-03	GTGTACTCAA	ATATATACA-
promoter_AlaAT_ZM_c30.191	LREBOX2PSRBCS3	1.3813e-03	----TTGAGTACAC-	CATATTAACCACACA
promoter_AlaAT_ZM_c30.192	HBOXCONSENSUSPVCHS	5.6645e-05	CGACTCAGAG-----	AGNNNNNNNGGTAGG
promoter_AlaAT_ZM_c30.192	-300MOTIFZMZEIN	1.0360e-04	-CGACTCAGAG	ATGACTCAY--
promoter_AlaAT_ZM_c30.192	VOZATVPP	1.0568e-04	----CTCTGAGTCG-	GCGTNNNNNNNACGC
promoter_AlaAT_ZM_c30.192	GLMHVCHORD	1.2276e-04	-CGACTCAGAG	ATGASTCAY--
promoter_AlaAT_ZM_c30.192	UP1ATMSD	3.2851e-04	CTCTGAGTCG	WWWTGGGCC-
promoter_AlaAT_ZM_c30.193	MSACRCYM	2.9762e-07	GCGACTGTTG	-AGACCGTTG
promoter_AlaAT_ZM_c30.193	HBOXCONSENSUSPVCHS	3.2327e-05	-GCGACTGTTG----	AGNNNNNNNGGTAGG
promoter_AlaAT_ZM_c30.193	VOZATVPP	5.6197e-05	GCGACTGTTG-----	GCGTNNNNNNNACGC
promoter_AlaAT_ZM_c30.193	GLMHVCHORD	8.7018e-05	GCGACTGTTG	RTGASTCAT-
promoter_AlaAT_ZM_c30.193	ATHB1ATCONSENSUS	9.0687e-05	GCGACTGTTG	-CAATWATTG
promoter_AlaAT_ZM_c30.194	NONAMERMOTIFTAH3H4	8.9668e-07	CGTTGGCTCA	CGTTGGATG-
promoter_AlaAT_ZM_c30.194	VOZATVPP	2.5652e-06	----TGAGCCAACG-	GCGTNNNNNNNACGC
promoter_AlaAT_ZM_c30.194	GCBP2ZMGAPC4	3.5642e-05	TGAGCCAACG	CGGGCCCAC-
promoter_AlaAT_ZM_c30.194	SITEIIBOSPCNA	6.8148e-05	CGTTGGCTCA	-GTGGGACCA
promoter_AlaAT_ZM_c30.194	UP1ATMSD	1.0673e-04	CGTTGGCTCA	WWWTGGGCC-
promoter_AlaAT_ZM_c30.195	HBOXCONSENSUSPVCHS	3.3692e-05	--CCGACGTTGT---	AGNNNNNNNGGTAGG
promoter_AlaAT_ZM_c30.195	AUXRETGA2GMGH3	4.1648e-05	ACAACGTCGG	GCCACGTCA-
promoter_AlaAT_ZM_c30.195	AAGACGTAGATACL12	4.9809e-05	ACAACGTCGG	-CTACGTCTT
promoter_AlaAT_ZM_c30.195	VSF1PVGRP18	7.9135e-05	ACAACGTCGG	-CAACGGAGC
promoter_AlaAT_ZM_c30.195	NONAMERATH4	8.1134e-05	CCGACGTTGT	-CGTCGATCT
promoter_AlaAT_ZM_c30.196	EVENINGAT	3.7338e-05	GGATACTGTC	AGATATTTT-
promoter_AlaAT_ZM_c30.196	HSELIKENTACIDICPR1	2.1662e-04	---GACAGTATCC--	CNNGAANNNTTCNNG
promoter_AlaAT_ZM_c30.196	CAATBOX2	6.7782e-04	GACAGTATCC	-AGATTGGCC
promoter_AlaAT_ZM_c30.196	HBOXCONSENSUSPVCHS	8.3736e-04	---GGATACTGTC--	AGNNNNNNNGGTAGG
promoter_AlaAT_ZM_c30.196	GARE4HVEPB1	1.2041e-03	--GACAGTATCC---	GTAACAGAATGCTGG
promoter_AlaAT_ZM_c30.197	HBOXCONSENSUSPVCHS	3.2280e-05	---ACAGAGTCCG--	CCTACCNNNNNNNCT
promoter_AlaAT_ZM_c30.197	VOZATVPP	3.3047e-05	----ACAGAGTCCG-	GCGTNNNNNNNACGC
promoter_AlaAT_ZM_c30.197	-300MOTIFZMZEIN	4.6983e-04	CGGACTCTGT	ATGACTCAY-
promoter_AlaAT_ZM_c30.197	AGATCONSENSUS	5.2486e-04	---CGGACTCTGT--	WWCCNNWWWWGGWAA
promoter_AlaAT_ZM_c30.197	GLMHVCHORD	6.0965e-04	CGGACTCTGT	ATGASTCAY-
promoter_AlaAT_ZM_c30.198	ABRECE3HVA1	6.8341e-04	GAGTACAC----	GAGGACACGCGT
promoter_AlaAT_ZM_c30.198	GCBP2ZMGAPC4	7.3926e-04	-GAGTACAC	CGGGCCCAC
promoter_AlaAT_ZM_c30.198	HBOXPVCHS15	1.7746e-03	----GAGTACAC--------	TNNNNAGNNNNNNNGGTAGG
promoter_AlaAT_ZM_c30.198	VOZATVPP	2.5191e-03	--GTGTACTC-----	GCGTNNNNNNNACGC
promoter_AlaAT_ZM_c30.198	UPRMOTIFIIAT	6.6991e-03	----GAGTACAC-------	CGTGGNNNNNNNNNNNNGG
promoter_AlaAT_ZM_c30.199	CTRMCAMV35S	6.2216e-04	AGTCTCTG-	TCTCTCTCT
promoter_AlaAT_ZM_c30.199	S2FSORPL21	8.5922e-04	AGTCTCTG-	AATGTATGG
promoter_AlaAT_ZM_c30.199	RGATAOS	1.1664e-03	CAGAGACT-	CAGAAGATA
promoter_AlaAT_ZM_c30.199	SURECOREATSULTR11	1.9389e-03	AGTCTCTG	-GTCTC--
promoter_AlaAT_ZM_c30.199	ATHB2ATCONSENSUS	2.0950e-03	CAGAGACT-	CAATSATTG
promoter_AlaAT_ZM_c30.200	MSACRCYM	7.6728e-13	CAACGGTC-	CAACGGTCT
promoter_AlaAT_ZM_c30.200	ANAEROBICCISZMGAPC4	6.4543e-07	---GACCGTTG---------	CTGGACCGTTGCTGGTTTCG
promoter_AlaAT_ZM_c30.200	VSF1PVGRP18	1.5960e-06	CAACGGTC-	CAACGGAGC
promoter_AlaAT_ZM_c30.200	ARECOREZMGAPC4	3.5597e-06	GACCGTTG--	GACCGTTGCT
promoter_AlaAT_ZM_c30.200	MYB2CONSENSUSAT	9.7167e-04	GACCGTTG	--CMGTTR
promoter_AlaAT_ZM_c30.201	SORLREP2AT	8.8804e-06	ACACAACG-	ATAAAACGT
promoter_AlaAT_ZM_c30.201	NONAMERMOTIFTAH3H4	1.4555e-05	CGTTGTGT-	CGTTGGATG
promoter_AlaAT_ZM_c30.201	D4GMAUX28	1.0517e-03	-CGTTGTGT	TAGTGCTGT
promoter_AlaAT_ZM_c30.201	GBOXLERBCS	3.0067e-03	-CGTTGTGT	GCCACGTGK
promoter_AlaAT_ZM_c30.201	VOZATVPP	3.1235e-03	-CGTTGTGT------	GCGTNNNNNNNACGC
promoter_AlaAT_ZM_c30.202	GLUTEBOX1OSGT3	2.1599e-04	-------ACTCACGA----	TGAAGTGACTCACTAGATA
promoter_AlaAT_ZM_c30.202	RHERPATEXPA7	6.9888e-04	TCGTGAGT	WCGTGM--
promoter_AlaAT_ZM_c30.202	GLUTEBOX1OSGT2	7.6551e-04	-------ACTCACGA---	TGAAGTGACTCATGATAT
promoter_AlaAT_ZM_c30.202	-300MOTIFZMZEIN	8.2131e-04	---ACTCACGA	ATGACTCAY--
promoter_AlaAT_ZM_c30.202	INTRONUPPER	8.6556e-04	ACTCACGA-	ACTTACCTK
promoter_AlaAT_ZM_c30.203	ABRECE1HVA22	8.6597e-04	-GGGTGACT	CCGGTGGCA
promoter_AlaAT_ZM_c30.203	SITEIIBOSPCNA	1.0404e-03	GGGTGACT-	GTGGGACCA
promoter_AlaAT_ZM_c30.203	GLMHVCHORD	1.3389e-03	GGGTGACT---	--RTGASTCAT
promoter_AlaAT_ZM_c30.203	INTRONUPPER	1.6160e-03	AGTCACCC-	ACTTACCTK
promoter_AlaAT_ZM_c30.203	GT2OSPHYA	1.7361e-03	-GGGTGACT	GCGGTAATT
promoter_AlaAT_ZM_c30.204	SORLREP2AT	1.2628e-05	ACGTTGTG-	ACGTTTTAT
promoter_AlaAT_ZM_c30.204	ABREATRD22	4.5609e-04	CACAACGT--	YRCCACGTRY
promoter_AlaAT_ZM_c30.204	5659BOXLELAT5659	6.5615e-04	-CACAACGT-	TCACAAWTTC
promoter_AlaAT_ZM_c30.204	RGATAOS	1.0632e-03	-ACGTTGTG	TATCTTCTG
promoter_AlaAT_ZM_c30.204	ACGTSEED3	4.0856e-03	CACAACGT--	CGCCACGTAC
promoter_AlaAT_ZM_c30.205	-300MOTIFZMZEIN	3.2556e-07	TGTGAGTC--	-RTGAGTCAT
promoter_AlaAT_ZM_c30.205	GLMHVCHORD	8.2835e-07	TGTGAGTC--	-RTGASTCAT
promoter_AlaAT_ZM_c30.205	UP1ATMSD	2.7375e-04	-TGTGAGTC	WWWTGGGCC
promoter_AlaAT_ZM_c30.205	DREDR1ATRD29AB	6.0329e-04	GACTCACA-	TACCGACAT
promoter_AlaAT_ZM_c30.205	GLUTEBOX1OSGT3	9.1077e-04	-----TGTGAGTC------	TATCTAGTGAGTCACTTCA
promoter_AlaAT_ZM_c30.206	UP1ATMSD	4.4858e-05	GGTTGCGC-	WWWTGGGCC
promoter_AlaAT_ZM_c30.206	ANAERO4CONSENSUS	3.2465e-04	--GCGCAACC	TTGCNAAAC-
promoter_AlaAT_ZM_c30.206	CAATBOX2	9.3042e-04	GCGCAACC-	GGCCAATCT
promoter_AlaAT_ZM_c30.206	UPRMOTIFIIAT	1.7964e-03	--------GCGCAACC---	CCNNNNNNNNNNNNCCACG
promoter_AlaAT_ZM_c30.206	SITEIIBOSPCNA	2.8503e-03	GCGCAACC-	GTGGGACCA
promoter_AlaAT_ZM_c30.207	ABRECE1HVA22	2.6057e-04	-CGNTTGCG	CCGGTGGCA
promoter_AlaAT_ZM_c30.207	SORLIP3AT	4.3054e-04	-CGNTTGCG	TCACTTGAG
promoter_AlaAT_ZM_c30.207	HBOXPVCHS15	1.3746e-03	-------CGNTTGCG-----	TNNNNAGNNNNNNNGGTAGG
promoter_AlaAT_ZM_c30.207	UPRMOTIFIIAT	1.3746e-03	----------CGNTTGCG-	CGTGGNNNNNNNNNNNNGG
promoter_AlaAT_ZM_c30.207	CAATBOX2	1.6586e-03	-CGCAANCG	GGCCAATCT
promoter_AlaAT_ZM_c30.208	AAGACGTAGATACL12	1.7005e-06	-AGACTTCG	AAGACGTAG
promoter_AlaAT_ZM_c30.208	AUXRETGA2GMGH3	4.3216e-04	AGACTTCG-	TGACGTGGC
promoter_AlaAT_ZM_c30.208	HSELIKENTACIDICPR1	6.5931e-04	--CGAAGTCT-----	CNNGAANNNTTCNNG
promoter_AlaAT_ZM_c30.208	GBOXLERBCS	8.5641e-04	-CGAAGTCT	GCCACGTGK
promoter_AlaAT_ZM_c30.208	HBOXPVCHS15	1.6378e-03	-----AGACTTCG-------	TNNNNAGNNNNNNNGGTAGG
promoter_AlaAT_ZM_c30.209	CTRMCAMV35S	9.2543e-04	ACTCAGAG-	AGAGAGAGA
promoter_AlaAT_ZM_c30.209	SORLREP4AT	1.3065e-03	-ACTCAGAG	AATTAGGAG
promoter_AlaAT_ZM_c30.209	HBOXPVCHS15	1.8968e-03	-ACTCAGAG-----------	TNNNNAGNNNNNNNGGTAGG
promoter_AlaAT_ZM_c30.209	ATHB2ATCONSENSUS	3.1263e-03	-ACTCAGAG	CAATSATTG
promoter_AlaAT_ZM_c30.209	ATHB5ATCORE	4.2774e-03	CTCTGAGT-	CAATNATTG
promoter_AlaAT_ZM_c30.210	CEREGLUBOX1PSLEGA	9.8456e-06	ACTCTGAC-	ACTTTAACA
promoter_AlaAT_ZM_c30.210	CEREGLUBOX3PSLEGA	1.2455e-05	ACTCTGAC-	ACTTTTACA
promoter_AlaAT_ZM_c30.210	CTRMCAMV35S	3.6178e-04	ACTCTGAC-	TCTCTCTCT
promoter_AlaAT_ZM_c30.210	HBOXPVCHS15	1.1697e-03	--GTCAGAGT----------	TNNNNAGNNNNNNNGGTAGG
promoter_AlaAT_ZM_c30.210	LS7ATPR1	2.4356e-03	ACTCTGAC--	TCTATGACGT
promoter_AlaAT_ZM_c30.211	ALF2NTPARB	2.9803e-04	--AGGCGACT--------	TGAGGAGACTTGTGAGGT
promoter_AlaAT_ZM_c30.211	HBOXPVCHS15	1.1280e-03	-----AGTCGCCT-------	TNNNNAGNNNNNNNGGTAGG
promoter_AlaAT_ZM_c30.211	INTRONUPPER	1.4117e-03	AGTCGCCT-	ACTTACCTK
promoter_AlaAT_ZM_c30.211	HBOXCONSENSUSPVCHS	1.7513e-03	AGTCGCCT-------	AGNNNNNNNGGTAGG
promoter_AlaAT_ZM_c30.211	AGCBOXNPGLB	3.6530e-03	AGGCGACT	-GGCGGCT
promoter_AlaAT_ZM_c30.212	HBOXPVCHS15	9.4158e-04	-GTACAGCG-----------	TNNNNAGNNNNNNNGGTAGG
promoter_AlaAT_ZM_c30.212	NONAMERMOTIFTAH3H4	1.1735e-03	CGCTGTAC-	CGTTGGATG
promoter_AlaAT_ZM_c30.212	UPRMOTIFIIAT	1.9358e-03	----GTACAGCG-------	CGTGGNNNNNNNNNNNNGG
promoter_AlaAT_ZM_c30.212	VOZATVPP	2.2962e-03	-----CGCTGTAC--	GCGTNNNNNNNACGC
promoter_AlaAT_ZM_c30.212	SORLREP2AT	2.4383e-03	-CGCTGTAC	ACGTTTTAT
promoter_AlaAT_ZM_c30.213	SORLREP2AT	4.3295e-06	ACGTGGTA-	ACGTTTTAT
promoter_AlaAT_ZM_c30.213	ABREATRD22	7.4819e-06	TACCACGT--	YRCCACGTRY
promoter_AlaAT_ZM_c30.213	AUXRETGA2GMGH3	4.1125e-05	TACCACGT--	-GCCACGTCA
promoter_AlaAT_ZM_c30.213	GBOXLERBCS	4.1125e-05	TACCACGT--	-GCCACGTGK
promoter_AlaAT_ZM_c30.213	ABADESI1	1.4745e-04	TACCACGT--	YGCCACGTAY
promoter_AlaAT_ZM_c30.214	DREDR1ATRD29AB	2.1265e-05	TACAGACT-	TACCGACAT
promoter_AlaAT_ZM_c30.214	BOXC'PSAS1	4.6130e-04	------TACAGACT----	TCCCGGTACACACTTCTT
promoter_AlaAT_ZM_c30.214	HBOXPVCHS15	7.2376e-04	----------AGTCTGTA--	CCTACCNNNNNNNCTNNNNA
promoter_AlaAT_ZM_c30.214	SORLREP3AT	8.5696e-04	-TACAGACT	ATATATACA
promoter_AlaAT_ZM_c30.214	MSACRCYM	2.0145e-03	-TACAGACT	CAACGGTCT
promoter_AlaAT_ZM_c30.215	23BPZM27KDAZEIN	2.1550e-04	--CGTGTA---------------	GACGTGTAAAGTAAATTTACAAC
promoter_AlaAT_ZM_c30.215	GLUTEBOX2OSGT2	9.5915e-04	--CGTGTA---	TCCGTGTACCA
promoter_AlaAT_ZM_c30.215	GLUTECOREOS	9.5915e-04	----CGTGTA-	CTTTCGTGTAC
promoter_AlaAT_ZM_c30.215	NAPINMOTIFBN	1.5358e-03	-CGTGTA	ATGTGTA
promoter_AlaAT_ZM_c30.215	GADOWNAT	2.1630e-03	-CGTGTA	ACGTGTC
promoter_AlaAT_ZM_c30.216	SURECOREATSULTR11	1.3674e-04	GTCTCA	GTCTC-
promoter_AlaAT_ZM_c30.216	-300MOTIFZMZEIN	7.4090e-04	--GTCTCA-	ATGACTCAY
promoter_AlaAT_ZM_c30.216	SITEIIBOSPCNA	1.1579e-03	-TGAGAC--	GTGGGACCA
promoter_AlaAT_ZM_c30.216	GLMHVCHORD	1.9720e-03	--GTCTCA-	ATGASTCAY
promoter_AlaAT_ZM_c30.216	GCN4OSGLUB1	1.9841e-03	-GTCTCA	TGACTCA
promoter_AlaAT_ZM_c30.217	ANAERO4CONSENSUS	1.2528e-04	GGTTTCGT--	-GTTTNGCAA
promoter_AlaAT_ZM_c30.217	SORLREP2AT	1.9813e-04	-GGTTTCGT	ACGTTTTAT
promoter_AlaAT_ZM_c30.217	UPRMOTIFIIAT	1.1888e-03	---GGTTTCGT--------	CGTGGNNNNNNNNNNNNGG
promoter_AlaAT_ZM_c30.217	HSELIKENTACIDICPR1	1.3103e-03	------GGTTTCGT-	CNNGAANNNTTCNNG
promoter_AlaAT_ZM_c30.217	CIACADIANLELHC	1.5728e-03	GGTTTCGT--	GATNNNNTTG
promoter_AlaAT_ZM_c30.218	DREDR1ATRD29AB	2.6385e-05	-ACTCGGTA	ATGTCGGTA
promoter_AlaAT_ZM_c30.218	HBOXPVCHS15	4.4776e-04	----------ACTCGGTA--	TNNNNAGNNNNNNNGGTAGG
promoter_AlaAT_ZM_c30.218	ANAERO5CONSENSUS	4.6816e-04	TACCGAGT-	TTCCCTGTT
promoter_AlaAT_ZM_c30.218	VSF1PVGRP18	7.4993e-04	-TACCGAGT	CAACGGAGC
promoter_AlaAT_ZM_c30.218	HBOXCONSENSUSPVCHS	7.8959e-04	-----ACTCGGTA--	AGNNNNNNNGGTAGG
promoter_AlaAT_ZM_c30.219	ACIIIPVPAL2	3.5894e-06	---CCTAAC	GAACCTAAC
promoter_AlaAT_ZM_c30.219	LREBOXIPCCHS1	1.3855e-04	--GTTAGG--	AGGTTAGGTT
promoter_AlaAT_ZM_c30.219	MYB26PS	2.6425e-04	--CCTAAC	AACCTAAC
promoter_AlaAT_ZM_c30.219	MYBPLANT	5.7936e-04	GTTAGG--	GKTWGGTK
promoter_AlaAT_ZM_c30.219	MYB1LEPR	2.7445e-03	-CCTAAC	AACTAAC
promoter_AlaAT_ZM_c30.220	CAATBOX2	7.1767e-06	-AANTGCCC	AGATTGGCC
promoter_AlaAT_ZM_c30.220	UP1ATMSD	2.3033e-05	-AANTGCCC	WWWTGGGCC
promoter_AlaAT_ZM_c30.220	GT2OSPHYA	3.2425e-05	AANTGCCC-	AATTACCGC
promoter_AlaAT_ZM_c30.220	SITEIIAOSPCNA	2.2135e-04	AANTGCCC-	ACGGGCCCA
promoter_AlaAT_ZM_c30.220	UPRMOTIFIIAT	2.4201e-04	---GGGCANTT--------	CGTGGNNNNNNNNNNNNGG
promoter_AlaAT_ZM_c30.221	HBOXPVCHS15	8.2126e-04	----------CGTCTGAC--	CCTACCNNNNNNNCTNNNNA
promoter_AlaAT_ZM_c30.221	SITEIIBOSPCNA	1.0123e-03	GTCAGACG-	GTGGGACCA
promoter_AlaAT_ZM_c30.221	VOZATVPP	1.3737e-03	-CGTCTGAC------	GCGTNNNNNNNACGC
promoter_AlaAT_ZM_c30.221	NONAMERMOTIFTAH3H4	1.4648e-03	CGTCTGAC-	CGTTGGATG
promoter_AlaAT_ZM_c30.221	NONAMERATH4	1.4828e-03	CGTCTGAC-	CGTCGATCT
promoter_AlaAT_ZM_c30.222	ABRECE1HVA22	9.7692e-04	-CGCTGAGA	CCGGTGGCA
promoter_AlaAT_ZM_c30.222	HBOXPVCHS15	1.9306e-03	-TCTCAGCG-----------	TNNNNAGNNNNNNNGGTAGG
promoter_AlaAT_ZM_c30.222	UPRMOTIFIIAT	4.7011e-03	----------TCTCAGCG-	CGTGGNNNNNNNNNNNNGG
promoter_AlaAT_ZM_c30.222	HBOXCONSENSUSPVCHS	6.0497e-03	--TCTCAGCG-----	AGNNNNNNNGGTAGG
promoter_AlaAT_ZM_c30.222	VOZATVPP	6.2705e-03	---TCTCAGCG----	GCGTNNNNNNNACGC
promoter_AlaAT_ZM_c30.223	UP1ATMSD	1.7503e-03	--TTGCGC-	WWWTGGGCC
promoter_AlaAT_ZM_c30.223	ANAERO4CONSENSUS	4.5614e-03	TTGCGC---	TTGCNAAAC
promoter_AlaAT_ZM_c30.223	GCAACREPEATZMZEIN	8.6662e-03	-TTGCGC---	GTTGCGTTGC
promoter_AlaAT_ZM_c30.223	PE2FNTRNR1A	9.9667e-03	GCGCAA--	GCGCGAAT
promoter_AlaAT_ZM_c30.224	MSACRCYM	1.4557e-06	-AACGGT--	CAACGGTCT
promoter_AlaAT_ZM_c30.224	ARECOREZMGAPC4	7.7043e-05	---AACGGT-	AGCAACGGTC
promoter_AlaAT_ZM_c30.224	MYBCOREATCYCB1	1.2250e-04	ACCGTT	-CCGTT
promoter_AlaAT_ZM_c30.224	23BPUASNSCYCB1	1.8226e-04	-----------AACGGT------	TTTATTTACCAAACGGTAACATC
promoter_AlaAT_ZM_c30.224	ANAEROBICCISZMGAPC4	1.8226e-04	----------AACGGT----	CGAAACCAGCAACGGTCCAG
promoter_AlaAT_ZM_c30.225	NONAMERMOTIFTAH3H4	1.4583e-03	CGTTGT---	CGTTGGATG
promoter_AlaAT_ZM_c30.225	SORLREP2AT	1.8896e-03	-CGTTGT--	ACGTTTTAT
promoter_AlaAT_ZM_c30.225	MSACRCYM	3.8385e-03	ACAACG----	-CAACGGTCT
promoter_AlaAT_ZM_c30.225	VSF1PVGRP18	3.8385e-03	ACAACG----	-CAACGGAGC
promoter_AlaAT_ZM_c30.225	GBOXPC	6.0479e-03	----CGTTGT	GCCACGTGGT
promoter_AlaAT_ZM_c30.226	-300CORE	3.7920e-03	CTGTAC-	CTTTACA
promoter_AlaAT_ZM_c30.228	NONAMERATH4	1.9145e-03	---CGATGT	CGTCGATCT
promoter_AlaAT_ZM_c30.228	LEAFYATAG	2.3081e-03	ACATCG-	ACATTGG
promoter_AlaAT_ZM_c30.228	O2F1BE2S1	5.2249e-03	-CGATGT---	TCGACGTGGA
promoter_AlaAT_ZM_c30.228	CGACGOSAMY3	8.7058e-03	ACATCG	-CGTCG
promoter_AlaAT_ZM_c30.228	ARE1	8.8067e-03	-CGATGT----	GCNNNGTCACY
promoter_AlaAT_ZM_c30.229	GARE2	2.5460e-03	----AGTCTG----	CCRGANTYTGTTAY
promoter_AlaAT_ZM_c30.229	WBOXNTCHN48	3.5452e-03	AGTCTG	RGTCAG
promoter_AlaAT_ZM_c30.229	SURECOREATSULTR11	8.8308e-03	AGTCTG	-GTCTC
promoter_AlaAT_ZM_c30.229	GLUTAACAOS	9.7764e-03	----AGTCTG--	ATAGAGTTTGTT
promoter_AlaAT_ZM_c30.230	TACBBFNTEAS4	2.2273e-04	GAGTAC--------	GAGTACTGTAGAGT
promoter_AlaAT_ZM_c30.230	ABRECE3HVA1	7.3750e-03	GAGTAC------	GAGGACACGCGT
promoter_AlaAT_ZM_c30.231	-300MOTIFZMZEIN	1.5734e-06	--GACTCA-	ATGACTCAY
promoter_AlaAT_ZM_c30.231	GLMHVCHORD	6.0697e-06	-TGAGTC--	ATGASTCAY
promoter_AlaAT_ZM_c30.231	GCN4OSGLUB1	3.6529e-05	-GACTCA	TGACTCA
promoter_AlaAT_ZM_c30.231	GLUTEBOX1OSGT2	1.9533e-04	------GACTCA------	TGAAGTGACTCATGATAT
promoter_AlaAT_ZM_c30.231	GLUTEBOX1OSGT3	1.9533e-04	------GACTCA-------	TGAAGTGACTCACTAGATA
promoter_AlaAT_ZM_c30.232	SORLREP3AT	1.4165e-03	-GTATAC--	TGTATATAT
promoter_AlaAT_ZM_c30.233	VSF1PVGRP18	2.2495e-06	-AACGGA--	CAACGGAGC
promoter_AlaAT_ZM_c30.233	MYBCOREATCYCB1	1.6069e-04	TCCGTT	-CCGTT
promoter_AlaAT_ZM_c30.233	MSACRCYM	1.1357e-03	-AACGGA--	CAACGGTCT
promoter_AlaAT_ZM_c30.233	GARE2OSREP1	2.9806e-03	TCCGTT-	TACGTTA
promoter_AlaAT_ZM_c30.233	GARE1OSREP1	3.0818e-03	TCCGTT-	TCTGTTA
promoter_AlaAT_ZM_c30.234	27BPDRCONSENSUSPS25S	5.3479e-05	------------------TGCGTT---	TCCGCCWCTTGTATTCGTTGCGTTGMA
promoter_AlaAT_ZM_c30.234	GCAACREPEATZMZEIN	8.5224e-05	--TGCGTT--	GTTGCGTTGC
promoter_AlaAT_ZM_c30.234	SEF3MOTIFGM	1.0266e-03	AACGCA	AACCCA
promoter_AlaAT_ZM_c30.234	VSF1PVGRP18	1.3296e-03	-AACGCA--	CAACGGAGC
promoter_AlaAT_ZM_c30.234	GARE2OSREP1	3.1418e-03	TGCGTT-	TACGTTA
promoter_AlaAT_ZM_c30.235	AAGACGTAGATACL12	1.5444e-03	CTACCT---	CTACGTCTT
promoter_AlaAT_ZM_c30.235	INTRONUPPER	1.8706e-03	--CTACCT-	ACTTACCTK
promoter_AlaAT_ZM_c30.235	HBOXPVCHS15	2.2835e-03	-------------AGGTAG-	TNNNNAGNNNNNNNGGTAGG
promoter_AlaAT_ZM_c30.235	ACIPVPAL2	4.2343e-03	-CTACCT---	CCCACCTACC
promoter_AlaAT_ZM_c30.235	O2F2BE2S1	4.2343e-03	-CTACCT---	GCCACCTCAT
promoter_AlaAT_ZM_c30.236	TBOXATGAPB	1.1008e-03	CGAAGT	CAAAGT
promoter_AlaAT_ZM_c30.236	AMMORESIVDCRNIA1	3.2773e-03	CGAAGT-	CGAACTT
promoter_AlaAT_ZM_c30.236	O2F1BE2S1	4.3222e-03	-CGAAGT---	TCGACGTGGA
promoter_AlaAT_ZM_c30.236	ELRENTCHN50	5.9633e-03	-----CGAAGT-	GGTCANNNAGTC
promoter_AlaAT_ZM_c30.236	CGACGOSAMY3	7.3565e-03	ACTTCG	-CGTCG
promoter_AlaAT_ZM_c30.237	TELOBOXATEEF1AA1	1.8950e-03	-TAGGCT--	TTAGGGTTT
promoter_AlaAT_ZM_c30.237	ACIIIPVPAL2	2.0900e-03	--TAGGCT-	GTTAGGTTC
promoter_AlaAT_ZM_c30.237	SITEIIATCYTC	2.0992e-03	AGCCTA	RGCCCA
promoter_AlaAT_ZM_c30.237	CIACADIANLELHC	5.3915e-03	--TAGGCT--	GATNNNNTTG
promoter_AlaAT_ZM_c30.237	WINPSTPIIIK	7.1660e-03	---TAGGCT-	ACTTACGCTT
promoter_AlaAT_ZM_c30.238	-284MOTIFZMSBE1	7.3915e-05	-------CGATTG-----------------	TCTGGGCCGATTGGCCTTTGGGCTTGCACG
promoter_AlaAT_ZM_c30.238	OCETYPEIIINTHISTONE	3.4832e-04	CGATTG------------------------	SGATTGGTNNNNNNNNNNNNNNCGCGGATC
promoter_AlaAT_ZM_c30.238	ARR1AT	5.8156e-04	CGATTG	NGATT-
promoter_AlaAT_ZM_c30.238	CAATBOX2	1.1935e-03	CGATTG---	AGATTGGCC
promoter_AlaAT_ZM_c30.238	CIACADIANLELHC	1.9173e-03	----CGATTG	GATNNNNTTG
promoter_AlaAT_ZM_c30.239	BOXC'PSAS1	2.2984e-04	-----GTACAC-------	TCCCGGTACACACTTCTT
promoter_AlaAT_ZM_c30.239	GLUTEBOX2OSGT3	8.7297e-04	----GTACAC-----	TAAGGTACACAAAAG
promoter_AlaAT_ZM_c30.239	GLUTEBOX2OSGT2	9.8933e-04	--GTACAC---	TGGTACACGGA
promoter_AlaAT_ZM_c30.239	GLUTECOREOS	9.8933e-04	GTACAC-----	GTACACGAAAG
promoter_AlaAT_ZM_c30.239	CANBNNAPA	6.3098e-03	GTGTAC-	GTGTTNG
promoter_AlaAT_ZM_c30.240	DREDR1ATRD29AB	1.9565e-06	ATGTCG---	ATGTCGGTA
promoter_AlaAT_ZM_c30.240	GRAZMRAB28	1.8172e-03	--CGACAT-	GGCGGCATG
promoter_AlaAT_ZM_c30.240	O2F1BE2S1	3.9008e-03	-CGACAT---	TCGACGTGGA
promoter_AlaAT_ZM_c30.240	B2GMAUX28	5.6491e-03	---CGACAT-	TGACGACAAG
promoter_AlaAT_ZM_c30.240	CGACGOSAMY3	6.2734e-03	ATGTCG	-CGTCG
promoter_AlaAT_ZM_c30.241	SITEIIATCYTC	3.1972e-04	TGCCCA	RGCCCA
promoter_AlaAT_ZM_c30.241	GCBP2ZMGAPC4	7.3231e-04	--TGCCCA-	CGGGCCCAC
promoter_AlaAT_ZM_c30.241	SITEIIAOSPCNA	7.3231e-04	---TGCCCA	ACGGGCCCA
promoter_AlaAT_ZM_c30.241	UP1ATMSD	7.3231e-04	---TGGGCA	WWWTGGGCC
promoter_AlaAT_ZM_c30.241	SORLIP2AT	7.7032e-03	TGCCCA	GGCCC-
promoter_AlaAT_ZM_c30.242	GLMHVCHORD	1.7700e-05	---AGTCAC	ATGASTCAY
promoter_AlaAT_ZM_c30.242	WBOXHVISO1	1.3022e-04	AGTCAC	AGTCA-
promoter_AlaAT_ZM_c30.242	GLUTEBOX1OSGT2	2.0366e-04	--------AGTCAC----	ATATCATGAGTCACTTCA
promoter_AlaAT_ZM_c30.242	GLUTEBOX1OSGT3	2.0366e-04	---------AGTCAC----	TATCTAGTGAGTCACTTCA
promoter_AlaAT_ZM_c30.242	WBOXNTERF3	3.1500e-04	AGTCAC	RGTCA-
promoter_AlaAT_ZM_c30.243	IDRSZMFER1	2.4855e-04	--------CTCGTG	GTGGMGGSCTCGTG
promoter_AlaAT_ZM_c30.243	DPBFCOREDCDC3	3.2213e-04	CTCGTG-	CNNGTGT
promoter_AlaAT_ZM_c30.243	CCTCGTGTCTCGMGH3	1.0133e-03	----CACGAG-	GAGACACGAGG
promoter_AlaAT_ZM_c30.243	GBOXLERBCS	1.2456e-03	--CTCGTG-	GCCACGTGK
promoter_AlaAT_ZM_c30.243	CACGTGMOTIF	1.7532e-03	CTCGTG	CACGTG
promoter_AlaAT_ZM_c30.244	WBOXNTERF3	3.4292e-04	CGGTCA	-RGTCA
promoter_AlaAT_ZM_c30.244	MSACRCYM	9.3687e-04	---CGGTCA	CAACGGTCT
promoter_AlaAT_ZM_c30.244	GT2OSPHYA	1.6341e-03	--TGACCG-	AATTACCGC
promoter_AlaAT_ZM_c30.244	QELEMENTZMZM13	1.8926e-03	TGACCG	TGACCT
promoter_AlaAT_ZM_c30.244	ELRECOREPCRP1	4.4316e-03	CGGTCA-	-GGTCAA
promoter_AlaAT_ZM_c30.245	E2FAT	1.3524e-04	--CGGGAT-	GGCGGGARA
promoter_AlaAT_ZM_c30.245	GRAZMRAB28	1.7941e-03	--CGGGAT-	GGCGGCATG
promoter_AlaAT_ZM_c30.245	E2F1OSPCNA	7.3484e-03	-ATCCCG-	TTTCCCGC
promoter_AlaAT_ZM_c30.245	E2FANTRNR	7.3484e-03	-CGGGAT-	GCGGGAAA
promoter_AlaAT_ZM_c30.245	TE2F2NTPCNA	7.3484e-03	-CGGGAT-	GCGGGAAT
promoter_AlaAT_ZM_c30.246	ACIPVPAL2	1.1717e-04	-GTAGGT---	GGTAGGTGGG
promoter_AlaAT_ZM_c30.246	BOXLCOREDCPAL	1.6189e-04	ACCTAC-	ACCWWCC
promoter_AlaAT_ZM_c30.246	SRENTTTO1	1.8096e-04	-----ACCTAC--	ATCTCACCTACCA
promoter_AlaAT_ZM_c30.246	L1DCPAL1	2.2993e-04	--GTAGGT----	GGGTAGGTGAAT
promoter_AlaAT_ZM_c30.246	MREATCHS	2.2993e-04	--GTAGGT----	TGGTAGGTTAGA
promoter_AlaAT_ZM_c30.247	LS7ATPR1	6.4176e-03	-CTCTGA---	TCTATGACGT
promoter_AlaAT_ZM_c30.247	ELRENTCHN50	7.8544e-03	----CTCTGA--	GACTNNNTGACC
promoter_AlaAT_ZM_c30.247	NODCON2GM	8.8832e-03	TCAGAG	-AAGAG
promoter_AlaAT_ZM_c30.247	OSE2ROOTNODULE	8.8832e-03	TCAGAG	-AAGAG
promoter_AlaAT_ZM_c30.248	BOXBPSAS1	2.0971e-04	---CGGTGT-----	AAACGGTGTCGTTT
promoter_AlaAT_ZM_c30.248	DPBFCOREDCDC3	4.5529e-04	-CGGTGT	CNNGTGT
promoter_AlaAT_ZM_c30.248	ABRECE1HVA22	5.6405e-04	-CGGTGT--	CCGGTGGCA
promoter_AlaAT_ZM_c30.248	MSACRCYM	1.7225e-03	---CGGTGT	CAACGGTCT
promoter_AlaAT_ZM_c30.248	SP8BFIBSP8AIB	8.1128e-03	-ACACCG-	TACACAGT
promoter_AlaAT_ZM_c30.249	CAATBOX2	1.0390e-03	--ATTGCC-	AGATTGGCC
promoter_AlaAT_ZM_c30.249	E2FCONSENSUS	1.8448e-03	ATTGCC--	WTTSSCSS
promoter_AlaAT_ZM_c30.249	GT1CONSENSUS	2.1145e-03	ATTGCC	WTTWYC
promoter_AlaAT_ZM_c30.249	GT2OSPHYA	2.4480e-03	-ATTGCC--	AATTACCGC
promoter_AlaAT_ZM_c30.249	JASE1ATOPR1	4.7489e-03	---ATTGCC-	TTCATTGACG
promoter_AlaAT_ZM_c30.251	ANAERO5CONSENSUS	9.5807e-04	-ACAGGT--	AACAGGGAA
promoter_AlaAT_ZM_c30.251	GADOWNAT	2.3145e-03	-ACAGGT	GACACGT
promoter_AlaAT_ZM_c30.251	QARBNEXTA	2.3145e-03	ACAGGT-	ACACGTT
promoter_AlaAT_ZM_c30.251	GBOXLERBCS	2.7278e-03	ACAGGT---	MCACGTGGC
promoter_AlaAT_ZM_c30.251	RAV1BAT	4.5602e-03	ACAGGT-	-CAGGTG
promoter_AlaAT_ZM_c30.252	CELLCYCLESC	2.4517e-04	-TTTCGT-	TTTTCGTG
promoter_AlaAT_ZM_c30.252	GLUTECOREOS	1.2323e-03	-TTTCGT----	CTTTCGTGTAC
promoter_AlaAT_ZM_c30.252	AS1LIKECSHPRA	1.2639e-03	----TTTCGT-----	GCATTTTCGTCATTT
promoter_AlaAT_ZM_c30.252	ANAERO4CONSENSUS	2.8913e-03	--ACGAAA-	TTGCNAAAC
promoter_AlaAT_ZM_c30.252	LTRE1HVBLT49	3.0511e-03	TTTCGT	TTTCGG
promoter_AlaAT_ZM_c30.254	SORLIP3AT	5.8342e-04	-CGCTTG--	TCACTTGAG
promoter_AlaAT_ZM_c30.254	CIACADIANLELHC	1.8551e-03	----CGCTTG	GATNNNNTTG
promoter_AlaAT_ZM_c30.254	27BPDRCONSENSUSPS25S	3.9247e-03	----------------CAAGCG-----	TKCAACGCAACGAATACAAGWGGCGGA
promoter_AlaAT_ZM_c30.254	ABREDISTBBNNAPA	3.9290e-03	--CAAGCG--	GACAAGTGGC
promoter_AlaAT_ZM_c30.254	OCSELEMENTAT	5.7353e-03	---------CGCTTG-----	KKRCGTMAKYSCTTRCGTCA
promoter_AlaAT_ZM_c30.255	-300MOTIFZMZEIN	1.7826e-06	-TGACTC--	ATGACTCAY
promoter_AlaAT_ZM_c30.255	GLMHVCHORD	6.1319e-06	--GAGTCA-	ATGASTCAY
promoter_AlaAT_ZM_c30.255	GCN4OSGLUB1	3.9527e-05	TGACTC-	TGACTCA
promoter_AlaAT_ZM_c30.255	WBOXHVISO1	1.3978e-04	GAGTCA	-AGTCA
promoter_AlaAT_ZM_c30.255	GLUTEBOX1OSGT2	2.1824e-04	-----TGACTC-------	TGAAGTGACTCATGATAT
promoter_AlaAT_ZM_c30.256	AGCBOXNPGLB	3.6139e-03	-GCGACT	GGCGGCT
promoter_AlaAT_ZM_c30.256	GLMHVCHORD	4.6981e-03	---AGTCGC	ATGASTCAY
promoter_AlaAT_ZM_c30.256	ABREDISTBBNNAPA	5.8654e-03	----AGTCGC	GACAAGTGGC
promoter_AlaAT_ZM_c30.256	SURECOREATSULTR11	6.2746e-03	AGTCGC	-GTCTC
promoter_AlaAT_ZM_c30.256	CGACGOSAMY3	6.7769e-03	AGTCGC	CGTCG-
promoter_AlaAT_ZM_c30.258	SITEIIBOSPCNA	1.0727e-03	---GGACTA	GTGGGACCA
promoter_AlaAT_ZM_c30.258	D4GMAUX28	1.1746e-03	---GGACTA	ACAGCACTA
promoter_AlaAT_ZM_c30.258	WBOXHVISO1	8.8545e-03	TAGTCC	-AGTCA
promoter_AspAT_ZM_c30.4	MSACRCYM	5.5859e-08	CAACNGNC-	CAACGGTCT
promoter_AspAT_ZM_c30.4	VSF1PVGRP18	2.5308e-06	CAACNGNC-	CAACGGAGC
promoter_AspAT_ZM_c30.4	MYBCORE	2.3026e-04	CAACNGNC	YAACNG--
promoter_AspAT_ZM_c30.4	NONAMERMOTIFTAH3H4	3.7148e-04	CAACNGNC-	CATCCAACG
promoter_AspAT_ZM_c30.4	ARECOREZMGAPC4	4.2009e-04	--CAACNGNC	AGCAACGGTC
promoter_AspAT_ZM_c30.9	RAV1AAT	7.0690e-03	NNNNNNGTTNR	-----TGTTG-
promoter_AspAT_ZM_c30.15	CACGTGMOTIF	1.4500e-04	NNSACGTGNN	--CACGTG--
promoter_AspAT_ZM_c30.15	T/GBOXATPIN2	2.0177e-03	NNSACGTGNN	--AACGTG--
promoter_AspAT_ZM_c30.15	IRO2OS	2.7852e-03	NNSACGTGNN	-CCACGTG--
promoter_AspAT_ZM_c30.15	EBOXBNNAPA	4.4367e-03	NNSACGTGNN	--CANNTG--
promoter_AspAT_ZM_c30.15	MYCCONSENSUSAT	4.4367e-03	NNSACGTGNN	--CANNTG--
promoter_AspAT_ZM_c30.16	GBOXLERBCS	2.9011e-05	NNCACGTGNN	-MCACGTGGC
promoter_AspAT_ZM_c30.16	IRO2OS	3.4034e-05	NNCACGTGNN	-CCACGTG--
promoter_AspAT_ZM_c30.16	CACGTGMOTIF	1.3619e-04	NNCACGTGNN	--CACGTG--
promoter_AspAT_ZM_c30.16	ABRERATCAL	1.4453e-04	NNCACGTGNN	-NCRCGTK--
promoter_AspAT_ZM_c30.16	AUXRETGA2GMGH3	5.4014e-04	NNCACGTGNN	GCCACGTCA-
promoter_AspAT_ZM_c30.22	SEF1MOTIF	3.8425e-11	TATAWATA-	WWTAAATAT
promoter_AspAT_ZM_c30.22	SORLREP3AT	5.7850e-08	TATAWATA--	-ATATATACA
promoter_AspAT_ZM_c30.22	TATABOX1	1.0453e-05	-TATWTATA-	GTATTTATAG
promoter_AspAT_ZM_c30.22	C2GMAUX28	3.6670e-05	TATWTATA------------	TATTTATTATTATTATTATT
promoter_AspAT_ZM_c30.22	HDZIP2ATATHB2	5.0517e-05	TATWTATA-	TAATKATTA
promoter_AspAT_ZM_c30.23	-314MOTIFZMSBE1	3.7053e-06	--------TTTWTTTT----	TGCCTTTTTTTATTTTATGT
promoter_AspAT_ZM_c30.23	MARTBOX	9.6095e-06	-TTTWTTTT-	TTWTWTTWTT
promoter_AspAT_ZM_c30.23	SURE1STPAT21	3.3487e-05	-TTTWTTTT	TTTTCTATT
promoter_AspAT_ZM_c30.23	ATRICHPSPETE	3.8891e-05	--TTTWTTTT---------------------	GATTTTTTTTAGTAAATAATACTAGTATATT
promoter_AspAT_ZM_c30.23	ELEMENT1GMLBC3	1.1550e-04	---AAAAWAAA-------------	TATAAAATAAAATATTAATATATC
promoter_AspAT_ZM_c30.24	GCCCORE	5.3987e-04	GNCGNCG	GGCGGC-
promoter_AspAT_ZM_c30.24	JASE2ATOPR1	9.1094e-04	--GNCGNCG----	TTGACGACGTATG
promoter_AspAT_ZM_c30.24	GRAZMRAB28	1.0459e-03	GNCGNCG--	GGCGGCATG
promoter_AspAT_ZM_c30.24	ACGTCBOX	1.3745e-03	CGNCGNC	-GACGTC
promoter_AspAT_ZM_c30.24	HEXAMERATH4	1.5735e-03	CGNCGNC	CGACGG-
promoter_AspAT_ZM_c30.25	SORLREP3AT	1.0086e-08	WTATATA--	ATATATACA
promoter_AspAT_ZM_c30.25	SEF1MOTIF	1.1407e-05	-WTATATA-	WWTAAATAT
promoter_AspAT_ZM_c30.25	5256BOXLELAT5256	8.6783e-05	TATATAW-----	TATATAACCACA
promoter_AspAT_ZM_c30.25	D2GMAUX28	8.6783e-05	---TATATAW--	ATTTATATAAAT
promoter_AspAT_ZM_c30.25	TATAPVTRNALEU	1.2532e-04	TATATAW-	TATATAAA
promoter_AspAT_ZM_c30.26	SURE1STPAT21	2.8391e-06	WTTTNTTT-	TTTTCTATT
promoter_AspAT_ZM_c30.26	-314MOTIFZMSBE1	1.2052e-05	-------WTTTNTTT-----	TGCCTTTTTTTATTTTATGT
promoter_AspAT_ZM_c30.26	3AF1BOXPSRBCS3	1.2052e-05	-----WTTTNTTT--------	AATGTTTTTATTTATCTATTT
promoter_AspAT_ZM_c30.26	MARTBOX	5.8452e-05	--AAANAAAW	AAWAAWAWAA
promoter_AspAT_ZM_c30.26	ATRICHPSPETE	1.9632e-04	--WTTTNTTT---------------------	GATTTTTTTTAGTAAATAATACTAGTATATT
promoter_AspAT_ZM_c30.27	TCA1MOTIF	1.6081e-03	TCCTCNYC--	TCATCTTCTT
promoter_AspAT_ZM_c30.27	SORLREP4AT	5.2860e-03	GRNGAGGA-	AATTAGGAG
promoter_AspAT_ZM_c30.27	ABRECE3ZMRAB28	5.7756e-03	GRNGAGGA----	GAGGAGGCGCGT
promoter_AspAT_ZM_c30.27	ABREBZMRAB28	6.0469e-03	--GRNGAGGA	GAGACGTGGA
promoter_AspAT_ZM_c30.27	O2F1BE2S1	6.0469e-03	--GRNGAGGA	TCGACGTGGA
promoter_AspAT_ZM_c30.29	CTRMCAMV35S	1.5342e-11	RGAGRGAG-	AGAGAGAGA
promoter_AspAT_ZM_c30.29	GAGAGMGSA1	6.7007e-06	-CTCYCTCY---------	TCTCTCTCTCTCTCTCTC
promoter_AspAT_ZM_c30.29	E2FAT	1.6064e-05	RGAGRGAG-	GGCGGGARA
promoter_AspAT_ZM_c30.29	SORLIP5AT	1.0892e-03	CTCYCTCY	CTCACTC-
promoter_AspAT_ZM_c30.29	GAGA8HVBKN3	1.1404e-03	-CTCYCTCY-------	TCTCTCTCTCTCTCTC
promoter_AspAT_ZM_c30.31	IDRSZMFER1	3.0625e-05	GTGGNGG-------	GTGGMGGSCTCGTG
promoter_AspAT_ZM_c30.31	POLLEN2LELAT52	1.4960e-04	-GTGGNGG-	TATGGTGGA
promoter_AspAT_ZM_c30.31	ABRE2HVA1	2.9770e-04	CCNCCAC-----	CCGCCACGTAGG
promoter_AspAT_ZM_c30.31	UPRMOTIFIIAT	3.3826e-04	-GTGGNGG-----------	CGTGGNNNNNNNNNNNNGG
promoter_AspAT_ZM_c30.31	O2F2BE2S1	4.5654e-03	--GTGGNGG-	ATGAGGTGGC
promoter_AspAT_ZM_c30.33	CTRMCAMV35S	2.0432e-08	AGAKAKA--	AGAGAGAGA
promoter_AspAT_ZM_c30.33	GAGAGMGSA1	7.7420e-06	TMTMTCT-----------	TCTCTCTCTCTCTCTCTC
promoter_AspAT_ZM_c30.33	GLUTEBP2OS	6.5056e-05	---TMTMTCT---------	ACTTATATCTATTGAGCAT
promoter_AspAT_ZM_c30.33	NONAMERATH4	5.7393e-04	--TMTMTCT	CGTCGATCT
promoter_AspAT_ZM_c30.33	GAGA8HVBKN3	5.9561e-04	TMTMTCT---------	TCTCTCTCTCTCTCTC
promoter_AspAT_ZM_c30.34	SORLREP3AT	1.5943e-05	WTATATK--	ATATATACA
promoter_AspAT_ZM_c30.34	SURE1STPAT21	2.6260e-04	--WTATATK	TTTTCTATT
promoter_AspAT_ZM_c30.34	EVENINGAT	4.3109e-04	WTATATK--	AGATATTTT
promoter_AspAT_ZM_c30.34	S2FSORPL21	4.3109e-04	MATATAW--	AATGTATGG
promoter_AspAT_ZM_c30.34	MARTBOX	6.4457e-04	WTATATK---	TTWTWTTWTT
promoter_AspAT_ZM_c30.35	AACACOREOSGLUB1	3.3699e-04	TGTTTGNT	-GTTTGTT
promoter_AspAT_ZM_c30.35	ACIIIPVPAL2	4.8439e-04	--ANCAAACA	GAACCTAAC-
promoter_AspAT_ZM_c30.35	S2FSORPL21	4.8439e-04	--TGTTTGNT	AATGTATGG-
promoter_AspAT_ZM_c30.35	NONAMERMOTIFTAH3H4	1.4318e-03	-ANCAAACA	CATCCAACG
promoter_AspAT_ZM_c30.35	SORLREP2AT	1.4318e-03	ANCAAACA-	ATAAAACGT
promoter_AspAT_ZM_c30.36	ACIIIPVPAL2	1.1686e-06	-AAMCAAAY	GAACCTAAC
promoter_AspAT_ZM_c30.36	ANAERO1CONSENSUS	1.3333e-04	RTTTGKTT	-TTTGTTT
promoter_AspAT_ZM_c30.36	AACACOREOSGLUB1	2.8838e-04	RTTTGKTT	GTTTGTT-
promoter_AspAT_ZM_c30.36	REALPHALGLHCB21	5.6047e-04	RTTTGKTT	--TTGGTT
promoter_AspAT_ZM_c30.36	MYBPLANT	8.3017e-04	AAMCAAAY	MACCWAMC
promoter_AspAT_ZM_c30.37	SEF1MOTIF	3.3083e-11	WAWAAATA-	WWTAAATAT
promoter_AspAT_ZM_c30.37	PE1ASPHYA3	4.7700e-06	TATTTWTW--------------	TATTTTTAACATTTGCTATTTC
promoter_AspAT_ZM_c30.37	C2GMAUX28	9.7098e-06	TATTTWTW------------	TATTTATTATTATTATTATT
promoter_AspAT_ZM_c30.37	HDZIP2ATATHB2	1.6128e-05	TATTTWTW-	TAATKATTA
promoter_AspAT_ZM_c30.37	TATABOX1	1.9872e-05	-TATTTWTW-	GTATTTATAG
promoter_AspAT_ZM_c30.38	OPAQUE2ZMB32	9.6512e-05	---CATCMTC	CCAYRTCATC
promoter_AspAT_ZM_c30.38	SARECAMV	1.0104e-04	-----------GAKGATG---	CTGACGTAAGGGATGACGCAC
promoter_AspAT_ZM_c30.38	UPRE2AT	2.0537e-04	GAKGATG---	GATGACGTGG
promoter_AspAT_ZM_c30.38	SORLIP4AT	2.7647e-04	-GAKGATG-	GTATGATGG
promoter_AspAT_ZM_c30.38	TCA1MOTIF	6.5379e-04	-CATCMTC--	TCATCTTCTT
promoter_AspAT_ZM_c30.39	TL1ATSAR	7.4313e-04	--CTTCTYC--	TTCTTCTTCAG
promoter_AspAT_ZM_c30.39	TCA1MOTIF	5.4128e-03	-CTTCTYC--	TCATCTTCTT
promoter_AspAT_ZM_c30.39	CEREGLUBOX3PSLEGA	8.5775e-03	-CTTCTYC-	ACTTTTACA
promoter_AspAT_ZM_c30.39	RGATAOS	8.6741e-03	---CTTCTYC	TATCTTCTG-
promoter_AspAT_ZM_c30.41	WARBNEXTA	5.4566e-07	-----TTYTATA--------	ACACGTTTTATAACACGTAC
promoter_AspAT_ZM_c30.41	CEREGLUBOX3PSLEGA	4.5517e-05	--TTYTATA	ACTTTTACA
promoter_AspAT_ZM_c30.41	SURE1STPAT21	4.5517e-05	TTYTATA--	TTTTCTATT
promoter_AspAT_ZM_c30.41	SORLREP2AT	4.6302e-05	---TTYTATA	ACGTTTTAT-
promoter_AspAT_ZM_c30.41	BOXIINTPATPB	1.6904e-04	TTYTATA	TTCTAT-
promoter_AspAT_ZM_c30.46	EVENINGAT	1.7114e-09	--MTATTTT	AGATATTTT
promoter_AspAT_ZM_c30.46	LREBOX3PSRBCS3	2.1749e-05	-------AAAATAK-	GATAGTGAAAATAGT
promoter_AspAT_ZM_c30.46	SEF1MOTIF	5.9493e-05	--AAAATAK	WWTAAATAT
promoter_AspAT_ZM_c30.46	AT1BOX	9.7497e-05	----AAAATAK-	AATAAAAATATT
promoter_AspAT_ZM_c30.46	LECPLEACS2	1.3768e-04	MTATTTT-	ATATTTTA
promoter_AspAT_ZM_c30.48	O2F2BE2S1	2.2541e-04	--GAGGNGG-	ATGAGGTGGC
promoter_AspAT_ZM_c30.48	ABRECE3ZMRAB28	3.8414e-04	GAGGNGG-----	GAGGAGGCGCGT
promoter_AspAT_ZM_c30.48	AUXRETGA2GMGH3	2.1494e-03	-CCNCCTC-	GCCACGTCA
promoter_AspAT_ZM_c30.48	27BPDRCONSENSUSPS25S	2.6194e-03	-------------------GAGGNGG-	TKCAACGCAACGAATACAAGWGGCGGA
promoter_AspAT_ZM_c30.48	IDRSZMFER1	7.9947e-03	GAGGNGG-------	GTGGMGGSCTCGTG
promoter_AspAT_ZM_c30.50	NONAMERMOTIFTAH3H4	1.2070e-04	-GNTGGAG-	CGTTGGATG
promoter_AspAT_ZM_c30.50	L4DCPAL1	1.5621e-04	--GNTGGAG---	TGGTTGGAGATT
promoter_AspAT_ZM_c30.50	ELRE1PCPAL1	2.2989e-04	----------GNTGGAG	GAAGGGGTTTGTTGGAG
promoter_AspAT_ZM_c30.50	POLLEN2LELAT52	2.5791e-04	---GNTGGAG	TATGGTGGA-
promoter_AspAT_ZM_c30.50	E2FAT	1.3107e-03	-GNTGGAG-	GGCGGGARA
promoter_AspAT_ZM_c30.51	SORLREP2AT	2.4330e-07	-TGTTTTNT	ACGTTTTAT
promoter_AspAT_ZM_c30.51	MARTBOX	5.4768e-04	-ANAAAACA-	AAWAAWAWAA
promoter_AspAT_ZM_c30.51	SURE1STPAT21	9.6750e-04	TGTTTTNT-	TTTTCTATT
promoter_AspAT_ZM_c30.51	RGATAOS	1.3783e-03	TGTTTTNT-	TATCTTCTG
promoter_AspAT_ZM_c30.51	SEF1MOTIF	2.7337e-03	ANAAAACA-	WWTAAATAT
promoter_AspAT_ZM_c30.53	RAV1AAT	3.2641e-03	GTTGTNG	--TGTTG
promoter_AspAT_ZM_c30.53	B2GMAUX28	7.8692e-03	---CNACAAC	TGACGACAAG
promoter_AspAT_ZM_c30.53	ANAEROBICCISZMGAPC4	9.5236e-03	-------GTTGTNG------	CTGGACCGTTGCTGGTTTCG
promoter_AspAT_ZM_c30.55	COREOS	1.0936e-04	----TANAATTT----------------	TAWATAAAAKTTTTATWTAYRWATTMTT
promoter_AspAT_ZM_c30.55	ATHB6COREAT	3.5093e-04	TANAATTT-	TAATAATTG
promoter_AspAT_ZM_c30.55	SORLREP2AT	3.5093e-04	AAATTNTA-	ACGTTTTAT
promoter_AspAT_ZM_c30.55	CEREGLUBOX3PSLEGA	3.5591e-04	AAATTNTA--	-ACTTTTACA
promoter_AspAT_ZM_c30.55	EVENINGAT	3.5591e-04	--AAATTNTA	AGATATTTT-
promoter_AspAT_ZM_c30.56	E2FAT	9.6083e-04	-CTCNTGC-	TYTCCCGCC
promoter_AspAT_ZM_c30.56	RHERPATEXPA7	3.1389e-03	CTCNTGC	-WCGTGM
promoter_AspAT_ZM_c30.56	NODCON2GM	3.8197e-03	GCANGAG	--AAGAG
promoter_AspAT_ZM_c30.56	OSE2ROOTNODULE	3.8197e-03	GCANGAG	--AAGAG
promoter_AspAT_ZM_c30.56	ABRE2HVA22	7.5567e-03	--CTCNTGC-	GACACGTGCG
promoter_AspAT_ZM_c30.58	CTRMCAMV35S	1.2247e-04	CYTCTCT--	TCTCTCTCT
promoter_AspAT_ZM_c30.59	SORLREP3AT	1.1240e-04	ACAYATA--	ATATATACA
promoter_AspAT_ZM_c30.59	ACEATCHS	3.2766e-03	--TATRTGT-	TCTACGTGTC
promoter_AspAT_ZM_c30.59	MARARS	5.5331e-03	-ACAYATA---	WAAAYATAAAW
promoter_AspAT_ZM_c30.59	ABREMOTIFAOSOSEM	7.3995e-03	-ACAYATA	GACACGTA
promoter_AspAT_ZM_c30.59	ACGTABREMOTIFAOSOSEM	7.3995e-03	-ACAYATA	GACACGTA
promoter_AspAT_ZM_c30.60	NONAMERMOTIFTAH3H4	4.3272e-07	CAACCACC-	CATCCAACG
promoter_AspAT_ZM_c30.60	PROXBBNNAPA	5.2994e-04	GGTGGTTG	GGTGTTTG
promoter_AspAT_ZM_c30.60	REALPHALGLHCB21	8.1749e-04	CAACCACC	-AACCAA-
promoter_AspAT_ZM_c30.60	PALBOXPPC	9.0460e-04	GGTGGTTG------	GKKGKTKGKKRRAR
promoter_AspAT_ZM_c30.60	ACIIPVPAL2	1.9502e-03	GGTGGTTG----	GGGGGTTGGTGG
promoter_AspAT_ZM_c30.61	RE1ASPHYA3	8.3600e-04	CCGNGCC----	CCGCGCCCATG
promoter_AspAT_ZM_c30.61	PE3ASPHYA3	1.1119e-03	---GGCNCGG---------------------	ACCGGCGCGGATGGGAGAGCCATGGGAGCTG
promoter_AspAT_ZM_c30.61	AMMORESVDCRNIA1	2.2294e-03	-CCGNGCC-	CCCGGGGCC
promoter_AspAT_ZM_c30.61	SITEIIAOSPCNA	2.2294e-03	CCGNGCC--	ACGGGCCCA
promoter_AspAT_ZM_c30.61	GCBP2ZMGAPC4	2.2585e-03	CCGNGCC---	-CGGGCCCAC
promoter_AspAT_ZM_c30.67	SE2PVGRP1	1.2928e-03	----------GCTAGCTA------	ATACAAATACACTAGCTACNNNAA
promoter_AspAT_ZM_c30.69	23BPUASNSCYCB1	3.4860e-05	---------GTKTKGT-------	GATGTTACCGTTTGGTAAATAAA
promoter_AspAT_ZM_c30.69	LREBOX2PSRBCS3	1.7958e-04	-------ACMAMAC-	CATATTAACCACACA
promoter_AspAT_ZM_c30.69	SORLREP2AT	4.4479e-04	ACMAMAC--	ATAAAACGT
promoter_AspAT_ZM_c30.69	D4GMAUX28	4.7274e-04	ACMAMAC--	ACAGCACTA
promoter_AspAT_ZM_c30.69	RBCSBOX2PS	5.0841e-04	-------ACMAMAC	CATATTAACCACAC
promoter_AspAT_ZM_c30.70	NONAMERATH4	3.4726e-03	--TTGYTCT	CGTCGATCT
promoter_AspAT_ZM_c30.70	GAREHVAMY1	7.4897e-03	-----AGARCAA---------	GGCCGATAACAAACTCCGGCC
promoter_AspAT_ZM_c30.70	TL1ATSAR	9.7114e-03	TTGYTCT----	TTCTTCTTCAG
promoter_AspAT_ZM_c30.71	CTRMCAMV35S	9.5861e-07	-TAGAGANA	AGAGAGAGA
promoter_AspAT_ZM_c30.71	SURE1STPAT21	7.1133e-04	-TNTCTCTA	TTTTCTATT
promoter_AspAT_ZM_c30.71	ARFAT	3.2319e-03	TAGAGANA	--GAGACA
promoter_AspAT_ZM_c30.71	POLLEN1LELAT52	3.5831e-03	TNTCTCTA	TTTCT---
promoter_AspAT_ZM_c30.71	GLUTEBP2OS	3.9324e-03	---TNTCTCTA--------	ACTTATATCTATTGAGCAT
promoter_AspAT_ZM_c30.73	CTRMCAMV35S	9.4976e-05	-GAGRAAG-	AGAGAGAGA
promoter_AspAT_ZM_c30.73	POLLEN1LELAT52	3.3341e-03	CTTYCTC	-TTTCT-
promoter_AspAT_ZM_c30.73	GAGAGMGSA1	9.8058e-03	-CTTYCTC----------	TCTCTCTCTCTCTCTCTC
promoter_AspAT_ZM_c30.74	-314MOTIFZMSBE1	8.9385e-06	------------TTTKWTGT	TGCCTTTTTTTATTTTATGT
promoter_AspAT_ZM_c30.74	SURE1STPAT21	6.2661e-05	TTTKWTGT-	TTTTCTATT
promoter_AspAT_ZM_c30.74	GLUTEBOX2OSGT3	7.1151e-04	------ACAWMAAA-	TAAGGTACACAAAAG
promoter_AspAT_ZM_c30.74	MARTBOX	1.0664e-03	-ACAWMAAA-	AAWAAWAWAA
promoter_AspAT_ZM_c30.74	XYLAT	1.4153e-03	TTTKWTGT	TTCTTTGT
promoter_AspAT_ZM_c30.75	14BPATERD1	9.1612e-05	---AYAATTTA---	GTGACAATTTAGTG
promoter_AspAT_ZM_c30.75	ELEMENT2GMLBC3	2.3488e-04	------AYAATTTA--	AAATAAATAATTTAAG
promoter_AspAT_ZM_c30.75	ATHB6COREAT	3.0477e-04	--AYAATTTA	TAATAATTG-
promoter_AspAT_ZM_c30.75	EVENINGAT	3.0477e-04	--AYAATTTA	AGATATTTT-
promoter_AspAT_ZM_c30.75	LECPLEACS2	5.9206e-04	AYAATTTA	ATATTTTA
promoter_AspAT_ZM_c30.78	ESPASGL01	2.0063e-04	-------NACATGT	ACATGATGACATGT
promoter_AspAT_ZM_c30.78	PROLAMINBOX	4.4415e-04	-------NACATGT-	ACCTTTACACATGTG
promoter_AspAT_ZM_c30.78	MYCATERD1	9.0673e-04	NACATGT	CACATG-
promoter_AspAT_ZM_c30.78	MYCATRD22	9.0673e-04	ACATGTN	-CATGTG
promoter_AspAT_ZM_c30.78	ABRE3HVA1	4.0441e-03	-ACATGTN--	GACACGTTGC
promoter_AspAT_ZM_c30.81	GLUTEBOX1OSGT2	1.7630e-06	-----------ATRATAT	TGAAGTGACTCATGATAT
promoter_AspAT_ZM_c30.81	EVENINGAT	8.3838e-05	--ATATYAT	AGATATTTT
promoter_AspAT_ZM_c30.81	OPAQUE2ZMB32	3.5940e-04	--ATATYAT-	CCAYRTCATC
promoter_AspAT_ZM_c30.81	MARTBOX	1.0839e-03	--ATATYAT-	TTWTWTTWTT
promoter_AspAT_ZM_c30.81	IBOXLSCMCUCUMISIN	1.3755e-03	----ATRATAT--	TTTTATCATATCT
promoter_AspAT_ZM_c30.82	EVENINGAT	5.1117e-05	-TAKATTT-	AGATATTTT
promoter_AspAT_ZM_c30.82	SORLREP3AT	5.1117e-05	--TAKATTT	TGTATATAT
promoter_AspAT_ZM_c30.82	SEF1MOTIF	5.1992e-05	---AAATMTA	WWTAAATAT-
promoter_AspAT_ZM_c30.82	23BPZM27KDAZEIN	2.4239e-04	----TAKATTT------------	GTTGTAAATTTACTTTACACGTC
promoter_AspAT_ZM_c30.82	MARTBOX	8.1450e-04	--AAATMTA-	AAWAAWAWAA
promoter_AspAT_ZM_c30.85	RHERPATEXPA7	6.8097e-03	GCTCGNGC	--WCGTGM
promoter_AspAT_ZM_c30.87	SURE1STPAT21	7.0052e-08	TNTTTTAT-	TTTTCTATT
promoter_AspAT_ZM_c30.87	-314MOTIFZMSBE1	3.1161e-07	-----TNTTTTAT-------	TGCCTTTTTTTATTTTATGT
promoter_AspAT_ZM_c30.87	SORLREP2AT	3.7941e-07	-TNTTTTAT	ACGTTTTAT
promoter_AspAT_ZM_c30.87	MARTBOX	1.9651e-05	-ATAAAANA-	AAWAAWAWAA
promoter_AspAT_ZM_c30.87	SEF1MOTIF	5.8188e-05	ATAAAANA-	WWTAAATAT
promoter_AspAT_ZM_c30.93	C2GMAUX28	7.3878e-08	---TTATTAT----------	TATTTATTATTATTATTATT
promoter_AspAT_ZM_c30.93	SURE2STPAT21	1.0707e-05	-TTATTAT-	ATTAGTATT
promoter_AspAT_ZM_c30.93	ATHB6COREAT	1.0906e-05	ATAATAA---	-TAATAATTG
promoter_AspAT_ZM_c30.93	HDZIP2ATATHB2	9.4163e-05	TTATTAT--	TAATKATTA
promoter_AspAT_ZM_c30.93	MARTBOX	3.3316e-04	-ATAATAA--	AAWAAWAWAA
promoter_AspAT_ZM_c30.95	OBF5ATGST6	1.5279e-04	-GAGGTCG------------------	GGAGGTCGTCATCAATGACATAAGAT
promoter_AspAT_ZM_c30.95	O2F2BE2S1	1.9973e-03	--GAGGTCG-	ATGAGGTGGC
promoter_AspAT_ZM_c30.95	ACGTCBOX	6.9738e-03	GAGGTCG	GACGTC-
promoter_AspAT_ZM_c30.95	QELEMENTZMZM13	6.9738e-03	CGACCTC	TGACCT-
promoter_AspAT_ZM_c30.104	INRNTPSADB	2.0465e-04	AAAATGAN	RRANTGAR
promoter_AspAT_ZM_c30.104	RBCSBOX3PS	3.0221e-04	----AAAATGAN	AGTGAAAATGAT
promoter_AspAT_ZM_c30.104	-314MOTIFZMSBE1	2.0967e-03	--------NTCATTTT----	TGCCTTTTTTTATTTTATGT
promoter_AspAT_ZM_c30.104	CARG3ATAP3	2.0967e-03	---NTCATTTT-------	CTTTCCATTTTTAGTAAC
promoter_AspAT_ZM_c30.104	EVENINGAT	2.4580e-03	-NTCATTTT	AGATATTTT
promoter_AspAT_ZM_c30.106	TCA1MOTIF	5.1845e-06	--GAWGATGA	AAGAAGATGA
promoter_AspAT_ZM_c30.106	SORLIP4AT	3.1306e-04	TCATCWTC-	CCATCATAC
promoter_AspAT_ZM_c30.106	RGATAOS	1.0327e-03	TCATCWTC--	-TATCTTCTG
promoter_AspAT_ZM_c30.106	HDZIP2ATATHB2	1.6561e-03	-GAWGATGA	TAATKATTA
promoter_AspAT_ZM_c30.106	OPAQUE2ZMB32	3.0838e-03	--TCATCWTC	CCAYRTCATC
promoter_AspAT_ZM_c30.107	CTRMCAMV35S	1.0314e-04	-GCKAGAG-	AGAGAGAGA
promoter_AspAT_ZM_c30.107	E2FAT	6.9731e-04	-GCKAGAG-	GGCGGGARA
promoter_AspAT_ZM_c30.107	ABFOS	9.0977e-03	---GCKAGAG---------	GATGCTAAAGTAAAGATGC
promoter_AspAT_ZM_c30.109	TCA1MOTIF	6.4525e-06	--GAAGAWGA	AAGAAGATGA
promoter_AspAT_ZM_c30.109	TL1ATSAR	2.5261e-04	-TCWTCTTC--	TTCTTCTTCAG
promoter_AspAT_ZM_c30.109	RGATAOS	3.6992e-04	--TCWTCTTC	TATCTTCTG-
promoter_AspAT_ZM_c30.109	AAGACGTAGATACL12	2.6551e-03	--TCWTCTTC	CTACGTCTT-
promoter_AspAT_ZM_c30.109	RBCSBOX3PS	4.8073e-03	---GAAGAWGA-	AGTGAAAATGAT
promoter_AspAT_ZM_c30.116	NONAMERATH4	1.2714e-04	-GYCGAGC-	CGTCGATCT
promoter_AspAT_ZM_c30.118	ELRE1PCPAL1	1.0289e-04	-----GGTTTGT-----	GAAGGGGTTTGTTGGAG
promoter_AspAT_ZM_c30.118	ACIIPVPAL2	1.7218e-03	---GGTTTGT--	GGGGGTTGGTGG
promoter_AspAT_ZM_c30.118	INTRONUPPER	3.7480e-03	ACAAACC--	ACTTACCTK
promoter_AspAT_ZM_c30.118	PALBOXPPC	4.0053e-03	--GGTTTGT-----	GKKGKTKGKKRRAR
promoter_AspAT_ZM_c30.118	MYBPZM	4.5166e-03	GGTTTGT	GGTWGG-
promoter_AspAT_ZM_c30.122	SORLREP3AT	1.3833e-10	-TATATAC-	ATATATACA
promoter_AspAT_ZM_c30.122	TATABOX1	1.1594e-03	GTATATA---	GTATTTATAG
promoter_AspAT_ZM_c30.122	P1BS	1.3804e-03	-TATATAC	GNATATNC
promoter_AspAT_ZM_c30.122	23BPUASNSCYCB1	1.7503e-03	--------------GTATATA--	GATGTTACCGTTTGGTAAATAAA
promoter_AspAT_ZM_c30.122	TOPOISOM	1.9497e-03	--------TATATAC	CNNATNAATRTWNAC
promoter_AspAT_ZM_c30.125	-314MOTIFZMSBE1	5.8243e-07	----TWTTTTT---------	TGCCTTTTTTTATTTTATGT
promoter_AspAT_ZM_c30.125	PE1ASPHYA3	4.4114e-06	TWTTTTT---------------	TATTTTTAACATTTGCTATTTC
promoter_AspAT_ZM_c30.125	MARTBOX	2.0150e-05	AAAAAWA---	AAWAAWAWAA
promoter_AspAT_ZM_c30.125	EVENINGAT	2.0827e-04	---TWTTTTT	AGATATTTT-
promoter_AspAT_ZM_c30.125	AT1BOX	2.2328e-04	---AAAAAWA--	AATAAAAATATT
promoter_AspAT_ZM_c30.132	RGATAOS	1.0910e-07	TATTTTYT-	TATCTTCTG
promoter_AspAT_ZM_c30.132	SEF1MOTIF	1.1626e-06	ARAAAATA-	WWTAAATAT
promoter_AspAT_ZM_c30.132	MARTBOX	4.7450e-05	-ARAAAATA-	AAWAAWAWAA
promoter_AspAT_ZM_c30.132	-314MOTIFZMSBE1	7.0219e-05	----------TATTTTYT--	TGCCTTTTTTTATTTTATGT
promoter_AspAT_ZM_c30.132	EVENINGAT	9.1284e-05	---TATTTTYT	AGATATTTT--
promoter_AspAT_ZM_c30.134	-314MOTIFZMSBE1	8.0322e-07	-------------TTKATGT	TGCCTTTTTTTATTTTATGT
promoter_AspAT_ZM_c30.134	CARG1ATAP3	8.0322e-07	-------TTKATGT----	TTTTCCATTTATGTAAAC
promoter_AspAT_ZM_c30.134	MEJARELELOX	7.8743e-04	---ACATMAA-------	GATACANNAATNTGATG
promoter_AspAT_ZM_c30.134	MARARS	1.0277e-03	---ACATMAA-	WAAAYATAAAW
promoter_AspAT_ZM_c30.134	TOPOISOM	1.9935e-03	-ACATMAA-------	CNNATNAATRTWNAC
promoter_AspAT_ZM_c30.135	SE2PVGRP1	4.9029e-05	-------------TGWATTTG---	TTNNNGTAGCTAGTGTATTTGTAT
promoter_AspAT_ZM_c30.135	CIACADIANLELHC	5.5663e-04	CAAATWCA--	CAANNNNATC
promoter_AspAT_ZM_c30.135	SORLREP3AT	9.8047e-04	-CAAATWCA	ATATATACA
promoter_AspAT_ZM_c30.135	5659BOXLELAT5659	1.1605e-03	---CAAATWCA	TCACAAWTTC-
promoter_AspAT_ZM_c30.140	3AF1BOXPSRBCS3	2.9094e-07	--------------TCTATTT	AATGTTTTTATTTATCTATTT
promoter_AspAT_ZM_c30.140	SURE1STPAT21	2.9404e-05	---TCTATTT	TTTTCTATT-
promoter_AspAT_ZM_c30.140	SORLREP3AT	4.3265e-04	AAATAGA--	ATATATACA
promoter_AspAT_ZM_c30.140	AGL2ATCONSENSUS	2.1555e-03	---TCTATTT--------	NTWWCYAWWWWTGGNWNN
promoter_AspAT_ZM_c30.140	-314MOTIFZMSBE1	3.8864e-03	--------TCTATTT-----	TGCCTTTTTTTATTTTATGT
promoter_AspAT_ZM_c30.141	BOXIINTPATPB	4.4857e-03	TRCTATAT	TTCTAT--
promoter_AspAT_ZM_c30.141	PE1ASPHYA3	4.9657e-03	-------------TRCTATAT-	TATTTTTAACATTTGCTATTTC
promoter_AspAT_ZM_c30.141	ANAERO4CONSENSUS	6.0408e-03	-TRCTATAT	TTGCNAAAC
promoter_AspAT_ZM_c30.141	SP8BFIBSP8BIB	6.6810e-03	ATATAGYA	-AATAGTA
promoter_AspAT_ZM_c30.141	AACAOSGLUB1	6.7134e-03	-----TRCTATAT-	CAACAAACTATATC
promoter_AspAT_ZM_c30.150	ALF2NTPARB	7.6617e-08	--CTCACAAG--------	ACCTCACAAGTCTCCTCA
promoter_AspAT_ZM_c30.150	GLUTEBOX1OSGT3	9.6980e-05	--------CTCACAAG---	TGAAGTGACTCACTAGATA
promoter_AspAT_ZM_c30.150	SORLIP3AT	2.3574e-03	-CTTGTGAG	TCACTTGAG
promoter_AspAT_ZM_c30.150	5659BOXLELAT5659	5.9263e-03	CTCACAAG---	-TCACAAWTTC
promoter_AspAT_ZM_c30.154	SURE1STPAT21	1.1831e-05	-TTTATART	TTTTCTATT
promoter_AspAT_ZM_c30.154	ATHB6COREAT	3.9019e-04	TTTATART--	-TAATAATTG
promoter_AspAT_ZM_c30.154	TATABOX1	6.9666e-04	---TTTATART	GTATTTATAG-
promoter_AspAT_ZM_c30.154	CEREGLUBOX1PSLEGA	7.9052e-04	AYTATAAA-	ACTTTAACA
promoter_AspAT_ZM_c30.154	IBOXLSCMCUCUMISIN	1.1755e-03	-TTTATART----	TTTTATCATATCT
promoter_AspAT_ZM_c30.160	POLLEN2LELAT52	7.6371e-04	--TGGTGRTC	TATGGTGGA-
promoter_AspAT_ZM_c30.162	ALF2NTPARB	2.4425e-04	-----------CTCCTCK	ACCTCACAAGTCTCCTCA
promoter_AspAT_ZM_c30.162	SORLREP4AT	3.5891e-03	--MGAGGAG	AATTAGGAG
promoter_AspAT_ZM_c30.162	ABRECE3ZMRAB28	4.7852e-03	MGAGGAG------	-GAGGAGGCGCGT
promoter_AspAT_ZM_c30.166	HBOXCONSENSUSPVCHS	1.0136e-06	-GGAACTAAGG----	AGNNNNNNNGGTAGG
promoter_AspAT_ZM_c30.166	ACIIIPVPAL2	5.0751e-05	CCTTAGTTCC	-GTTAGGTTC
promoter_AspAT_ZM_c30.166	VOZATVPP	7.0898e-05	-CCTTAGTTCC----	GCGTNNNNNNNACGC
promoter_AspAT_ZM_c30.166	INTRONUPPER	3.0394e-04	CCTTAGTTCC	ACTTACCTK-
promoter_AspAT_ZM_c30.166	INRNTPSADB	6.3111e-04	GGAACTAAGG	-RRANTGAR-
promoter_AspAT_ZM_c30.167	VSF1PVGRP18	9.5377e-07	CTACGGAGTT	CAACGGAGC-
promoter_AspAT_ZM_c30.167	HBOXCONSENSUSPVCHS	2.2506e-05	----AACTCCGTAG-	AGNNNNNNNGGTAGG
promoter_AspAT_ZM_c30.167	DREDR1ATRD29AB	4.7453e-05	CTACGGAGTT	-TACCGACAT
promoter_AspAT_ZM_c30.167	MSACRCYM	7.9401e-05	CTACGGAGTT	CAACGGTCT-
promoter_AspAT_ZM_c30.167	AAGACGTAGATACL12	9.4970e-05	AACTCCGTAG	-AAGACGTAG
promoter_AspAT_ZM_c30.168	HDZIP2ATATHB2	4.6070e-05	CTAGGGACTA	-TAATKATTA
promoter_AspAT_ZM_c30.168	TELOBOXATEEF1AA1	6.3258e-05	TAGTCCCTAG	-AAACCCTAA
promoter_AspAT_ZM_c30.168	SITEIIBOSPCNA	6.3761e-05	CTAGGGACTA	-GTGGGACCA
promoter_AspAT_ZM_c30.168	MSACRCYM	8.2844e-05	TAGTCCCTAG	-AGACCGTTG
promoter_AspAT_ZM_c30.168	VOZATVPP	1.3493e-04	--CTAGGGACTA---	GCGTNNNNNNNACGC
promoter_AspAT_ZM_c30.169	SITEIIBOSPCNA	1.6578e-04	GGAGGACCTT	GTGGGACCA-
promoter_AspAT_ZM_c30.169	HBOXCONSENSUSPVCHS	3.4688e-04	AAGGTCCTCC------	-AGNNNNNNNGGTAGG
promoter_AspAT_ZM_c30.169	HSELIKENTACIDICPR1	8.3366e-04	GGAGGACCTT-----	CNNGAANNNTTCNNG
promoter_AspAT_ZM_c30.169	NONAMERATH4	1.0041e-03	AAGGTCCTCC	-AGATCGACG
promoter_AspAT_ZM_c30.169	GT2OSPHYA	1.1583e-03	AAGGTCCTCC	AATTACCGC-
promoter_AspAT_ZM_c30.170	SORLREP4AT	1.0179e-05	ACGTAGGACT	AATTAGGAG-
promoter_AspAT_ZM_c30.170	VOZATVPP	4.4395e-05	----ACGTAGGACT-	GCGTNNNNNNNACGC
promoter_AspAT_ZM_c30.170	HBOXCONSENSUSPVCHS	5.3601e-05	---ACGTAGGACT--	CCTACCNNNNNNNCT
promoter_AspAT_ZM_c30.170	NONAMERMOTIFTAH3H4	6.8337e-05	ACGTAGGACT	-CGTTGGATG
promoter_AspAT_ZM_c30.170	NONAMERATH4	9.2677e-05	AGTCCTACGT	AGATCGACG-
promoter_AspAT_ZM_c30.171	SITEIIAOSPCNA	5.5713e-05	AAGGGCCTCA	-ACGGGCCCA
promoter_AspAT_ZM_c30.171	HBOXCONSENSUSPVCHS	2.5853e-04	AAGGGCCTCA------	-AGNNNNNNNGGTAGG
promoter_AspAT_ZM_c30.171	MSACRCYM	3.0977e-04	-AAGGGCCTCA	CAACGGTCT--
promoter_AspAT_ZM_c30.171	GLMHVCHORD	5.1203e-04	AAGGGCCTCA-	--RTGASTCAT
promoter_AspAT_ZM_c30.171	GLUTEBOX2OSGT3	8.9979e-04	-AAGGGCCTCA----	TAAGGTACACAAAAG
promoter_AspAT_ZM_c30.172	DREDR1ATRD29AB	9.1866e-07	TTACTGACGT	-TACCGACAT
promoter_AspAT_ZM_c30.172	D4GMAUX28	3.1656e-05	ACGTCAGTAA	ACAGCACTA-
promoter_AspAT_ZM_c30.172	HBOXCONSENSUSPVCHS	7.2210e-05	---ACGTCAGTAA--	CCTACCNNNNNNNCT
promoter_AspAT_ZM_c30.172	VOZATVPP	8.6505e-05	ACGTCAGTAA-----	GCGTNNNNNNNACGC
promoter_AspAT_ZM_c30.172	HEXMOTIFTAH3H4	3.4931e-04	TTACTGACGT	----TGACGT
promoter_AspAT_ZM_c30.173	DREDR1ATRD29AB	5.3142e-05	CTTGTCAGTG	-ATGTCGGTA
promoter_AspAT_ZM_c30.173	VOZATVPP	6.1358e-05	----CACTGACAAG-	GCGTNNNNNNNACGC
promoter_AspAT_ZM_c30.173	INTRONUPPER	1.2206e-04	CACTGACAAG	-ACTTACCTK
promoter_AspAT_ZM_c30.173	TOPOISOM	4.0776e-04	-----CACTGACAAG	GTNWAYATTNATNNG
promoter_AspAT_ZM_c30.173	SURE1STPAT21	7.0877e-04	CACTGACAAG	AATAGAAAA-
promoter_AspAT_ZM_c30.174	NONAMERATH4	5.6084e-05	TTTCGACCTG	CGTCGATCT-
promoter_AspAT_ZM_c30.174	DREDR1ATRD29AB	7.4986e-05	CAGGTCGAAA	-ATGTCGGTA
promoter_AspAT_ZM_c30.174	ABRECE1HVA22	1.1638e-04	CAGGTCGAAA	CCGGTGGCA-
promoter_AspAT_ZM_c30.174	AGATCONSENSUS	2.6465e-04	-----CAGGTCGAAA	WWCCNNWWWWGGWAA
promoter_AspAT_ZM_c30.174	HBOXCONSENSUSPVCHS	5.4612e-04	CAGGTCGAAA------	-AGNNNNNNNGGTAGG
promoter_AspAT_ZM_c30.175	UP1ATMSD	2.3474e-07	GGGTCCACTT	-GGCCCAWWW
promoter_AspAT_ZM_c30.175	GCBP2ZMGAPC4	8.2148e-06	-GGGTCCACTT	CGGGCCCAC--
promoter_AspAT_ZM_c30.175	VOZATVPP	5.1775e-05	-----AAGTGGACCC	GCGTNNNNNNNACGC
promoter_AspAT_ZM_c30.175	SITEIIBOSPCNA	2.7463e-04	-GGGTCCACTT	TGGTCCCAC--
promoter_AspAT_ZM_c30.175	HBOXCONSENSUSPVCHS	4.4387e-04	AAGTGGACCC------	-AGNNNNNNNGGTAGG
promoter_AspAT_ZM_c30.176	SITEIIBOSPCNA	5.7724e-05	GAGGTCCCTT	-TGGTCCCAC
promoter_AspAT_ZM_c30.176	INTRONUPPER	5.8956e-05	GAGGTCCCTT	-ACTTACCTK
promoter_AspAT_ZM_c30.176	SITEIIAOSPCNA	6.7940e-05	AAGGGACCTC	ACGGGCCCA-
promoter_AspAT_ZM_c30.176	GCBP2ZMGAPC4	7.1471e-05	AAGGGACCTC	-CGGGCCCAC
promoter_AspAT_ZM_c30.176	HBOXCONSENSUSPVCHS	2.4358e-04	AAGGGACCTC------	-AGNNNNNNNGGTAGG
promoter_AspAT_ZM_c30.177	RGATAOS	1.6295e-07	TAGCTTCNGT	TATCTTCTG-
promoter_AspAT_ZM_c30.177	HBOXCONSENSUSPVCHS	3.5162e-05	--TAGCTTCNGT---	CCTACCNNNNNNNCT
promoter_AspAT_ZM_c30.177	HSELIKENTACIDICPR1	4.2986e-04	ACNGAAGCTA-----	CNNGAANNNTTCNNG
promoter_AspAT_ZM_c30.177	AGATCONSENSUS	4.7702e-04	----ACNGAAGCTA-	WWCCNNWWWWGGWAA
promoter_AspAT_ZM_c30.177	SORLIP3AT	1.0926e-03	TAGCTTCNGT	TCACTTGAG-
promoter_AspAT_ZM_c30.178	HSELIKENTACIDICPR1	8.8594e-06	----AAGTAGTCCC-	CNNGAANNNTTCNNG
promoter_AspAT_ZM_c30.178	UP1ATMSD	1.3620e-05	AAGTAGTCCC	WWWTGGGCC-
promoter_AspAT_ZM_c30.178	GLMHVCHORD	6.4422e-05	GGGACTACTT	RTGASTCAT-
promoter_AspAT_ZM_c30.178	HBOXCONSENSUSPVCHS	3.3639e-04	AAGTAGTCCC------	-AGNNNNNNNGGTAGG
promoter_AspAT_ZM_c30.178	GCBP2ZMGAPC4	4.7978e-04	AAGTAGTCCC-	--GTGGGCCCG
promoter_AspAT_ZM_c30.179	HBOXCONSENSUSPVCHS	4.7690e-05	AGAGGCCATT-----	AGNNNNNNNGGTAGG
promoter_AspAT_ZM_c30.179	GT2OSPHYA	5.7678e-05	AATGGCCTCT	AATTACCGC-
promoter_AspAT_ZM_c30.179	INTRONUPPER	3.0230e-04	AATGGCCTCT	ACTTACCTK-
promoter_AspAT_ZM_c30.179	MSACRCYM	4.9909e-04	AGAGGCCATT-	--AGACCGTTG
promoter_AspAT_ZM_c30.179	UP1ATMSD	9.2411e-04	AGAGGCCATT-	--GGCCCAWWW
promoter_AspAT_ZM_c30.180	DREDR1ATRD29AB	2.0871e-06	CAAGTCGGAA	-ATGTCGGTA
promoter_AspAT_ZM_c30.180	AGATCONSENSUS	1.8148e-05	----CAAGTCGGAA-	WWCCNNWWWWGGWAA
promoter_AspAT_ZM_c30.180	SORLREP4AT	2.2523e-05	CAAGTCGGAA	-AATTAGGAG
promoter_AspAT_ZM_c30.180	ANAERO5CONSENSUS	2.6471e-05	CAAGTCGGAA	-AACAGGGAA
promoter_AspAT_ZM_c30.180	HBOXCONSENSUSPVCHS	4.9387e-05	---CAAGTCGGAA--	AGNNNNNNNGGTAGG
promoter_AspAT_ZM_c30.181	ANAERO5CONSENSUS	2.8625e-05	GAGAGGCAAT	AACAGGGAA-
promoter_AspAT_ZM_c30.181	-300MOTIFZMZEIN	1.0841e-04	ATTGCCTCTC	-ATGACTCAY
promoter_AspAT_ZM_c30.181	GLMHVCHORD	1.6258e-04	ATTGCCTCTC	-ATGASTCAY
promoter_AspAT_ZM_c30.181	CTRMCAMV35S	2.0778e-04	-GAGAGGCAAT	AGAGAGAGA--
promoter_AspAT_ZM_c30.181	E2FCONSENSUS	2.9277e-04	GAGAGGCAAT	--SSGSSAAW
promoter_AspAT_ZM_c30.182	VOZATVPP	7.1310e-05	---ACGTGGAAAC--	GCGTNNNNNNNACGC
promoter_AspAT_ZM_c30.182	HBOXCONSENSUSPVCHS	8.5255e-05	---ACGTGGAAAC--	CCTACCNNNNNNNCT
promoter_AspAT_ZM_c30.182	ANAERO5CONSENSUS	2.0552e-04	-ACGTGGAAAC	AACAGGGAA--
promoter_AspAT_ZM_c30.182	SURE1STPAT21	2.5915e-04	GTTTCCACGT	TTTTCTATT-
promoter_AspAT_ZM_c30.182	LRENPCABE	3.3947e-04	GTTTCCACGT	--TGCCACGT
promoter_AspAT_ZM_c30.183	GLMHVCHORD	5.6320e-07	-TTAGTCAG	ATGASTCAY
promoter_AspAT_ZM_c30.183	-300MOTIFZMZEIN	2.1231e-06	CTGACTAA-	ATGACTCAY
promoter_AspAT_ZM_c30.183	WBOXNTCHN48	5.7169e-04	CTGACTAA	CTGACY--
promoter_AspAT_ZM_c30.183	SURE2STPAT21	6.7207e-04	CTGACTAA-	AATACTAAT
promoter_AspAT_ZM_c30.183	WBOXHVISO1	1.8311e-03	TTAGTCAG	--AGTCA-
promoter_AspAT_ZM_c30.184	VSF1PVGRP18	6.0831e-06	CTACTGAG-	CAACGGAGC
promoter_AspAT_ZM_c30.184	GLUTEBOX1OSGT3	4.7038e-04	--------CTCAGTAG---	TGAAGTGACTCACTAGATA
promoter_AspAT_ZM_c30.184	GLUTEBP2OS	4.7190e-04	--------CTACTGAG---	ACTTATATCTATTGAGCAT
promoter_AspAT_ZM_c30.184	SORLREP4AT	6.6643e-04	-CTCAGTAG	AATTAGGAG
promoter_AspAT_ZM_c30.184	SORLIP3AT	7.9759e-04	-CTACTGAG	TCACTTGAG
promoter_AspAT_ZM_c30.185	DREDR1ATRD29AB	9.6096e-06	-CGTCAGTA	ATGTCGGTA
promoter_AspAT_ZM_c30.185	HDZIP2ATATHB2	5.1985e-04	-CGTCAGTA	TAATMATTA
promoter_AspAT_ZM_c30.185	OCSELEMENTAT	6.8541e-04	---CGTCAGTA---------	KKRCGTMAKYSCTTRCGTCA
promoter_AspAT_ZM_c30.185	D4GMAUX28	7.1942e-04	-CGTCAGTA	ACAGCACTA
promoter_AspAT_ZM_c30.185	HBOXPVCHS15	9.2183e-04	-CGTCAGTA-----------	TNNNNAGNNNNNNNGGTAGG
promoter_AspAT_ZM_c30.186	VSF1PVGRP18	1.1406e-05	ACTCCGTA-	GCTCCGTTG
promoter_AspAT_ZM_c30.186	HBOXPVCHS15	3.1727e-04	TACGGAGT------------	TNNNNAGNNNNNNNGGTAGG
promoter_AspAT_ZM_c30.186	TELOBOXATEEF1AA1	8.7399e-04	ACTCCGTA-	AAACCCTAA
promoter_AspAT_ZM_c30.186	POLLEN2LELAT52	9.4868e-04	TACGGAGT-	TATGGTGGA
promoter_AspAT_ZM_c30.186	HDZIP2ATATHB2	9.7598e-04	TACGGAGT-	TAATKATTA
promoter_AspAT_ZM_c30.187	SORLREP4AT	9.0709e-07	ACGTAGGA-	AATTAGGAG
promoter_AspAT_ZM_c30.187	NONAMERMOTIFTAH3H4	9.4076e-05	ACGTAGGA--	-CGTTGGATG
promoter_AspAT_ZM_c30.187	POLLEN2LELAT52	3.9856e-04	-ACGTAGGA	TATGGTGGA
promoter_AspAT_ZM_c30.187	AAGACGTAGATACL12	6.5082e-04	TCCTACGT---	--CTACGTCTT
promoter_AspAT_ZM_c30.187	ABREA2HVA1	7.0981e-04	---ACGTAGGA	GCCACGTAGG-
promoter_AspAT_ZM_c30.188	UP1ATMSD	2.9343e-05	-ATAAGGCC	WWWTGGGCC
promoter_AspAT_ZM_c30.188	SORLREP4AT	8.2355e-04	-ATAAGGCC	AATTAGGAG
promoter_AspAT_ZM_c30.188	HBOXPVCHS15	9.2212e-04	--ATAAGGCC----------	TNNNNAGNNNNNNNGGTAGG
promoter_AspAT_ZM_c30.188	-300MOTIFZMZEIN	1.3791e-03	ATAAGGCC-	RTGAGTCAT
promoter_AspAT_ZM_c30.188	TRANSINITDICOTS	1.6461e-03	-ATAAGGCC	AMNAAGGC-
promoter_AspAT_ZM_c30.189	CEREGLUBOX3PSLEGA	4.5512e-06	ACGTTTCC-	ACTTTTACA
promoter_AspAT_ZM_c30.189	SORLREP2AT	6.7644e-06	ACGTTTCC-	ACGTTTTAT
promoter_AspAT_ZM_c30.189	HSELIKENTACIDICPR1	1.9960e-04	-----ACGTTTCC--	CNNGAANNNTTCNNG
promoter_AspAT_ZM_c30.189	GT1MOTIFPSRBCS	9.1954e-04	ACGTTTCC----	WYWTTWYCACWM
promoter_AspAT_ZM_c30.189	UPRMOTIFIIAT	9.5464e-04	--------ACGTTTCC---	CCNNNNNNNNNNNNCCACG
promoter_AspAT_ZM_c30.190	NONAMERATH4	1.1493e-03	-GAGGACCT	CGTCGATCT
promoter_AspAT_ZM_c30.190	OPAQUE2ZMB32	1.3882e-03	GAGGACCT--	GATGAYRTGG
promoter_AspAT_ZM_c30.190	CIACADIANLELHC	1.6818e-03	GAGGACCT--	GATNNNNTTG
promoter_AspAT_ZM_c30.190	GCBP2ZMGAPC4	1.8428e-03	-AGGTCCTC	CGGGCCCAC
promoter_AspAT_ZM_c30.190	HBOXPVCHS15	1.8571e-03	----GAGGACCT--------	TNNNNAGNNNNNNNGGTAGG
promoter_AspAT_ZM_c30.191	NONAMERATH4	7.1638e-06	-TTCGACCT	CGTCGATCT
promoter_AspAT_ZM_c30.191	ABRECE1HVA22	1.3583e-03	-AGGTCGAA	CCGGTGGCA
promoter_AspAT_ZM_c30.191	HBOXPVCHS15	1.4368e-03	-------TTCGACCT-----	CCTACCNNNNNNNCTNNNNA
promoter_AspAT_ZM_c30.191	AAGACGTAGATACL12	1.5317e-03	-TTCGACCT	CTACGTCTT
promoter_AspAT_ZM_c30.191	SITEIIBOSPCNA	2.0002e-03	-TTCGACCT	GTGGGACCA
promoter_AspAT_ZM_c30.192	AAGACGTAGATACL12	8.4310e-09	CTAAGTCT-	CTACGTCTT
promoter_AspAT_ZM_c30.192	SEF1MOTIF	1.2282e-04	-CTAAGTCT	WWTAAATAT
promoter_AspAT_ZM_c30.192	-300MOTIFZMZEIN	1.7068e-04	-AGACTTAG	ATGACTCAY
promoter_AspAT_ZM_c30.192	GLMHVCHORD	3.4293e-04	CTAAGTCT-	RTGASTCAT
promoter_AspAT_ZM_c30.192	SURE2STPAT21	6.0188e-04	CTAAGTCT-	ATTAGTATT
promoter_AspAT_ZM_c30.193	AUXRETGA2GMGH3	7.0182e-05	AGCCACTT--	-GCCACGTCA
promoter_AspAT_ZM_c30.193	GBOXLERBCS	7.0182e-05	AGCCACTT--	-GCCACGTGK
promoter_AspAT_ZM_c30.193	GLUTEBOX1OSGT2	2.4563e-04	--AAGTGGCT--------	TGAAGTGACTCATGATAT
promoter_AspAT_ZM_c30.193	GLUTEBOX1OSGT3	2.4563e-04	--AAGTGGCT---------	TGAAGTGACTCACTAGATA
promoter_AspAT_ZM_c30.193	ABREDISTBBNNAPA	4.9144e-04	---AAGTGGCT	GACAAGTGGC-
promoter_AspAT_ZM_c30.194	ALF2NTPARB	3.7223e-04	--CTGACAAG--------	ACCTCACAAGTCTCCTCA
promoter_AspAT_ZM_c30.194	BIHD1OS	1.9440e-03	CTGACAAG	-TGACA--
promoter_AspAT_ZM_c30.194	INTRONUPPER	2.2626e-03	-CTTGTCAG	ACTTACCTK
promoter_AspAT_ZM_c30.194	B2GMAUX28	2.3234e-03	--CTGACAAG	TGACGACAAG
promoter_AspAT_ZM_c30.194	CARGATCONSENSUS	2.4928e-03	-CTTGTCAG-	CCWWWWWWGG
promoter_AspAT_ZM_c30.195	INTRONUPPER	1.5128e-07	GACTTACC--	-ACTTACCTK
promoter_AspAT_ZM_c30.195	GT2OSPHYA	5.3215e-05	GACTTACC--	-AATTACCGC
promoter_AspAT_ZM_c30.195	-300MOTIFZMZEIN	1.1181e-04	--GACTTACC	ATGACTCAY-
promoter_AspAT_ZM_c30.195	GLMHVCHORD	2.0202e-04	--GACTTACC	ATGASTCAY-
promoter_AspAT_ZM_c30.195	EECCRCAH1	5.3329e-04	GACTTACC	GANTTNC-
promoter_AspAT_ZM_c30.196	ANAERO4CONSENSUS	2.0607e-04	--GCTGAACT	TTGCNAAAC-
promoter_AspAT_ZM_c30.196	CEREGLUBOX1PSLEGA	4.8470e-04	AGTTCAGC-	ACTTTAACA
promoter_AspAT_ZM_c30.196	NONAMERATH4	1.0590e-03	AGTTCAGC-	AGATCGACG
promoter_AspAT_ZM_c30.196	UP1ATMSD	1.0667e-03	AGTTCAGC-	WWWTGGGCC
promoter_AspAT_ZM_c30.196	INTRONUPPER	1.3823e-03	GCTGAACT-	ACTTACCTK
promoter_AspAT_ZM_c30.197	GT2OSPHYA	1.4408e-05	-ATTGCCTC	AATTACCGC
promoter_AspAT_ZM_c30.197	INTRONUPPER	1.1462e-04	GAGGCAAT-	MAGGTAAGT
promoter_AspAT_ZM_c30.197	E2FCONSENSUS	7.1177e-04	ATTGCCTC	WTTSSCSS
promoter_AspAT_ZM_c30.197	HBOXPVCHS15	1.5428e-03	----GAGGCAAT--------	TNNNNAGNNNNNNNGGTAGG
promoter_AspAT_ZM_c30.197	GRAZMRAB28	1.5749e-03	-GAGGCAAT	GGCGGCATG
promoter_AspAT_ZM_c30.198	ACIIIPVPAL2	1.5146e-07	GGAACCTA--	-GAACCTAAC
promoter_AspAT_ZM_c30.198	RGATAOS	5.0820e-04	TAGGTTCC-	TATCTTCTG
promoter_AspAT_ZM_c30.198	HBOXPVCHS15	1.2055e-03	----TAGGTTCC--------	TNNNNAGNNNNNNNGGTAGG
promoter_AspAT_ZM_c30.198	UPRMOTIFIIAT	1.2118e-03	---GGAACCTA--------	CGTGGNNNNNNNNNNNNGG
promoter_AspAT_ZM_c30.198	TELOBOXATEEF1AA1	1.2145e-03	GGAACCTA-	AAACCCTAA
promoter_AspAT_ZM_c30.199	SREATMSD	4.1785e-04	CGGATAAC	-GGATAA-
promoter_AspAT_ZM_c30.199	REBETALGLHCB21	6.0279e-04	GTTATCCG	--TATCCG
promoter_AspAT_ZM_c30.199	ANAERO4CONSENSUS	8.0443e-04	-CGGATAAC	TTGCNAAAC
promoter_AspAT_ZM_c30.199	VOZATVPP	8.1409e-04	-----CGGATAAC--	GCGTNNNNNNNACGC
promoter_AspAT_ZM_c30.199	INTRONUPPER	8.8315e-04	CGGATAAC-	MAGGTAAGT
promoter_AspAT_ZM_c30.200	UP1ATMSD	7.3603e-06	-GGCCACTT	GGCCCAWWW
promoter_AspAT_ZM_c30.200	CAATBOX2	1.2407e-05	-AAGTGGCC	AGATTGGCC
promoter_AspAT_ZM_c30.200	AUXRETGA2GMGH3	5.0015e-05	GGCCACTT--	-GCCACGTCA
promoter_AspAT_ZM_c30.200	GBOXLERBCS	5.0015e-05	GGCCACTT--	-GCCACGTGK
promoter_AspAT_ZM_c30.200	CPRFPCCHS	1.5756e-04	GGCCACTT--	GGCCACGTGG
promoter_AspAT_ZM_c30.201	ACIIIPVPAL2	7.6268e-06	-GACCTAAG	GAACCTAAC
promoter_AspAT_ZM_c30.201	INTRONUPPER	2.0378e-04	-CTTAGGTC	ACTTACCTK
promoter_AspAT_ZM_c30.201	UP1ATMSD	2.1294e-04	GACCTAAG-	GGCCCAWWW
promoter_AspAT_ZM_c30.201	20NTNTNOS	3.4260e-04	-----------CTTAGGTC-	TGACGTATGTGCTTAGCTCA
promoter_AspAT_ZM_c30.201	ASF1ATNOS	3.4260e-04	------------CTTAGGTC-	CTGACGTATGTGCTTAGCTCA
promoter_AspAT_ZM_c30.202	SURE2STPAT21	1.9813e-04	ACGACCAA-	AATACTAAT
promoter_AspAT_ZM_c30.202	AAGACGTAGATACL12	4.5055e-04	-TTGGTCGT	CTACGTCTT
promoter_AspAT_ZM_c30.202	-300MOTIFZMZEIN	5.2153e-04	ACGACCAA-	ATGACTCAY
promoter_AspAT_ZM_c30.202	OCETYPEIIINTHISTONE	5.3712e-04	---TTGGTCGT-------------------	SGATTGGTNNNNNNNNNNNNNNCGCGGATC
promoter_AspAT_ZM_c30.202	GLMHVCHORD	9.1532e-04	ACGACCAA-	ATGASTCAY
promoter_AspAT_ZM_c30.203	MARCEN3	4.9357e-04	----CGATTTCG-------------	WWWNNNNTTTCGGAAANCAWAAACA
promoter_AspAT_ZM_c30.203	SORLREP2AT	7.7271e-04	CGAAATCG-	ATAAAACGT
promoter_AspAT_ZM_c30.203	CARGATCONSENSUS	1.7418e-03	-CGATTTCG-	CCWWWWWWGG
promoter_AspAT_ZM_c30.203	HBOXPVCHS15	2.7653e-03	-------CGATTTCG-----	TNNNNAGNNNNNNNGGTAGG
promoter_AspAT_ZM_c30.203	UPRMOTIFIIAT	2.7653e-03	----------CGATTTCG-	CGTGGNNNNNNNNNNNNGG
promoter_AspAT_ZM_c30.204	UP1ATMSD	2.2141e-04	-AGTAGTCC	WWWTGGGCC
promoter_AspAT_ZM_c30.204	SURE2STPAT21	5.4064e-04	-GGACTACT	AATACTAAT
promoter_AspAT_ZM_c30.204	HBOXPVCHS15	8.4317e-04	--AGTAGTCC----------	TNNNNAGNNNNNNNGGTAGG
promoter_AspAT_ZM_c30.204	-300MOTIFZMZEIN	1.1247e-03	-GGACTACT	ATGACTCAY
promoter_AspAT_ZM_c30.204	GLMHVCHORD	1.3613e-03	-GGACTACT	RTGASTCAT
promoter_AspAT_ZM_c30.205	VOZATVPP	1.1353e-03	--GTAATCCG-----	GCGTNNNNNNNACGC
promoter_AspAT_ZM_c30.205	HBOXPVCHS15	1.5762e-03	------GTAATCCG------	TNNNNAGNNNNNNNGGTAGG
promoter_AspAT_ZM_c30.205	UPRMOTIFIIAT	1.5762e-03	----GTAATCCG-------	CGTGGNNNNNNNNNNNNGG
promoter_AspAT_ZM_c30.205	HBOXCONSENSUSPVCHS	2.3392e-03	-GTAATCCG------	AGNNNNNNNGGTAGG
promoter_AspAT_ZM_c30.205	SORLREP2AT	2.9614e-03	-CGGATTAC	ACGTTTTAT
promoter_AspAT_ZM_c30.206	DREDR1ATRD29AB	1.2329e-03	AAGTCG---	ATGTCGGTA
promoter_AspAT_ZM_c30.206	AAGACGTAGATACL12	1.3469e-03	---CGACTT	CTACGTCTT
promoter_AspAT_ZM_c30.206	ABREDISTBBNNAPA	3.9528e-03	---AAGTCG-	GACAAGTGGC
promoter_AspAT_ZM_c30.206	O2F1BE2S1	6.2968e-03	-CGACTT---	TCGACGTGGA
promoter_AspAT_ZM_c30.206	CIACADIANLELHC	7.1841e-03	-AAGTCG---	CAANNNNATC
promoter_AspAT_ZM_c30.207	HSELIKENTGLN2	1.6560e-04	-GGACTTCC-	AGGAATTCCT
promoter_AspAT_ZM_c30.207	EECCRCAH1	4.7049e-04	GGACTTCC	-GANTTNC
promoter_AspAT_ZM_c30.207	UPRMOTIFIIAT	1.0971e-03	---GGACTTCC--------	CGTGGNNNNNNNNNNNNGG
promoter_AspAT_ZM_c30.207	HBOXPVCHS15	1.1059e-03	--GGAAGTCC----------	TNNNNAGNNNNNNNGGTAGG
promoter_AspAT_ZM_c30.207	-300MOTIFZMZEIN	1.2668e-03	-GGACTTCC	ATGACTCAY
promoter_AspAT_ZM_c30.208	INTRONUPPER	1.7961e-06	-CTTACC--	ACTTACCTK
promoter_AspAT_ZM_c30.208	CARG2ATAP3	2.1970e-04	------------GGTAAG	TAATCCATGAAAGGTAAG
promoter_AspAT_ZM_c30.208	GT2OSPHYA	1.1598e-03	-CTTACC--	AATTACCGC
promoter_AspAT_ZM_c30.208	GT1CONSENSUS	1.4785e-03	GGTAAG	GRWAAW
promoter_AspAT_ZM_c30.208	IBOX	1.5008e-03	CTTACC	CTTATC
promoter_AspAT_ZM_c30.209	SURE2STPAT21	8.8421e-04	-TCAGTA--	ATTAGTATT
promoter_AspAT_ZM_c30.209	DREDR1ATRD29AB	1.5480e-03	---TCAGTA	ATGTCGGTA
promoter_AspAT_ZM_c30.209	HDZIP2ATATHB2	2.2033e-03	TACTGA---	TAATKATTA
promoter_AspAT_ZM_c30.209	LEGUMINBOXLEGA5	4.2321e-03	--------------TACTGA--------	TCCATAGCCATGCAWRCTGMAGAATGTC
promoter_AspAT_ZM_c30.209	ELRENTCHN50	5.0893e-03	----TACTGA--	GACTNNNTGACC
promoter_AspAT_ZM_c30.210	ANAERO4CONSENSUS	5.4670e-06	-TGCGAA--	TTGCNAAAC
promoter_AspAT_ZM_c30.210	PROLAMINBOXOSGLUB1	1.6224e-03	-TTCGCA	CTTTGCA
promoter_AspAT_ZM_c30.210	E2FCONSENSUS	8.2806e-03	-TGCGAA-	SSGSSAAW
promoter_AspAT_ZM_c30.210	-300ELEMENT	9.6347e-03	--TTCGCA	MYTTTNCA
promoter_AspAT_ZM_c30.212	IBOXCORE	1.4969e-04	GTTATC	-TTATC
promoter_AspAT_ZM_c30.212	GAREHVAMY1	2.6656e-04	-----------GTTATC----	GGCCGGAGTTTGTTATCGGCC
promoter_AspAT_ZM_c30.212	GT1CONSENSUS	1.2216e-03	GTTATC	WTTWYC
promoter_AspAT_ZM_c30.212	IBOX	1.3286e-03	GTTATC	CTTATC
promoter_AspAT_ZM_c30.212	IBOXCORENT	2.1872e-03	-GTTATC	YCTTATC
promoter_AspAT_ZM_c30.213	EECCRCAH1	3.0979e-04	GGAACT-	GNAANTC
promoter_AspAT_ZM_c30.213	AMMORESIVDCRNIA1	2.7894e-03	-AGTTCC	AAGTTCG
promoter_AspAT_ZM_c30.213	MRNA3ENDTAH3	4.7613e-03	-AGTTCC---	CATTTCCATT
promoter_AspAT_ZM_c30.213	D1GMAUX28	4.8906e-03	--GGAACT--	TAGTAACTGT
promoter_AspAT_ZM_c30.213	HSELIKENTGLN2	5.3735e-03	-GGAACT---	AGGAATTCCT
promoter_AspAT_ZM_c30.215	RSEPVGRP18	5.6417e-05	--------------GAAAGT------	AAGCACATGGATATGAAAGTTGGATG
promoter_AspAT_ZM_c30.215	RSEPVGRP1	1.7110e-04	----GAAAGT--	ATATGAAAGTTG
promoter_AspAT_ZM_c30.215	TDBA12NTCHN50	1.7110e-04	----GAAAGT--	GTCAGAAAGTCA
promoter_AspAT_ZM_c30.215	EECCRCAH1	3.6796e-04	GAAAGT-	GNAANTC
promoter_AspAT_ZM_c30.215	CEREGLUBOX1PSLEGA	8.3625e-04	---GAAAGT	TGTTAAAGT
promoter_AspAT_ZM_c30.216	CIACADIANLELHC	3.4898e-03	--TCGCAT--	GATNNNNTTG
promoter_AspAT_ZM_c30.216	ANAERO4CONSENSUS	4.1104e-03	ATGCGA---	TTGCNAAAC
promoter_AspAT_ZM_c30.216	SORLREP5AT	4.8394e-03	----ATGCGA	AGTCATGCAA
promoter_AspAT_ZM_c30.216	AUXREPSIAA4	5.1721e-03	ATGCGA--	ATGGGACM
promoter_AspAT_ZM_c30.216	GGTCCCATGMSAUR	5.1721e-03	ATGCGA--	ATGGGACC
promoter_AspAT_ZM_c30.217	TRANSINITDICOTS	4.5918e-04	GCCTTA--	GCCTTNKT
promoter_AspAT_ZM_c30.217	TRANSINITMONOCOTS	4.5918e-04	GCCTTA--	GCCTTNKY
promoter_AspAT_ZM_c30.218	WBOXNTCHN48	4.3292e-05	AGTCAG	RGTCAG
promoter_AspAT_ZM_c30.218	WBOXHVISO1	1.2206e-04	AGTCAG	AGTCA-
promoter_AspAT_ZM_c30.218	WBOXNTERF3	3.3188e-04	AGTCAG	RGTCA-
promoter_AspAT_ZM_c30.218	GLMHVCHORD	4.0944e-04	---AGTCAG	ATGASTCAY
promoter_AspAT_ZM_c30.218	-300MOTIFZMZEIN	8.0807e-04	CTGACT---	ATGACTCAY
promoter_AspAT_ZM_c30.219	ACGTTBOX	2.1448e-05	AACGTT	AACGTT
promoter_AspAT_ZM_c30.219	CGF1ATCAB2	8.8023e-05	--AACGTT-------------------------	GTAACGTTTGTTATATCTGAAGTAATCTTTATC
promoter_AspAT_ZM_c30.219	HSE	1.3747e-03	----AACGTT----	CTNGAANNTTCNAG
promoter_AspAT_ZM_c30.219	T/GBOXATPIN2	1.6373e-03	AACGTT	CACGTT
promoter_AspAT_ZM_c30.219	MSACRCYM	1.7168e-03	-AACGTT--	CAACGGTCT
promoter_AspAT_ZM_c30.220	SORLREP2AT	1.4070e-03	-CGTTCT--	ACGTTTTAT
promoter_AspAT_ZM_c30.220	NONAMERATH4	1.9394e-03	---CGTTCT	CGTCGATCT
promoter_AspAT_ZM_c30.220	MSACRCYM	1.9399e-03	---CGTTCT	CAACGGTCT
promoter_AspAT_ZM_c30.220	POLLEN1LELAT52	3.5807e-03	AGAACG	AGAAA-
promoter_AspAT_ZM_c30.220	TDBA12NTCHN50	4.5114e-03	---AGAACG---	GTCAGAAAGTCA
promoter_AspAT_ZM_c30.222	POLLEN2LELAT52	1.0317e-03	TCTACC---	TCCACCATA
promoter_AspAT_ZM_c30.222	E2FAT	1.7635e-03	---GGTAGA	GGCGGGARA
promoter_AspAT_ZM_c30.222	MYBPZM	3.7132e-03	GGTAGA	GGTWGG
promoter_AspAT_ZM_c30.222	ACEATCHS	5.9227e-03	TCTACC----	TCTACGTGTC
promoter_AspAT_ZM_c30.222	LS5ATPR1	5.9227e-03	----GGTAGA	GTGACGTAGA
promoter_AspAT_ZM_c30.223	INTRONUPPER	2.6240e-04	---TACCTC	ACTTACCTK
promoter_AspAT_ZM_c30.223	AAGACGTAGATACL12	1.5579e-03	-TACCTC--	CTACGTCTT
promoter_AspAT_ZM_c30.223	GT2OSPHYA	2.4085e-03	---TACCTC	AATTACCGC
promoter_AspAT_ZM_c30.223	O2F2BE2S1	5.3556e-03	--GAGGTA--	ATGAGGTGGC
promoter_AspAT_ZM_c30.223	SBOXATRBCS	7.2045e-03	--GAGGTA	TGGAGGTG
promoter_AspAT_ZM_c30.224	SURE2STPAT21	7.9331e-04	-TTCGTA--	ATTAGTATT
promoter_AspAT_ZM_c30.224	ABAREG2	9.7862e-04	--TTCGTA---	GCTTCGTACAT
promoter_AspAT_ZM_c30.224	ACGTABOX	2.2139e-03	TACGAA	TACGTA
promoter_AspAT_ZM_c30.224	COREOS	2.5435e-03	-----------------TACGAA-----	TAWATAAAAKTTTTATWTAYRWATTMTT
promoter_AspAT_ZM_c30.224	ANAERO4CONSENSUS	3.9165e-03	--TTCGTA-	GTTTNGCAA
promoter_AspAT_ZM_c30.226	IBOXCORENT	2.5592e-03	CCGTAT-	YCTTATC
promoter_AspAT_ZM_c30.226	UP1ATMSD	6.0878e-03	ATACGG---	WWWTGGGCC
promoter_AspAT_ZM_c30.226	CARGATCONSENSUS	6.1459e-03	----ATACGG	CCWWWWWWGG
promoter_AspAT_ZM_c30.226	CIACADIANLELHC	6.7249e-03	-ATACGG---	GATNNNNTTG
promoter_AspAT_ZM_c30.227	TBOXATGAPB	1.2856e-03	CGAAGT	CAAAGT
promoter_AspAT_ZM_c30.227	AMMORESIVDCRNIA1	2.9298e-03	-ACTTCG	AAGTTCG
promoter_AspAT_ZM_c30.227	ELRENTCHN50	5.4132e-03	-ACTTCG-----	GACTNNNTGACC
promoter_AspAT_ZM_c30.227	O2F1BE2S1	7.1256e-03	-CGAAGT---	TCGACGTGGA
promoter_AspAT_ZM_c30.228	JASE1ATOPR1	8.9461e-05	---ATTGAC-	TTCATTGACG
promoter_AspAT_ZM_c30.228	WBOXATNPR1	1.3925e-04	GTCAAT	GTCAA-
promoter_AspAT_ZM_c30.228	WBOXGACAD1A	2.3210e-04	-GTCAAT-------	GGTCAATTTTGACT
promoter_AspAT_ZM_c30.228	CAATBOX2	1.2695e-03	--ATTGAC-	AGATTGGCC
promoter_AspAT_ZM_c30.228	NONAMERATH4	1.2785e-03	--ATTGAC-	AGATCGACG
promoter_AspAT_ZM_c30.229	D4GMAUX28	1.1245e-03	--AGCAGT-	ACAGCACTA
promoter_AspAT_ZM_c30.229	ANAERO2CONSENSUS	1.2260e-03	ACTGCT	GCTGCT
promoter_AspAT_ZM_c30.229	ELRENTCHN50	5.1474e-03	-ACTGCT-----	GACTNNNTGACC
promoter_AspAT_ZM_c30.230	CBFHV	1.0550e-03	GTCGAA	GTCGRY
promoter_AspAT_ZM_c30.230	NONAMERATH4	1.3442e-03	-GTCGAA--	CGTCGATCT
promoter_AspAT_ZM_c30.230	CRTDREHVCBF2	1.5744e-03	GTCGAA	GTCGAC
promoter_AspAT_ZM_c30.230	WBBOXPCWRKY1	1.8921e-03	-GTCGAA	RGTCAAA
promoter_AspAT_ZM_c30.230	WBOXATNPR1	7.2479e-03	GTCGAA	GTCAA-
promoter_AspAT_ZM_c30.231	MARCEN3	7.5610e-04	-------------CGAAAT------	TGTTTWTGNTTTCCGAAANNNNWWW
promoter_AspAT_ZM_c30.231	DREDR1ATRD29AB	2.0139e-03	ATTTCG---	ATGTCGGTA
promoter_AspAT_ZM_c30.231	ANAERO4CONSENSUS	2.4901e-03	---CGAAAT	TTGCNAAAC
promoter_AspAT_ZM_c30.231	AMMORESIVDCRNIA1	3.4161e-03	-ATTTCG	AAGTTCG
promoter_AspAT_ZM_c30.231	MRNA3ENDTAH3	3.9680e-03	---CGAAAT-	AATGGAAATG
promoter_AspAT_ZM_c30.232	MYBCOREATCYCB1	1.9127e-04	CCGTTT	CCGTT-
promoter_AspAT_ZM_c30.232	BOXBPSAS1	3.3988e-04	AAACGG--------	AAACGGTGTCGTTT
promoter_AspAT_ZM_c30.232	23BPUASNSCYCB1	3.4340e-04	----------AAACGG-------	TTTATTTACCAAACGGTAACATC
promoter_AspAT_ZM_c30.232	PYRIMIDINEBOXOSRAMY1A	7.4010e-04	AAACGG	AAAAGG
promoter_AspAT_ZM_c30.232	MYB2CONSENSUSAT	9.7310e-04	AAACGG	YAACKG
promoter_AspAT_ZM_c30.233	UP1ATMSD	2.0316e-05	--CCCAAT-	GGCCCAWWW
promoter_AspAT_ZM_c30.233	CCAATBOX1	1.4706e-04	ATTGGG	ATTGG-
promoter_AspAT_ZM_c30.233	SORLREP4AT	8.0847e-04	-ATTGGG--	AATTAGGAG
promoter_AspAT_ZM_c30.233	CAATBOX2	1.0871e-03	-CCCAAT--	GGCCAATCT
promoter_AspAT_ZM_c30.233	LEAFYATAG	6.6038e-03	--ATTGGG	ACATTGG-
promoter_AspAT_ZM_c30.234	ANAERO5CONSENSUS	7.8780e-04	---AGGGAC	AACAGGGAA
promoter_AspAT_ZM_c30.234	BOXICHS	1.5560e-03	----------AGGGAC	GKTAGGTTKGAKGGAC
promoter_AspAT_ZM_c30.234	SITEIIBOSPCNA	1.6050e-03	-AGGGAC--	GTGGGACCA
promoter_AspAT_ZM_c30.234	SURECOREATSULTR11	9.5718e-03	GTCCCT	GTCTC-
promoter_AspAT_ZM_c30.235	SORLREP4AT	7.2333e-04	AAGTAG---	AATTAGGAG
promoter_AspAT_ZM_c30.235	AAGACGTAGATACL12	1.6415e-03	CTACTT---	CTACGTCTT
promoter_AspAT_ZM_c30.235	GMHDLGMVSPB	4.5333e-03	CTACTT----	CTAATTAATG
promoter_AspAT_ZM_c30.235	TCA1MOTIF	5.1582e-03	AAGTAG----	AAGAAGATGA
promoter_AspAT_ZM_c30.235	ABREDISTBBNNAPA	5.3115e-03	---AAGTAG-	GACAAGTGGC
promoter_AspAT_ZM_c30.237	MARCEN3	1.3783e-03	-------------CGAAAT------	TGTTTWTGNTTTCCGAAANNNNWWW
promoter_AspAT_ZM_c30.237	DREDR1ATRD29AB	1.7054e-03	ATTTCG---	ATGTCGGTA
promoter_AspAT_ZM_c30.237	AMMORESIVDCRNIA1	2.1992e-03	-ATTTCG	AAGTTCG
promoter_AspAT_ZM_c30.237	MRNA3ENDTAH3	3.8742e-03	-ATTTCG---	CATTTCCATT
promoter_AspAT_ZM_c30.237	ANAERO4CONSENSUS	4.8767e-03	---CGAAAT	TTGCNAAAC
promoter_AspAT_ZM_c30.238	ABREDISTBBNNAPA	8.9203e-05	---AAGTGG-	GACAAGTGGC
promoter_AspAT_ZM_c30.238	PREMOTIFNPCABE	1.7397e-04	AAGTGG------	AAGTGGGCCGGT
promoter_AspAT_ZM_c30.238	27BPDRCONSENSUSPS25S	3.0956e-04	-----------------AAGTGG----	TKCAACGCAACGAATACAAGWGGCGGA
promoter_AspAT_ZM_c30.238	SORLIP3AT	1.0136e-03	CCACTT---	TCACTTGAG
promoter_AspAT_ZM_c30.238	AUXRETGA2GMGH3	1.0651e-03	-CCACTT--	GCCACGTCA
promoter_AspAT_ZM_c30.239	SORLIP3AT	1.0580e-03	---CTGGAG	TCACTTGAG
promoter_AspAT_ZM_c30.239	E2FAT	3.3885e-03	-CTCCAG--	TYTCCCGCC
promoter_AspAT_ZM_c30.239	LEGUMINBOXLEGA5	7.2734e-03	------CTCCAG----------------	GACATTCTKCAGYWTGCATGGCTATGGA
promoter_AspAT_ZM_c30.239	L4DCPAL1	9.5206e-03	---CTGGAG---	TGGTTGGAGATT
promoter_AspAT_ZM_c30.240	SORLREP4AT	8.4716e-04	--TCAGGA-	AATTAGGAG
promoter_AspAT_ZM_c30.240	ELRENTCHN50	6.0416e-03	----TCCTGA--	GACTNNNTGACC
promoter_AspAT_ZM_c30.240	RHERPATEXPA7	7.6493e-03	TCCTGA	WCGTGM
promoter_AspAT_ZM_c30.240	TDBA12NTCHN50	9.4625e-03	-----TCCTGA-	TGACTTTCTGAC
promoter_AspAT_ZM_c30.241	WBOXHVISO1	1.2890e-04	TAGTCA	-AGTCA
promoter_AspAT_ZM_c30.241	WBOXNTERF3	2.9877e-04	TAGTCA	-RGTCA
promoter_AspAT_ZM_c30.241	-300MOTIFZMZEIN	1.1140e-03	--TAGTCA-	RTGAGTCAT
promoter_AspAT_ZM_c30.241	GCN4OSGLUB1	2.6137e-03	-TAGTCA	TGAGTCA
promoter_AspAT_ZM_c30.241	GLMHVCHORD	3.0529e-03	-TGACTA--	ATGASTCAY
promoter_AspAT_ZM_c30.242	MARCEN3	3.2390e-04	-----------GGAAAC--------	WWWNNNNTTTCGGAAANCAWAAACA
promoter_AspAT_ZM_c30.242	GT1CONSENSUS	1.4837e-03	GTTTCC	WTTWYC
promoter_AspAT_ZM_c30.242	ANAERO4CONSENSUS	3.4235e-03	---GGAAAC	TTGCNAAAC
promoter_AspAT_ZM_c30.242	MRNA3ENDTAH3	4.4095e-03	-GTTTCC---	CATTTCCATT
promoter_AspAT_ZM_c30.242	PYRIMIDINEBOXHVEPB1	5.6900e-03	GGAAAC--	GGAAAAAA
promoter_AspAT_ZM_c30.244	SITEIIBOSPCNA	7.9812e-04	---CGACCA	GTGGGACCA
promoter_AspAT_ZM_c30.244	POLLEN2LELAT52	9.7283e-04	--TGGTCG-	TATGGTGGA
promoter_AspAT_ZM_c30.244	OCETYPEIIINTHISTONE	2.1836e-03	----TGGTCG--------------------	SGATTGGTNNNNNNNNNNNNNNCGCGGATC
promoter_AspAT_ZM_c30.244	CMSRE1IBSPOA	3.3636e-03	-CGACCA	CCGTCCA
promoter_AspAT_ZM_c30.244	B2GMAUX28	4.3969e-03	---CGACCA-	TGACGACAAG
promoter_AspAT_ZM_c30.245	ABREATRD22	3.4575e-04	TACCAC----	YRCCACGTRY
promoter_AspAT_ZM_c30.245	ABRECE1HVA22	5.5149e-04	---GTGGTA	CCGGTGGCA
promoter_AspAT_ZM_c30.245	SV40COREENHAN	5.9122e-04	GTGGTA--	GTGGWWNG
promoter_AspAT_ZM_c30.245	SITEIIBOSPCNA	6.8920e-04	GTGGTA---	GTGGGACCA
promoter_AspAT_ZM_c30.245	GT1MOTIFPSRBCS	9.0033e-04	--GTGGTA----	KWGTGRWAAWRW
promoter_AspAT_ZM_c30.246	NONAMERMOTIFTAH3H4	1.5585e-03	CGTTGT---	CGTTGGATG
promoter_AspAT_ZM_c30.246	SORLREP2AT	1.5991e-03	--ACAACG-	ATAAAACGT
promoter_AspAT_ZM_c30.246	MSACRCYM	4.4016e-03	ACAACG----	-CAACGGTCT
promoter_AspAT_ZM_c30.246	VSF1PVGRP18	4.4016e-03	ACAACG----	-CAACGGAGC
promoter_AspAT_ZM_c30.246	XYLAT	5.5924e-03	--CGTTGT	TTCTTTGT
promoter_AspAT_ZM_c30.247	POLLEN2LELAT52	1.1728e-03	TATGGC---	TATGGTGGA
promoter_AspAT_ZM_c30.247	UP1ATMSD	4.2338e-03	--GCCATA-	GGCCCAWWW
promoter_AspAT_ZM_c30.247	S2FSORPL21	4.5250e-03	----TATGGC	AATGTATGG-
promoter_AspAT_ZM_c30.247	AGL2ATCONSENSUS	4.9351e-03	---GCCATA---------	NNWNCCAWWWWTRGWWAN
promoter_AspAT_ZM_c30.247	SORLIP1AT	6.4297e-03	TATGGC	-GTGGC
promoter_AMK_ZM_c30.11	SORLREP3AT	2.6784e-09	-TATATATA	ATATATACA
promoter_AMK_ZM_c30.11	SEF1MOTIF	6.7649e-09	TATATATA-	WWTAAATAT
promoter_AMK_ZM_c30.11	TATABOX1	1.2653e-05	-TATATATA-	CTATAAATAC
promoter_AMK_ZM_c30.11	TATAPVTRNALEU	3.9460e-05	TATATATA	TTTATATA
promoter_AMK_ZM_c30.11	D2GMAUX28	1.7609e-04	-TATATATA---	ATTTATATAAAT
promoter_AMK_ZM_c30.12	SEF1MOTIF	5.1421e-11	WAWAAATA-	WWTAAATAT
promoter_AMK_ZM_c30.12	PE1ASPHYA3	4.7530e-06	TATTTWTW--------------	TATTTTTAACATTTGCTATTTC
promoter_AMK_ZM_c30.12	C2GMAUX28	1.0885e-05	TATTTWTW------------	TATTTATTATTATTATTATT
promoter_AMK_ZM_c30.12	HDZIP2ATATHB2	1.7786e-05	TATTTWTW-	TAATKATTA
promoter_AMK_ZM_c30.12	TATABOX1	2.7069e-05	-TATTTWTW-	GTATTTATAG
promoter_AMK_ZM_c30.13	GCCCORE	2.5175e-03	CGNCGNCG	-GGCGGC-
promoter_AMK_ZM_c30.13	HEXAMERATH4	3.8369e-03	CGNCGNCG	CGACGG--
promoter_AMK_ZM_c30.13	ABRECE1HVA22	5.4976e-03	-CGNCGNCG	CCGGTGGCA
promoter_AMK_ZM_c30.13	GRAZMRAB28	5.5587e-03	CGNCGNCG--	-GGCGGCATG
promoter_AMK_ZM_c30.13	O2F1BE2S1	5.8062e-03	-CGNCGNCG-	TCGACGTGGA
promoter_AMK_ZM_c30.15	-314MOTIFZMSBE1	2.1938e-05	-------WTTTNTTT-----	TGCCTTTTTTTATTTTATGT
promoter_AMK_ZM_c30.15	3AF1BOXPSRBCS3	2.1938e-05	-----WTTTNTTT--------	AATGTTTTTATTTATCTATTT
promoter_AMK_ZM_c30.15	SURE1STPAT21	4.2502e-05	WTTTNTTT-	TTTTCTATT
promoter_AMK_ZM_c30.15	MARTBOX	5.5560e-05	AAANAAAW--	AAWAAWAWAA
promoter_AMK_ZM_c30.15	ATRICHPSPETE	1.9890e-04	--WTTTNTTT---------------------	GATTTTTTTTAGTAAATAATACTAGTATATT
promoter_AMK_ZM_c30.17	SORLREP2AT	1.4081e-04	-TGTTTKKT	ACGTTTTAT
promoter_AMK_ZM_c30.17	AACACOREOSGLUB1	4.2714e-04	TGTTTKKT	-GTTTGTT
promoter_AMK_ZM_c30.17	MARABOX1	5.7360e-04	--TGTTTKKT	TTTRTTTATT
promoter_AMK_ZM_c30.17	SEF1MOTIF	5.7592e-04	AMMAAACA-	WWTAAATAT
promoter_AMK_ZM_c30.17	ACIIIPVPAL2	1.8404e-03	--AMMAAACA	GAACCTAAC-
promoter_AMK_ZM_c30.20	SORLREP3AT	1.1966e-08	ANATATA--	ATATATACA
promoter_AMK_ZM_c30.20	EVENINGAT	9.4722e-05	-TATATNT-	AGATATTTT
promoter_AMK_ZM_c30.20	SEF1MOTIF	9.6286e-05	---ANATATA	WWTAAATAT-
promoter_AMK_ZM_c30.20	GLUTEBP2OS	1.1563e-04	---TATATNT---------	ACTTATATCTATTGAGCAT
promoter_AMK_ZM_c30.20	MARTBOX	1.1634e-03	--ANATATA-	AAWAAWAWAA
promoter_AMK_ZM_c30.21	ALF2NTPARB	2.9594e-03	-----------CTCCTCC	ACCTCACAAGTCTCCTCA
promoter_AMK_ZM_c30.21	SBOXATRBCS	4.3989e-03	-GGAGGAG	TGGAGGTG
promoter_AMK_ZM_c30.21	ABRECE3ZMRAB28	6.3360e-03	--GGAGGAG---	GAGGAGGCGCGT
promoter_AMK_ZM_c30.23	TCA1MOTIF	1.1992e-04	--GANGANGA	AAGAAGATGA
promoter_AMK_ZM_c30.23	TL1ATSAR	6.9862e-04	-TCNTCNTC--	TTCTTCTTCAG
promoter_AMK_ZM_c30.23	RGATAOS	2.7896e-03	--TCNTCNTC	TATCTTCTG-
promoter_AMK_ZM_c30.23	LS5ATPR1	3.1221e-03	--GANGANGA	GTGACGTAGA
promoter_AMK_ZM_c30.23	CTRMCAMV35S	4.5090e-03	-GANGANGA	AGAGAGAGA
promoter_AMK_ZM_c30.25	TCA1MOTIF	7.6975e-05	--GRAGANGA	AAGAAGATGA
promoter_AMK_ZM_c30.25	RGATAOS	1.1863e-04	--TCNTCTYC	TATCTTCTG-
promoter_AMK_ZM_c30.25	TL1ATSAR	5.8097e-04	--GRAGANGA-	CTGAAGAAGAA
promoter_AMK_ZM_c30.25	AAGACGTAGATACL12	4.6394e-03	GRAGANGA--	-AAGACGTAG
promoter_AMK_ZM_c30.25	NODCON2GM	8.2954e-03	GRAGANGA	-AAGAG--
promoter_AMK_ZM_c30.26	SURE1STPAT21	1.8544e-06	WTTTNTTT-	TTTTCTATT
promoter_AMK_ZM_c30.26	-314MOTIFZMSBE1	1.4895e-05	-------WTTTNTTT-----	TGCCTTTTTTTATTTTATGT
promoter_AMK_ZM_c30.26	3AF1BOXPSRBCS3	1.4895e-05	-----WTTTNTTT--------	AATGTTTTTATTTATCTATTT
promoter_AMK_ZM_c30.26	MARTBOX	1.5858e-04	--AAANAAAW	AAWAAWAWAA
promoter_AMK_ZM_c30.26	ANAERO1CONSENSUS	2.3701e-04	WTTTNTTT	-TTTGTTT
promoter_AMK_ZM_c30.28	WARBNEXTA	7.8951e-06	-----TWWTATA--------	ACACGTTTTATAACACGTAC
promoter_AMK_ZM_c30.28	CEREGLUBOX3PSLEGA	3.1133e-04	--TWWTATA	ACTTTTACA
promoter_AMK_ZM_c30.28	SURE1STPAT21	3.1133e-04	TWWTATA--	TTTTCTATT
promoter_AMK_ZM_c30.28	SORLREP2AT	3.1609e-04	---TWWTATA	ACGTTTTAT-
promoter_AMK_ZM_c30.28	5256BOXLELAT5256	5.8460e-04	-----TWWTATA	TGTGGTTATATA
promoter_AMK_ZM_c30.31	SURE1STPAT21	1.5602e-06	-TTTRTGTT	TTTTCTATT
promoter_AMK_ZM_c30.31	-314MOTIFZMSBE1	5.2016e-05	--------TTTRTGTT----	TGCCTTTTTTTATTTTATGT
promoter_AMK_ZM_c30.31	SURE2STPAT21	8.9285e-05	-TTTRTGTT	ATTAGTATT
promoter_AMK_ZM_c30.31	MARTBOX	4.3867e-04	-AACAYAAA-	AAWAAWAWAA
promoter_AMK_ZM_c30.31	SB1NPABC1	5.4124e-04	----TTTRTGTT----	TTACTTTGTGTTAGTG
promoter_AMK_ZM_c30.32	GLUTEBOX1OSGT3	7.8362e-03	--------CTAGCTAG---	TGAAGTGACTCACTAGATA
promoter_AMK_ZM_c30.33	SORLREP3AT	4.6675e-07	AAAYATA--	ATATATACA
promoter_AMK_ZM_c30.33	SEF1MOTIF	2.3911e-04	-TATRTTT-	ATATTTAWW
promoter_AMK_ZM_c30.33	MARARS	3.9073e-04	---TATRTTT-	WTTTATRTTTW
promoter_AMK_ZM_c30.33	EVENINGAT	5.4570e-04	-TATRTTT-	AGATATTTT
promoter_AMK_ZM_c30.33	MARTBOX	8.8905e-04	--AAAYATA-	AAWAAWAWAA
promoter_AMK_ZM_c30.35	GCCCORE	1.8482e-04	CGGCNGC	-GGCGGC
promoter_AMK_ZM_c30.35	ABRECE1HVA22	2.4668e-04	-CGGCNGC-	CCGGTGGCA
promoter_AMK_ZM_c30.35	GRAZMRAB28	2.5051e-04	CGGCNGC---	-GGCGGCATG
promoter_AMK_ZM_c30.35	REGION1OSOSEM	5.0960e-04	---------GCNGCCG	CGTGGCGAGGCCGCCG
promoter_AMK_ZM_c30.36	POLLEN2LELAT52	1.0843e-03	TTTTGGWG--	-TATGGTGGA
promoter_AMK_ZM_c30.36	CELLCYCLESC	1.2658e-03	TTTTGGWG	TTTTCGTG
promoter_AMK_ZM_c30.36	ELRE1PCPAL1	1.5265e-03	---------TTTTGGWG	GAAGGGGTTTGTTGGAG
promoter_AMK_ZM_c30.36	SORLREP4AT	1.8659e-03	-TTTTGGWG	AATTAGGAG
promoter_AMK_ZM_c30.36	UP1ATMSD	2.0616e-03	TTTTGGWG-	WWWTGGGCC
promoter_AMK_ZM_c30.37	POLLEN2LELAT52	8.7716e-04	-GTSGTNG-	TATGGTGGA
promoter_AMK_ZM_c30.37	UPRMOTIFIIAT	1.6406e-03	-GTSGTNG-----------	CGTGGNNNNNNNNNNNNGG
promoter_AMK_ZM_c30.37	AUXRETGA2GMGH3	1.9640e-03	-CNACSAC-	GCCACGTCA
promoter_AMK_ZM_c30.37	PALBOXPPC	4.9131e-03	-GTSGTNG------	GKKGKTKGKKRRAR
promoter_AMK_ZM_c30.37	CBFHV	7.8649e-03	GTSGTNG	GTCGRY-
promoter_AMK_ZM_c30.38	POLLEN2LELAT52	9.3933e-04	-GTSGTNG-	TATGGTGGA
promoter_AMK_ZM_c30.38	UPRMOTIFIIAT	1.7877e-03	-GTSGTNG-----------	CGTGGNNNNNNNNNNNNGG
promoter_AMK_ZM_c30.38	AUXRETGA2GMGH3	1.7939e-03	-GTSGTNG-	TGACGTGGC
promoter_AMK_ZM_c30.38	PALBOXPPC	5.0971e-03	-GTSGTNG------	GKKGKTKGKKRRAR
promoter_AMK_ZM_c30.38	CBFHV	7.5113e-03	GTSGTNG	GTCGRY-
promoter_AMK_ZM_c30.39	ABRECE3ZMRAB28	3.4317e-04	GAGGRRG-----	GAGGAGGCGCGT
promoter_AMK_ZM_c30.39	CTRMCAMV35S	1.1223e-03	-CYYCCTC-	TCTCTCTCT
promoter_AMK_ZM_c30.39	O2F2BE2S1	1.1371e-03	--GAGGRRG-	ATGAGGTGGC
promoter_AMK_ZM_c30.39	E2FAT	5.5365e-03	-CYYCCTC-	TYTCCCGCC
promoter_AMK_ZM_c30.43	EVENINGAT	7.0647e-06	--ATNWTTTT	AGATATTTT-
promoter_AMK_ZM_c30.43	SEF1MOTIF	5.6040e-05	-AAAAWNAT	WWTAAATAT
promoter_AMK_ZM_c30.43	3AF1BOXPSRBCS3	7.4904e-05	-ATNWTTTT------------	AATGTTTTTATTTATCTATTT
promoter_AMK_ZM_c30.43	MARTBOX	8.8078e-05	AAAAWNAT--	AAWAAWAWAA
promoter_AMK_ZM_c30.43	CIACADIANLELHC	1.2219e-04	-ATNWTTTT-	GATNNNNTTG
promoter_AMK_ZM_c30.47	CAREOSREP1	5.8043e-04	CNWCTCC	CAACTC-
promoter_AMK_ZM_c30.47	SBOXATRBCS	4.0496e-03	CNWCTCC-	CACCTCCA
promoter_AMK_ZM_c30.48	SORLIP4AT	3.0952e-04	-CATCAKCA	CCATCATAC
promoter_AMK_ZM_c30.48	HDZIP2ATATHB2	1.6397e-03	TGMTGATG-	TAATKATTA
promoter_AMK_ZM_c30.48	OPAQUE2ZMB32	3.0885e-03	---CATCAKCA	CCAYRTCATC-
promoter_AMK_ZM_c30.48	ANAERO3CONSENSUS	6.1286e-03	-TGMTGATG	GTGATGA--
promoter_AMK_ZM_c30.49	JASE2ATOPR1	3.6601e-04	--GRCGRCG----	TTGACGACGTATG
promoter_AMK_ZM_c30.49	GCCCORE	4.1566e-04	GRCGRCG	GGCGGC-
promoter_AMK_ZM_c30.49	GRAZMRAB28	7.3858e-04	GRCGRCG--	GGCGGCATG
promoter_AMK_ZM_c30.49	ACGTCBOX	3.2865e-03	CGYCGYC	-GACGTC
promoter_AMK_ZM_c30.49	CGACGOSAMY3	4.2617e-03	CGYCGYC	CGTCG--
promoter_AMK_ZM_c30.50	GLUTEBOX2OSGT3	1.3672e-05	------ACACANA--	TAAGGTACACAAAAG
promoter_AMK_ZM_c30.50	GLUTEBP1OS	1.5972e-04	--TNTGTGT-----	GTTGTGTGTTGCTT
promoter_AMK_ZM_c30.50	SB1NPABC1	2.7686e-04	----TNTGTGT-----	TTACTTTGTGTTAGTG
promoter_AMK_ZM_c30.50	ACEATCHS	6.4784e-03	--TNTGTGT-	TCTACGTGTC
promoter_AMK_ZM_c30.50	MEJARELELOX	8.7177e-03	-------TNTGTGT---	CATCANATTNNTGTATC
promoter_AMK_ZM_c30.51	GLUTEBP1OS	2.4778e-04	---MAACAMA----	AAGCAACACACAAC
promoter_AMK_ZM_c30.51	AACAOSGLUB1	2.4911e-04	MAACAMA-------	CAACAAACTATATC
promoter_AMK_ZM_c30.51	MARABOX1	5.0156e-04	TKTGTTK---	TTTRTTTATT
promoter_AMK_ZM_c30.51	ELRE1PCPAL1	5.3831e-04	---MAACAMA-------	CTCCAACAAACCCCTTC
promoter_AMK_ZM_c30.51	GAREHVAMY1	1.8287e-03	--------TKTGTTK------	GGCCGGAGTTTGTTATCGGCC
promoter_AMK_ZM_c30.52	TCA1MOTIF	1.1489e-03	--GATGRWGA	AAGAAGATGA
promoter_AMK_ZM_c30.52	SORLIP4AT	1.6964e-03	TCWYCATC-	CCATCATAC
promoter_AMK_ZM_c30.52	OPAQUE2ZMB32	3.1272e-03	--TCWYCATC	CCAYRTCATC
promoter_AMK_ZM_c30.52	OBF5ATGST6	3.3527e-03	-----TCWYCATC-------------	GGAGGTCGTCATCAATGACATAAGAT
promoter_AMK_ZM_c30.52	CTRMCAMV35S	4.5032e-03	-GATGRWGA	AGAGAGAGA
promoter_AMK_ZM_c30.53	AMMORESVDCRNIA1	1.2403e-05	--CGYSGCC	CCCGGGGCC
promoter_AMK_ZM_c30.53	CPRFPCCHS	7.7082e-05	GGCSRCG---	GGCCACGTGG
promoter_AMK_ZM_c30.53	GCCCORE	4.1631e-04	GGCSRCG	GGCGGC-
promoter_AMK_ZM_c30.53	AUXRETGA2GMGH3	5.7806e-04	GGCSRCG---	-GCCACGTCA
promoter_AMK_ZM_c30.53	GBOXLERBCS	5.7806e-04	GGCSRCG---	-GCCACGTGK
promoter_AMK_ZM_c30.60	CTRMCAMV35S	4.1500e-04	CNTCTCT--	TCTCTCTCT
promoter_AMK_ZM_c30.61	3AF1BOXPSRBCS3	4.0664e-07	--------------TCTATTT	AATGTTTTTATTTATCTATTT
promoter_AMK_ZM_c30.61	SURE1STPAT21	3.7448e-05	---TCTATTT	TTTTCTATT-
promoter_AMK_ZM_c30.61	SORLREP3AT	2.9463e-04	TCTATTT--	TGTATATAT
promoter_AMK_ZM_c30.61	AGL2ATCONSENSUS	1.9775e-03	---TCTATTT--------	NTWWCYAWWWWTGGNWNN
promoter_AMK_ZM_c30.61	CTRMCAMV35S	3.7977e-03	AAATAGA--	AGAGAGAGA
promoter_AMK_ZM_c30.62	AAGACGTAGATACL12	4.7817e-04	CCNTCGTC--	-CTACGTCTT
promoter_AMK_ZM_c30.62	HEXAMERATH4	1.4179e-03	GACGANGG	--CGACGG
promoter_AMK_ZM_c30.62	SORLIP4AT	1.5258e-03	-GACGANGG	GTATGATGG
promoter_AMK_ZM_c30.62	AUXRETGA2GMGH3	1.8965e-03	CCNTCGTC-	GCCACGTCA
promoter_AMK_ZM_c30.62	JASE2ATOPR1	4.6103e-03	--GACGANGG---	TTGACGACGTATG
promoter_AMK_ZM_c30.63	MEJARELELOX	8.6796e-04	-------TTGTTGT---	CATCANATTNNTGTATC
promoter_AMK_ZM_c30.63	RAV1AAT	1.8447e-03	TTGTTGT	-TGTTG-
promoter_AMK_ZM_c30.63	B2GMAUX28	2.0609e-03	--ACAACAA-	TGACGACAAG
promoter_AMK_ZM_c30.63	D4GMAUX28	3.9255e-03	ACAACAA--	ACAGCACTA
promoter_AMK_ZM_c30.63	GAREHVAMY1	4.2696e-03	---------TTGTTGT-----	GGCCGGAGTTTGTTATCGGCC
promoter_AMK_ZM_c30.67	MEJARELELOX	8.0958e-04	-------TTSTTGT---	CATCANATTNNTGTATC
promoter_AMK_ZM_c30.67	RAV1AAT	5.1893e-03	TTSTTGT	-TGTTG-
promoter_AMK_ZM_c30.67	B2GMAUX28	5.4660e-03	-TTSTTGT--	CTTGTCGTCA
promoter_AMK_ZM_c30.67	IDE1HVIDS2	5.6714e-03	ACAASAA-----------	GCAAGAAGCATGCTTGAT
promoter_AMK_ZM_c30.67	GLUTECOREOS	8.6856e-03	--ACAASAA--	GTACACGAAAG
promoter_AMK_ZM_c30.68	SPHCOREZMC1	2.8688e-08	CATGCATG--	-ATGCATGGA
promoter_AMK_ZM_c30.68	RYREPEAT4	2.2947e-06	---CATGCATG--	GTGCATGCATGGA
promoter_AMK_ZM_c30.68	RYREPEATVFLEB4	3.7706e-06	CATGCATG	CATGCATG
promoter_AMK_ZM_c30.68	S2FSORPL21	1.3654e-05	CATGCATG-	AATGTATGG
promoter_AMK_ZM_c30.68	RYREPEATGMGY2	1.0248e-04	CATGCATG	-ATGCATG
promoter_AMK_ZM_c30.69	ABRECE3ZMRAB28	3.7651e-04	GWGGAG------	GAGGAGGCGCGT
promoter_AMK_ZM_c30.69	ALF2NTPARB	6.1732e-04	-----------CTCCWC-	ACCTCACAAGTCTCCTCA
promoter_AMK_ZM_c30.69	IDRSZMFER1	3.7413e-03	GWGGAG--------	GTGGMGGSCTCGTG
promoter_AMK_ZM_c30.69	SORLREP4AT	8.9997e-03	---GWGGAG	AATTAGGAG
promoter_AMK_ZM_c30.74	HEXAMERATH4	1.2062e-03	CGAAGGTG	CGACGG--
promoter_AMK_ZM_c30.74	MSACRCYM	2.2609e-03	CGAAGGTG-	CAACGGTCT
promoter_AMK_ZM_c30.74	VSF1PVGRP18	2.2609e-03	CGAAGGTG-	CAACGGAGC
promoter_AMK_ZM_c30.74	CGACGOSAMY3	7.9176e-03	CACCTTCG	---CGTCG
promoter_AMK_ZM_c30.76	AAGACGTAGATACL12	8.9890e-05	CCTTCGTC--	-CTACGTCTT
promoter_AMK_ZM_c30.76	LS5ATPR1	1.1052e-03	--GACGAAGG	GTGACGTAGA
promoter_AMK_ZM_c30.76	TRANSINITDICOTS	5.5348e-03	-CCTTCGTC	GCCTTNKT-
promoter_AMK_ZM_c30.76	TL1ATSAR	8.8932e-03	-CCTTCGTC--	TTCTTCTTCAG
promoter_AMK_ZM_c30.78	CTRMCAMV35S	1.2221e-03	NGGGCGAG-	AGAGAGAGA
promoter_AMK_ZM_c30.78	E2FAT	2.5613e-03	--NGGGCGAG	GGCGGGARA-
promoter_AMK_ZM_c30.78	GCBP2ZMGAPC4	7.2133e-03	-NGGGCGAG	GTGGGCCCG
promoter_AMK_ZM_c30.78	SITEIIAOSPCNA	7.2133e-03	NGGGCGAG-	TGGGCCCGT
promoter_AMK_ZM_c30.79	SURE1STPAT21	1.1293e-08	TWTTTTAT-	TTTTCTATT
promoter_AMK_ZM_c30.79	-314MOTIFZMSBE1	1.4733e-06	----------TWTTTTAT--	TGCCTTTTTTTATTTTATGT
promoter_AMK_ZM_c30.79	MARTBOX	2.6162e-05	-ATAAAAWA-	AAWAAWAWAA
promoter_AMK_ZM_c30.79	SEF1MOTIF	2.8147e-05	ATAAAAWA-	WWTAAATAT
promoter_AMK_ZM_c30.79	SORLREP2AT	3.5269e-05	-TWTTTTAT	ACGTTTTAT
promoter_AMK_ZM_c30.80	SURE2STPAT21	8.4789e-04	NCTAGTTT-	ATTAGTATT
promoter_AMK_ZM_c30.80	ACIIIPVPAL2	1.1030e-03	-AAACTAGN	GAACCTAAC
promoter_AMK_ZM_c30.80	EVENINGAT	1.1030e-03	-NCTAGTTT	AGATATTTT
promoter_AMK_ZM_c30.80	LREBOX3PSRBCS3	6.6192e-03	-------AAACTAGN	GATAGTGAAAATAGT
promoter_AMK_ZM_c30.80	ANAEROBICCISZMGAPC4	6.7045e-03	----------NCTAGTTT--	CTGGACCGTTGCTGGTTTCG
promoter_AMK_ZM_c30.87	SEF1MOTIF	4.5900e-08	-CTAANTAT	WWTAAATAT
promoter_AMK_ZM_c30.87	HDZIP2ATATHB2	8.5727e-07	CTAANTAT--	-TAATKATTA
promoter_AMK_ZM_c30.87	ATHB6COREAT	4.2522e-04	CTAANTAT--	-TAATAATTG
promoter_AMK_ZM_c30.87	SORLREP4AT	4.3117e-04	ATANTTAG---	--AATTAGGAG
promoter_AMK_ZM_c30.87	GMHDLGMVSPB	4.5634e-04	CTAANTAT--	CTAATTAATG
promoter_AMK_ZM_c30.89	DREDR1ATRD29AB	2.2474e-03	CGAGGTCG---	--ATGTCGGTA
promoter_AMK_ZM_c30.89	O2F1BE2S1	4.7064e-03	-CGACCTCG-	TCGACGTGGA
promoter_AMK_ZM_c30.89	ACGTCBOX	5.1180e-03	CGACCTCG	-GACGTC-
promoter_AMK_ZM_c30.89	OBF5ATGST6	9.2744e-03	CGAGGTCG------------------	GGAGGTCGTCATCAATGACATAAGAT
promoter_AMK_ZM_c30.90	TELOBOXATEEF1AA1	1.2657e-13	TTAGGGTT-	TTAGGGTTT
promoter_AMK_ZM_c30.90	ACIIIPVPAL2	2.7585e-04	AACCCTAA-	GAACCTAAC
promoter_AMK_ZM_c30.90	SURE2STPAT21	2.7585e-04	-TTAGGGTT	ATTAGTATT
promoter_AMK_ZM_c30.90	UP2ATMSD	2.9404e-04	TTAGGGTT-	-TAGGGTTT
promoter_AMK_ZM_c30.93	CTRMCAMV35S	2.0241e-07	AGNAAGAG-	AGAGAGAGA
promoter_AMK_ZM_c30.93	NODCON2GM	8.7407e-04	AGNAAGAG	---AAGAG
promoter_AMK_ZM_c30.93	OSE2ROOTNODULE	8.7407e-04	AGNAAGAG	---AAGAG
promoter_AMK_ZM_c30.93	POLLEN1LELAT52	4.0745e-03	CTCTTNCT	---TTTCT
promoter_AMK_ZM_c30.93	GAGAGMGSA1	5.2751e-03	-CTCTTNCT---------	TCTCTCTCTCTCTCTCTC
promoter_AMK_ZM_c30.96	-314MOTIFZMSBE1	2.6494e-05	--------TTTAGTT-----	TGCCTTTTTTTATTTTATGT
promoter_AMK_ZM_c30.96	23BPUASNSCYCB1	2.6494e-05	TTTAGTT----------------	TTTATTTACCAAACGGTAACATC
promoter_AMK_ZM_c30.96	3AF1BOXPSRBCS3	2.6494e-05	------TTTAGTT--------	AATGTTTTTATTTATCTATTT
promoter_AMK_ZM_c30.96	23BPZM27KDAZEIN	3.4949e-04	--------TTTAGTT--------	GTTGTAAATTTACTTTACACGTC
promoter_AMK_ZM_c30.96	ABFOS	3.4949e-04	-------AACTAAA-----	GATGCTAAAGTAAAGATGC
promoter_AMK_ZM_c30.98	AAGACGTAGATACL12	2.1800e-04	CTTCATCN-	CTACGTCTT
promoter_AMK_ZM_c30.98	TL1ATSAR	1.0084e-03	--CTTCATCN-	TTCTTCTTCAG
promoter_AMK_ZM_c30.98	CEREGLUBOX1PSLEGA	1.6498e-03	-CTTCATCN	ACTTTAACA
promoter_AMK_ZM_c30.98	SORLIP4AT	3.6328e-03	NGATGAAG-	GTATGATGG
promoter_AMK_ZM_c30.98	TCA1MOTIF	3.7443e-03	-NGATGAAG-	AAGAAGATGA
promoter_AMK_ZM_c30.102	GLUTEBP2OS	7.8426e-07	---TATMTCTA--------	ACTTATATCTATTGAGCAT
promoter_AMK_ZM_c30.102	CTRMCAMV35S	4.0212e-04	-TAGAKATA	AGAGAGAGA
promoter_AMK_ZM_c30.102	SEF1MOTIF	5.5161e-04	TAGAKATA-	WWTAAATAT
promoter_AMK_ZM_c30.102	SORLREP3AT	7.5113e-04	TAGAKATA-	TGTATATAT
promoter_AMK_ZM_c30.102	EVENINGAT	7.6119e-04	TAGAKATA--	-AGATATTTT
promoter_AMK_ZM_c30.103	O2F2BE2S1	4.9387e-05	--GAGNTGG-	ATGAGGTGGC
promoter_AMK_ZM_c30.103	AUXRETGA2GMGH3	3.2312e-04	-CCANCTC-	GCCACGTCA
promoter_AMK_ZM_c30.103	OPAQUE2ZMB32	5.6937e-04	CCANCTC---	CCAYRTCATC
promoter_AMK_ZM_c30.103	CAREOSREP1	9.0751e-04	GAGNTGG	GAGTTG-
promoter_AMK_ZM_c30.103	ABREBZMRAB28	6.8427e-03	--GAGNTGG-	GAGACGTGGA
promoter_AMK_ZM_c30.106	NONAMERATH4	1.2662e-05	CGTCGAGG-	CGTCGATCT
promoter_AMK_ZM_c30.106	CRTDREHVCBF2	7.0104e-04	CGTCGAGG	-GTCGAC-
promoter_AMK_ZM_c30.106	CGACGOSAMY3	8.7407e-04	CGTCGAGG	CGTCG---
promoter_AMK_ZM_c30.106	CBFHV	1.8779e-03	CGTCGAGG	-GTCGRY-
promoter_AMK_ZM_c30.106	JASE1ATOPR1	4.3282e-03	--CCTCGACG	TTCATTGACG
promoter_AMK_ZM_c30.111	RAV1AAT	2.3734e-03	TGKTGTG	TGTTG--
promoter_AMK_ZM_c30.111	AUXRETGA2GMGH3	3.5673e-03	--CACAMCA	GCCACGTCA
promoter_AMK_ZM_c30.111	D4GMAUX28	3.6117e-03	CACAMCA---	-ACAGCACTA
promoter_AMK_ZM_c30.111	OPAQUE2ZMB32	3.6800e-03	-CACAMCA--	CCAYRTCATC
promoter_AMK_ZM_c30.114	3AF1BOXPSRBCS3	6.9441e-07	--TGKTTTT------------	AATGTTTTTATTTATCTATTT
promoter_AMK_ZM_c30.114	PIIATGAPB	3.5198e-06	-TGKTTTT------------	TTGGTTTTGATCAAAACCAA
promoter_AMK_ZM_c30.114	MRNASTA1CRPSBD	2.0007e-04	AAAAMCA-----	AAAACCAGGGGG
promoter_AMK_ZM_c30.114	MYB1AT	5.6239e-04	AAAAMCA	-WAACCA
promoter_AMK_ZM_c30.114	MARCEN3	1.5626e-03	------------------AAAAMCA	WWWNNNNTTTCGGAAANCAWAAACA
promoter_AMK_ZM_c30.119	TELOBOXATEEF1AA1	2.6135e-13	YTAGGGTT-	TTAGGGTTT
promoter_AMK_ZM_c30.119	UP2ATMSD	2.9404e-04	YTAGGGTT-	-TAGGGTTT
promoter_AMK_ZM_c30.119	ACIIIPVPAL2	3.9499e-04	AACCCTAR-	GAACCTAAC
promoter_AMK_ZM_c30.119	SURE2STPAT21	3.9499e-04	-YTAGGGTT	ATTAGTATT
promoter_AMK_ZM_c30.129	GLUTEBP2OS	2.0256e-06	---TATNTCTA--------	ACTTATATCTATTGAGCAT
promoter_AMK_ZM_c30.129	SEF1MOTIF	1.2682e-05	TAGANATA-	WWTAAATAT
promoter_AMK_ZM_c30.129	PSREGIONZMZM13	2.5386e-05	----------------TAGANATA--------	TTTGTCTGGCTGCCCGTAGAAATAGTGGCCGA
promoter_AMK_ZM_c30.129	TATABOX1	5.6717e-04	-TATNTCTA-	GTATTTATAG
promoter_AMK_ZM_c30.129	SURE1STPAT21	5.9364e-04	TATNTCTA--	-TTTTCTATT
promoter_AMK_ZM_c30.133	HEXAMERATH4	7.3591e-05	GMCGTCG	-CCGTCG
promoter_AMK_ZM_c30.133	ACGTCBOX	1.1687e-04	CGACGKC	-GACGTC
promoter_AMK_ZM_c30.133	AAGACGTAGATACL12	1.3121e-04	CGACGKC--	CTACGTCTT
promoter_AMK_ZM_c30.133	AUXRETGA2GMGH3	1.3121e-04	-CGACGKC-	GCCACGTCA
promoter_AMK_ZM_c30.133	CGACGOSAMY3	1.0004e-03	GMCGTCG	--CGTCG
promoter_AMK_ZM_c30.134	RGATAOS	4.5535e-04	YTTGTTCT-	TATCTTCTG
promoter_AMK_ZM_c30.134	GAREHVAMY1	2.8539e-03	--------YTTGTTCT-----	GGCCGGAGTTTGTTATCGGCC
promoter_AMK_ZM_c30.134	GAREAT	3.4428e-03	YTTGTTCT	YTTGTTA-
promoter_AMK_ZM_c30.134	ANAERO1CONSENSUS	7.2813e-03	YTTGTTCT	TTTGTTT-
promoter_AMK_ZM_c30.134	MYBGAHV	7.2813e-03	YTTGTTCT	TTTGTTA-
promoter_AMK_ZM_c30.138	DREDR1ATRD29AB	1.2585e-05	TSGTCGGT-	ATGTCGGTA
promoter_AMK_ZM_c30.138	DRE2COREZMRAB17	9.2549e-05	TSGTCGGT	--GTCGGT
promoter_AMK_ZM_c30.138	DRECRTCOREAT	3.8280e-04	TSGTCGGT	--GTCGGY
promoter_AMK_ZM_c30.138	LTRECOREATCOR15	8.7407e-04	TSGTCGGT	--GTCGG-
promoter_AMK_ZM_c30.138	SRENTTTO1	9.6959e-04	-----ACCGACSA	ATCTCACCTACCA
promoter_AMK_ZM_c30.140	SURE1STPAT21	2.2944e-09	-TTTCTYTT	TTTTCTATT
promoter_AMK_ZM_c30.140	RGATAOS	2.5179e-06	TTTCTYTT-	TATCTTCTG
promoter_AMK_ZM_c30.140	POLLEN1LELAT52	8.7407e-04	TTTCTYTT	TTTCT---
promoter_AMK_ZM_c30.140	MARTBOX	1.1246e-03	-TTTCTYTT-	TTWTWTTWTT
promoter_AMK_ZM_c30.140	CTRMCAMV35S	1.9491e-03	-AARAGAAA	AGAGAGAGA
promoter_AMK_ZM_c30.141	DREDR1ATRD29AB	1.4923e-07	CNCCGACA-	TACCGACAT
promoter_AMK_ZM_c30.141	DRECRTCOREAT	1.4791e-04	TGTCGGNG	-GTCGGY-
promoter_AMK_ZM_c30.141	LTREATLTI78	2.0866e-04	TGTCGGNG	TGTCGGT-
promoter_AMK_ZM_c30.141	DRE2COREZMRAB17	4.7024e-04	TGTCGGNG	-GTCGGT-
promoter_AMK_ZM_c30.141	CBFHV	5.8653e-04	TGTCGGNG	-GTCGRY-
promoter_AMK_ZM_c30.144	SEF1MOTIF	2.3861e-04	--TCCATAT	WWTAAATAT
promoter_AMK_ZM_c30.144	SORLREP3AT	2.3861e-04	--TCCATAT	TGTATATAT
promoter_AMK_ZM_c30.144	RSEPVGRP1	1.6981e-03	-----TCCATAT	CAACTTTCATAT
promoter_AMK_ZM_c30.144	CATATGGMSAUR	4.2834e-03	TCCATAT-	--CATATG
promoter_AMK_ZM_c30.144	BOXINTPATPB	5.2806e-03	-----------ATATGGA---	TATTATCTATTCTATGGAATT
promoter_AMK_ZM_c30.149	GAREHVAMY1	3.6989e-03	---------TTGTTCTY----	GGCCGGAGTTTGTTATCGGCC
promoter_AMK_ZM_c30.149	TL1ATSAR	5.6808e-03	TTGTTCTY---	TTCTTCTTCAG
promoter_AMK_ZM_c30.149	MARTBOX	9.6409e-03	RAGAACAA--	AAWAAWAWAA
promoter_AMK_ZM_c30.160	-141NTG13	9.8275e-08	GTGTTTGA-------------	GTGTTTGAAGTCATCAAAAGC
promoter_AMK_ZM_c30.160	2SSEEDPROTBANAPA	5.5926e-05	GTGTTTGA	GTGTTTG-
promoter_AMK_ZM_c30.160	PROXBBNNAPA	2.9404e-04	-GTGTTTGA	GGTGTTTG-
promoter_AMK_ZM_c30.160	CANBNNAPA	3.0373e-04	GTGTTTGA	GTGTTNG-
promoter_AMK_ZM_c30.160	S2FSORPL21	1.8069e-03	-GTGTTTGA	AATGTATGG
promoter_AMK_ZM_c30.161	CEREGLUBOX1PSLEGA	6.0595e-04	-CATCANCA	ACTTTAACA
promoter_AMK_ZM_c30.161	SORLIP4AT	1.0766e-03	-CATCANCA	CCATCATAC
promoter_AMK_ZM_c30.161	D4GMAUX28	1.4014e-03	TGNTGATG-	TAGTGCTGT
promoter_AMK_ZM_c30.161	RAV1AAT	3.2121e-03	TGNTGATG	TGTTG---
promoter_AMK_ZM_c30.161	-141NTG13	3.7679e-03	-----------CATCANCA--	GTGTTTGAAGTCATCAAAAGC
promoter_AMK_ZM_c30.169	E2FAT	8.0862e-04	-CGCCCGAC	TYTCCCGCC
promoter_AMK_ZM_c30.169	LTRECOREATCOR15	1.1824e-03	GTCGGGCG	GTCGG---
promoter_AMK_ZM_c30.169	DRECRTCOREAT	5.7112e-03	GTCGGGCG	GTCGGY--
promoter_AMK_ZM_c30.169	CBFHV	9.7068e-03	GTCGGGCG	GTCGRY--
promoter_AMK_ZM_c30.170	CIACADIANLELHC	5.4233e-04	GATSAGAT--	GATNNNNTTG
promoter_AMK_ZM_c30.170	OPAQUE2ZMB32	6.1593e-04	--ATCTSATC	CCAYRTCATC
promoter_AMK_ZM_c30.170	SRENTTTO1	1.7099e-03	ATCTSATC-----	ATCTCACCTACCA
promoter_AMK_ZM_c30.170	IBOXCORENT	3.4443e-03	ATCTSATC	-YCTTATC
promoter_AMK_ZM_c30.170	IBOX	4.4415e-03	ATCTSATC	--CTTATC
promoter_AMK_ZM_c30.172	MYCATERD1	7.7817e-06	CACATG	CACATG
promoter_AMK_ZM_c30.172	MYCATRD22	7.7817e-06	CATGTG	CATGTG
promoter_AMK_ZM_c30.172	RSEPVGRP18	1.5267e-05	---CACATG-----------------	AAGCACATGGATATGAAAGTTGGATG
promoter_AMK_ZM_c30.172	PROLAMINBOX	3.7642e-04	-------CACATG--	ACCTTTACACATGTG
promoter_AMK_ZM_c30.172	RBCSGBOXPS	6.0615e-04	-----CATGTG	AGTGCCATGTG
promoter_AMK_ZM_c30.176	ABRECE1HVA22	6.9515e-05	CTKGTGG--	CCGGTGGCA
promoter_AMK_ZM_c30.176	POLLEN2LELAT52	6.9515e-05	-CTKGTGG-	TATGGTGGA
promoter_AMK_ZM_c30.176	GBOXLERBCS	3.4636e-03	-CCACMAG-	GCCACGTGK
promoter_AMK_ZM_c30.176	B2GMAUX28	4.2394e-03	---CCACMAG	TGACGACAAG
promoter_AMK_ZM_c30.176	SITEIOSPCNA	7.0305e-03	CCACMAG-	CCACCTGG
promoter_AMK_ZM_c30.183	POLLEN2LELAT52	2.2573e-04	GRTGGYG--	TATGGTGGA
promoter_AMK_ZM_c30.183	ABRECE1HVA22	1.9969e-03	CRCCAYC--	TGCCACCGG
promoter_AMK_ZM_c30.183	ACIIPVPAL2	3.9324e-03	----GRTGGYG-	GGGGGTTGGTGG
promoter_AMK_ZM_c30.183	PALBOXPPC	5.6942e-03	---GRTGGYG----	GKKGKTKGKKRRAR
promoter_AMK_ZM_c30.183	CIACADIANLELHC	7.1498e-03	GRTGGYG---	GATNNNNTTG
promoter_AMK_ZM_c30.185	CARG3ATAP3	1.2550e-06	---AMTAAAA--------	GTTACTAAAAATGGAAAG
promoter_AMK_ZM_c30.185	-314MOTIFZMSBE1	1.7886e-06	-------TTTTAKT------	TGCCTTTTTTTATTTTATGT
promoter_AMK_ZM_c30.185	3AF1BOXPSRBCS3	1.7886e-06	-----TTTTAKT---------	AATGTTTTTATTTATCTATTT
promoter_AMK_ZM_c30.185	POLASIG1	1.0099e-04	TTTTAKT	-TTTATT
promoter_AMK_ZM_c30.185	SURE1STPAT21	1.0714e-04	--TTTTAKT	TTTTCTATT
promoter_AMK_ZM_c30.192	D4GMAUX28	6.0935e-06	-CANCTCTA	ACAGCACTA
promoter_AMK_ZM_c30.192	CAREOSREP1	3.4662e-04	TAGAGNTG	--GAGTTG
promoter_AMK_ZM_c30.192	TELOBOXATEEF1AA1	4.7977e-04	-TAGAGNTG	TTAGGGTTT
promoter_AMK_ZM_c30.192	SBOXATRBCS	1.6820e-03	TAGAGNTG	TGGAGGTG
promoter_AMK_ZM_c30.192	GLUTAACAOS	2.7803e-03	-TAGAGNTG---	ATAGAGTTTGTT
promoter_AMK_ZM_c30.194	UP1ATMSD	3.6915e-09	-CTTGGGCC	WWWTGGGCC
promoter_AMK_ZM_c30.194	GCBP2ZMGAPC4	5.7106e-07	--GGCCCAAG	CGGGCCCAC-
promoter_AMK_ZM_c30.194	AMMORESVDCRNIA1	1.3943e-05	-CTTGGGCC	CCCGGGGCC
promoter_AMK_ZM_c30.194	SITEIIAOSPCNA	9.1284e-05	---GGCCCAAG	ACGGGCCCA--
promoter_AMK_ZM_c30.194	SITEIIATCYTC	3.8280e-04	GGCCCAAG	RGCCCA--
promoter_AMK_ZM_c30.198	-141NTG13	1.3425e-07	GTGTTTGA-------------	GTGTTTGAAGTCATCAAAAGC
promoter_AMK_ZM_c30.198	2SSEEDPROTBANAPA	5.5926e-05	GTGTTTGA	GTGTTTG-
promoter_AMK_ZM_c30.198	PROXBBNNAPA	2.9404e-04	-GTGTTTGA	GGTGTTTG-
promoter_AMK_ZM_c30.198	CANBNNAPA	3.0373e-04	GTGTTTGA	GTGTTNG-
promoter_AMK_ZM_c30.198	S2FSORPL21	1.3441e-03	-GTGTTTGA	AATGTATGG
promoter_AMK_ZM_c30.200	IBOXLSCMCUCUMISIN	1.2227e-04	AAATATGA-----	AGATATGATAAAA
promoter_AMK_ZM_c30.200	ATHB6COREAT	2.5526e-04	TCATATTT-	TAATAATTG
promoter_AMK_ZM_c30.200	EVENINGAT	2.5526e-04	TCATATTT-	AGATATTTT
promoter_AMK_ZM_c30.200	SORLREP4AT	2.5526e-04	AAATATGA-	AATTAGGAG
promoter_AMK_ZM_c30.200	SEF1MOTIF	2.6271e-04	---AAATATGA	WWTAAATAT--
promoter_AMK_ZM_c30.201	TCA1MOTIF	3.6329e-06	--GANGATGA	AAGAAGATGA
promoter_AMK_ZM_c30.201	RGATAOS	6.9231e-04	TCATCNTC--	-TATCTTCTG
promoter_AMK_ZM_c30.201	RBCSBOX3PS	3.3712e-03	---GANGATGA-	AGTGAAAATGAT
promoter_AMK_ZM_c30.201	TL1ATSAR	6.4009e-03	-TCATCNTC--	TTCTTCTTCAG
promoter_AMK_ZM_c30.201	SORLIP4AT	7.0110e-03	TCATCNTC-	CCATCATAC
promoter_AMK_ZM_c30.213	RAV1AAT	1.0004e-03	STTGTTG	--TGTTG
promoter_AMK_ZM_c30.213	AACAOSGLUB1	1.4694e-03	-------STTGTTG	GATATAGTTTGTTG
promoter_AMK_ZM_c30.213	ELRE1PCPAL1	2.7317e-03	-------STTGTTG---	GAAGGGGTTTGTTGGAG
promoter_AMK_ZM_c30.213	B2GMAUX28	3.0209e-03	---CAACAAS	TGACGACAAG
promoter_AMK_ZM_c30.213	CIACADIANLELHC	3.6096e-03	---STTGTTG	GATNNNNTTG
promoter_AMK_ZM_c30.214	AUXRETGA2GMGH3	3.2359e-04	GMCACAAC-	GCCACGTCA
promoter_AMK_ZM_c30.214	SORLIP1AT	2.0972e-03	GTTGTGKC	---GTGGC
promoter_AMK_ZM_c30.227	SORLREP3AT	2.1170e-05	ACATAT---	ATATATACA
promoter_AMK_ZM_c30.227	EVENINGAT	4.5597e-04	ACATAT---	AGATATTTT
promoter_AMK_ZM_c30.227	SEF1MOTIF	4.5597e-04	---ACATAT	WWTAAATAT
promoter_AMK_ZM_c30.227	ELEMENT1GMLBC3	9.4878e-04	-----------------ACATAT-	TATAAAATAAAATATTAATATATC
promoter_AMK_ZM_c30.227	COREOS	3.2215e-03	------------------ACATAT----	TAWATAAAAKTTTTATWTAYRWATTMTT
promoter_AMK_ZM_c30.230	CAREOSREP1	4.2188e-04	TGRAGTTG	--GAGTTG
promoter_AMK_ZM_c30.230	AUXRETGA2GMGH3	4.8269e-04	-CAACTYCA	GCCACGTCA
promoter_AMK_ZM_c30.230	CIACADIANLELHC	5.4109e-04	--TGRAGTTG	GATNNNNTTG
promoter_AMK_ZM_c30.230	SBOXATRBCS	9.0530e-04	TGRAGTTG	TGGAGGTG
promoter_AMK_ZM_c30.230	5659BOXLELAT5659	9.5567e-03	---CAACTYCA	TCACAAWTTC-
promoter_AMK_ZM_c30.232	TL1ATSAR	3.1634e-04	--CTTCTTCN-	TTCTTCTTCAG
promoter_AMK_ZM_c30.232	CEREGLUBOX3PSLEGA	5.7972e-04	NGAAGAAG-	TGTAAAAGT
promoter_AMK_ZM_c30.232	TCA1MOTIF	8.7782e-04	-NGAAGAAG-	AAGAAGATGA
promoter_AMK_ZM_c30.232	AAGACGTAGATACL12	1.1354e-03	-NGAAGAAG	AAGACGTAG
promoter_AMK_ZM_c30.232	RGATAOS	1.1354e-03	CTTCTTCN-	TATCTTCTG
promoter_AMK_ZM_c30.237	TL1ATSAR	5.4537e-03	-TCTWGTTC--	TTCTTCTTCAG
promoter_AMK_ZM_c30.239	-314MOTIFZMSBE1	8.2543e-07	---CTTNTTTT---------	TGCCTTTTTTTATTTTATGT
promoter_AMK_ZM_c30.239	TATABOX5	5.9792e-04	AAAANAAG	-AAATAA-
promoter_AMK_ZM_c30.239	MARTBOX	7.3568e-04	---AAAANAAG	AAWAAWAWAA-
promoter_AMK_ZM_c30.239	SORLREP2AT	7.7475e-04	-CTTNTTTT	ACGTTTTAT
promoter_AMK_ZM_c30.239	EVENINGAT	9.5078e-04	-CTTNTTTT	AGATATTTT
promoter_AMK_ZM_c30.240	POLLEN2LELAT52	3.4006e-07	TTTGGTTG-	TATGGTGGA
promoter_AMK_ZM_c30.240	REALPHALGLHCB21	2.2487e-04	TTTGGTTG	-TTGGTT-
promoter_AMK_ZM_c30.240	ACIIIPVPAL2	2.7711e-04	CAACCAAA-	GAACCTAAC
promoter_AMK_ZM_c30.240	NONAMERMOTIFTAH3H4	2.7711e-04	-TTTGGTTG	CGTTGGATG
promoter_AMK_ZM_c30.240	SORLIP4AT	1.2008e-03	CAACCAAA-	CCATCATAC
promoter_AMK_ZM_c30.241	OBF5ATGST6	2.4243e-05	--------------ATRACATA----	GGAGGTCGTCATCAATGACATAAGAT
promoter_AMK_ZM_c30.241	RGATAOS	5.2362e-04	-ATRACATA	CAGAAGATA
promoter_AMK_ZM_c30.241	SEF1MOTIF	5.4387e-04	ATRACATA-	WWTAAATAT
promoter_AMK_ZM_c30.241	-300MOTIFZMZEIN	5.6485e-04	ATRACATA-	ATGACTCAY
promoter_AMK_ZM_c30.241	AAGACGTAGATACL12	5.6485e-04	-TATGTYAT	CTACGTCTT
promoter_AMK_ZM_c30.245	AUXRETGA2GMGH3	7.9052e-04	-CCAAGCCM	GCCACGTCA
promoter_AMK_ZM_c30.245	ACIIPVPAL2	2.4668e-03	-KGGCTTGG---	GGGGGTTGGTGG
promoter_AMK_ZM_c30.259	SITE3SORPS1	1.6479e-04	------AACTAANT	TCTTTTAACTAACT
promoter_AMK_ZM_c30.259	MYB1LEPR	4.2184e-04	AACTAANT	AACTAAC-
promoter_AMK_ZM_c30.259	ATHB6COREAT	5.8548e-04	AACTAANT-	TAATAATTG
promoter_AMK_ZM_c30.259	SORLREP4AT	5.8548e-04	ANTTAGTT-	AATTAGGAG
promoter_AMK_ZM_c30.259	SURE2STPAT21	5.9347e-04	ANTTAGTT--	-ATTAGTATT
promoter_AMK_ZM_c30.282	VOZATVPP	2.8166e-05	GGGTTACCAG-----	GCGTNNNNNNNACGC
promoter_AMK_ZM_c30.282	HBOXCONSENSUSPVCHS	3.7728e-05	GGGTTACCAG-----	AGNNNNNNNGGTAGG
promoter_AMK_ZM_c30.282	ANAERO4CONSENSUS	4.6335e-05	GGGTTACCAG	-GTTTNGCAA
promoter_AMK_ZM_c30.282	SITEIIBOSPCNA	4.6751e-05	GGGTTACCAG	GTGGGACCA-
promoter_AMK_ZM_c30.282	INTRONUPPER	1.2779e-04	GGGTTACCAG	-ACTTACCTK
promoter_AMK_ZM_c30.283	ACIIIPVPAL2	1.2185e-06	GAACCTACTC	GAACCTAAC-
promoter_AMK_ZM_c30.283	VOZATVPP	4.6012e-05	GAGTAGGTTC-----	GCGTNNNNNNNACGC
promoter_AMK_ZM_c30.283	HBOXCONSENSUSPVCHS	2.4947e-04	GAGTAGGTTC------	-AGNNNNNNNGGTAGG
promoter_AMK_ZM_c30.283	HSELIKENTACIDICPR1	4.5296e-04	----GAACCTACTC-	CNNGAANNNTTCNNG
promoter_AMK_ZM_c30.283	MYBPLANT	6.2883e-04	GAGTAGGTTC	-GKTWGGTK-
promoter_AMK_ZM_c30.284	VOZATVPP	2.3323e-05	GGGTTAACAG-----	GCGTNNNNNNNACGC
promoter_AMK_ZM_c30.284	HBOXCONSENSUSPVCHS	3.4009e-05	GGGTTAACAG-----	AGNNNNNNNGGTAGG
promoter_AMK_ZM_c30.284	ANAERO4CONSENSUS	3.4652e-05	CTGTTAACCC	TTGCNAAAC-
promoter_AMK_ZM_c30.284	CEREGLUBOX1PSLEGA	4.7333e-05	GGGTTAACAG	ACTTTAACA-
promoter_AMK_ZM_c30.284	GT1CORE	3.8271e-04	CTGTTAACCC	---TTAACC-
promoter_AMK_ZM_c30.285	VOZATVPP	6.7049e-05	----ACTCTGAACC-	GCGTNNNNNNNACGC
promoter_AMK_ZM_c30.285	HBOXCONSENSUSPVCHS	6.9720e-05	--GGTTCAGAGT---	AGNNNNNNNGGTAGG
promoter_AMK_ZM_c30.285	UP1ATMSD	2.0304e-04	ACTCTGAACC	-WWWTGGGCC
promoter_AMK_ZM_c30.285	CEREGLUBOX1PSLEGA	9.2406e-04	ACTCTGAACC	ACTTTAACA-
promoter_AMK_ZM_c30.285	CEREGLUBOX3PSLEGA	9.5056e-04	ACTCTGAACC	ACTTTTACA-
promoter_AMK_ZM_c30.286	HBOXCONSENSUSPVCHS	1.1396e-06	--CCCTCTAGGT---	AGNNNNNNNGGTAGG
promoter_AMK_ZM_c30.286	AGATCONSENSUS	4.4483e-06	---CCCTCTAGGT--	WWCCNNWWWWGGWAA
promoter_AMK_ZM_c30.286	DRE1COREZMRAB17	7.5382e-04	CCCTCTAGGT	---TCTCGGT
promoter_AMK_ZM_c30.286	CTRMCAMV35S	9.5828e-04	CCCTCTAGGT	-TCTCTCTCT
promoter_AMK_ZM_c30.286	NONAMERATH4	1.5605e-03	CCCTCTAGGT	-CGTCGATCT
promoter_AMK_ZM_c30.287	HBOXCONSENSUSPVCHS	8.3620e-05	-GAAGTGACCG----	AGNNNNNNNGGTAGG
promoter_AMK_ZM_c30.287	VOZATVPP	1.0685e-04	-CGGTCACTTC----	GCGTNNNNNNNACGC
promoter_AMK_ZM_c30.287	INRNTPSADB	1.8510e-04	GAAGTGACCG	RRANTGAR--
promoter_AMK_ZM_c30.287	AUXRETGA2GMGH3	3.1943e-04	-GAAGTGACCG	TGACGTGGC--
promoter_AMK_ZM_c30.287	HSELIKENTACIDICPR1	3.7122e-04	--CGGTCACTTC---	CNNGAANNNTTCNNG
promoter_AMK_ZM_c30.288	CEREGLUBOX3PSLEGA	2.7766e-05	GTGTAACCCT	-TGTAAAAGT
promoter_AMK_ZM_c30.288	SITEIIBOSPCNA	3.5738e-05	GTGTAACCCT	GTGGGACCA-
promoter_AMK_ZM_c30.288	HBOXCONSENSUSPVCHS	3.8933e-05	AGGGTTACAC-----	AGNNNNNNNGGTAGG
promoter_AMK_ZM_c30.288	VOZATVPP	4.9069e-05	--GTGTAACCCT---	GCGTNNNNNNNACGC
promoter_AMK_ZM_c30.288	RNFG2OS	4.9353e-05	--AGGGTTACAC---	CCAGGGGCACACTGG
promoter_AMK_ZM_c30.289	ANAERO4CONSENSUS	4.7720e-07	GGTTTACCAG	-GTTTNGCAA
promoter_AMK_ZM_c30.289	VOZATVPP	3.6031e-05	-GGTTTACCAG----	GCGTNNNNNNNACGC
promoter_AMK_ZM_c30.289	CEREGLUBOX1PSLEGA	4.1617e-05	GGTTTACCAG	ACTTTAACA-
promoter_AMK_ZM_c30.289	HBOXCONSENSUSPVCHS	5.1578e-05	GGTTTACCAG-----	AGNNNNNNNGGTAGG
promoter_AMK_ZM_c30.289	INTRONUPPER	1.5289e-04	CTGGTAAACC	MAGGTAAGT-
promoter_AMK_ZM_c30.290	TELOBOXATEEF1AA1	2.9783e-07	TAAGGGTCTG	TTAGGGTTT-
promoter_AMK_ZM_c30.290	MSACRCYM	8.3841e-07	TAAGGGTCTG	CAACGGTCT-
promoter_AMK_ZM_c30.290	ACIIIPVPAL2	2.7937e-04	-TAAGGGTCTG	GTTAGGTTC--
promoter_AMK_ZM_c30.290	UP1ATMSD	3.2626e-04	TAAGGGTCTG	WWWTGGGCC-
promoter_AMK_ZM_c30.290	HBOXCONSENSUSPVCHS	4.7714e-04	CAGACCCTTA------	-AGNNNNNNNGGTAGG
promoter_AMK_ZM_c30.291	VOZATVPP	4.3729e-05	---TAAGGGTACC--	GCGTNNNNNNNACGC
promoter_AMK_ZM_c30.291	TELOBOXATEEF1AA1	5.1185e-05	GGTACCCTTA	-AAACCCTAA
promoter_AMK_ZM_c30.291	UP1ATMSD	1.2262e-04	TAAGGGTACC	WWWTGGGCC-
promoter_AMK_ZM_c30.291	MNF1ZMPPC1	1.9958e-04	TAAGGGTACC	-AAGGGCAC-
promoter_AMK_ZM_c30.291	HSELIKENTACIDICPR1	3.4315e-04	---TAAGGGTACC--	CNNGAANNNTTCNNG
promoter_AMK_ZM_c30.292	UP1ATMSD	3.0311e-06	TTAAGGTCCC	WWWTGGGCC-
promoter_AMK_ZM_c30.292	VOZATVPP	3.0358e-05	--GGGACCTTAA---	GCGTNNNNNNNACGC
promoter_AMK_ZM_c30.292	TELOBOXATEEF1AA1	3.5170e-05	TTAAGGTCCC	TTAGGGTTT-
promoter_AMK_ZM_c30.292	ACIIIPVPAL2	4.8095e-05	GGGACCTTAA	-GAACCTAAC
promoter_AMK_ZM_c30.292	SITEIIAOSPCNA	6.6988e-04	TTAAGGTCCC-	--ACGGGCCCA
promoter_AMK_ZM_c30.293	UP1ATMSD	2.2231e-06	CTATTGACCC	-WWWTGGGCC
promoter_AMK_ZM_c30.293	VOZATVPP	3.8646e-05	GGGTCAATAG-----	GCGTNNNNNNNACGC
promoter_AMK_ZM_c30.293	SEF1MOTIF	4.4717e-05	CTATTGACCC	ATATTTAWW-
promoter_AMK_ZM_c30.293	HBOXCONSENSUSPVCHS	4.8122e-05	-----CTATTGACCC	CCTACCNNNNNNNCT
promoter_AMK_ZM_c30.293	CAATBOX2	6.5340e-05	CTATTGACCC	AGATTGGCC-
promoter_AMK_ZM_c30.294	VOZATVPP	3.8648e-05	--GGTTGACAGA---	GCGTNNNNNNNACGC
promoter_AMK_ZM_c30.294	HBOXCONSENSUSPVCHS	6.2055e-05	-GGTTGACAGA----	AGNNNNNNNGGTAGG
promoter_AMK_ZM_c30.294	ANAERO4CONSENSUS	1.7418e-04	GGTTGACAGA	GTTTNGCAA-
promoter_AMK_ZM_c30.294	CTRMCAMV35S	1.0625e-03	TCTGTCAACC	TCTCTCTCT-
promoter_AMK_ZM_c30.294	SORLIP4AT	1.2207e-03	GGTTGACAGA	GTATGATGG-
promoter_AMK_ZM_c30.295	ACIIIPVPAL2	6.4730e-05	GGAGTCTATC	-GAACCTAAC
promoter_AMK_ZM_c30.295	HSELIKENTACIDICPR1	2.5762e-04	---GATAGACTCC--	CNNGAANNNTTCNNG
promoter_AMK_ZM_c30.295	NONAMERATH4	5.9893e-04	GGAGTCTATC-	--CGTCGATCT
promoter_AMK_ZM_c30.295	SURE1STPAT21	1.1222e-03	GGAGTCTATC	-TTTTCTATT
promoter_AMK_ZM_c30.295	VOZATVPP	1.2307e-03	---GATAGACTCC--	GCGTNNNNNNNACGC
promoter_AMK_ZM_c30.296	VOZATVPP	1.3225e-06	-CGTTGACTCA----	GCGTNNNNNNNACGC
promoter_AMK_ZM_c30.296	GLMHVCHORD	1.8293e-06	-TGAGTCAACG	ATGASTCAY--
promoter_AMK_ZM_c30.296	-300MOTIFZMZEIN	7.0423e-06	-TGAGTCAACG	RTGAGTCAT--
promoter_AMK_ZM_c30.296	GCN4OSGLUB1	3.4955e-05	CGTTGACTCA	---TGACTCA
promoter_AMK_ZM_c30.296	NONAMERMOTIFTAH3H4	4.6586e-05	CGTTGACTCA	CGTTGGATG-
promoter_AMK_ZM_c30.297	UP1ATMSD	4.6577e-06	ATAACGAGCC	-WWWTGGGCC
promoter_AMK_ZM_c30.297	AUXRETGA2GMGH3	1.5028e-04	GGCTCGTTAT	GCCACGTCA-
promoter_AMK_ZM_c30.297	SORLREP4AT	2.5164e-04	-ATAACGAGCC	AATTAGGAG--
promoter_AMK_ZM_c30.297	GBOXLERBCS	7.0064e-04	GGCTCGTTAT	GCCACGTGK-
promoter_AMK_ZM_c30.297	CTRMCAMV35S	8.3068e-04	ATAACGAGCC	AGAGAGAGA-
promoter_AMK_ZM_c30.298	HSELIKENTACIDICPR1	9.9686e-06	-GTGAACCTGT----	CNNGAANNNTTCNNG
promoter_AMK_ZM_c30.298	VOZATVPP	4.7604e-05	--GTGAACCTGT---	GCGTNNNNNNNACGC
promoter_AMK_ZM_c30.298	HBOXCONSENSUSPVCHS	6.2845e-05	--GTGAACCTGT---	AGNNNNNNNGGTAGG
promoter_AMK_ZM_c30.298	SITEIIAOSPCNA	8.2023e-05	ACAGGTTCAC	ACGGGCCCA-
promoter_AMK_ZM_c30.298	GCBP2ZMGAPC4	9.2651e-05	ACAGGTTCAC	-CGGGCCCAC
promoter_AMK_ZM_c30.299	WRECSAA01	7.4816e-05	-GGATACCT-	TSGATACWTT
promoter_AMK_ZM_c30.299	EVENINGAT	6.8172e-04	GGATACCT-	AGATATTTT
promoter_AMK_ZM_c30.299	SORLREP3AT	1.0810e-03	AGGTATCC-	ATATATACA
promoter_AMK_ZM_c30.299	INTRONUPPER	1.0887e-03	GGATACCT-	ACTTACCTK
promoter_AMK_ZM_c30.299	HBOXPVCHS15	1.2655e-03	-----AGGTATCC-------	TNNNNAGNNNNNNNGGTAGG
promoter_AMK_ZM_c30.300	OCSGMHSP26A	3.8607e-04	----GGAATCTC--------	TTACGTAATCTCTTACATCA
promoter_AMK_ZM_c30.300	GLMHVCHORD	4.5253e-04	-GGAATCTC	ATGASTCAY
promoter_AMK_ZM_c30.300	EVENINGAT	5.3327e-04	GGAATCTC-	AAAATATCT
promoter_AMK_ZM_c30.300	HBOXPVCHS15	1.3279e-03	----GAGATTCC--------	TNNNNAGNNNNNNNGGTAGG
promoter_AMK_ZM_c30.300	-300MOTIFZMZEIN	2.2956e-03	-GGAATCTC	ATGACTCAY
promoter_AMK_ZM_c30.301	SORLREP4AT	6.0544e-06	-GTTAAGAG	AATTAGGAG
promoter_AMK_ZM_c30.301	CEREGLUBOX3PSLEGA	1.0271e-03	-CTCTTAAC	ACTTTTACA
promoter_AMK_ZM_c30.301	CEREGLUBOX1PSLEGA	1.3416e-03	CTCTTAAC-	ACTTTAACA
promoter_AMK_ZM_c30.301	ACIIIPVPAL2	1.8105e-03	GTTAAGAG-	GTTAGGTTC
promoter_AMK_ZM_c30.301	HBOXPVCHS15	1.8392e-03	-GTTAAGAG-----------	TNNNNAGNNNNNNNGGTAGG
promoter_AMK_ZM_c30.302	SITEIIBOSPCNA	5.1549e-04	GGGTTACA-	TGGTCCCAC
promoter_AMK_ZM_c30.302	ABRECE1HVA22	8.1703e-04	-GGGTTACA	CCGGTGGCA
promoter_AMK_ZM_c30.302	CEREGLUBOX3PSLEGA	8.9149e-04	TGTAACCC-	TGTAAAAGT
promoter_AMK_ZM_c30.302	ANAERO4CONSENSUS	1.7077e-03	GGGTTACA-	GTTTNGCAA
promoter_AMK_ZM_c30.302	UPRMOTIFIIAT	1.9479e-03	---GGGTTACA--------	CGTGGNNNNNNNNNNNNGG
promoter_AMK_ZM_c30.303	CEREGLUBOX3PSLEGA	6.7978e-06	-CGTTGACA	ACTTTTACA
promoter_AMK_ZM_c30.303	CEREGLUBOX1PSLEGA	7.2543e-06	-CGTTGACA	ACTTTAACA
promoter_AMK_ZM_c30.303	ABRECE1HVA22	9.8926e-06	-CGTTGACA	CCGGTGGCA
promoter_AMK_ZM_c30.303	WBOXATNPR1	1.7736e-03	TGTCAACG	-GTCAA--
promoter_AMK_ZM_c30.303	BIHD1OS	1.7863e-03	CGTTGACA	---TGACA
promoter_AMK_ZM_c30.304	ACIIIPVPAL2	6.0473e-04	GAGTCTAC-	GAACCTAAC
promoter_AMK_ZM_c30.304	HBOXPVCHS15	9.9151e-04	----GAGTCTAC--------	TNNNNAGNNNNNNNGGTAGG
promoter_AMK_ZM_c30.304	GLMHVCHORD	1.1368e-03	--GAGTCTAC	ATGASTCAY-
promoter_AMK_ZM_c30.304	GCBP2ZMGAPC4	1.3453e-03	-GAGTCTAC	CGGGCCCAC
promoter_AMK_ZM_c30.304	VOZATVPP	2.6747e-03	-----GAGTCTAC--	GCGTNNNNNNNACGC
promoter_AMK_ZM_c30.305	ANAERO4CONSENSUS	2.5240e-05	-TGTGAACC	TTGCNAAAC
promoter_AMK_ZM_c30.305	BOXC'PSAS1	5.0829e-04	------TGTGAACC----	AAGAAGTGTGTACCGGGA
promoter_AMK_ZM_c30.305	UP1ATMSD	5.3744e-04	-TGTGAACC	WWWTGGGCC
promoter_AMK_ZM_c30.305	GLUTEBOX2OSGT3	8.8059e-04	----TGTGAACC---	CTTTTGTGTACCTTA
promoter_AMK_ZM_c30.305	CEREGLUBOX3PSLEGA	1.0058e-03	TGTGAACC-	TGTAAAAGT
promoter_AMK_ZM_c30.306	SITEIIBOSPCNA	1.1958e-05	ATGTGACC-	GTGGGACCA
promoter_AMK_ZM_c30.306	GGTCCCATGMSAUR	3.5173e-04	GGTCACAT	GGTCCCAT
promoter_AMK_ZM_c30.306	ELRENTCHN50	3.6262e-04	GGTCACAT----	GGTCANNNAGTC
promoter_AMK_ZM_c30.306	23BPUASNSCYCB1	4.2042e-04	-ATGTGACC--------------	GATGTTACCGTTTGGTAAATAAA
promoter_AMK_ZM_c30.306	AUXREPSIAA4	4.9568e-04	GGTCACAT	KGTCCCAT
promoter_AMK_ZM_c30.307	GBOXLERBCS	2.0535e-03	-CCTAGAGG	GCCACGTGK
promoter_AMK_ZM_c30.307	HBOXPVCHS15	3.1165e-03	--CCTAGAGG----------	TNNNNAGNNNNNNNGGTAGG
promoter_AMK_ZM_c30.307	UPRMOTIFIIAT	3.3679e-03	CCTAGAGG-----------	CCNNNNNNNNNNNNCCACG
promoter_AMK_ZM_c30.307	HBOXCONSENSUSPVCHS	4.5230e-03	----CCTAGAGG---	CCTACCNNNNNNNCT
promoter_AMK_ZM_c30.307	SORLIP3AT	5.4200e-03	CCTCTAGG--	-CTCAAGTGA
promoter_AMK_ZM_c30.308	ACIIIPVPAL2	4.9736e-06	GGACCTTA-	GAACCTAAC
promoter_AMK_ZM_c30.308	UP1ATMSD	2.4245e-05	-TAAGGTCC	WWWTGGGCC
promoter_AMK_ZM_c30.308	GLUTEBOX2OSGT3	9.2037e-04	-------GGACCTTA	CTTTTGTGTACCTTA
promoter_AMK_ZM_c30.308	TELOBOXATEEF1AA1	9.8136e-04	-TAAGGTCC	TTAGGGTTT
promoter_AMK_ZM_c30.308	MSACRCYM	1.0643e-03	-TAAGGTCC	CAACGGTCT
promoter_AMK_ZM_c30.309	TELOBOXATEEF1AA1	4.6015e-06	-TAGGGTCA	TTAGGGTTT
promoter_AMK_ZM_c30.309	ACIIIPVPAL2	3.9388e-05	TGACCCTA--	-GAACCTAAC
promoter_AMK_ZM_c30.309	-300MOTIFZMZEIN	9.3803e-05	-TGACCCTA	ATGACTCAY
promoter_AMK_ZM_c30.309	GLMHVCHORD	1.7674e-04	-TGACCCTA	ATGASTCAY
promoter_AMK_ZM_c30.309	MSACRCYM	6.4405e-04	-TAGGGTCA	CAACGGTCT
promoter_AMK_ZM_c30.310	-300MOTIFZMZEIN	1.4494e-06	--GAGTCA-	RTGAGTCAT
promoter_AMK_ZM_c30.310	GLMHVCHORD	5.4349e-06	--GAGTCA-	ATGASTCAY
promoter_AMK_ZM_c30.310	GCN4OSGLUB1	3.4683e-05	-GAGTCA	TGAGTCA
promoter_AMK_ZM_c30.310	WBOXHVISO1	1.2057e-04	GAGTCA	-AGTCA
promoter_AMK_ZM_c30.310	GLUTEBOX1OSGT2	1.8156e-04	-------GAGTCA-----	ATATCATGAGTCACTTCA
promoter_AMK_ZM_c30.311	UP1ATMSD	1.6224e-04	-TCTGAGAC	WWWTGGGCC
promoter_AMK_ZM_c30.311	ANAERO4CONSENSUS	7.1719e-04	GTCTCAGA-	GTTTNGCAA
promoter_AMK_ZM_c30.311	GLMHVCHORD	7.7062e-04	--GTCTCAGA	ATGASTCAY-
promoter_AMK_ZM_c30.311	-300MOTIFZMZEIN	7.9885e-04	--GTCTCAGA	ATGACTCAY-
promoter_AMK_ZM_c30.311	VOZATVPP	1.3596e-03	-----TCTGAGAC--	GCGTNNNNNNNACGC
promoter_AMK_ZM_c30.312	ANAERO4CONSENSUS	1.2683e-04	GGTTTACC--	-GTTTNGCAA
promoter_AMK_ZM_c30.312	CEREGLUBOX3PSLEGA	9.8159e-04	GGTAAACC-	TGTAAAAGT
promoter_AMK_ZM_c30.312	CAATBOX2	1.0258e-03	-GGTTTACC	AGATTGGCC
promoter_AMK_ZM_c30.312	UPRMOTIFIIAT	1.1569e-03	---GGTTTACC--------	CGTGGNNNNNNNNNNNNGG
promoter_AMK_ZM_c30.312	CEREGLUBOX1PSLEGA	1.2426e-03	GGTTTACC-	ACTTTAACA
promoter_AMK_ZM_c30.313	CAATBOX2	1.0515e-03	-GATAGG--	AGATTGGCC
promoter_AMK_ZM_c30.313	ACIIIPVPAL2	1.3255e-03	---CCTATC	GAACCTAAC
promoter_AMK_ZM_c30.313	IBOX	1.8292e-03	CCTATC	CTTATC
promoter_AMK_ZM_c30.313	IBOXCORENT	2.9310e-03	-CCTATC	YCTTATC
promoter_AMK_ZM_c30.313	CIACADIANLELHC	3.5909e-03	----CCTATC	CAANNNNATC
promoter_AMK_ZM_c30.314	WBOXATNPR1	1.2540e-04	GTCAAC	GTCAA-
promoter_AMK_ZM_c30.314	OCETYPEINTHISTONE	1.1989e-03	----GTCAAC--------	CCACGTCANCGATCCGCG
promoter_AMK_ZM_c30.314	CRTDREHVCBF2	1.9823e-03	GTTGAC	GTCGAC
promoter_AMK_ZM_c30.314	ELRENTCHN50	2.1291e-03	-----GTTGAC-	GACTNNNTGACC
promoter_AMK_ZM_c30.314	WBBOXPCWRKY1	2.4475e-03	-GTCAAC	RGTCAAA
promoter_AMK_ZM_c30.315	ACIIIPVPAL2	1.4655e-06	---AGGTTC	GTTAGGTTC
promoter_AMK_ZM_c30.315	AMMORESIVDCRNIA1	3.3625e-03	AGGTTC-	AAGTTCG
promoter_AMK_ZM_c30.315	HSE	4.9344e-03	---GAACCT-----	CTNGAANNTTCNAG
promoter_AMK_ZM_c30.315	LREBOXIPCCHS1	5.5805e-03	AGGTTC----	AGGTTAGGTT
promoter_AMK_ZM_c30.316	OPAQUE2ZMB32	3.2063e-04	CCCTATCA--	CCAYRTCATC
promoter_AMK_ZM_c30.316	CTRMCAMV35S	4.2378e-04	TGATAGGG-	AGAGAGAGA
promoter_AMK_ZM_c30.316	AUXRETGA2GMGH3	6.7991e-04	-CCCTATCA	GCCACGTCA
promoter_AMK_ZM_c30.316	CAATBOX2	9.1358e-04	TGATAGGG-	AGATTGGCC
promoter_AMK_ZM_c30.316	CEREGLUBOX1PSLEGA	1.0063e-03	-CCCTATCA	ACTTTAACA
promoter_AMK_ZM_c30.317	ELRENTCHN50	2.5536e-04	----TTCTGACC	GACTNNNTGACC
promoter_AMK_ZM_c30.317	UP1ATMSD	7.1108e-04	-GGTCAGAA	GGCCCAWWW
promoter_AMK_ZM_c30.317	WBOXNTCHN48	7.2664e-04	GGTCAGAA	RGTCAG--
promoter_AMK_ZM_c30.317	SITEIIBOSPCNA	8.7853e-04	TTCTGACC-	GTGGGACCA
promoter_AMK_ZM_c30.317	UPRMOTIFIIAT	1.0787e-03	--------TTCTGACC---	CCNNNNNNNNNNNNCCACG
promoter_AMK_ZM_c30.318	GLMHVCHORD	2.7350e-05	-GGAGTAAC	ATGASTCAY
promoter_AMK_ZM_c30.318	UPRMOTIFIIAT	7.9867e-04	---GGAGTAAC--------	CGTGGNNNNNNNNNNNNGG
promoter_AMK_ZM_c30.318	-300MOTIFZMZEIN	1.0132e-03	GTTACTCC-	ATGACTCAY
promoter_AMK_ZM_c30.318	HBOXPVCHS15	1.0474e-03	---GGAGTAAC---------	TNNNNAGNNNNNNNGGTAGG
promoter_AMK_ZM_c30.318	ANAERO4CONSENSUS	1.7402e-03	-GGAGTAAC	TTGCNAAAC
promoter_AMK_ZM_c30.319	E2FAT	1.0884e-04	TATCCC---	TYTCCCGCC
promoter_AMK_ZM_c30.319	MYBST1	1.2969e-04	TATCCC	TATCC-
promoter_AMK_ZM_c30.319	TATCCAOSAMY	1.4999e-03	GGGATA	TGGATA
promoter_AMK_ZM_c30.319	REBETALGLHCB21	1.8927e-03	TATCCC	TATCCG
promoter_AMK_ZM_c30.319	AMYBOX2	2.4441e-03	-GGGATA	ATGGATA
promoter_AMK_ZM_c30.320	INTRONUPPER	1.2356e-06	GAGGTAAC-	MAGGTAAGT
promoter_AMK_ZM_c30.320	GT2OSPHYA	1.9693e-05	GAGGTAAC-	GCGGTAATT
promoter_AMK_ZM_c30.320	SITEIIBOSPCNA	7.6996e-04	GAGGTAAC-	GTGGGACCA
promoter_AMK_ZM_c30.320	HBOXPVCHS15	8.6225e-04	----GAGGTAAC--------	TNNNNAGNNNNNNNGGTAGG
promoter_AMK_ZM_c30.320	AUXRETGA2GMGH3	1.1669e-03	GTTACCTC-	GCCACGTCA
promoter_AMK_ZM_c30.321	TGTCACACMCUCUMISIN	3.4825e-05	TGTGAC-	TGTGACA
promoter_AMK_ZM_c30.321	YREGIONNTPRB1B	4.4598e-05	--------------------GTCACA	TAAAGTCAAAGAATTTCAATGTCACA
promoter_AMK_ZM_c30.321	SITEIIBOSPCNA	1.6187e-03	-TGTGAC--	GTGGGACCA
promoter_AMK_ZM_c30.321	ELRENTCHN50	2.4242e-03	-----TGTGAC-	GACTNNNTGACC
promoter_AMK_ZM_c30.321	WBBOXPCWRKY1	2.9017e-03	-GTCACA	RGTCAAA
promoter_AMK_ZM_c30.322	SORLREP4AT	3.1898e-03	NGTAAGGA-	AATTAGGAG
promoter_AMK_ZM_c30.322	SPHCOREZMC1	5.9478e-03	TCCTTACN-	TCCATGCAT
promoter_AMK_ZM_c30.322	ACIIIPVPAL2	6.4825e-03	--TCCTTACN	GAACCTAAC-
promoter_AMK_ZM_c30.323	ANAERO4CONSENSUS	2.0109e-04	--GGTAAACN	TTGCNAAAC-
promoter_AMK_ZM_c30.323	GT1CONSENSUS	1.6895e-03	NGTTTACC	--WTTWYC
promoter_AMK_ZM_c30.323	CEREGLUBOX3PSLEGA	3.2725e-03	-NGTTTACC	ACTTTTACA
promoter_AMK_ZM_c30.323	INTRONUPPER	5.6601e-03	--GGTAAACN	MAGGTAAGT-
promoter_AMK_ZM_c30.323	GT2OSPHYA	5.8352e-03	--GGTAAACN	GCGGTAATT-
[truncated: 8,389 more rows]

## Sheet: ZM.5UTR
motif_1_id	motif_2_id	p_value	motif_1_cons	motif_2_cons
5UTR_AlaAT_ZM_c30.6	GCCCORE	8.2544e-04	CGSCGGCG	-GGCGGC-
5UTR_AlaAT_ZM_c30.6	AGCBOXNPGLB	9.1049e-03	CGSCGGCG	-GGCGGCT
5UTR_AlaAT_ZM_c30.7	TELOBOXATEEF1AA1	1.9253e-07	-TAGGGTTT	TTAGGGTTT
5UTR_AlaAT_ZM_c30.7	UP2ATMSD	6.4531e-07	TAGGGTTT	TAGGGTTT
5UTR_AlaAT_ZM_c30.7	GLUTAACAOS	5.4250e-04	-TAGGGTTT---	ATAGAGTTTGTT
5UTR_AlaAT_ZM_c30.9	TATABOX4	3.0633e-04	-TATATA	TTATATA
5UTR_AlaAT_ZM_c30.9	SORLREP3AT	6.2275e-04	-TATATA--	ATATATACA
5UTR_AlaAT_ZM_c30.9	5256BOXLELAT5256	6.3464e-04	TATATA------	TATATAACCACA
5UTR_AlaAT_ZM_c30.9	D2GMAUX28	6.3464e-04	---TATATA---	ATTTATATAAAT
5UTR_AlaAT_ZM_c30.9	TATAPVTRNALEU	8.9629e-04	TATATA--	TATATAAA
5UTR_AlaAT_ZM_c30.11	TELOBOXATEEF1AA1	3.6382e-07	-TAGGGTTT	TTAGGGTTT
5UTR_AlaAT_ZM_c30.11	UP2ATMSD	1.1357e-06	TAGGGTTT	TAGGGTTT
5UTR_AlaAT_ZM_c30.11	GLUTAACAOS	7.9051e-04	-TAGGGTTT---	ATAGAGTTTGTT
5UTR_AlaAT_ZM_c30.15	CTRMCAMV35S	4.3787e-07	-GAGAGAGA	AGAGAGAGA
5UTR_AlaAT_ZM_c30.15	GAGAGMGSA1	1.2884e-05	TCTCTCTC----------	TCTCTCTCTCTCTCTCTC
5UTR_AlaAT_ZM_c30.15	GAGA8HVBKN3	2.6042e-05	TCTCTCTC--------	TCTCTCTCTCTCTCTC
5UTR_AlaAT_ZM_c30.15	SORLIP5AT	4.3833e-03	GAGAGAGA	GAGTGAG-
5UTR_AlaAT_ZM_c30.17	O2F2BE2S1	5.2281e-03	--GCGGYGG-	ATGAGGTGGC
5UTR_AlaAT_ZM_c30.17	CGACGOSAMY3	5.9901e-03	CCRCCGC	-CGTCG-
5UTR_AlaAT_ZM_c30.17	LTRECOREATCOR15	5.9901e-03	GCGGYGG	--GTCGG
5UTR_AlaAT_ZM_c30.17	SORLIP1AT	5.9901e-03	GCGGYGG	GTGGC--
5UTR_AlaAT_ZM_c30.17	IDRSZMFER1	6.6742e-03	GCGGYGG-------	GTGGMGGSCTCGTG
5UTR_AlaAT_ZM_c30.21	CTRMCAMV35S	2.4972e-06	AGAGAGAR-	AGAGAGAGA
5UTR_AlaAT_ZM_c30.21	GAGAGMGSA1	7.7132e-05	-YTCTCTCT---------	TCTCTCTCTCTCTCTCTC
5UTR_AlaAT_ZM_c30.21	GAGA8HVBKN3	1.1270e-04	-YTCTCTCT-------	TCTCTCTCTCTCTCTC
5UTR_AlaAT_ZM_c30.21	SEBFCONSSTPR10A	9.1159e-03	YTCTCTCT	YTGTCWC-
5UTR_AlaAT_ZM_c30.23	ABRECE3ZMRAB28	1.2920e-03	--GGWGGM----	GAGGAGGCGCGT
5UTR_AlaAT_ZM_c30.23	O2F2BE2S1	1.8702e-03	----GGWGGM	ATGAGGTGGC
5UTR_AlaAT_ZM_c30.23	ABRECE1HVA22	2.4613e-03	--GGWGGM-	CCGGTGGCA
5UTR_AlaAT_ZM_c30.23	POLLEN2LELAT52	3.8100e-03	---GGWGGM	TATGGTGGA
5UTR_AlaAT_ZM_c30.23	GCCCORE	5.0304e-03	KCCWCC	GCCGCC
5UTR_AlaAT_ZM_c30.26	REGION1OSOSEM	2.5443e-05	---------GCCGCCG	CGTGGCGAGGCCGCCG
5UTR_AlaAT_ZM_c30.26	GCCCORE	1.1947e-04	CGGCGGC	-GGCGGC
5UTR_AlaAT_ZM_c30.26	CGACGOSAMY3	1.3006e-04	CGGCGGC	CGTCG--
5UTR_AlaAT_ZM_c30.26	LTRECOREATCOR15	1.3006e-04	CGGCGGC	-GTCGG-
5UTR_AlaAT_ZM_c30.26	SORLIP1AT	1.2008e-03	CGGCGGC	--GTGGC
5UTR_AlaAT_ZM_c30.29	IBOXCORE	5.6843e-04	CTTCTCC	-TTATC-
5UTR_AlaAT_ZM_c30.29	MYBST1	5.6843e-04	CTTCTCC	--TATCC
5UTR_AlaAT_ZM_c30.29	POLLEN1LELAT52	5.6843e-04	CTTCTCC	TTTCT--
5UTR_AlaAT_ZM_c30.29	SURECOREATSULTR11	5.6843e-04	CTTCTCC	-GTCTC-
5UTR_AlaAT_ZM_c30.33	VOZATVPP	1.0078e-03	TCGTCGCCCY-----	GCGTNNNNNNNACGC
5UTR_AlaAT_ZM_c30.33	ABREOSRAB21	1.5157e-03	RGGGCGACGA	--GSSSACGT
5UTR_AlaAT_ZM_c30.33	HBOXCONSENSUSPVCHS	2.0553e-03	RGGGCGACGA-----	AGNNNNNNNGGTAGG
5UTR_AlaAT_ZM_c30.33	HEXAMERATH4	7.7922e-03	RGGGCGACGA	----CGACGG
5UTR_AlaAT_ZM_c30.33	GCCCORE	8.9012e-03	RGGGCGACGA	--GGCGGC--
5UTR_AlaAT_ZM_c30.34	TELOBOXATEEF1AA1	2.7360e-04	-GAGGGTTT	TTAGGGTTT
5UTR_AlaAT_ZM_c30.34	UP2ATMSD	4.2179e-04	GAGGGTTT	TAGGGTTT
5UTR_AlaAT_ZM_c30.34	ACIIPVPAL2	4.3616e-03	GAGGGTTT----	GGGGGTTGGTGG
5UTR_AlaAT_ZM_c30.34	CIACADIANLELHC	5.9611e-03	--AAACCCTC	CAANNNNATC
5UTR_AlaAT_ZM_c30.34	ELRE1PCPAL1	9.8111e-03	--GAGGGTTT-------	GAAGGGGTTTGTTGGAG
5UTR_AlaAT_ZM_c30.35	ABRECE3ZMRAB28	1.7309e-04	---GAGGCGNG-	GAGGAGGCGCGT
5UTR_AlaAT_ZM_c30.35	ABREBZMRAB28	1.2888e-03	GAGGCGNG--	GAGACGTGGA
5UTR_AlaAT_ZM_c30.35	ABADESI2	3.2593e-03	-GAGGCGNG--	GGACGCGTGGC
5UTR_AlaAT_ZM_c30.35	SV40COREENHAN	7.5617e-03	CNCGCCTC	CNWWCCAC
5UTR_AlaAT_ZM_c30.39	TELOBOXATEEF1AA1	8.3023e-05	-TAGGGNTT	TTAGGGTTT
5UTR_AlaAT_ZM_c30.39	UP2ATMSD	1.4445e-04	TAGGGNTT	TAGGGTTT
5UTR_AlaAT_ZM_c30.39	ELRE1PCPAL1	5.1760e-03	-TAGGGNTT--------	GAAGGGGTTTGTTGGAG
5UTR_AlaAT_ZM_c30.39	GLUTAACAOS	5.6083e-03	-TAGGGNTT---	ATAGAGTTTGTT
5UTR_AlaAT_ZM_c30.39	HBOXPVCHS15	7.9847e-03	----TAGGGNTT--------	TNNNNAGNNNNNNNGGTAGG
5UTR_AlaAT_ZM_c30.43	HBOXCONSENSUSPVCHS	7.2989e-03	-----CNMGCCCG--	CCTACCNNNNNNNCT
5UTR_AlaAT_ZM_c30.43	IDRSZMFER1	9.5946e-03	----CGGGCKNG--	GTGGMGGSCTCGTG
5UTR_AlaAT_ZM_c30.45	ELRE1PCPAL1	6.6884e-05	-------AAACCC----	CTCCAACAAACCCCTTC
5UTR_AlaAT_ZM_c30.45	TELOBOXATEEF1AA1	2.0158e-04	AAACCC---	AAACCCTAA
5UTR_AlaAT_ZM_c30.45	UP2ATMSD	3.1276e-04	AAACCC--	AAACCCTA
5UTR_AlaAT_ZM_c30.45	MYB1AT	8.1342e-03	GGGTTT	TGGTTW
5UTR_AlaAT_ZM_c30.45	2SSEEDPROTBANAPA	8.5169e-03	-AAACCC	CAAACAC
5UTR_AlaAT_ZM_c30.47	E2FAT	7.8799e-04	--CGGGAG-	GGCGGGARA
5UTR_AlaAT_ZM_c30.47	BOXCPSAS1	4.0492e-03	CTCCCG-	CTCCCAC
5UTR_AlaAT_ZM_c30.48	E2FCONSENSUS	6.8554e-03	--TCGCCC	WTTSSCSS
5UTR_AlaAT_ZM_c30.48	GRAZMRAB17	8.3495e-03	GGGCGA------	GGGCGGCCAGTG
5UTR_AlaAT_ZM_c30.49	MRNASTA2CRPSBD	3.9415e-03	-GACGGG	TGAGGGG
5UTR_AlaAT_ZM_c30.49	E2FAT	6.3040e-03	GACGGG---	GGCGGGARA
5UTR_AlaAT_ZM_c30.50	E2FAT	3.5705e-03	GGCGNG---	GGCGGGARA
5UTR_AlaAT_ZM_c30.50	ABRECE3ZMRAB28	4.2602e-03	-----GGCGNG-	GAGGAGGCGCGT
5UTR_AlaAT_ZM_c30.50	RE1ASPHYA3	7.0506e-03	-CNCGCC----	CCGCGCCCATG
5UTR_AlaAT_ZM_c30.50	REGION1OSOSEM	7.6329e-03	---GGCGNG-------	CGTGGCGAGGCCGCCG
5UTR_AlaAT_ZM_c30.51	REGION1OSOSEM	3.5325e-04	------GAGGCC----	CGTGGCGAGGCCGCCG
5UTR_AlaAT_ZM_c30.51	IDRSZMFER1	2.6406e-03	---GAGGCC-----	GTGGMGGSCTCGTG
5UTR_AlaAT_ZM_c30.51	ABRECE3ZMRAB28	4.8282e-03	---GAGGCC---	GAGGAGGCGCGT
5UTR_AlaAT_ZM_c30.52	SITEIIATCYTC	5.2436e-03	AGCCCG	RGCCCA
5UTR_AlaAT_ZM_c30.52	IDRSZMFER1	5.5883e-03	----CGGGCT----	GTGGMGGSCTCGTG
5UTR_AlaAT_ZM_c30.53	E2FAT	2.0496e-04	GGCGGG---	GGCGGGARA
5UTR_AlaAT_ZM_c30.53	GCCCORE	1.8343e-03	GGCGGG	GGCGGC
5UTR_AlaAT_ZM_c30.53	IDRSZMFER1	2.1117e-03	--GGCGGG------	GTGGMGGSCTCGTG
5UTR_AlaAT_ZM_c30.53	AGCBOXNPGLB	3.6612e-03	GGCGGG-	GGCGGCT
5UTR_AlaAT_ZM_c30.53	BS1EGCCR	4.7628e-03	CCCGCC	CCCGCT
5UTR_AlaAT_ZM_c30.54	CGACGOSAMY3	2.7764e-03	CGTCGC	CGTCG-
5UTR_AlaAT_ZM_c30.54	ARE1	6.8276e-03	-----CGTCGC	RGTGACNNNGC
5UTR_AlaAT_ZM_c30.54	ABREOSRAB21	7.1878e-03	-GCGACG-	GSSSACGT
5UTR_AlaAT_ZM_c30.55	DE1PSPRA2	3.1512e-04	------AAATCC	ACTGTAAAATCC
5UTR_AlaAT_ZM_c30.55	ELRE1PCPAL1	2.6991e-03	-------AAATCC----	CTCCAACAAACCCCTTC
5UTR_AlaAT_ZM_c30.55	TELOBOXATEEF1AA1	3.8361e-03	AAATCC---	AAACCCTAA
5UTR_AlaAT_ZM_c30.55	UP2ATMSD	4.9058e-03	AAATCC--	AAACCCTA
5UTR_AlaAT_ZM_c30.55	MRNASTA1CRPSBD	5.8102e-03	AAATCC------	AAAACCAGGGGG
5UTR_AlaAT_ZM_c30.56	ARELIKEGHPGDFR2	8.6810e-05	--CACCCC---------	TGCACCCCCATTCAACT
5UTR_AlaAT_ZM_c30.56	O2F2BE2S1	8.7576e-03	--GGGGTG--	ATGAGGTGGC
5UTR_AlaAT_ZM_c30.57	GCCCORE	8.2402e-03	TNCGCC	GCCGCC
5UTR_AlaAT_ZM_c30.58	CAATBOX2	2.9077e-04	-GATTGG--	AGATTGGCC
5UTR_AlaAT_ZM_c30.58	-284MOTIFZMSBE1	2.5745e-03	--------GATTGG----------------	TCTGGGCCGATTGGCCTTTGGGCTTGCACG
5UTR_AlaAT_ZM_c30.58	OCETYPEIIINTHISTONE	2.5745e-03	-GATTGG-----------------------	SGATTGGTNNNNNNNNNNNNNNCGCGGATC
5UTR_AlaAT_ZM_c30.58	CCAATBOX1	2.6282e-03	GATTGG	-ATTGG
5UTR_AlaAT_ZM_c30.58	MYBPZM	3.0075e-03	CCAATC	CCWACC
5UTR_AlaAT_ZM_c30.59	ABRE2HVA22	6.8165e-03	----CGTGCT	GACACGTGCG
5UTR_AlaAT_ZM_c30.60	DPBFCOREDCDC3	8.5553e-03	CTAGAG-	CNNGTGT
5UTR_AlaAT_ZM_c30.61	O2F2BE2S1	2.7694e-04	--GAGGTG--	ATGAGGTGGC
5UTR_AlaAT_ZM_c30.61	SBOXATRBCS	4.9106e-04	--GAGGTG	TGGAGGTG
5UTR_AlaAT_ZM_c30.61	MRNASTA2CRPSBD	2.4858e-03	-GAGGTG	TGAGGGG
5UTR_AlaAT_ZM_c30.61	ABRECE3ZMRAB28	4.9603e-03	GAGGTG------	GAGGAGGCGCGT
5UTR_AlaAT_ZM_c30.61	CAREOSREP1	6.3163e-03	GAGGTG	GAGTTG
5UTR_AlaAT_ZM_c30.62	PE2FNTRNR1A	4.9800e-04	GCGCGA--	GCGCGAAT
5UTR_AlaAT_ZM_c30.62	CGCGBOXAT	9.2203e-04	TCGCGC	NCGCGN
5UTR_AlaAT_ZM_c30.62	E2FCONSENSUS	6.3294e-03	GCGCGA--	SSGSSAAW
5UTR_AlaAT_ZM_c30.62	ABRECE3ZMRAB28	9.9362e-03	TCGCGC------	ACGCGCCTCCTC
5UTR_AlaAT_ZM_c30.63	MRNASTA2CRPSBD	4.7167e-03	-CCCTCG	CCCCTCA
5UTR_AlaAT_ZM_c30.63	HEXAMERATH4	5.3654e-03	CGAGGG	CGACGG
5UTR_AlaAT_ZM_c30.65	DRE1COREZMRAB17	9.7715e-03	-CTCGGG	TCTCGGT
5UTR_AlaAT_ZM_c30.66	ABREOSRAB21	5.0781e-03	-GGGACG-	GSSSACGT
5UTR_AlaAT_ZM_c30.66	CMSRE1IBSPOA	9.8897e-03	GGGACG-	TGGACGG
5UTR_AlaAT_ZM_c30.67	23BPUASNSCYCB1	2.5312e-04	--------CCAAAC---------	TTTATTTACCAAACGGTAACATC
5UTR_AlaAT_ZM_c30.67	MYBPLANT	1.2484e-03	GTTTGG--	GKTWGGTK
5UTR_AlaAT_ZM_c30.67	ANAERO4CONSENSUS	3.4482e-03	---CCAAAC	TTGCNAAAC
5UTR_AlaAT_ZM_c30.67	MYBPZM	3.6138e-03	GTTTGG	GGTWGG
5UTR_AlaAT_ZM_c30.67	PALBOXPPC	6.5297e-03	-----CCAAAC---	YTYYMMCMAMCMMC
5UTR_AlaAT_ZM_c30.69	PE3ASPHYA3	2.3793e-03	-------------GGAGAG------------	ACCGGCGCGGATGGGAGAGCCATGGGAGCTG
5UTR_AlaAT_ZM_c30.71	CGACGOSAMY3	4.7261e-03	GCGNCG	-CGTCG
5UTR_AlaAT_ZM_c30.71	ARE1	5.3487e-03	-----CGNCGC	RGTGACNNNGC
5UTR_AlaAT_ZM_c30.72	ARE1	6.0425e-03	GCGATG-----	GCNNNGTCACY
5UTR_AlaAT_ZM_c30.72	ANAERO3CONSENSUS	6.7356e-03	GCGATG-	GTGATGA
5UTR_AlaAT_ZM_c30.72	REGION1OSOSEM	9.7734e-03	----GCGATG------	CGTGGCGAGGCCGCCG
5UTR_AlaAT_ZM_c30.73	ACIPVPAL2	5.3843e-03	CACACC----	CCCACCTACC
5UTR_AlaAT_ZM_c30.73	ARELIKEGHPGDFR2	7.0971e-03	--CACACC---------	TGCACCCCCATTCAACT
5UTR_AlaAT_ZM_c30.73	PALBOXLPC	8.5248e-03	-CACACC----	YCYYACCWACC
5UTR_AlaAT_ZM_c30.74	SRENTTTO1	8.4253e-04	-----GGNGAG--	TGGTAGGTGAGAT
5UTR_AlaAT_ZM_c30.74	ELRE2PCPAL1	1.2704e-03	-----GGNGAG---	TGGTAGGTGAGAAT
5UTR_AlaAT_ZM_c30.74	PALBOXLPC	3.1001e-03	----GGNGAG-	GGTWGGTRRGR
5UTR_AlaAT_ZM_c30.74	REGION1OSOSEM	7.0251e-03	---GGNGAG-------	CGTGGCGAGGCCGCCG
5UTR_AlaAT_ZM_c30.74	ACIPVPAL2	8.6279e-03	----GGNGAG	GGTAGGTGGG
5UTR_AlaAT_ZM_c30.75	E2FCONSENSUS	5.4097e-03	-GGGGAA-	SSGSSAAW
5UTR_AspAT_ZM_c30.18	SBOXATRBCS	8.5877e-05	-GGWGGTG	TGGAGGTG
5UTR_AspAT_ZM_c30.18	RAV1AAT	4.1062e-04	GGWGGTG	--TGTTG
5UTR_AspAT_ZM_c30.18	PALBOXPPC	1.4845e-03	GGWGGTG-------	GKKGKTKGKKRRAR
5UTR_AspAT_ZM_c30.18	ACIPVPAL2	6.7886e-03	-GGWGGTG--	GGTAGGTGGG
5UTR_AspAT_ZM_c30.18	O2F2BE2S1	6.7886e-03	-GGWGGTG--	ATGAGGTGGC
5UTR_AspAT_ZM_c30.20	SBOXATRBCS	1.6122e-03	-GGAGGRG	TGGAGGTG
5UTR_AspAT_ZM_c30.20	SORLIP1AT	2.7945e-03	GGAGGRG	-GTGGC-
5UTR_AspAT_ZM_c30.20	ABRECE3ZMRAB28	9.0270e-03	--GGAGGRG---	GAGGAGGCGCGT
5UTR_AspAT_ZM_c30.21	POLLEN1LELAT52	6.2111e-12	TTTNTTT	TTTCT--
5UTR_AspAT_ZM_c30.21	-314MOTIFZMSBE1	1.4336e-05	----TTTNTTT---------	TGCCTTTTTTTATTTTATGT
5UTR_AspAT_ZM_c30.21	MARABOX1	2.9727e-05	TTTNTTT---	TTTRTTTATT
5UTR_AspAT_ZM_c30.21	3AF1BOXPSRBCS3	2.3867e-04	------TTTNTTT--------	AATGTTTTTATTTATCTATTT
5UTR_AspAT_ZM_c30.21	MARTBOX	4.7874e-04	--AAANAAA-	AAWAAWAWAA
5UTR_AspAT_ZM_c30.26	NODCON2GM	1.3006e-04	GGAGGAG	--AAGAG
5UTR_AspAT_ZM_c30.26	OSE2ROOTNODULE	1.3006e-04	GGAGGAG	--AAGAG
5UTR_AspAT_ZM_c30.26	ALF2NTPARB	5.0198e-04	-----------CTCCTCC	ACCTCACAAGTCTCCTCA
5UTR_AspAT_ZM_c30.26	SBOXATRBCS	5.0845e-03	-GGAGGAG	TGGAGGTG
5UTR_AspAT_ZM_c30.29	O2F2BE2S1	3.1835e-04	----GGTGGN	ATGAGGTGGC
5UTR_AspAT_ZM_c30.29	ABRECE1HVA22	3.7913e-04	--GGTGGN-	CCGGTGGCA
5UTR_AspAT_ZM_c30.29	ACIPVPAL2	1.3130e-03	----GGTGGN	GGTAGGTGGG
5UTR_AspAT_ZM_c30.29	SORLIP1AT	3.4231e-03	GGTGGN	-GTGGC
5UTR_AspAT_ZM_c30.29	POLLEN2LELAT52	5.8666e-03	---GGTGGN	TATGGTGGA
5UTR_AspAT_ZM_c30.33	ABRECE3ZMRAB28	9.5550e-04	GCGGAGGC----	GAGGAGGCGCGT
5UTR_AspAT_ZM_c30.45	HBOXCONSENSUSPVCHS	3.9745e-05	----CCCNNCSAAC-	CCTACCNNNNNNNCT
5UTR_AspAT_ZM_c30.45	PALBOXPPC	1.6228e-04	GTTSGNNGGG----	GKKGKTKGKKRRAR
5UTR_AspAT_ZM_c30.45	VOZATVPP	1.1922e-03	---CCCNNCSAAC--	GCGTNNNNNNNACGC
5UTR_AspAT_ZM_c30.45	MYBPLANT	1.7234e-03	GTTSGNNGGG	GKTWGGTK--
5UTR_AspAT_ZM_c30.45	HBOXPVCHS15	2.0967e-03	----CCCNNCSAAC------	CCTACCNNNNNNNCTNNNNA
5UTR_AspAT_ZM_c30.46	HBOXCONSENSUSPVCHS	1.7645e-03	NGRGNTTGGG-----	AGNNNNNNNGGTAGG
5UTR_AspAT_ZM_c30.46	CANBNNAPA	1.8341e-03	NGRGNTTGGG	-GTGTTNG--
5UTR_AspAT_ZM_c30.46	2SSEEDPROTBANAPA	1.8899e-03	NGRGNTTGGG	-GTGTTTG--
5UTR_AspAT_ZM_c30.46	PALBOXPPC	2.4618e-03	NGRGNTTGGG----	GKKGKTKGKKRRAR
5UTR_AspAT_ZM_c30.46	EECCRCAH1	7.3633e-03	CCCAANCYCN	--GNAANTC-
5UTR_AspAT_ZM_c30.47	VOZATVPP	6.1786e-04	-CGCGNNCCGA----	GCGTNNNNNNNACGC
5UTR_AspAT_ZM_c30.47	HSELIKENTACIDICPR1	1.4578e-03	CGCGNNCCGA-----	CNNGAANNNTTCNNG
5UTR_AspAT_ZM_c30.47	HBOXCONSENSUSPVCHS	2.7471e-03	-TCGGNNCGCG----	AGNNNNNNNGGTAGG
5UTR_AspAT_ZM_c30.47	UPRMOTIFIIAT	3.2019e-03	--------TCGGNNCGCG-	CGTGGNNNNNNNNNNNNGG
5UTR_AspAT_ZM_c30.47	PALBOXPPC	3.3551e-03	---CGCGNNCCGA-	YTYYMMCMAMCMMC
5UTR_AspAT_ZM_c30.48	HBOXCONSENSUSPVCHS	4.4665e-05	-GCGCGRNNGG----	AGNNNNNNNGGTAGG
5UTR_AspAT_ZM_c30.48	PE2FNTRNR1A	7.8823e-05	GCGCGRNNGG	GCGCGAAT--
5UTR_AspAT_ZM_c30.48	E2FCONSENSUS	1.2455e-04	GCGCGRNNGG	SSGSSAAW--
5UTR_AspAT_ZM_c30.48	TE2F2NTPCNA	5.1364e-04	CCNNYCGCGC	--ATTCCCGC
5UTR_AspAT_ZM_c30.48	VOZATVPP	7.5519e-04	-----CCNNYCGCGC	GCGTNNNNNNNACGC
5UTR_AspAT_ZM_c30.49	HBOXCONSENSUSPVCHS	2.9152e-03	NGCGGCKCGG-----	AGNNNNNNNGGTAGG
5UTR_AspAT_ZM_c30.49	SV40COREENHAN	3.8928e-03	CCGMGCCGCN	-CNWWCCAC-
5UTR_AspAT_ZM_c30.49	AGCBOXNPGLB	8.4601e-03	NGCGGCKCGG	GGCGGCT---
5UTR_AspAT_ZM_c30.50	UP1ATMSD	3.7673e-03	--CCCAAATC	GGCCCAWWW-
5UTR_AspAT_ZM_c30.50	CIACADIANLELHC	4.3338e-03	GATTTGGG--	GATNNNNTTG
5UTR_AspAT_ZM_c30.50	HBOXCONSENSUSPVCHS	5.8939e-03	---GATTTGGG----	AGNNNNNNNGGTAGG
5UTR_AspAT_ZM_c30.50	CARGATCONSENSUS	6.3708e-03	CCCAAATC--	CCWWWWWWGG
5UTR_AspAT_ZM_c30.50	HBOXPVCHS15	8.1702e-03	--------GATTTGGG----	TNNNNAGNNNNNNNGGTAGG
5UTR_AspAT_ZM_c30.51	CANBNNAPA	1.7088e-03	GTNTTCGC	GTGTTNG-
5UTR_AspAT_ZM_c30.51	HSELIKENTACIDICPR1	3.4025e-03	------GTNTTCGC-	CNNGAANNNTTCNNG
5UTR_AspAT_ZM_c30.51	VOZATVPP	3.7174e-03	-----GCGAANAC--	GCGTNNNNNNNACGC
5UTR_AspAT_ZM_c30.51	HBOXCONSENSUSPVCHS	4.6766e-03	-GTNTTCGC------	AGNNNNNNNGGTAGG
5UTR_AspAT_ZM_c30.51	HBOXPVCHS15	6.1935e-03	------GTNTTCGC------	TNNNNAGNNNNNNNGGTAGG
5UTR_AspAT_ZM_c30.52	RE1ASPHYA3	3.2298e-03	CCGNNCCC---	CCGCGCCCATG
5UTR_AspAT_ZM_c30.52	HBOXCONSENSUSPVCHS	3.3054e-03	---GGGNNCGG----	AGNNNNNNNGGTAGG
5UTR_AspAT_ZM_c30.52	HBOXPVCHS15	4.0738e-03	--------GGGNNCGG----	TNNNNAGNNNNNNNGGTAGG
5UTR_AspAT_ZM_c30.52	UPRMOTIFIIAT	4.0738e-03	-----------GGGNNCGG	CGTGGNNNNNNNNNNNNGG
5UTR_AspAT_ZM_c30.52	PALBOXLPC	4.7013e-03	CCGNNCCC---	YCYYACCWACC
5UTR_AspAT_ZM_c30.53	CIACADIANLELHC	4.0084e-03	GATCTGGG--	GATNNNNTTG
5UTR_AspAT_ZM_c30.53	HBOXCONSENSUSPVCHS	5.5723e-03	----CCCAGATC---	CCTACCNNNNNNNCT
5UTR_AspAT_ZM_c30.53	OPAQUE2ZMB32	7.5695e-03	CCCAGATC---	-CCAYRTCATC
5UTR_AspAT_ZM_c30.53	HBOXPVCHS15	7.6407e-03	----CCCAGATC--------	CCTACCNNNNNNNCTNNNNA
5UTR_AspAT_ZM_c30.53	UPRMOTIFIIAT	7.6407e-03	CCCAGATC-----------	CCNNNNNNNNNNNNCCACG
5UTR_AspAT_ZM_c30.54	CANBNNAPA	3.0182e-03	GNATTCGG	GTGTTNG-
5UTR_AspAT_ZM_c30.54	HBOXCONSENSUSPVCHS	3.6199e-03	---GNATTCGG----	AGNNNNNNNGGTAGG
5UTR_AspAT_ZM_c30.54	HSELIKENTACIDICPR1	3.9098e-03	------GNATTCGG-	CNNGAANNNTTCNNG
5UTR_AspAT_ZM_c30.54	CARGATCONSENSUS	4.4314e-03	CCGAATNC--	CCWWWWWWGG
5UTR_AspAT_ZM_c30.54	HBOXPVCHS15	4.5479e-03	--------GNATTCGG----	TNNNNAGNNNNNNNGGTAGG
5UTR_AspAT_ZM_c30.56	OCETYPEIINTHISTONE	8.2818e-03	--TTCGCGAG-	GATCCGCGTGA
5UTR_AspAT_ZM_c30.56	HBOXCONSENSUSPVCHS	8.6740e-03	--TTCGCGAG-----	AGNNNNNNNGGTAGG
5UTR_AspAT_ZM_c30.56	CGCGBOXAT	9.0564e-03	CTCGCGAA	-NCGCGN-
5UTR_AspAT_ZM_c30.59	E2FCONSENSUS	1.7481e-04	ANYCGCGG	WTTSSCSS
5UTR_AspAT_ZM_c30.59	PE2FNTRNR1A	3.5273e-04	CCGCGRNT	GCGCGAAT
5UTR_AspAT_ZM_c30.59	OCETYPEIIINTHISTONE	1.7468e-03	-------------------ANYCGCGG---	SGATTGGTNNNNNNNNNNNNNNCGCGGATC
5UTR_AspAT_ZM_c30.59	CGCGBOXAT	2.2887e-03	ANYCGCGG	--NCGCGN
5UTR_AspAT_ZM_c30.59	OCETYPEIINTHISTONE	6.9045e-03	-ANYCGCGG--	GATCCGCGTGA
5UTR_AspAT_ZM_c30.60	PALBOXLPC	2.3375e-03	--TTCGTGGG-	GGTWGGTRRGR
5UTR_AspAT_ZM_c30.60	ABREATRD22	4.3535e-03	-CCCACGAA-	YRCCACGTRY
5UTR_AspAT_ZM_c30.60	PALBOXPPC	4.8430e-03	----TTCGTGGG--	GKKGKTKGKKRRAR
5UTR_AspAT_ZM_c30.60	ACIPVPAL2	6.0711e-03	--TTCGTGGG	GGTAGGTGGG
5UTR_AspAT_ZM_c30.60	HBOXCONSENSUSPVCHS	6.0857e-03	---TTCGTGGG----	AGNNNNNNNGGTAGG
5UTR_AspAT_ZM_c30.61	GLUTEBOX2OSGT2	2.9325e-03	--GNNCTCGG-	TGGTACACGGA
5UTR_AspAT_ZM_c30.61	HBOXCONSENSUSPVCHS	3.0199e-03	---GNNCTCGG----	AGNNNNNNNGGTAGG
5UTR_AspAT_ZM_c30.61	HBOXPVCHS15	3.6504e-03	--------GNNCTCGG----	TNNNNAGNNNNNNNGGTAGG
5UTR_AspAT_ZM_c30.61	UPRMOTIFIIAT	3.6504e-03	-----------GNNCTCGG	CGTGGNNNNNNNNNNNNGG
5UTR_AspAT_ZM_c30.61	VOZATVPP	6.5487e-03	-----CCGAGNNC--	GCGTNNNNNNNACGC
5UTR_AspAT_ZM_c30.64	ABREMOTIFIIIOSRAB16B	1.8428e-03	-CCTAGCGG-	GCCACGCGGC
5UTR_AspAT_ZM_c30.64	HBOXCONSENSUSPVCHS	4.5663e-03	----CCTAGCGG---	CCTACCNNNNNNNCT
5UTR_AspAT_ZM_c30.64	HBOXPVCHS15	6.0185e-03	----CCTAGCGG--------	CCTACCNNNNNNNCTNNNNA
5UTR_AspAT_ZM_c30.64	UPRMOTIFIIAT	6.0185e-03	CCTAGCGG-----------	CCNNNNNNNNNNNNCCACG
5UTR_AspAT_ZM_c30.64	ABRE2HVA1	7.5818e-03	----CCTAGCGG	CCTACGTGGCGG
5UTR_AspAT_ZM_c30.65	RE1ASPHYA3	6.3717e-03	CCGAGCCG---	CCGCGCCCATG
5UTR_AspAT_ZM_c30.65	HBOXCONSENSUSPVCHS	6.6617e-03	----CCGAGCCG---	CCTACCNNNNNNNCT
5UTR_AspAT_ZM_c30.65	PE3ASPHYA3	8.1839e-03	---------------------CCGAGCCG--	CAGCTCCCATGGCTCTCCCATCCGCGCCGGT
5UTR_AspAT_ZM_c30.65	HBOXPVCHS15	9.4525e-03	----CCGAGCCG--------	CCTACCNNNNNNNCTNNNNA
5UTR_AspAT_ZM_c30.65	UPRMOTIFIIAT	9.4525e-03	CCGAGCCG-----------	CCNNNNNNNNNNNNCCACG
5UTR_AspAT_ZM_c30.67	HBOXCONSENSUSPVCHS	1.3813e-03	-------CGGGNAGG	AGNNNNNNNGGTAGG
5UTR_AspAT_ZM_c30.67	HBOXPVCHS15	1.3975e-03	------------CGGGNAGG	TNNNNAGNNNNNNNGGTAGG
5UTR_AspAT_ZM_c30.67	MYBPZM	1.7296e-03	CGGGNAGG	--GGTWGG
5UTR_AspAT_ZM_c30.67	UPRMOTIFIIAT	3.6302e-03	-----------CGGGNAGG	CGTGGNNNNNNNNNNNNGG
5UTR_AspAT_ZM_c30.67	L1DCPAL1	3.8038e-03	CGGGNAGG-----	-GGGTAGGTGAAT
5UTR_AspAT_ZM_c30.69	SV40COREENHAN	2.8835e-03	CGAACC--	CNWWCCAC
5UTR_AspAT_ZM_c30.69	MYBPZM	3.3524e-03	GGTTCG	GGTWGG
5UTR_AspAT_ZM_c30.69	BOXICHS	4.8342e-03	----GGTTCG------	GKTAGGTTKGAKGGAC
5UTR_AspAT_ZM_c30.69	MYBATRD22	5.6450e-03	-GGTTCG	TGGTTAG
5UTR_AspAT_ZM_c30.69	ACIIPVPAL2	8.6747e-03	---GGTTCG---	GGGGGTTGGTGG
5UTR_AspAT_ZM_c30.70	OCSELEMENTAT	9.7453e-03	-GGCGNA-------------	KKRCGTMAKYSCTTRCGTCA
5UTR_AspAT_ZM_c30.71	OCETYPEINTHISTONE	2.4791e-04	CGCGGA------------	CGCGGATCGNTGACGTGG
5UTR_AspAT_ZM_c30.71	OCTAMERMOTIFTAH3H4	3.3406e-04	--TCCGCG	GATCCGCG
5UTR_AspAT_ZM_c30.71	OCETYPEIINTHISTONE	3.9896e-04	--TCCGCG---	GATCCGCGTGA
5UTR_AspAT_ZM_c30.71	OCETYPEIIINTHISTONE	1.8675e-03	----------------------CGCGGA--	SGATTGGTNNNNNNNNNNNNNNCGCGGATC
5UTR_AspAT_ZM_c30.71	PE3ASPHYA3	1.8675e-03	-----CGCGGA--------------------	ACCGGCGCGGATGGGAGAGCCATGGGAGCTG
5UTR_AspAT_ZM_c30.72	TELOBOXATEEF1AA1	4.1096e-04	-TAGGGT--	TTAGGGTTT
5UTR_AspAT_ZM_c30.72	UP2ATMSD	6.0799e-04	TAGGGT--	TAGGGTTT
5UTR_AspAT_ZM_c30.72	AMMORESIIUDCRNIA1	1.0401e-03	ACCCTA--	ACCCTWCC
5UTR_AspAT_ZM_c30.72	HBOXPVCHS15	7.8578e-03	-----------TAGGGT---	TNNNNAGNNNNNNNGGTAGG
5UTR_AspAT_ZM_c30.72	HBOXCONSENSUSPVCHS	9.7717e-03	------TAGGGT---	AGNNNNNNNGGTAGG
5UTR_AspAT_ZM_c30.73	REBETALGLHCB21	3.9581e-03	AATCCG	TATCCG
5UTR_AspAT_ZM_c30.73	RBCSCONSENSUS	4.9540e-03	-CGGATT	TTGGATT
5UTR_AspAT_ZM_c30.73	ARR1AT	8.8757e-03	CGGATT	-NGATT
5UTR_AspAT_ZM_c30.73	CIACADIANLELHC	9.0154e-03	---CGGATT-	GATNNNNTTG
5UTR_AspAT_ZM_c30.73	GARE2	9.4800e-03	-CGGATT-------	CCRGANTYTGTTAY
5UTR_AspAT_ZM_c30.74	PR2GCNT	5.4981e-04	---AAGCCG--	TAARAGCCGCC
5UTR_AspAT_ZM_c30.75	OCETYPEINTHISTONE	3.1034e-04	CGCGGA------------	CGCGGATCGNTGACGTGG
5UTR_AspAT_ZM_c30.75	OCTAMERMOTIFTAH3H4	3.9080e-04	CGCGGA--	CGCGGATC
5UTR_AspAT_ZM_c30.75	OCETYPEIINTHISTONE	4.6869e-04	---CGCGGA--	TCACGCGGATC
5UTR_AspAT_ZM_c30.75	OCETYPEIIINTHISTONE	2.2424e-03	----------------------CGCGGA--	SGATTGGTNNNNNNNNNNNNNNCGCGGATC
5UTR_AspAT_ZM_c30.75	PE3ASPHYA3	2.2424e-03	-----CGCGGA--------------------	ACCGGCGCGGATGGGAGAGCCATGGGAGCTG
5UTR_AspAT_ZM_c30.76	PE2FNTRNR1A	6.0894e-04	-CGCGAA-	GCGCGAAT
5UTR_AspAT_ZM_c30.76	OCETYPEIIINTHISTONE	5.4086e-03	--------------------TTCGCG----	SGATTGGTNNNNNNNNNNNNNNCGCGGATC
5UTR_AspAT_ZM_c30.76	E2FCONSENSUS	5.8014e-03	-CGCGAA-	SSGSSAAW
5UTR_AspAT_ZM_c30.76	OCTAMERMOTIFTAH3H4	8.3392e-03	--TTCGCG	GATCCGCG
5UTR_AspAT_ZM_c30.77	CIACADIANLELHC	4.0952e-03	----CGAATC	CAANNNNATC
5UTR_AspAT_ZM_c30.78	E2FCONSENSUS	6.8183e-03	CGGGGA--	SSGSSAAW
5UTR_AspAT_ZM_c30.79	ELRE1PCPAL1	7.8381e-05	-----GGTTTG------	GAAGGGGTTTGTTGGAG
5UTR_AspAT_ZM_c30.79	BOXICHS	4.2659e-04	----GGTTTG------	GKTAGGTTKGAKGGAC
5UTR_AspAT_ZM_c30.79	SV40COREENHAN	3.7225e-03	CAAACC--	CNWWCCAC
5UTR_AspAT_ZM_c30.79	MYBPZM	4.1837e-03	GGTTTG	GGTWGG
5UTR_AspAT_ZM_c30.79	CIACADIANLELHC	5.0349e-03	----GGTTTG	GATNNNNTTG
5UTR_AspAT_ZM_c30.80	REGION1OSOSEM	9.6040e-03	------ACTCGC----	CGGCGGCCTCGCCACG
5UTR_AspAT_ZM_c30.82	B2GMAUX28	5.8942e-03	---CGACNA-	TGACGACAAG
5UTR_AspAT_ZM_c30.83	PE2FNTRNR1A	5.7482e-04	-CGCGAA-	GCGCGAAT
5UTR_AspAT_ZM_c30.83	E2FCONSENSUS	5.6627e-03	-CGCGAA-	SSGSSAAW
5UTR_AspAT_ZM_c30.83	OCETYPEIIINTHISTONE	9.2921e-03	--------------------TTCGCG----	SGATTGGTNNNNNNNNNNNNNNCGCGGATC
5UTR_AspAT_ZM_c30.83	OCTAMERMOTIFTAH3H4	9.4778e-03	CGCGAA--	CGCGGATC
5UTR_AspAT_ZM_c30.84	ABREMOTIFIIIOSRAB16B	1.7495e-04	GCCGCG----	GCCGCGTGGC
5UTR_AspAT_ZM_c30.84	OCTAMOTIF2	3.1106e-04	--GCCGCG	ATGCCGCG
5UTR_AspAT_ZM_c30.84	GCCCORE	1.6321e-03	GCCGCG	GCCGCC
5UTR_AspAT_ZM_c30.84	AGCBOXNPGLB	3.3148e-03	-GCCGCG	AGCCGCC
5UTR_AspAT_ZM_c30.84	BOXIIPCCHS	7.7219e-03	GCCGCG-	GCCACGT
5UTR_AspAT_ZM_c30.85	ANAEROBICCISZMGAPC4	6.0254e-04	--------------GTTTCG	CTGGACCGTTGCTGGTTTCG
5UTR_AspAT_ZM_c30.85	ANAERO4CONSENSUS	8.2695e-04	---CGAAAC	TTGCNAAAC
5UTR_AspAT_ZM_c30.86	ARR1AT	8.6437e-03	GCGATT	-NGATT
5UTR_AspAT_ZM_c30.87	OCETYPEIIINTHISTONE	3.7056e-03	--------------------TNCGCG----	SGATTGGTNNNNNNNNNNNNNNCGCGGATC
5UTR_AspAT_ZM_c30.87	ABRERATCAL	4.4815e-03	-CGCGNA	NCRCGTK
5UTR_AspAT_ZM_c30.87	OCTAMERMOTIFTAH3H4	5.4134e-03	--TNCGCG	GATCCGCG
5UTR_AspAT_ZM_c30.87	OCETYPEIINTHISTONE	6.8484e-03	--TNCGCG---	GATCCGCGTGA
5UTR_AspAT_ZM_c30.87	PE2FNTRNR1A	8.4123e-03	-CGCGNA-	GCGCGAAT
5UTR_AspAT_ZM_c30.88	ABRE2HVA22	6.1673e-03	----CGNNCG	GACACGTGCG
5UTR_AspAT_ZM_c30.88	ABREOSRAB21	7.9996e-03	-CGNNCG-	GSSSACGT
5UTR_AspAT_ZM_c30.89	MYBPZM	7.8826e-05	GGKAGG	GGTWGG
5UTR_AspAT_ZM_c30.89	BOXLCOREDCPAL	2.4239e-04	-CCTMCC	ACCWWCC
5UTR_AspAT_ZM_c30.89	ACIPVPAL2	3.0260e-04	GGKAGG----	GGTAGGTGGG
5UTR_AspAT_ZM_c30.89	L1DCPAL1	3.7179e-04	-GGKAGG-----	GGGTAGGTGAAT
5UTR_AspAT_ZM_c30.89	MREATCHS	3.7179e-04	-GGKAGG-----	TGGTAGGTTAGA
5UTR_AspAT_ZM_c30.90	OCTAMERMOTIFTAH3H4	6.8931e-03	GANCCG--	GATCCGCG
5UTR_AspAT_ZM_c30.90	OCETYPEIINTHISTONE	8.7451e-03	GANCCG-----	GATCCGCGTGA
5UTR_AspAT_ZM_c30.90	MYBCORE	8.8096e-03	GANCCG	YAACNG
5UTR_AspAT_ZM_c30.91	UPRMOTIFIIAT	6.2483e-03	----------TTMCCC---	CCNNNNNNNNNNNNCCACG
5UTR_AspAT_ZM_c30.91	AGL1ATCONSENSUS	8.0108e-03	-TTMCCC-----------	NTTWCCNNWWWWGGNAAN
5UTR_AspAT_ZM_c30.91	PALBOXPPC	9.2817e-03	------GGGKAA--	GKKGKTKGKKRRAR
5UTR_AspAT_ZM_c30.91	E2FAT	9.9968e-03	TTMCCC---	TYTCCCGCC
5UTR_AspAT_ZM_c30.92	ABRE2HVA22	3.7342e-04	CGCNCG----	CGCACGTGTC
5UTR_AspAT_ZM_c30.92	ABREOSRAB21	5.1268e-03	-CGCNCG-	GSSSACGT
5UTR_AspAT_ZM_c30.93	EECCRCAH1	1.6029e-03	-CAAATC	GNAANTC
5UTR_AspAT_ZM_c30.93	CAREOSREP1	4.1532e-03	CAAATC	CAACTC
5UTR_AspAT_ZM_c30.93	CIACADIANLELHC	4.8336e-03	----CAAATC	CAANNNNATC
5UTR_AspAT_ZM_c30.93	OPAQUE2ZMB32	7.0269e-03	-CAAATC---	CCAYRTCATC
5UTR_AspAT_ZM_c30.93	ELRE1PCPAL1	7.5323e-03	------CAAATC-----	CTCCAACAAACCCCTTC
5UTR_AspAT_ZM_c30.94	CELLCYCLESC	5.2424e-04	--TTCGTG	TTTTCGTG
5UTR_AspAT_ZM_c30.94	GLUTECOREOS	6.3355e-04	---CACGAA--	GTACACGAAAG
5UTR_AspAT_ZM_c30.94	MEJARELELOX	2.0010e-03	-------TTCGTG----	CATCANATTNNTGTATC
5UTR_AspAT_ZM_c30.94	ELRENTCHN50	6.3449e-03	---TTCGTG---	GACTNNNTGACC
5UTR_AspAT_ZM_c30.94	ACGTOSGLUB1	7.8929e-03	-TTCGTG	GTACGTG
5UTR_AspAT_ZM_c30.95	DRE1COREZMRAB17	2.0302e-04	-CTCGGT	TCTCGGT
5UTR_AspAT_ZM_c30.95	DRECRTCOREAT	4.9874e-03	ACCGAG	RCCGAC
5UTR_AspAT_ZM_c30.95	DRE2COREZMRAB17	5.5223e-03	ACCGAG	ACCGAC
5UTR_AspAT_ZM_c30.95	CBFHV	8.0500e-03	CTCGGT	GTCGRY
5UTR_AspAT_ZM_c30.95	LTREATLTI78	9.3715e-03	ACCGAG-	ACCGACA
5UTR_AspAT_ZM_c30.96	CIACADIANLELHC	3.3854e-03	GATCTG----	GATNNNNTTG
5UTR_AspAT_ZM_c30.96	OPAQUE2ZMB32	5.6949e-03	-CAGATC---	CCAYRTCATC
5UTR_AspAT_ZM_c30.97	TACBBFNTEAS4	2.5392e-03	GAGYAC--------	GAGTACTGTAGAGT
5UTR_AspAT_ZM_c30.98	ABREMOTIFIIIOSRAB16B	2.6073e-03	----CGCGGN	GCCACGCGGC
5UTR_AspAT_ZM_c30.98	OCTAMOTIF2	4.4850e-03	--NCCGCG	ATGCCGCG
5UTR_AspAT_ZM_c30.98	OCTAMERMOTIFTAH3H4	6.8500e-03	--NCCGCG	GATCCGCG
5UTR_AspAT_ZM_c30.98	OCETYPEIINTHISTONE	8.6898e-03	--NCCGCG---	GATCCGCGTGA
5UTR_AspAT_ZM_c30.99	REALPHALGLHCB21	2.9207e-03	TTGGGT	TTGGTT
5UTR_AspAT_ZM_c30.99	AGL2ATCONSENSUS	4.8989e-03	----------TTGGGT--	NTWWCYAWWWWTGGNWNN
5UTR_AspAT_ZM_c30.99	RBCSCONSENSUS	5.6151e-03	-ACCCAA	AATCCAA
5UTR_AspAT_ZM_c30.99	PALBOXPPC	9.1437e-03	----ACCCAA----	YTYYMMCMAMCMMC
5UTR_AspAT_ZM_c30.100	AMMORESVDCRNIA1	8.7032e-03	--ACCCGG-	GGCCCCGGG
5UTR_AspAT_ZM_c30.100	CGCGBOXAT	9.0309e-03	ACCCGG	NCGCGN
5UTR_AspAT_ZM_c30.101	BOXCPSAS1	5.3835e-03	TTGGGA-	GTGGGAG
5UTR_AspAT_ZM_c30.101	AGL2ATCONSENSUS	9.7794e-03	----------TTGGGA--	NTWWCYAWWWWTGGNWNN
5UTR_AspAT_ZM_c30.102	ABREMOTIFIIIOSRAB16B	3.5635e-03	GCCGAG----	GCCGCGTGGC
5UTR_AspAT_ZM_c30.102	OCTAMOTIF2	6.0871e-03	--GCCGAG	ATGCCGCG
5UTR_AspAT_ZM_c30.102	DRE1COREZMRAB17	6.9583e-03	GCCGAG-	ACCGAGA
5UTR_AspAT_ZM_c30.102	DRECRTCOREAT	7.8310e-03	CTCGGC	GTCGGY
5UTR_AspAT_ZM_c30.102	ARE1	9.1385e-03	GCCGAG-----	GCNNNGTCACY
5UTR_AspAT_ZM_c30.103	ABRECE3ZMRAB28	7.1500e-03	---GATGCG---	GAGGAGGCGCGT
5UTR_AspAT_ZM_c30.103	CIACADIANLELHC	8.2539e-03	GATGCG----	GATNNNNTTG
5UTR_AspAT_ZM_c30.103	GCAACREPEATZMZEIN	8.6856e-03	GATGCG----	GTTGCGTTGC
5UTR_CA_ZM_c30.5	AUXRETGA1GMGH3	1.6569e-03	TTACGT--	TTACGTCA
5UTR_CA_ZM_c30.5	OCSENHANMOTIFAT	1.8703e-03	ACGTAA----------	ACGTAAGCGCTTACGT
5UTR_CA_ZM_c30.5	ABASEED1	2.0555e-03	---ACGTAA--	GGCACGTAACA
5UTR_CA_ZM_c30.5	OCSGMHSP26A	2.3349e-03	--ACGTAA------------	TTACGTAATCTCTTACATCA
5UTR_CA_ZM_c30.5	SARECAMV	2.3349e-03	------------TTACGT---	GTGCGTCATCCCTTACGTCAG
5UTR_CA_ZM_c30.8	PYRIMIDINEBOXOSRAMY1A	8.7019e-05	WAAAGG	AAAAGG
5UTR_CA_ZM_c30.8	-314MOTIFZMSBE1	8.6259e-04	--CCTTTW------------	TGCCTTTTTTTATTTTATGT
5UTR_CA_ZM_c30.8	DR5GMGH3	9.8356e-04	-----WAAAGG	GAGACAAAAGG
5UTR_CA_ZM_c30.8	-300ELEMENT	1.7768e-03	CCTTTW--	MYTTTNCA
5UTR_CA_ZM_c30.8	NTBBF1ARROLB	3.8104e-03	WAAAGG	TAAAGT
5UTR_CA_ZM_c30.11	GCCCORE	3.9568e-04	CGGNGGCG	-GGCGGC-
5UTR_CA_ZM_c30.11	ABRECE1HVA22	2.8645e-03	-CGGNGGCG	CCGGTGGCA
5UTR_CA_ZM_c30.11	ABRECE3ZMRAB28	5.2118e-03	-CGGNGGCG---	GAGGAGGCGCGT
5UTR_CA_ZM_c30.11	AGCBOXNPGLB	5.5871e-03	CGGNGGCG	-GGCGGCT
5UTR_CA_ZM_c30.11	REGION1OSOSEM	9.8382e-03	--------CGCCNCCG	CGTGGCGAGGCCGCCG
5UTR_CA_ZM_c30.13	ABRECE3ZMRAB28	1.6337e-04	-AGGAGGAG---	GAGGAGGCGCGT
5UTR_CA_ZM_c30.14	SORLIP1AT	9.5923e-14	MRCCACC	-GCCAC-
5UTR_CA_ZM_c30.14	PALBOXPPC	4.8665e-04	---GGTGGYK----	GKKGKTKGKKRRAR
5UTR_CA_ZM_c30.14	O2F2BE2S1	4.3978e-03	MRCCACC----	-GCCACCTCAT
5UTR_CA_ZM_c30.14	ABREATRD22	4.6300e-03	MRCCACC---	YRCCACGTRY
5UTR_CA_ZM_c30.14	ACGTSEED3	9.9839e-03	MRCCACC---	CGCCACGTAC
5UTR_CA_ZM_c30.15	CGACGOSAMY3	3.7126e-11	GCCGNCG	--CGTCG
5UTR_CA_ZM_c30.15	LTRECOREATCOR15	9.2852e-08	CGNCGGC	-GTCGG-
5UTR_CA_ZM_c30.15	REGION1OSOSEM	8.4600e-05	---------GCCGNCG	CGTGGCGAGGCCGCCG
5UTR_CA_ZM_c30.15	GCCCORE	3.4917e-04	CGNCGGC	-GGCGGC
5UTR_CA_ZM_c30.15	HEXAMERATH4	5.4665e-04	CGNCGGC	CGACGG-
5UTR_CA_ZM_c30.16	POLLEN1LELAT52	3.4972e-14	TTTSTTT	TTTCT--
5UTR_CA_ZM_c30.16	MARABOX1	7.8282e-05	TTTSTTT---	TTTRTTTATT
5UTR_CA_ZM_c30.16	-314MOTIFZMSBE1	1.1006e-03	----TTTSTTT---------	TGCCTTTTTTTATTTTATGT
5UTR_CA_ZM_c30.16	3AF1BOXPSRBCS3	1.1006e-03	------TTTSTTT--------	AATGTTTTTATTTATCTATTT
5UTR_CA_ZM_c30.16	BOXIINTPATPB	1.6276e-03	AAASAAA	ATAGAA-
5UTR_CA_ZM_c30.17	CTRMCAMV35S	9.3010e-07	-GAGAGAGA	AGAGAGAGA
5UTR_CA_ZM_c30.17	GAGAGMGSA1	2.8113e-05	GAGAGAGA----------	GAGAGAGAGAGAGAGAGA
5UTR_CA_ZM_c30.17	GAGA8HVBKN3	4.9213e-05	GAGAGAGA--------	GAGAGAGAGAGAGAGA
5UTR_CA_ZM_c30.17	SORLIP5AT	1.2702e-03	TCTCTCTC	-CTCACTC
5UTR_CA_ZM_c30.17	E2FAT	9.7032e-03	-GAGAGAGA	GGCGGGARA
5UTR_CA_ZM_c30.18	NODCON2GM	7.1246e-12	GANGAGG	-AAGAG-
5UTR_CA_ZM_c30.18	OSE2ROOTNODULE	7.1246e-12	GANGAGG	-AAGAG-
5UTR_CA_ZM_c30.18	ABRECE3ZMRAB28	9.5318e-04	GANGAGG-----	GAGGAGGCGCGT
5UTR_CA_ZM_c30.18	O2F2BE2S1	5.2535e-03	--GANGAGG-	ATGAGGTGGC
5UTR_CA_ZM_c30.18	TCA1MOTIF	7.3575e-03	--GANGAGG-	AAGAAGATGA
5UTR_CA_ZM_c30.20	SORLIP1AT	1.3006e-04	GTGGTGG	GTGGC--
5UTR_CA_ZM_c30.20	RAV1AAT	5.8973e-04	GTGGTGG	-TGTTG-
5UTR_CA_ZM_c30.20	IDRSZMFER1	7.2362e-04	GTGGTGG-------	GTGGMGGSCTCGTG
5UTR_CA_ZM_c30.20	PALBOXPPC	1.3223e-03	-GTGGTGG------	GKKGKTKGKKRRAR
5UTR_CA_ZM_c30.20	UPRMOTIFIIAT	1.4013e-03	-GTGGTGG-----------	CGTGGNNNNNNNNNNNNGG
5UTR_CA_ZM_c30.24	NODCON2GM	4.2274e-12	AGAMGAG	--AAGAG
5UTR_CA_ZM_c30.24	OSE2ROOTNODULE	4.2274e-12	AGAMGAG	--AAGAG
5UTR_CA_ZM_c30.24	ABRELATERD1	2.6747e-03	CTCKTCT	CACGT--
5UTR_CA_ZM_c30.24	ASF1MOTIFCAMV	2.6747e-03	CTCKTCT	--CGTCA
5UTR_CA_ZM_c30.24	CGACGOSAMY3	2.6747e-03	CTCKTCT	--CGTCG
5UTR_CA_ZM_c30.28	TL1ATSAR	8.2132e-04	TTCTYC-----	TTCTTCTTCAG
5UTR_CA_ZM_c30.28	LEGUMINBOXLEGA5	4.3086e-03	----TTCTYC------------------	GACATTCTKCAGYWTGCATGGCTATGGA
5UTR_CA_ZM_c30.29	UP2ATMSD	3.1119e-05	GCTNGGGTTT	--TAGGGTTT
5UTR_CA_ZM_c30.29	AMMORESIIUDCRNIA1	5.9825e-04	AAACCCNAGC	--ACCCTWCC
5UTR_CA_ZM_c30.29	DPBFCOREDCDC3	1.9880e-03	AAACCCNAGC	--ACACNNG-
5UTR_CA_ZM_c30.29	HBOXCONSENSUSPVCHS	2.7437e-03	-AAACCCNAGC----	CCTACCNNNNNNNCT
5UTR_CA_ZM_c30.29	MYBPLANT	5.0242e-03	GCTNGGGTTT	GKTWGGTK--
5UTR_CA_ZM_c30.31	TELOBOXATEEF1AA1	2.2182e-04	CTAGGGTT-	TTAGGGTTT
5UTR_CA_ZM_c30.31	UP2ATMSD	1.6466e-03	CTAGGGTT-	-TAGGGTTT
5UTR_CA_ZM_c30.31	CIACADIANLELHC	3.9514e-03	-CTAGGGTT-	GATNNNNTTG
5UTR_CA_ZM_c30.31	DPBFCOREDCDC3	4.9208e-03	CTAGGGTT	CNNGTGT-
5UTR_CA_ZM_c30.36	CIACADIANLELHC	3.0247e-03	-AACCCCAG-	CAANNNNATC
5UTR_CA_ZM_c30.36	TELOBOXATEEF1AA1	3.4889e-03	CTGGGGTT-	TTAGGGTTT
5UTR_CA_ZM_c30.36	DPBFCOREDCDC3	6.8622e-03	AACCCCAG	-ACACNNG
5UTR_CA_ZM_c30.36	MRNASTA1CRPSBD	9.5256e-03	AACCCCAG----	AAAACCAGGGGG
5UTR_CA_ZM_c30.38	ARELIKEGHPGDFR2	3.3275e-04	TTCNCCCC---------	TGCACCCCCATTCAACT
5UTR_CA_ZM_c30.38	INRNTPSADB	4.7506e-03	GGGGNGAA	RRANTGAR
5UTR_CA_ZM_c30.38	PALBOXPPC	7.7101e-03	------GGGGNGAA	GKKGKTKGKKRRAR
5UTR_CA_ZM_c30.38	UPRMOTIFIIAT	8.3964e-03	---GGGGNGAA--------	CGTGGNNNNNNNNNNNNGG
5UTR_CA_ZM_c30.38	HBOXCONSENSUSPVCHS	9.3508e-03	-GGGGNGAA------	AGNNNNNNNGGTAGG
5UTR_CA_ZM_c30.39	E2FCONSENSUS	6.7713e-03	CTTCTCCC	WTTSSCSS
5UTR_CA_ZM_c30.44	ABREBZMRAB28	5.4954e-04	--CTCNTCTC	TCCACGTCTC
5UTR_CA_ZM_c30.44	CCTCGTGTCTCGMGH3	2.5967e-03	-CTCNTCTC--	CCTCGTGTCTC
5UTR_CA_ZM_c30.44	ABRECE3ZMRAB28	5.2413e-03	-CTCNTCTC---	ACGCGCCTCCTC
5UTR_CA_ZM_c30.44	SEBFCONSSTPR10A	7.2433e-03	GAGANGAG	GWGACAR-
5UTR_CA_ZM_c30.44	HBOXPVCHS15	8.5060e-03	--------CTCNTCTC----	CCTACCNNNNNNNCTNNNNA
5UTR_CA_ZM_c30.45	UPRMOTIFIIAT	3.1104e-03	--TGGGGTGK---------	CGTGGNNNNNNNNNNNNGG
5UTR_CA_ZM_c30.45	O2F2BE2S1	4.2402e-03	-TGGGGTGK-	ATGAGGTGGC
5UTR_CA_ZM_c30.45	ARELIKEGHPGDFR2	5.6821e-03	-MCACCCCA--------	TGCACCCCCATTCAACT
5UTR_CA_ZM_c30.45	ELRE1PCPAL1	8.5926e-03	--TGGGGTGK-------	GAAGGGGTTTGTTGGAG
5UTR_CA_ZM_c30.46	TELOBOXATEEF1AA1	2.6202e-04	--AGGGTT-	TTAGGGTTT
5UTR_CA_ZM_c30.46	UP2ATMSD	3.9945e-04	-AGGGTT-	TAGGGTTT
5UTR_CA_ZM_c30.46	SEF3MOTIFGM	2.5654e-03	AGGGTT	TGGGTT
5UTR_CA_ZM_c30.46	ELRE1PCPAL1	9.5842e-03	---AGGGTT--------	GAAGGGGTTTGTTGGAG
5UTR_CA_ZM_c30.47	PSREGIONZMZM13	2.8181e-03	-----------------------CCAGAC---	TCGGCCACTATTTCTACGGGCAGCCAGACAAA
5UTR_CA_ZM_c30.47	GARE2	9.3497e-03	CCAGAC--------	CCRGANTYTGTTAY
5UTR_CA_ZM_c30.48	ANAERO4CONSENSUS	4.6436e-04	---CGAAAC	TTGCNAAAC
5UTR_CA_ZM_c30.48	ANAEROBICCISZMGAPC4	5.6144e-04	CGAAAC--------------	CGAAACCAGCAACGGTCCAG
5UTR_CA_ZM_c30.48	BBOXSITE1STPAT	7.7241e-03	---GTTTCG-	ATTGTTTAGC
5UTR_CA_ZM_c30.48	CDA1ATCAB2	8.2533e-03	--GTTTCG	GCGTTTTG
5UTR_CA_ZM_c30.49	ELRE1PCPAL1	8.2928e-05	-----GGTTTG------	GAAGGGGTTTGTTGGAG
5UTR_CA_ZM_c30.49	BOXICHS	7.2705e-04	----GGTTTG------	GKTAGGTTKGAKGGAC
5UTR_CA_ZM_c30.49	SV40COREENHAN	4.1873e-03	CAAACC--	CNWWCCAC
5UTR_CA_ZM_c30.49	CIACADIANLELHC	5.8669e-03	CAAACC----	CAANNNNATC
5UTR_CA_ZM_c30.49	MYBPZM	6.4674e-03	GGTTTG	GGTWGG
5UTR_CA_ZM_c30.50	E2FCONSENSUS	4.1829e-03	-TTCGCC-	WTTSSCSS
5UTR_CA_ZM_c30.50	L1DCPAL1	9.3334e-03	-TTCGCC-----	ATTCACCTACCC
5UTR_CA_ZM_c30.51	SITEIOSPCNA	1.1479e-03	--ANCTGG	CCACCTGG
5UTR_CA_ZM_c30.51	OPAQUE2ZMB32	4.7089e-03	CCAGNT----	CCAYRTCATC
5UTR_CA_ZM_c30.51	HBOXPVCHS15	5.5856e-03	----------ANCTGG----	TNNNNAGNNNNNNNGGTAGG
5UTR_CA_ZM_c30.51	UPRMOTIFIIAT	5.5856e-03	-------------ANCTGG	CGTGGNNNNNNNNNNNNGG
5UTR_CA_ZM_c30.51	HBOXCONSENSUSPVCHS	7.4552e-03	-----ANCTGG----	AGNNNNNNNGGTAGG
5UTR_CA_ZM_c30.52	INTRONLOWER	2.5530e-03	CCTGAA	CCTGCA
5UTR_CA_ZM_c30.52	AGL1ATCONSENSUS	6.3868e-03	--------TTCAGG----	NTTNCCWWWWNNGGWAAN
5UTR_CA_ZM_c30.52	CARGATCONSENSUS	7.5858e-03	CCTGAA----	CCWWWWWWGG
5UTR_CA_ZM_c30.52	HBOXPVCHS15	8.1765e-03	----------TTCAGG----	TNNNNAGNNNNNNNGGTAGG
5UTR_CA_ZM_c30.52	UPRMOTIFIIAT	8.1765e-03	-------------TTCAGG	CGTGGNNNNNNNNNNNNGG
5UTR_CA_ZM_c30.53	SITEIIATCYTC	6.3466e-05	TGGGCC	TGGGCY
5UTR_CA_ZM_c30.53	GCBP2ZMGAPC4	3.4782e-04	--GGCCCA-	CGGGCCCAC
5UTR_CA_ZM_c30.53	SITEIIAOSPCNA	3.4782e-04	---GGCCCA	ACGGGCCCA
5UTR_CA_ZM_c30.53	UP1ATMSD	3.4782e-04	---TGGGCC	WWWTGGGCC
5UTR_CA_ZM_c30.53	PREMOTIFNPCABE	3.6033e-04	---TGGGCC---	AAGTGGGCCGGT
5UTR_CA_ZM_c30.54	INTRONUPPER	4.8793e-04	--TTNCCT-	ACTTACCTK
5UTR_CA_ZM_c30.54	CARG2ATAP3	7.2823e-04	-TTNCCT-----------	CTTACCTTTCATGGATTA
5UTR_CA_ZM_c30.54	AGAMOUSATCONSENSUS	1.1295e-03	TTNCCT----------	TTNCCWWWWWWGGNAA
5UTR_CA_ZM_c30.54	AGL1ATCONSENSUS	1.3413e-03	-TTNCCT-----------	NTTNCCWWWWNNGGWAAN
5UTR_CA_ZM_c30.54	AGATCONSENSUS	2.7147e-03	TTNCCT---------	TTWCCWWWWNNGGWW
5UTR_CA_ZM_c30.55	SARECAMV	2.2916e-04	--------TCCCTT-------	GTGCGTCATCCCTTACGTCAG
5UTR_CA_ZM_c30.55	AS1CAMV	1.7515e-03	-------------TCCCTT----------	GGATTGTGCGTCATCCCTTACGTCAGTGG
5UTR_CA_ZM_c30.55	OCSELEMENTAT	8.7414e-03	--------TCCCTT------	KKRCGTMAKYSCTTRCGTCA
5UTR_CA_ZM_c30.56	GRAZMRAB17	9.3087e-04	----GSCCAG--	GGGCGGCCAGTG
5UTR_CA_ZM_c30.56	CPRFPCCHS	9.5325e-03	GSCCAG----	GGCCACGTGG
5UTR_CA_ZM_c30.57	RBCSCONSENSUS	3.9070e-03	-CGGATT	TTGGATT
5UTR_CA_ZM_c30.57	REBETALGLHCB21	4.9788e-03	AATCCG	TATCCG
5UTR_CA_ZM_c30.57	GARE2	6.8565e-03	-CGGATT-------	CCRGANTYTGTTAY
5UTR_CA_ZM_c30.57	CIACADIANLELHC	9.9014e-03	---CGGATT-	GATNNNNTTG
5UTR_CA_ZM_c30.58	SREATMSD	6.5876e-03	GGAGAA	GGATAA
5UTR_CA_ZM_c30.59	ALF2NTPARB	3.9320e-04	---------GTCTCC---	ACCTCACAAGTCTCCTCA
5UTR_CA_ZM_c30.59	SURECOREATSULTR11	2.6832e-03	GTCTCC	GTCTC-
5UTR_CA_ZM_c30.59	L4DCPAL1	7.5647e-03	-----GGAGAC-	TGGTTGGAGATT
5UTR_CA_ZM_c30.60	INRNTPSADB	9.4192e-03	--CACTCC	YTCANTYY
5UTR_CA_ZM_c30.61	GADOWNAT	2.7862e-04	GACACG-	GACACGT
5UTR_CA_ZM_c30.61	ABRE2HVA22	4.6016e-04	GACACG----	GACACGTGCG
5UTR_CA_ZM_c30.61	ABRE3HVA1	4.6016e-04	GACACG----	GACACGTTGC
5UTR_CA_ZM_c30.61	ACEATCHS	4.6016e-04	----CGTGTC	TCTACGTGTC
5UTR_CA_ZM_c30.61	CE3OSOSEM	4.6016e-04	GACACG----	GACACGCGTT
5UTR_CA_ZM_c30.62	AGAMOUSATCONSENSUS	1.5074e-03	TTGCCT----------	TTNCCWWWWWWGGNAA
5UTR_CA_ZM_c30.62	AGL1ATCONSENSUS	1.8428e-03	-TTGCCT-----------	NTTNCCWWWWNNGGWAAN
5UTR_CA_ZM_c30.62	ANAERO5CONSENSUS	6.3963e-03	---AGGCAA	AACAGGGAA
5UTR_CA_ZM_c30.62	INTRONUPPER	8.2694e-03	--TTGCCT-	ACTTACCTK
5UTR_CA_ZM_c30.63	ELRE1PCPAL1	3.7879e-03	CTCNAA-----------	CTCCAACAAACCCCTTC
5UTR_CA_ZM_c30.63	L4DCPAL1	4.8837e-03	---CTCNAA---	AATCTCCAACCA
5UTR_CA_ZM_c30.63	BOXICHS	7.2152e-03	------TTNGAG----	GKTAGGTTKGAKGGAC
5UTR_CA_ZM_c30.64	TELOBOXATEEF1AA1	3.2648e-03	--ANGGTT-	TTAGGGTTT
5UTR_CA_ZM_c30.64	UP2ATMSD	4.2185e-03	-ANGGTT-	TAGGGTTT
5UTR_CA_ZM_c30.64	AGATCONSENSUS	7.6952e-03	---------ANGGTT	TTWCCWWWWNNGGWW
5UTR_CA_ZM_c30.64	CIACADIANLELHC	9.1262e-03	---ANGGTT-	GATNNNNTTG
5UTR_CA_ZM_c30.65	ARELIKEGHPGDFR2	7.5427e-05	---------GGGGTG--	AGTTGAATGGGGGTGCA
5UTR_CA_ZM_c30.67	IDE2HVIDS2	8.3007e-03	------------------GCTGTS---	TTGAACGGCAAGTTTCACGCTGTCACT
5UTR_CA_ZM_c30.68	GCAACREPEATZMZEIN	6.2054e-04	--TGNGTT--	GTTGCGTTGC
5UTR_CA_ZM_c30.68	SEF3MOTIFGM	1.4304e-03	TGNGTT	TGGGTT
5UTR_CA_ZM_c30.68	CIACADIANLELHC	6.6176e-03	---TGNGTT-	GATNNNNTTG
5UTR_CA_ZM_c30.68	27BPDRCONSENSUSPS25S	7.2283e-03	------------------TGNGTT---	TCCGCCWCTTGTATTCGTTGCGTTGMA
5UTR_CA_ZM_c30.69	SV40COREENHAN	2.4057e-03	--GGAATG	GTGGWWNG
5UTR_CA_ZM_c30.69	INRNTPSADB	5.1340e-03	GGAATG--	RRANTGAR
5UTR_CA_ZM_c30.69	BOXLCOREDCPAL	6.0878e-03	GGAATG-	GGWWGGT
5UTR_CA_ZM_c30.70	CIACADIANLELHC	7.9088e-03	--TNGCCT--	GATNNNNTTG
5UTR_CA_ZM_c30.71	L1DCPAL1	3.6671e-04	-----GGNGAA-	GGGTAGGTGAAT
5UTR_CA_ZM_c30.71	GT1CORE	7.7705e-03	TTCNCC	TTAACC
5UTR_CA_ZM_c30.71	ELRECOREPCRP1	7.9824e-03	GGNGAA	GGTCAA
5UTR_CA_ZM_c30.72	-284MOTIFZMSBE1	5.8516e-03	------------AAGGCC------------	CGTGCAAGCCCAAAGGCCAATCGGCCCAGA
5UTR_CA_ZM_c30.72	UPRMOTIFIIAT	9.0575e-03	---GGCCTT----------	CGTGGNNNNNNNNNNNNGG
5UTR_CA_ZM_c30.73	ABRECE3ZMRAB28	5.2171e-03	--GGAGTC----	GAGGAGGCGCGT
5UTR_CA_ZM_c30.73	ELRENTCHN50	6.3767e-03	GACTCC------	GACTNNNTGACC
5UTR_CA_ZM_c30.74	DRECRTCOREAT	1.0263e-03	GKCGGA	GTCGGY
5UTR_CA_ZM_c30.74	CBFHV	2.7923e-03	GKCGGA	GTCGRY
5UTR_CA_ZM_c30.74	LTRECOREATCOR15	3.5988e-03	GKCGGA	GTCGG-
5UTR_CA_ZM_c30.74	DRE2COREZMRAB17	4.6805e-03	GKCGGA	GTCGGT
5UTR_CA_ZM_c30.74	BOXCPSAS1	6.0050e-03	GKCGGA-	GTGGGAG
5UTR_CA_ZM_c30.75	CIACADIANLELHC	4.4351e-03	GATTNG----	GATNNNNTTG
5UTR_CA_ZM_c30.75	CAATBOX2	8.1688e-03	-GATTNG--	AGATTGGCC
5UTR_CA_ZM_c30.76	PE2FNTRNR1A	1.5198e-03	-CGCNAA-	GCGCGAAT
5UTR_CA_ZM_c30.76	E2FCONSENSUS	6.4578e-03	-TTNGCG-	WTTSSCSS
5UTR_DiT1_ZM_c30.11	BOXLCOREDCPAL	6.8201e-07	--WGGGK	GGWWGGT
5UTR_DiT1_ZM_c30.11	DRE1COREZMRAB17	2.1510e-06	--WGGGK	TCTCGGT
5UTR_DiT1_ZM_c30.11	LTREATLTI78	2.1510e-06	--WGGGK	TGTCGGT
5UTR_DiT1_ZM_c30.11	MRNASTA2CRPSBD	2.1510e-06	MCCCW--	CCCCTCA
5UTR_DiT1_ZM_c30.11	BOXCPSAS1	5.0619e-05	-WGGGK-	GTGGGAG
5UTR_DiT1_ZM_c30.13	GCCCORE	4.3712e-03	GGNGGYGG	GGCGGC--
5UTR_DiT1_ZM_c30.13	ACIPVPAL2	4.5551e-03	-GGNGGYGG-	GGTAGGTGGG
5UTR_DiT1_ZM_c30.13	O2F2BE2S1	4.5551e-03	-GGNGGYGG-	ATGAGGTGGC
5UTR_DiT1_ZM_c30.13	ABRECE3ZMRAB28	5.1104e-03	--GGNGGYGG--	GAGGAGGCGCGT
5UTR_DiT1_ZM_c30.13	SBOXATRBCS	5.5655e-03	-GGNGGYGG	TGGAGGTG-
5UTR_DiT1_ZM_c30.23	BOXICHS	9.2961e-05	--------GGANGGA-	GKTAGGTTKGAKGGAC
5UTR_DiT1_ZM_c30.23	PALBOXAPC	2.3244e-03	GGANGGA	GGACGG-
5UTR_DiT1_ZM_c30.27	CGACGOSAMY3	1.3844e-13	CGYCGYC	CGTCG--
5UTR_DiT1_ZM_c30.27	LTRECOREATCOR15	8.3969e-05	CGYCGYC	-GTCGG-
5UTR_DiT1_ZM_c30.27	JASE2ATOPR1	1.9017e-04	--GRCGRCG----	TTGACGACGTATG
5UTR_DiT1_ZM_c30.27	GCCCORE	9.7836e-04	GRCGRCG	GGCGGC-
5UTR_DiT1_ZM_c30.27	ABREOSRAB21	2.4226e-03	GRCGRCG-	GSSSACGT
5UTR_DiT1_ZM_c30.28	POLLEN2LELAT52	1.6686e-03	WCCWCC---	TCCACCATA
5UTR_DiT1_ZM_c30.28	SBOXATRBCS	3.7749e-03	-GGWGGW-	TGGAGGTG
5UTR_DiT1_ZM_c30.31	ABRECE1HVA22	2.9144e-03	-CRGTGGMG	CCGGTGGCA
5UTR_DiT1_ZM_c30.32	ACIIPVPAL2	5.6683e-04	-----KTGGTG-	GGGGGTTGGTGG
5UTR_DiT1_ZM_c30.32	ABREATRD22	5.3982e-03	CACCAM----	YRCCACGTRY
5UTR_DiT1_ZM_c30.32	POLLEN2LELAT52	8.2871e-03	-KTGGTG--	TATGGTGGA
5UTR_DiT1_ZM_c30.68	TELOBOXATEEF1AA1	1.8309e-06	-TAGGGTTT	TTAGGGTTT
5UTR_DiT1_ZM_c30.68	UP2ATMSD	4.7812e-06	TAGGGTTT	TAGGGTTT
5UTR_DiT1_ZM_c30.68	GLUTAACAOS	8.2566e-04	-TAGGGTTT---	ATAGAGTTTGTT
5UTR_DiT1_ZM_c30.68	ELRE1PCPAL1	4.0942e-03	--TAGGGTTT-------	GAAGGGGTTTGTTGGAG
5UTR_DiT1_ZM_c30.68	CIACADIANLELHC	6.7169e-03	--TAGGGTTT	GATNNNNTTG
5UTR_DiT1_ZM_c30.69	TELOBOXATEEF1AA1	5.8911e-05	RAACCCNA-	AAACCCTAA
5UTR_DiT1_ZM_c30.69	UP2ATMSD	1.0619e-04	RAACCCNA	AAACCCTA
5UTR_DiT1_ZM_c30.69	CIACADIANLELHC	3.7563e-03	RAACCCNA--	CAANNNNATC
5UTR_DiT1_ZM_c30.69	GLUTAACAOS	6.4926e-03	-TNGGGTTY---	ATAGAGTTTGTT
5UTR_DiT1_ZM_c30.69	SEF3MOTIFGM	8.0739e-03	TNGGGTTY	-TGGGTT-
5UTR_DiT1_ZM_c30.70	UPRMOTIFIIAT	5.1746e-03	---GGAKCGGG--------	CGTGGNNNNNNNNNNNNGG
5UTR_DiT1_ZM_c30.70	HBOXCONSENSUSPVCHS	5.5528e-03	----CCCGMTCC---	CCTACCNNNNNNNCT
5UTR_DiT1_ZM_c30.70	HBOXPVCHS15	7.6087e-03	----CCCGMTCC--------	CCTACCNNNNNNNCTNNNNA
5UTR_DiT1_ZM_c30.70	BS1EGCCR	9.3937e-03	CCCGMTCC	CCCGCT--
5UTR_DiT1_ZM_c30.71	ARELIKEGHPGDFR2	3.7684e-03	-----CCCGAATC----	TGCACCCCCATTCAACT
5UTR_DiT1_ZM_c30.71	HBOXCONSENSUSPVCHS	5.2629e-03	---GATTCGGG----	AGNNNNNNNGGTAGG
5UTR_DiT1_ZM_c30.71	CIACADIANLELHC	5.8244e-03	--CCCGAATC	CAANNNNATC
5UTR_DiT1_ZM_c30.71	HBOXPVCHS15	7.1361e-03	--------GATTCGGG----	TNNNNAGNNNNNNNGGTAGG
5UTR_DiT1_ZM_c30.71	UPRMOTIFIIAT	7.1361e-03	-----------GATTCGGG	CGTGGNNNNNNNNNNNNGG
5UTR_DiT1_ZM_c30.72	HBOXCONSENSUSPVCHS	5.3358e-03	---GGCKNGGG----	AGNNNNNNNGGTAGG
5UTR_DiT1_ZM_c30.72	UPRMOTIFIIAT	5.8803e-03	---GGCKNGGG--------	CGTGGNNNNNNNNNNNNGG
5UTR_DiT1_ZM_c30.72	HBOXPVCHS15	7.2546e-03	--------GGCKNGGG----	TNNNNAGNNNNNNNGGTAGG
5UTR_DiT1_ZM_c30.72	GRAZMRAB17	9.5918e-03	CCCNMGCC----	CACTGGCCGCCC
5UTR_DiT1_ZM_c30.73	ABREBZMRAB28	8.4017e-04	--CCCNTCTC	TCCACGTCTC
5UTR_DiT1_ZM_c30.73	ABRECE3ZMRAB28	5.7860e-03	---GAGANGGG-	GAGGAGGCGCGT
5UTR_DiT1_ZM_c30.73	HBOXCONSENSUSPVCHS	8.3076e-03	---GAGANGGG----	AGNNNNNNNGGTAGG
5UTR_DiT1_ZM_c30.73	SEBFCONSSTPR10A	9.2045e-03	CCCNTCTC	-YTGTCWC
5UTR_DiT1_ZM_c30.75	TELOBOXATEEF1AA1	2.2127e-04	-TAGGGT--	TTAGGGTTT
5UTR_DiT1_ZM_c30.75	UP2ATMSD	3.4116e-04	TAGGGT--	TAGGGTTT
5UTR_DiT1_ZM_c30.75	AMMORESIIUDCRNIA1	6.6105e-04	--TAGGGT	GGWAGGGT
5UTR_DiT1_ZM_c30.76	TELOBOXATEEF1AA1	1.8325e-04	CAACCCNA-	AAACCCTAA
5UTR_DiT1_ZM_c30.76	UP2ATMSD	2.9410e-04	CAACCCNA	AAACCCTA
5UTR_DiT1_ZM_c30.76	CIACADIANLELHC	3.7933e-04	--TNGGGTTG	GATNNNNTTG
5UTR_DiT1_ZM_c30.76	ACIIPVPAL2	2.2830e-03	TNGGGTTG----	GGGGGTTGGTGG
5UTR_DiT1_ZM_c30.76	ARELIKEGHPGDFR2	3.8235e-03	-------TNGGGTTG--	AGTTGAATGGGGGTGCA
5UTR_DiT1_ZM_c30.77	HBOXCONSENSUSPVCHS	4.9704e-03	---CGGAGNGG----	AGNNNNNNNGGTAGG
5UTR_DiT1_ZM_c30.77	HBOXPVCHS15	6.6635e-03	--------CGGAGNGG----	TNNNNAGNNNNNNNGGTAGG
5UTR_DiT1_ZM_c30.77	UPRMOTIFIIAT	6.6635e-03	-----------CGGAGNGG	CGTGGNNNNNNNNNNNNGG
5UTR_DiT1_ZM_c30.78	O2F2BE2S1	1.6022e-03	GCCGYCTC--	GCCACCTCAT
5UTR_DiT1_ZM_c30.78	ABRECE3ZMRAB28	1.9898e-03	GAGRCGGC----	GAGGAGGCGCGT
5UTR_DiT1_ZM_c30.78	TRANSINITMONOCOTS	2.9700e-03	GCCGYCTC	GCCTTNKY
5UTR_DiT1_ZM_c30.78	GCCCORE	4.2435e-03	GAGRCGGC	--GGCGGC
5UTR_DiT1_ZM_c30.79	HBOXCONSENSUSPVCHS	4.2114e-03	---GGGNCGGG----	AGNNNNNNNGGTAGG
5UTR_DiT1_ZM_c30.79	HBOXPVCHS15	5.4600e-03	--------GGGNCGGG----	TNNNNAGNNNNNNNGGTAGG
5UTR_DiT1_ZM_c30.79	UPRMOTIFIIAT	5.4600e-03	-----------GGGNCGGG	CGTGGNNNNNNNNNNNNGG
5UTR_DiT1_ZM_c30.79	MYBPZM	5.8123e-03	CCCGNCCC	-CCWACC-
5UTR_DiT1_ZM_c30.79	PALBOXLPC	7.4805e-03	---GGGNCGGG	GGTWGGTRRGR
5UTR_DiT1_ZM_c30.80	HBOXCONSENSUSPVCHS	3.5158e-03	----CCCGAGYC---	CCTACCNNNNNNNCT
5UTR_DiT1_ZM_c30.80	AMMORESVDCRNIA1	4.3076e-03	CCCGAGYC-	CCCGGGGCC
5UTR_DiT1_ZM_c30.80	HBOXPVCHS15	4.3901e-03	----CCCGAGYC--------	CCTACCNNNNNNNCTNNNNA
5UTR_DiT1_ZM_c30.80	UPRMOTIFIIAT	4.3901e-03	CCCGAGYC-----------	CCNNNNNNNNNNNNCCACG
5UTR_DiT1_ZM_c30.80	ARELIKEGHPGDFR2	4.7229e-03	-----CCCGAGYC----	TGCACCCCCATTCAACT
5UTR_DiT1_ZM_c30.81	ARE1	3.8371e-03	GCCGAATC---	GCNNNGTCACY
5UTR_DiT1_ZM_c30.81	CIACADIANLELHC	5.3366e-03	GATTCGGC--	GATNNNNTTG
5UTR_DiT1_ZM_c30.81	UP1ATMSD	7.2580e-03	-GCCGAATC	GGCCCAWWW
5UTR_DiT1_ZM_c30.81	HBOXCONSENSUSPVCHS	7.2594e-03	------GCCGAATC-	CCTACCNNNNNNNCT
5UTR_DiT1_ZM_c30.82	ELRE1PCPAL1	5.0242e-05	----GGGTTT-------	GAAGGGGTTTGTTGGAG
5UTR_DiT1_ZM_c30.82	TELOBOXATEEF1AA1	1.6105e-04	---GGGTTT	TTAGGGTTT
5UTR_DiT1_ZM_c30.82	UP2ATMSD	2.5366e-04	--GGGTTT	TAGGGTTT
5UTR_DiT1_ZM_c30.82	SEF3MOTIFGM	8.2115e-03	-GGGTTT	TGGGTT-
5UTR_DiT1_ZM_c30.82	MYB1AT	8.4888e-03	GGGTTT	TGGTTW
5UTR_DiT1_ZM_c30.83	ELRE1PCPAL1	4.5281e-03	----GGGTTC-------	GAAGGGGTTTGTTGGAG
5UTR_DiT1_ZM_c30.83	TELOBOXATEEF1AA1	5.8460e-03	---GGGTTC	TTAGGGTTT
5UTR_DiT1_ZM_c30.83	ACIIPVPAL2	7.2473e-03	--GGGTTC----	GGGGGTTGGTGG
5UTR_DiT1_ZM_c30.83	UP2ATMSD	7.2794e-03	--GGGTTC	TAGGGTTT
5UTR_DiT1_ZM_c30.83	SEF3MOTIFGM	9.7195e-03	-GGGTTC	TGGGTT-
5UTR_DiT1_ZM_c30.85	LTRE1HVBLT49	3.1577e-03	CCGAAT	CCGAAA
5UTR_DiT1_ZM_c30.85	AGL1ATCONSENSUS	8.3673e-03	--------ATTCGG----	NTTNCCWWWWNNGGWAAN
5UTR_DiT1_ZM_c30.85	CARGATCONSENSUS	8.3924e-03	CCGAAT----	CCWWWWWWGG
5UTR_DiT1_ZM_c30.86	E2FAT	9.4270e-03	-TCGGGA--	GGCGGGARA
5UTR_DiT1_ZM_c30.87	SEF3MOTIFGM	9.9595e-03	NAACCC-	-AACCCA
5UTR_DiT1_ZM_c30.88	E2FCONSENSUS	7.1113e-03	CGGGGA--	SSGSSAAW
5UTR_DiT1_ZM_c30.89	MRNASTA2CRPSBD	1.8134e-03	-GAGTGG	TGAGGGG
5UTR_DiT1_ZM_c30.89	GT1MOTIFPSRBCS	5.3447e-03	------CCACTC	WYWTTWYCACWM
5UTR_DiT1_ZM_c30.89	CAREOSREP1	6.4986e-03	GAGTGG	GAGTTG
5UTR_DiT1_ZM_c30.90	REBETALGLHCB21	8.9115e-03	TCTCCG	TATCCG
5UTR_DiT1_ZM_c30.90	L4DCPAL1	8.9219e-03	----CGGAGA--	TGGTTGGAGATT
5UTR_DiT1_ZM_c30.91	OCETYPEINTHISTONE	2.6507e-03	----GATCGG--------	CGCGGATCGNTGACGTGG
5UTR_DiT1_ZM_c30.91	CIACADIANLELHC	7.5337e-03	GATCGG----	GATNNNNTTG
5UTR_DiT1_ZM_c30.92	TELOBOXATEEF1AA1	3.9700e-03	-TAGSGT--	TTAGGGTTT
5UTR_DiT1_ZM_c30.92	UP2ATMSD	5.0659e-03	TAGSGT--	TAGGGTTT
5UTR_DiT1_ZM_c30.92	DPBFCOREDCDC3	8.2931e-03	-TAGSGT	CNNGTGT
5UTR_DiT1_ZM_c30.92	AMMORESIIUDCRNIA1	8.2960e-03	ACSCTA--	ACCCTWCC
5UTR_DiT1_ZM_c30.92	CIACADIANLELHC	8.3856e-03	--TAGSGT--	GATNNNNTTG
5UTR_DiT1_ZM_c30.94	ELRE1PCPAL1	5.4619e-03	----GGGATT-------	GAAGGGGTTTGTTGGAG
5UTR_DiT1_ZM_c30.94	TELOBOXATEEF1AA1	6.8156e-03	---GGGATT	TTAGGGTTT
5UTR_DiT1_ZM_c30.94	ACIIPVPAL2	7.5908e-03	-GGGATT-----	GGGGGTTGGTGG
5UTR_DiT1_ZM_c30.94	RBCSCONSENSUS	7.6035e-03	-GGGATT	TTGGATT
5UTR_DiT1_ZM_c30.94	UP2ATMSD	8.4052e-03	--GGGATT	TAGGGTTT
5UTR_DiT1_ZM_c30.95	23BPUASNSCYCB1	3.2343e-04	--------CCAAAC---------	TTTATTTACCAAACGGTAACATC
5UTR_DiT1_ZM_c30.95	MYBPLANT	1.0328e-03	GTTTGG--	GKTWGGTK
5UTR_DiT1_ZM_c30.95	MYBPZM	2.6695e-03	CCAAAC	CCWACC
5UTR_DiT1_ZM_c30.95	ANAERO4CONSENSUS	4.5442e-03	---CCAAAC	TTGCNAAAC
5UTR_DiT1_ZM_c30.95	PALBOXPPC	5.8219e-03	---GTTTGG-----	GKKGKTKGKKRRAR
5UTR_DiT1_ZM_c30.96	REGION1OSOSEM	2.6766e-04	----GCGAGG------	CGTGGCGAGGCCGCCG
5UTR_DiT1_ZM_c30.96	ABREMOTIFIIIOSRAB16B	9.7578e-03	-CCTCGC---	GCCACGCGGC
5UTR_DiT1_ZM_c30.97	ABREMOTIFIIIOSRAB16B	2.2916e-04	-CCACGC---	GCCACGCGGC
5UTR_DiT1_ZM_c30.97	ABADESI2	4.8846e-04	-CCACGC----	GCCACGCGTCC
5UTR_DiT1_ZM_c30.97	ARE1	9.1426e-03	GCGTGG-----	GCNNNGTCACY
5UTR_DiT1_ZM_c30.97	RE1ASPHYA3	9.2183e-03	CCACGC-----	CCGCGCCCATG
5UTR_DiT1_ZM_c30.97	REGION1OSOSEM	9.7946e-03	----GCGTGG------	CGTGGCGAGGCCGCCG
5UTR_DiT1_ZM_c30.98	UP1ATMSD	6.5736e-04	-GCCCAA--	GGCCCAWWW
5UTR_DiT1_ZM_c30.98	-284MOTIFZMSBE1	2.9500e-03	-------GCCCAA-----------------	CGTGCAAGCCCAAAGGCCAATCGGCCCAGA
5UTR_DiT1_ZM_c30.99	CGCGBOXAT	5.9995e-04	TCGCGT	NCGCGN
5UTR_DiT1_ZM_c30.99	ABRERATCAL	2.9889e-03	-ACGCGA	MACGYGN
5UTR_DiT1_ZM_c30.99	GCAACREPEATZMZEIN	9.4376e-03	---ACGCGA-	GCAACGCAAC
5UTR_DiT1_ZM_c30.99	ABREMOTIFIIIOSRAB16B	9.8488e-03	---ACGCGA-	GCCACGCGGC
5UTR_DiT1_ZM_c30.101	REGION1OSOSEM	5.0437e-03	----------TCGCCG	CGTGGCGAGGCCGCCG
5UTR_DiT1_ZM_c30.102	JERECRSTR	2.1703e-03	--------CCGCCT----------	CTCTTAGACCGCCTTCTTTGAAAG
5UTR_DiT1_ZM_c30.102	27BPDRCONSENSUSPS25S	3.0220e-03	--------------------AGGCGG-	TKCAACGCAACGAATACAAGWGGCGGA
5UTR_DiT1_ZM_c30.102	GRAZMRAB17	5.9522e-03	AGGCGG------	GGGCGGCCAGTG
5UTR_DiT1_ZM_c30.102	REGION1OSOSEM	6.6096e-03	----------CCGCCT	CGTGGCGAGGCCGCCG
5UTR_DiT1_ZM_c30.102	ABRE2HVA1	7.5901e-03	CCGCCT------	CCGCCACGTAGG
5UTR_DiT1_ZM_c30.103	-284MOTIFZMSBE1	3.2833e-03	-------------------GGGCTT-----	TCTGGGCCGATTGGCCTTTGGGCTTGCACG
5UTR_DiT1_ZM_c30.103	ELRE1PCPAL1	3.6135e-03	----GGGCTT-------	GAAGGGGTTTGTTGGAG
5UTR_DiT1_ZM_c30.103	TELOBOXATEEF1AA1	4.8630e-03	---GGGCTT	TTAGGGTTT
5UTR_DiT1_ZM_c30.103	ACIIPVPAL2	5.6842e-03	-GGGCTT-----	GGGGGTTGGTGG
5UTR_DiT1_ZM_c30.103	UP2ATMSD	6.1261e-03	--GGGCTT	TAGGGTTT
5UTR_DiT1_ZM_c30.104	CAATBOX2	2.5682e-04	-GATTGG--	AGATTGGCC
5UTR_DiT1_ZM_c30.104	-284MOTIFZMSBE1	2.2507e-03	--------GATTGG----------------	TCTGGGCCGATTGGCCTTTGGGCTTGCACG
5UTR_DiT1_ZM_c30.104	OCETYPEIIINTHISTONE	2.2507e-03	-GATTGG-----------------------	SGATTGGTNNNNNNNNNNNNNNCGCGGATC
5UTR_DiT1_ZM_c30.104	CCAATBOX1	2.3731e-03	GATTGG	-ATTGG
5UTR_DiT1_ZM_c30.104	MYBPZM	3.3414e-03	CCAATC	CCWACC
5UTR_DiT1_ZM_c30.105	SEF3MOTIFGM	4.0955e-03	TGGGGT	TGGGTT
5UTR_DiT1_ZM_c30.105	SITEIIATCYTC	6.0248e-03	ACCCCA	RGCCCA
5UTR_DiT1_ZM_c30.105	ARELIKEGHPGDFR2	8.1626e-03	----ACCCCA-------	TGCACCCCCATTCAACT
5UTR_DiT1_ZM_c30.106	TELOBOXATEEF1AA1	7.8883e-03	--ACCCGA-	AAACCCTAA
5UTR_DiT1_ZM_c30.106	UP2ATMSD	9.6396e-03	--ACCCGA	AAACCCTA
5UTR_DiT1_ZM_c30.107	SORLIP2AT	2.7037e-03	AGGCCC	-GGCCC
5UTR_DiT1_ZM_c30.107	PREMOTIFNPCABE	8.4329e-03	----GGGCCT--	AAGTGGGCCGGT
5UTR_DiT1_ZM_c30.108	HEXAMERATH4	1.4300e-03	CGCCGG	CGACGG
5UTR_DiT1_ZM_c30.108	PE3ASPHYA3	2.4995e-03	-CCGGCG------------------------	ACCGGCGCGGATGGGAGAGCCATGGGAGCTG
5UTR_DiT1_ZM_c30.108	REGION1OSOSEM	4.0499e-03	----------CCGGCG	CGTGGCGAGGCCGCCG
5UTR_DiT1_ZM_c30.109	BOXCPSAS1	4.7313e-03	TTGGGA-	GTGGGAG
5UTR_DiT1_ZM_c30.110	ABRECE3ZMRAB28	7.4024e-03	-----CCTCCG-	ACGCGCCTCCTC
5UTR_DiT1_ZM_c30.112	DRE1COREZMRAB17	4.3995e-03	ACTCGG-	TCTCGGT
5UTR_DiT1_ZM_c30.112	HBOXPVCHS15	7.1701e-03	----------ACTCGG----	TNNNNAGNNNNNNNGGTAGG
5UTR_DiT1_ZM_c30.112	UPRMOTIFIIAT	7.1701e-03	-------------ACTCGG	CGTGGNNNNNNNNNNNNGG
5UTR_DiT1_ZM_c30.112	HBOXCONSENSUSPVCHS	9.0858e-03	-----ACTCGG----	AGNNNNNNNGGTAGG
5UTR_DiT1_ZM_c30.113	PREMOTIFNPCABE	9.0998e-03	-----GACCGG-	AAGTGGGCCGGT
5UTR_DiT1_ZM_c30.116	ABREMOTIFIIIOSRAB16B	8.5656e-03	---AAGCGG-	GCCACGCGGC
5UTR_MEP1_ZM_c30.5	GCCCORE	1.6729e-03	CGSCGSCG	-GGCGGC-
5UTR_MEP1_ZM_c30.23	CTRMCAMV35S	8.7720e-07	-GAGAGAGA	AGAGAGAGA
5UTR_MEP1_ZM_c30.23	GAGAGMGSA1	2.6467e-05	TCTCTCTC----------	TCTCTCTCTCTCTCTCTC
5UTR_MEP1_ZM_c30.23	GAGA8HVBKN3	4.6844e-05	TCTCTCTC--------	TCTCTCTCTCTCTCTC
5UTR_MEP1_ZM_c30.23	SEBFCONSSTPR10A	5.0694e-03	GAGAGAGA	GWGACAR-
5UTR_MEP1_ZM_c30.23	ARFAT	5.7588e-03	GAGAGAGA	GAGACA--
5UTR_MEP1_ZM_c30.24	LTRECOREATCOR15	6.7815e-07	GSCGGAG	GTCGG--
5UTR_MEP1_ZM_c30.24	GAREHVAMY1	3.2572e-05	-GSCGGAG-------------	GGCCGGAGTTTGTTATCGGCC
5UTR_MEP1_ZM_c30.24	GCCCORE	1.6416e-03	GSCGGAG	GGCGGC-
5UTR_MEP1_ZM_c30.66	ABREBZMRAB28	8.2622e-04	--CCCNTCTC	TCCACGTCTC
5UTR_MEP1_ZM_c30.66	ABRECE3ZMRAB28	5.9697e-03	---GAGANGGG-	GAGGAGGCGCGT
5UTR_MEP1_ZM_c30.66	HBOXCONSENSUSPVCHS	8.5750e-03	---GAGANGGG----	AGNNNNNNNGGTAGG
5UTR_MEP1_ZM_c30.73	HBOXCONSENSUSPVCHS	6.4221e-03	---NGGGGAGG----	AGNNNNNNNGGTAGG
5UTR_MEP1_ZM_c30.73	ABRE2HVA1	8.7445e-03	----NGGGGAGG	CCTACGTGGCGG
5UTR_MEP1_ZM_c30.73	HBOXPVCHS15	9.0496e-03	--------NGGGGAGG----	TNNNNAGNNNNNNNGGTAGG
5UTR_MEP1_ZM_c30.73	UPRMOTIFIIAT	9.0496e-03	-----------NGGGGAGG	CGTGGNNNNNNNNNNNNGG
5UTR_MEP1_ZM_c30.76	ABREBZMRAB28	2.2739e-04	GAGACG----	GAGACGTGGA
5UTR_MEP1_ZM_c30.76	SURECOREATSULTR11	2.4252e-03	CGTCTC	-GTCTC
5UTR_MEP1_ZM_c30.76	ARFAT	7.5385e-03	GAGACG	GAGACA
5UTR_MEP1_ZM_c30.76	ABRECE3ZMRAB28	7.6522e-03	---GAGACG---	GAGGAGGCGCGT
5UTR_MEP1_ZM_c30.77	E2FCONSENSUS	5.4168e-03	-GGGGAA-	SSGSSAAW
5UTR_MEP1_ZM_c30.78	L4DCPAL1	8.8389e-03	----CGGAGA--	TGGTTGGAGATT
5UTR_MEP1_ZM_c30.78	REBETALGLHCB21	9.0681e-03	TCTCCG	TATCCG
5UTR_MEP1_ZM_c30.79	ELRE1PCPAL1	5.3638e-03	----GGGATT-------	GAAGGGGTTTGTTGGAG
5UTR_MEP1_ZM_c30.79	TELOBOXATEEF1AA1	6.7151e-03	---GGGATT	TTAGGGTTT
5UTR_MEP1_ZM_c30.79	RBCSCONSENSUS	7.5733e-03	AATCCC-	AATCCAA
5UTR_MEP1_ZM_c30.79	ACIIPVPAL2	7.9085e-03	-GGGATT-----	GGGGGTTGGTGG
5UTR_MEP1_ZM_c30.79	ARR1AT	8.2856e-03	GGGATT	-NGATT
5UTR_MEP1_ZM_c30.80	REGION1OSOSEM	6.1851e-03	CGGCGA----------	CGGCGGCCTCGCCACG
5UTR_MEP1_ZM_c30.81	OCETYPEINTHISTONE	3.1006e-03	----GATCGG--------	CGCGGATCGNTGACGTGG
5UTR_MEP1_ZM_c30.81	CIACADIANLELHC	6.9933e-03	GATCGG----	GATNNNNTTG
5UTR_MEP1_ZM_c30.82	UP1ATMSD	7.2361e-04	-ATTGGG--	WWWTGGGCC
5UTR_MEP1_ZM_c30.82	CCAATBOX1	3.0910e-03	ATTGGG	ATTGG-
5UTR_MEP1_ZM_c30.82	AGL2ATCONSENSUS	7.4685e-03	---------ATTGGG---	NTWWCYAWWWWTGGNWNN
5UTR_MEP1_ZM_c30.83	LTRE1HVBLT49	4.0555e-03	CCGAAT	CCGAAA
5UTR_MEP1_ZM_c30.83	AGL1ATCONSENSUS	5.9321e-03	----CCGAAT--------	NTTWCCNNWWWWGGNAAN
5UTR_MEP1_ZM_c30.83	CARGATCONSENSUS	6.2568e-03	CCGAAT----	CCWWWWWWGG
5UTR_MEP1_ZM_c30.83	AGATCONSENSUS	7.8186e-03	--CCGAAT-------	WWCCNNWWWWGGWAA
5UTR_MEP1_ZM_c30.83	CARGNCAT	8.2794e-03	CCGAAT------	CCWWWWWWWWGG
5UTR_MEP1_ZM_c30.85	-284MOTIFZMSBE1	3.1873e-03	-----AAGCCC-------------------	CGTGCAAGCCCAAAGGCCAATCGGCCCAGA
5UTR_MEP1_ZM_c30.85	ELRE1PCPAL1	3.4138e-03	----GGGCTT-------	GAAGGGGTTTGTTGGAG
5UTR_MEP1_ZM_c30.85	TELOBOXATEEF1AA1	4.6430e-03	---GGGCTT	TTAGGGTTT
5UTR_MEP1_ZM_c30.85	ACIIPVPAL2	5.8228e-03	-GGGCTT-----	GGGGGTTGGTGG
5UTR_MEP1_ZM_c30.85	UP2ATMSD	5.8662e-03	--GGGCTT	TAGGGTTT
5UTR_MEP1_ZM_c30.86	JERECRSTR	2.1416e-03	----------AGGCGG--------	CTTTCAAAGAAGGCGGTCTAAGAG
5UTR_MEP1_ZM_c30.86	27BPDRCONSENSUSPS25S	2.9828e-03	--------------------AGGCGG-	TKCAACGCAACGAATACAAGWGGCGGA
5UTR_MEP1_ZM_c30.86	GRAZMRAB17	6.3353e-03	AGGCGG------	GGGCGGCCAGTG
5UTR_MEP1_ZM_c30.86	REGION1OSOSEM	7.0790e-03	----------CCGCCT	CGTGGCGAGGCCGCCG
5UTR_MEP1_ZM_c30.86	ABRE2HVA1	7.5219e-03	CCGCCT------	CCGCCACGTAGG
5UTR_MEP1_ZM_c30.87	PE3ASPHYA3	1.9062e-03	---------GATGGG----------------	ACCGGCGCGGATGGGAGAGCCATGGGAGCTG
5UTR_MEP1_ZM_c30.87	MRNASTA2CRPSBD	2.3664e-03	CCCATC-	CCCCTCA
5UTR_MEP1_ZM_c30.87	ELRE1PCPAL1	7.2135e-03	GATGGG-----------	GAAGGGGTTTGTTGGAG
5UTR_MEP1_ZM_c30.87	ACIPVPAL2	7.3191e-03	----GATGGG	GGTAGGTGGG
5UTR_MEP1_ZM_c30.88	ACIPVPAL2	1.9778e-04	CCCACC----	CCCACCTACC
5UTR_MEP1_ZM_c30.88	MYBPZM	1.4209e-03	GGTGGG	GGTWGG
5UTR_MEP1_ZM_c30.88	PALBOXLPC	3.1266e-03	----GGTGGG-	GGTWGGTRRGR
5UTR_MEP1_ZM_c30.88	BOXLCOREDCPAL	3.2480e-03	-CCCACC	ACCWWCC
5UTR_MEP1_ZM_c30.88	E2FAT	7.0836e-03	GGTGGG---	GGCGGGARA
5UTR_MEP1_ZM_c30.89	HBOXPVCHS15	5.0216e-03	----CCGAGT----------	CCTACCNNNNNNNCTNNNNA
5UTR_MEP1_ZM_c30.89	UPRMOTIFIIAT	5.0216e-03	CCGAGT-------------	CCNNNNNNNNNNNNCCACG
5UTR_MEP1_ZM_c30.89	DRE1COREZMRAB17	5.7051e-03	ACTCGG-	TCTCGGT
5UTR_MEP1_ZM_c30.89	HBOXCONSENSUSPVCHS	6.8542e-03	----CCGAGT-----	CCTACCNNNNNNNCT
5UTR_MEP1_ZM_c30.90	ABRECE3ZMRAB28	2.5519e-04	--GGAGGC----	GAGGAGGCGCGT
5UTR_MEP1_ZM_c30.90	IDRSZMFER1	1.0322e-03	--GGAGGC------	GTGGMGGSCTCGTG
5UTR_MEP1_ZM_c30.90	GCCCORE	1.0865e-03	GGAGGC	GGCGGC
5UTR_MEP1_ZM_c30.90	AGCBOXNPGLB	2.3454e-03	GGAGGC-	GGCGGCT
5UTR_MEP1_ZM_c30.90	GRAZMRAB17	5.4969e-03	-GGAGGC-----	GGGCGGCCAGTG
5UTR_MEP1_ZM_c30.91	ANAERO4CONSENSUS	3.0043e-04	---CNAAAC	TTGCNAAAC
5UTR_MEP1_ZM_c30.91	BBOXSITE1STPAT	4.5877e-04	---GTTTNG-	ATTGTTTAGC
5UTR_MEP1_ZM_c30.91	CDA1ATCAB2	4.4013e-03	--GTTTNG	GCGTTTTG
5UTR_MEP1_ZM_c30.91	MYBATRD22	7.8231e-03	-GTTTNG	TGGTTAG
5UTR_MEP1_ZM_c30.91	PIIATGAPB	8.5901e-03	---GTTTNG-----------	TTGGTTTTGATCAAAACCAA
5UTR_MEP1_ZM_c30.92	HEXAMERATH4	4.4236e-03	CGAGGG	CGACGG
5UTR_MEP1_ZM_c30.92	MRNASTA2CRPSBD	4.5761e-03	-CCCTCG	CCCCTCA
5UTR_MEP1_ZM_c30.93	O2F2BE2S1	2.9811e-04	GCCRCC----	GCCACCTCAT
5UTR_MEP1_ZM_c30.93	ABRECE1HVA22	3.5355e-04	-GCCRCC--	TGCCACCGG
5UTR_MEP1_ZM_c30.93	GCCCORE	4.4286e-04	GGYGGC	GGCGGC
5UTR_MEP1_ZM_c30.93	AGCBOXNPGLB	1.0950e-03	GGYGGC-	GGCGGCT
5UTR_MEP1_ZM_c30.93	GRAZMRAB17	2.4722e-03	-GGYGGC-----	GGGCGGCCAGTG
5UTR_MEP1_ZM_c30.94	TELOBOXATEEF1AA1	3.4043e-03	--ACSCTA-	AAACCCTAA
5UTR_MEP1_ZM_c30.94	UP2ATMSD	4.3869e-03	--ACSCTA	AAACCCTA
5UTR_MEP1_ZM_c30.94	CIACADIANLELHC	6.9823e-03	--TAGSGT--	GATNNNNTTG
5UTR_MEP1_ZM_c30.94	AMMORESIIUDCRNIA1	7.8144e-03	ACSCTA--	ACCCTWCC
5UTR_MEP1_ZM_c30.94	GLUTAACAOS	8.7253e-03	-----ACSCTA-	AACAAACTCTAT
5UTR_MEP1_ZM_c30.95	CTRMCAMV35S	6.1266e-03	-GCGAGA--	AGAGAGAGA
5UTR_MEP1_ZM_c30.95	DRE1COREZMRAB17	9.3761e-03	TCTCGC-	TCTCGGT
5UTR_Mep3_ZM_c30.13	RAV1AAT	1.3006e-04	YTGGTGG	-TGTTG-
5UTR_Mep3_ZM_c30.13	SORLIP1AT	1.3493e-04	YTGGTGG-	---GTGGC
5UTR_Mep3_ZM_c30.13	ACIIPVPAL2	6.6497e-04	CCACCAR-----	CCACCAACCCCC
5UTR_Mep3_ZM_c30.13	PALBOXPPC	1.5266e-03	-YTGGTGG------	GKKGKTKGKKRRAR
5UTR_Mep3_ZM_c30.13	CCAATBOX1	2.3316e-03	-YTGGTGG	ATTGG---
5UTR_Mep3_ZM_c30.15	GCCCORE	2.9676e-04	GGCGGCGG	GGCGGC--
5UTR_Mep3_ZM_c30.15	AGCBOXNPGLB	4.6144e-03	GGCGGCGG	GGCGGCT-
5UTR_Mep3_ZM_c30.19	REGION1OSOSEM	8.1233e-05	---------GSCGCCG	CGTGGCGAGGCCGCCG
5UTR_Mep3_ZM_c30.19	CGACGOSAMY3	1.3006e-04	GSCGCCG	--CGTCG
5UTR_Mep3_ZM_c30.19	GCCCORE	3.3677e-04	CGGCGSC	-GGCGGC
5UTR_Mep3_ZM_c30.19	SORLIP2AT	3.3221e-03	GSCGCCG	GGCCC--
5UTR_Mep3_ZM_c30.33	TELOBOXATEEF1AA1	1.8238e-04	CTAGGGTT-	TTAGGGTTT
5UTR_Mep3_ZM_c30.33	UP2ATMSD	1.6447e-03	CTAGGGTT-	-TAGGGTTT
5UTR_Mep3_ZM_c30.33	CIACADIANLELHC	3.6524e-03	-CTAGGGTT-	GATNNNNTTG
5UTR_Mep3_ZM_c30.33	DPBFCOREDCDC3	4.8768e-03	CTAGGGTT	CNNGTGT-
5UTR_Mep3_ZM_c30.38	AGATCONSENSUS	3.6417e-03	-TCCCCAAT------	WWCCNNWWWWGGWAA
5UTR_Mep3_ZM_c30.38	AGL1ATCONSENSUS	4.5810e-03	---TCCCCAAT-------	NTTWCCNNWWWWGGNAAN
5UTR_Mep3_ZM_c30.38	L4DCPAL1	6.9258e-03	--ATTGGGGA--	TGGTTGGAGATT
5UTR_Mep3_ZM_c30.38	5659BOXLELAT5659	6.9374e-03	TCCCCAAT--	TCACAAWTTC
5UTR_Mep3_ZM_c30.38	VOZATVPP	7.7083e-03	----ATTGGGGA---	GCGTNNNNNNNACGC
5UTR_Mep3_ZM_c30.40	MYBPLANT	5.3850e-04	AACCANAC	MACCWAMC
5UTR_Mep3_ZM_c30.40	BOXLCOREDCPAL	2.4844e-03	GTNTGGTT	GGWWGGT-
5UTR_Mep3_ZM_c30.40	LREBOX2PSRBCS3	3.2889e-03	-GTNTGGTT------	TGTGTGGTTAATATG
5UTR_Mep3_ZM_c30.40	RBCSBOX2PS	3.2889e-03	GTNTGGTT------	GTGTGGTTAATATG
5UTR_Mep3_ZM_c30.40	LREBOXIPCCHS1	4.0632e-03	AACCANAC--	AACCTAACCT
5UTR_Mep3_ZM_c30.41	ABRECE3ZMRAB28	5.8702e-03	-TTCNCCTC---	ACGCGCCTCCTC
5UTR_Mep3_ZM_c30.41	HBOXPVCHS15	8.7231e-03	----GAGGNGAA--------	TNNNNAGNNNNNNNGGTAGG
5UTR_Mep3_ZM_c30.41	HBOXCONSENSUSPVCHS	9.3874e-03	-GAGGNGAA------	AGNNNNNNNGGTAGG
5UTR_Mep3_ZM_c30.43	TELOBOXATEEF1AA1	2.3320e-04	--AGGGTT-	TTAGGGTTT
5UTR_Mep3_ZM_c30.43	UP2ATMSD	3.5829e-04	-AGGGTT-	TAGGGTTT
5UTR_Mep3_ZM_c30.43	SEF3MOTIFGM	2.9923e-03	AGGGTT	TGGGTT
5UTR_Mep3_ZM_c30.44	GCBP2ZMGAPC4	3.9291e-04	CAGNCCCA-	CGGGCCCAC
5UTR_Mep3_ZM_c30.44	SITEIIAOSPCNA	3.9291e-04	-CAGNCCCA	ACGGGCCCA
5UTR_Mep3_ZM_c30.44	PREMOTIFNPCABE	4.8891e-04	-CAGNCCCA---	ACCGGCCCACTT
5UTR_Mep3_ZM_c30.44	SITEIIATCYTC	1.3890e-03	CAGNCCCA	--RGCCCA
5UTR_Mep3_ZM_c30.44	UPRMOTIFIIAT	1.8457e-03	---------CAGNCCCA--	CCNNNNNNNNNNNNCCACG
5UTR_Mep3_ZM_c30.47	MYBPLANT	3.1645e-03	GTNGGGTT	GKTWGGTK
5UTR_Mep3_ZM_c30.47	TELOBOXATEEF1AA1	3.9908e-03	GTNGGGTT-	TTAGGGTTT
5UTR_Mep3_ZM_c30.47	VOZATVPP	4.6772e-03	-----AACCCNAC--	GCGTNNNNNNNACGC
5UTR_Mep3_ZM_c30.47	CIACADIANLELHC	4.7523e-03	-AACCCNAC-	CAANNNNATC
5UTR_Mep3_ZM_c30.47	LREBOXIPCCHS1	4.9934e-03	AACCCNAC--	AACCTAACCT
5UTR_Mep3_ZM_c30.48	ELRE1PCPAL1	7.5532e-05	-----GGTTTG------	GAAGGGGTTTGTTGGAG
5UTR_Mep3_ZM_c30.48	BOXICHS	7.1561e-04	----GGTTTG------	GKTAGGTTKGAKGGAC
5UTR_Mep3_ZM_c30.48	SV40COREENHAN	4.5975e-03	CAAACC--	CNWWCCAC
5UTR_Mep3_ZM_c30.48	CIACADIANLELHC	5.2468e-03	----GGTTTG	GATNNNNTTG
5UTR_Mep3_ZM_c30.48	MYBPZM	6.8743e-03	GGTTTG	GGTWGG
5UTR_Mep3_ZM_c30.49	PSREGIONZMZM13	2.5675e-03	---GTCTGG-----------------------	TTTGTCTGGCTGCCCGTAGAAATAGTGGCCGA
5UTR_Mep3_ZM_c30.49	GARE2	8.0817e-03	--------GTCTGG	RTAACARANTCYGG
5UTR_Mep3_ZM_c30.49	S2FSORPL21	9.9530e-03	---GTCTGG	AATGTATGG
5UTR_Mep3_ZM_c30.51	ALF2NTPARB	3.4416e-04	---------GTCTCC---	ACCTCACAAGTCTCCTCA
5UTR_Mep3_ZM_c30.51	SURECOREATSULTR11	2.4548e-03	GTCTCC	GTCTC-
5UTR_Mep3_ZM_c30.51	L4DCPAL1	7.7580e-03	-----GGAGAC-	TGGTTGGAGATT
5UTR_Mep3_ZM_c30.53	TELOBOXATEEF1AA1	2.6705e-03	--ANGGTT-	TTAGGGTTT
5UTR_Mep3_ZM_c30.53	UP2ATMSD	3.4952e-03	-ANGGTT-	TAGGGTTT
5UTR_Mep3_ZM_c30.53	CIACADIANLELHC	8.4971e-03	-AACCNT---	CAANNNNATC
5UTR_Mep3_ZM_c30.53	AGATCONSENSUS	8.7146e-03	AACCNT---------	WWCCNNWWWWGGWAA
5UTR_Mep3_ZM_c30.54	ELRE1PCPAL1	7.1598e-05	GAAGGG-----------	GAAGGGGTTTGTTGGAG
5UTR_Mep3_ZM_c30.54	AMMORESIIUDCRNIA1	7.0827e-04	-CCCTTC-	ACCCTWCC
5UTR_Mep3_ZM_c30.54	MRNASTA2CRPSBD	3.6124e-03	-GAAGGG	TGAGGGG
5UTR_Mep3_ZM_c30.55	SITEIOSPCNA	1.1235e-03	--ANCTGG	CCACCTGG
5UTR_Mep3_ZM_c30.55	OPAQUE2ZMB32	3.2166e-03	----ANCTGG	GATGAYRTGG
5UTR_Mep3_ZM_c30.55	HBOXPVCHS15	5.7219e-03	----------ANCTGG----	TNNNNAGNNNNNNNGGTAGG
5UTR_Mep3_ZM_c30.55	UPRMOTIFIIAT	5.7219e-03	-------------ANCTGG	CGTGGNNNNNNNNNNNNGG
5UTR_Mep3_ZM_c30.55	BOXIIPCCHS	7.2198e-03	ANCTGG-	ACGTGGC
5UTR_Mep3_ZM_c30.56	INTRONUPPER	5.3710e-04	-AGGNAA--	MAGGTAAGT
5UTR_Mep3_ZM_c30.56	CARG2ATAP3	8.2571e-04	-----------AGGNAA-	TAATCCATGAAAGGTAAG
5UTR_Mep3_ZM_c30.56	AGAMOUSATCONSENSUS	1.1683e-03	----------AGGNAA	TTNCCWWWWWWGGNAA
5UTR_Mep3_ZM_c30.56	AGL1ATCONSENSUS	1.3922e-03	-----------AGGNAA-	NTTWCCNNWWWWGGNAAN
5UTR_Mep3_ZM_c30.56	AGATCONSENSUS	2.6153e-03	---------AGGNAA	WWCCNNWWWWGGWAA
5UTR_Mep3_ZM_c30.58	GRAZMRAB17	9.0603e-04	----GNCCAG--	GGGCGGCCAGTG
5UTR_Mep3_ZM_c30.58	CPRFPCCHS	8.9015e-03	GNCCAG----	GGCCACGTGG
5UTR_Mep3_ZM_c30.59	TELOBOXATEEF1AA1	3.3014e-03	--AGSGTT-	TTAGGGTTT
5UTR_Mep3_ZM_c30.59	UP2ATMSD	4.2627e-03	-AGSGTT-	TAGGGTTT
5UTR_Mep3_ZM_c30.59	CIACADIANLELHC	4.8717e-03	---AGSGTT-	GATNNNNTTG
5UTR_Mep3_ZM_c30.59	GLUTAACAOS	8.6631e-03	--AGSGTT----	ATAGAGTTTGTT
5UTR_Mep3_ZM_c30.60	MARCEN3	3.8727e-03	------------GAAANC-------	WWWNNNNTTTCGGAAANCAWAAACA
5UTR_Mep3_ZM_c30.60	EECCRCAH1	6.9545e-03	GNTTTC-	GANTTNC
5UTR_Mep3_ZM_c30.60	CEREGLUBOX2PSLEGA	8.8325e-03	-GAAANC-	TGAAAACT
5UTR_Mep3_ZM_c30.64	SITEIIATCYTC	6.4023e-05	GGCCCA	RGCCCA
5UTR_Mep3_ZM_c30.64	GCBP2ZMGAPC4	3.3659e-04	--GGCCCA-	CGGGCCCAC
5UTR_Mep3_ZM_c30.64	SITEIIAOSPCNA	3.3659e-04	---GGCCCA	ACGGGCCCA
5UTR_Mep3_ZM_c30.64	UP1ATMSD	3.3659e-04	---TGGGCC	WWWTGGGCC
5UTR_Mep3_ZM_c30.64	PREMOTIFNPCABE	3.4902e-04	---TGGGCC---	AAGTGGGCCGGT
5UTR_Mep3_ZM_c30.65	RBCSCONSENSUS	3.7470e-03	-STCCAA	AATCCAA
5UTR_Mep3_ZM_c30.65	ELRE1PCPAL1	3.9973e-03	STCCAA-----------	CTCCAACAAACCCCTTC
5UTR_Mep3_ZM_c30.65	L4DCPAL1	5.0977e-03	---STCCAA---	AATCTCCAACCA
5UTR_Mep3_ZM_c30.65	BOXICHS	8.5899e-03	------TTGGAS----	GKTAGGTTKGAKGGAC
5UTR_Mep3_ZM_c30.65	NONAMERMOTIFTAH3H4	9.3643e-03	-STCCAA--	CATCCAACG
5UTR_Mep3_ZM_c30.66	GADOWNAT	3.2017e-04	-CGTSTC	ACGTGTC
5UTR_Mep3_ZM_c30.66	ABRE2HVA22	5.3214e-04	----CGTSTC	CGCACGTGTC
5UTR_Mep3_ZM_c30.66	ABRE3HVA1	5.3214e-04	----CGTSTC	GCAACGTGTC
5UTR_Mep3_ZM_c30.66	ACEATCHS	5.3214e-04	----CGTSTC	TCTACGTGTC
5UTR_Mep3_ZM_c30.66	CE3OSOSEM	5.3214e-04	----CGTSTC	AACGCGTGTC
5UTR_Mep3_ZM_c30.67	LTRECOREATCOR15	3.0426e-03	AGTCGG	-GTCGG
5UTR_Mep3_ZM_c30.67	LTREATLTI78	7.2576e-03	AGTCGG-	TGTCGGT
5UTR_Mep3_ZM_c30.67	PREMOTIFNPCABE	8.4611e-03	-AGTCGG-----	AAGTGGGCCGGT
5UTR_Mep3_ZM_c30.68	INRNTPSADB	9.0296e-03	--CACTCC	YTCANTYY
5UTR_Mep3_ZM_c30.69	SV40COREENHAN	2.3529e-03	--GGAATG	GTGGWWNG
5UTR_Mep3_ZM_c30.69	BOXLCOREDCPAL	5.5319e-03	GGAATG-	GGWWGGT
5UTR_Mep3_ZM_c30.69	INRNTPSADB	5.5833e-03	GGAATG--	RRANTGAR
5UTR_Mep3_ZM_c30.70	EECCRCAH1	1.2268e-03	-CAAATC	GNAANTC
5UTR_Mep3_ZM_c30.70	CAREOSREP1	2.8186e-03	CAAATC	CAACTC
5UTR_Mep3_ZM_c30.70	CIACADIANLELHC	5.3516e-03	CAAATC----	CAANNNNATC
5UTR_Mep3_ZM_c30.70	ELRE1PCPAL1	7.3576e-03	------CAAATC-----	CTCCAACAAACCCCTTC
5UTR_Mep3_ZM_c30.70	OPAQUE2ZMB32	8.7328e-03	-CAAATC---	CCAYRTCATC
5UTR_Mep3_ZM_c30.71	AGL1ATCONSENSUS	2.6634e-03	----CCNGAT--------	NTTWCCNNWWWWGGNAAN
5UTR_Mep3_ZM_c30.71	HBOXPVCHS15	3.7471e-03	----------ATCNGG----	TNNNNAGNNNNNNNGGTAGG
5UTR_Mep3_ZM_c30.71	UPRMOTIFIIAT	3.7471e-03	-------------ATCNGG	CGTGGNNNNNNNNNNNNGG
5UTR_Mep3_ZM_c30.71	AGATCONSENSUS	4.1672e-03	--CCNGAT-------	WWCCNNWWWWGGWAA
5UTR_Mep3_ZM_c30.71	GARE2	4.8726e-03	--------ATCNGG	RTAACARANTCYGG
5UTR_Mep3_ZM_c30.72	ELRE1PCPAL1	8.9337e-05	-----------TTGGAG	GAAGGGGTTTGTTGGAG
5UTR_Mep3_ZM_c30.72	L4DCPAL1	2.6461e-04	---TTGGAG---	TGGTTGGAGATT
5UTR_Mep3_ZM_c30.72	BOXICHS	2.5794e-03	------TTGGAG----	GKTAGGTTKGAKGGAC
5UTR_Mep3_ZM_c30.72	BOXCPSAS1	4.8661e-03	-TTGGAG	GTGGGAG
5UTR_Mep3_ZM_c30.72	RBCSCONSENSUS	8.0109e-03	TTGGAG-	TTGGATT
5UTR_Mep3_ZM_c30.73	TRANSINITMONOCOTS	6.6561e-03	--CTTCGC	GCCTTNKY
5UTR_Mep3_ZM_c30.74	IBOX	6.0420e-03	CTTCTC	CTTATC
5UTR_Mep3_ZM_c30.74	ABRECE3ZMRAB28	6.9364e-03	GAGAAG------	GAGGAGGCGCGT
5UTR_Mep3_ZM_c30.74	TRANSINITMONOCOTS	7.1851e-03	--CTTCTC	GCCTTNKY
5UTR_Mep3_ZM_c30.74	ABREBZMRAB28	9.0638e-03	GAGAAG----	GAGACGTGGA
5UTR_Mep3_ZM_c30.75	RBCSCONSENSUS	3.7451e-03	-CGGATT	TTGGATT
5UTR_Mep3_ZM_c30.75	REBETALGLHCB21	5.0988e-03	AATCCG	TATCCG
5UTR_Mep3_ZM_c30.75	GARE2	6.8763e-03	-CGGATT-------	CCRGANTYTGTTAY
5UTR_Mep3_ZM_c30.75	CIACADIANLELHC	7.5365e-03	---CGGATT-	GATNNNNTTG
5UTR_Mep3_ZM_c30.75	ARR1AT	8.0877e-03	CGGATT	-NGATT
5UTR_Mep3_ZM_c30.76	NODCON2GM	2.7356e-03	GAAGAG	-AAGAG
5UTR_Mep3_ZM_c30.76	OSE2ROOTNODULE	2.7356e-03	GAAGAG	-AAGAG
5UTR_Mep3_ZM_c30.76	ABRECE3ZMRAB28	6.1545e-03	GAAGAG------	GAGGAGGCGCGT
5UTR_Mep3_ZM_c30.77	CIACADIANLELHC	7.7822e-03	--AGGCKA--	CAANNNNATC
5UTR_Mep3_ZM_c30.78	ABRECE3ZMRAB28	4.2805e-03	--GGAGTC----	GAGGAGGCGCGT
5UTR_Mep3_ZM_c30.78	ELRENTCHN50	7.0840e-03	GACTCC------	GACTNNNTGACC
5UTR_Mep3_ZM_c30.79	REALPHALGLHCB21	3.9799e-03	ATGGTT	TTGGTT
5UTR_Mep3_ZM_c30.79	TELOBOXATEEF1AA1	4.4047e-03	--ATGGTT-	TTAGGGTTT
5UTR_Mep3_ZM_c30.79	AMYBOX2	4.8691e-03	ATGGTT-	ATGGATA
5UTR_Mep3_ZM_c30.79	UP2ATMSD	5.5837e-03	-ATGGTT-	TAGGGTTT
5UTR_Mep3_ZM_c30.79	S1FBOXSORPS1L21	6.9231e-03	AACCAT	TACCAT
5UTR_NADP-ME_ZM_c30.35	NODCON2GM	6.1390e-03	AGGANGA	AAGAG--
5UTR_NADP-ME_ZM_c30.35	OSE2ROOTNODULE	6.1390e-03	AGGANGA	AAGAG--
5UTR_NADP-ME_ZM_c30.35	TCA1MOTIF	7.6227e-03	AGGANGA---	AAGAAGATGA
5UTR_NADP-ME_ZM_c30.36	CGACGOSAMY3	9.8643e-13	CSTCGTC	CGTCG--
5UTR_NADP-ME_ZM_c30.36	JASE2ATOPR1	5.5240e-05	----CSTCGTC--	CATACGTCGTCAA
5UTR_NADP-ME_ZM_c30.36	ASF1MOTIFCAMV	1.3493e-04	CSTCGTC-	---CGTCA
5UTR_NADP-ME_ZM_c30.36	ABRELATERD1	4.4226e-03	CSTCGTC	-CACGT-
5UTR_NADP-ME_ZM_c30.36	NODCON2GM	4.4226e-03	GACGASG	-AAGAG-
5UTR_NADP-ME_ZM_c30.45	HEXAMERATH4	1.0298e-03	GNCGNCGG	--CGACGG
5UTR_NADP-ME_ZM_c30.45	CRTDREHVCBF2	1.8383e-03	CCGNCGNC	--GTCGAC
5UTR_NADP-ME_ZM_c30.45	CBFHV	2.2377e-03	CCGNCGNC	--RYCGAC
5UTR_NADP-ME_ZM_c30.45	ABREOSRAB21	3.7254e-03	GNCGNCGG	GSSSACGT
5UTR_NADP-ME_ZM_c30.45	CMSRE1IBSPOA	4.0582e-03	GNCGNCGG	-TGGACGG
5UTR_NADP-ME_ZM_c30.56	MYBATRD22	9.0299e-03	-GGCTAG	TGGTTAG
5UTR_NADP-ME_ZM_c30.57	MRNASTA2CRPSBD	4.9549e-03	CCGCTC-	CCCCTCA
5UTR_NADP-ME_ZM_c30.57	GRAZMRAB17	7.5856e-03	GAGCGG------	GGGCGGCCAGTG
5UTR_NADP-ME_ZM_c30.59	CGACGOSAMY3	2.2052e-03	CGTCGC	CGTCG-
5UTR_NADP-ME_ZM_c30.59	ABREOSRAB21	3.9471e-03	-GCGACG-	GSSSACGT
5UTR_NADP-ME_ZM_c30.59	BOXIIPCCHS	7.3944e-03	GCGACG-	GCCACGT
5UTR_NADP-ME_ZM_c30.59	ARE1	8.2115e-03	GCGACG-----	GCNNNGTCACY
5UTR_NADP-ME_ZM_c30.60	TELOBOXATEEF1AA1	5.4917e-04	-TAGGGT--	TTAGGGTTT
5UTR_NADP-ME_ZM_c30.60	UP2ATMSD	7.9698e-04	TAGGGT--	TAGGGTTT
5UTR_NADP-ME_ZM_c30.60	AMMORESIIUDCRNIA1	1.1089e-03	ACCCTA--	ACCCTWCC
5UTR_NADP-ME_ZM_c30.60	CIACADIANLELHC	8.3770e-03	--TAGGGT--	GATNNNNTTG
5UTR_NADP-ME_ZM_c30.60	HBOXPVCHS15	8.8324e-03	-----------TAGGGT---	TNNNNAGNNNNNNNGGTAGG
5UTR_NADP-ME_ZM_c30.61	GCAACREPEATZMZEIN	2.3082e-04	---GCGTTG-	GTTGCGTTGC
5UTR_NADP-ME_ZM_c30.61	27BPDRCONSENSUSPS25S	2.3694e-03	-------------------GCGTTG--	TCCGCCWCTTGTATTCGTTGCGTTGMA
5UTR_NADP-ME_ZM_c30.61	CAREOSREP1	4.3791e-03	GCGTTG	GAGTTG
5UTR_NADP-ME_ZM_c30.61	ABREMOTIFIIIOSRAB16B	5.8716e-03	---GCGTTG-	GCCGCGTGGC
5UTR_NADP-ME_ZM_c30.61	ARE1	6.1217e-03	GCGTTG-----	GCNNNGTCACY
5UTR_NADP-ME_ZM_c30.62	IDRSZMFER1	1.5126e-03	-------GCTCGT-	GTGGMGGSCTCGTG
5UTR_NADP-ME_ZM_c30.62	ABRERATCAL	3.7931e-03	GCTCGT-	NCRCGTK
5UTR_NADP-ME_ZM_c30.62	CGCGBOXAT	7.9650e-03	GCTCGT	NCGCGN
5UTR_NADP-ME_ZM_c30.62	RHERPATEXPA7	8.2082e-03	ACGAGC	WCGTGM
5UTR_NADP-ME_ZM_c30.63	GARE2	5.2540e-03	-CGGACT-------	CCRGANTYTGTTAY
5UTR_NADP-ME_ZM_c30.63	WBOXNTCHN48	6.1152e-03	AGTCCG	RGTCAG
5UTR_NADP-ME_ZM_c30.64	SITEIIATCYTC	4.3360e-03	AGCCTA	RGCCCA
5UTR_NADP-ME_ZM_c30.65	ELRENTCHN50	2.3521e-03	GACTGT------	GACTNNNTGACC
5UTR_NADP-ME_ZM_c30.65	ARE1	8.1894e-03	--ACAGTC---	GCNNNGTCACY
5UTR_NADP-ME_ZM_c30.67	ACIPVPAL2	2.6901e-04	---AGGTGG-	GGTAGGTGGG
5UTR_NADP-ME_ZM_c30.67	O2F2BE2S1	2.6901e-04	---AGGTGG-	ATGAGGTGGC
5UTR_NADP-ME_ZM_c30.67	SITEIOSPCNA	4.7710e-04	CCACCT--	CCACCTGG
5UTR_NADP-ME_ZM_c30.67	PALBOXLPC	4.8392e-03	---AGGTGG--	GGTWGGTRRGR
5UTR_NADP-ME_ZM_c30.67	ABRECE1HVA22	6.6289e-03	--CCACCT-	TGCCACCGG
5UTR_NADP-ME_ZM_c30.68	CGCGBOXAT	2.0557e-04	ACGCGG	NCGCGN
5UTR_NADP-ME_ZM_c30.68	ABREMOTIFIIIOSRAB16B	2.6320e-04	---ACGCGG-	GCCACGCGGC
5UTR_NADP-ME_ZM_c30.68	OCETYPEIINTHISTONE	5.6253e-04	---CCGCGT--	GATCCGCGTGA
5UTR_NADP-ME_ZM_c30.68	ABRERATCAL	1.0087e-03	CCGCGT-	NCRCGTK
5UTR_NADP-ME_ZM_c30.68	OCETYPEIIINTHISTONE	4.0700e-03	---------------------ACGCGG---	SGATTGGTNNNNNNNNNNNNNNCGCGGATC
5UTR_NADP-ME_ZM_c30.69	AGCBOXNPGLB	3.5096e-03	-GCGTCT	GGCGGCT
5UTR_NADP-ME_ZM_c30.69	VOZATVPP	5.2028e-03	GCGTCT---------	GCGTNNNNNNNACGC
5UTR_NADP-ME_ZM_c30.69	ABRECE3ZMRAB28	9.6289e-03	--GCGTCT----	ACGCGCCTCCTC
5UTR_NADP-ME_ZM_c30.70	HEXAMERATH4	7.2932e-05	CGNCGG	CGACGG
5UTR_NADP-ME_ZM_c30.70	PALBOXAPC	2.8761e-03	CGNCGG	GGACGG
5UTR_NADP-ME_ZM_c30.70	CGACGOSAMY3	3.6312e-03	CGNCGG	CGACG-
5UTR_NADP-ME_ZM_c30.70	CMSRE1IBSPOA	5.3704e-03	CCGNCG-	CCGTCCA
5UTR_NADP-ME_ZM_c30.70	REGION1OSOSEM	5.5132e-03	----------CCGNCG	CGTGGCGAGGCCGCCG
5UTR_NADP-ME_ZM_c30.71	BOXLCOREDCPAL	2.7396e-03	GGCTGG-	GGWWGGT
5UTR_NADP-ME_ZM_c30.71	MYBPZM	4.6263e-03	GGCTGG	GGTWGG
5UTR_NADP-ME_ZM_c30.72	SREATMSD	4.3277e-04	TYNTCC	TTATCC
5UTR_NADP-ME_ZM_c30.72	UPRMOTIFIIAT	1.9216e-03	---GGANRA----------	CGTGGNNNNNNNNNNNNGG
5UTR_NADP-ME_ZM_c30.72	GT1CORE	9.8792e-03	TYNTCC	TTAACC
5UTR_NADP-ME_ZM_c30.73	SORLIP4AT	1.4618e-03	---TCNTMC	CCATCATAC
5UTR_NADP-ME_ZM_c30.73	ELRENTCHN50	3.3882e-03	----GKANGA--	GACTNNNTGACC
5UTR_NADP-ME_ZM_c30.73	PALBOXLPC	8.7736e-03	-----GKANGA	GGTWGGTRRGR
5UTR_NADP-ME_ZM_c30.74	-141NTG13	7.0612e-04	---------GACTTC------	GCTTTTGATGACTTCAAACAC
5UTR_NADP-ME_ZM_c30.74	ELRENTCHN50	2.1874e-03	GACTTC------	GACTNNNTGACC
5UTR_NADP-ME_ZM_c30.74	EECCRCAH1	2.5020e-03	-GAAGTC	GNAANTC
5UTR_NADP-ME_ZM_c30.74	ACGTCBOX	2.6363e-03	GACTTC	GACGTC
5UTR_NADP-ME_ZM_c30.74	ARE1	6.5950e-03	--GAAGTC---	GCNNNGTCACY
5UTR_NADP-ME_ZM_c30.76	VSF1PVGRP18	3.0371e-04	---CGGAGC	CAACGGAGC
5UTR_NADP-ME_ZM_c30.76	ARE1	4.9867e-03	GCTCCG-----	GCNNNGTCACY
5UTR_NADP-ME_ZM_c30.77	ABRECE3ZMRAB28	8.8031e-03	---GAAGCG---	GAGGAGGCGCGT
5UTR_NADP-ME_ZM_c30.78	REBETALGLHCB21	3.2733e-03	AATCCG	TATCCG
5UTR_NADP-ME_ZM_c30.78	GARE2	5.6167e-03	-CGGATT-------	CCRGANTYTGTTAY
5UTR_NADP-ME_ZM_c30.78	RBCSCONSENSUS	7.3775e-03	-CGGATT	TTGGATT
5UTR_NADP-ME_ZM_c30.79	JASE2ATOPR1	8.9477e-04	---ACGACG----	TTGACGACGTATG
5UTR_NADP-ME_ZM_c30.79	CGACGOSAMY3	2.2749e-03	CGTCGT	CGTCG-
5UTR_NADP-ME_ZM_c30.79	O2F1BE2S1	7.7800e-03	ACGACG----	TCGACGTGGA
5UTR_NADP-ME_ZM_c30.79	ARE1	8.8878e-03	-CGTCGT----	GCNNNGTCACY
5UTR_NADP-ME_ZM_c30.81	ARE1	5.6671e-03	-----CCGAGC	RGTGACNNNGC
5UTR_NADP-ME_ZM_c30.81	CGCGBOXAT	9.7187e-03	GCTCGG	NCGCGN
5UTR_NADP-ME_ZM_c30.81	DRE1COREZMRAB17	9.8378e-03	GCTCGG-	TCTCGGT
5UTR_NADP-ME_ZM_c30.83	ABADESI1	1.9240e-03	AGCCAC----	YGCCACGTAY
5UTR_NADP-ME_ZM_c30.83	SORLIP1AT	2.2939e-03	GTGGCT	GTGGC-
5UTR_NADP-ME_ZM_c30.83	UPRMOTIFIIAT	3.6160e-03	-GTGGCT------------	CGTGGNNNNNNNNNNNNGG
5UTR_NADP-ME_ZM_c30.83	ABREATRD22	3.9215e-03	AGCCAC----	YRCCACGTRY
5UTR_NADP-ME_ZM_c30.83	AGCBOXNPGLB	4.6491e-03	AGCCAC-	AGCCGCC
5UTR_NADP-ME_ZM_c30.84	LTRE1HVBLT49	7.7037e-03	CTTCGG	TTTCGG
5UTR_NADP-ME_ZM_c30.85	RHERPATEXPA7	3.2511e-03	GCGTGC	WCGTGM
5UTR_NADP-ME_ZM_c30.85	CGCGBOXAT	5.5937e-03	GCACGC	NCGCGN
5UTR_NADP-ME_ZM_c30.85	ABREMOTIFIIIOSRAB16B	9.1120e-03	-GCACGC---	GCCACGCGGC
5UTR_NADP-ME_ZM_c30.86	MYBCORE	5.9513e-04	CAACCG	YAACNG
5UTR_NADP-ME_ZM_c30.86	MYB2CONSENSUSAT	3.3086e-03	CGGTTG	CMGTTR
5UTR_NADP-ME_ZM_c30.86	ABRECE1HVA22	5.4104e-03	-CGGTTG--	CCGGTGGCA
5UTR_NADP-ME_ZM_c30.86	CIACADIANLELHC	6.9199e-03	----CGGTTG	GATNNNNTTG
5UTR_NADP-ME_ZM_c30.88	CGCGBOXAT	7.7896e-04	TCGCGG	NCGCGN
5UTR_NADP-ME_ZM_c30.88	OCETYPEIIINTHISTONE	4.3173e-03	---------------------TCGCGG---	SGATTGGTNNNNNNNNNNNNNNCGCGGATC
5UTR_NADP-ME_ZM_c30.88	E2FCONSENSUS	5.8516e-03	CCGCGA--	SSGSSAAW
5UTR_NADP-ME_ZM_c30.88	ABREMOTIFIIIOSRAB16B	6.6183e-03	---TCGCGG-	GCCACGCGGC
5UTR_NADP-ME_ZM_c30.88	DRE1COREZMRAB17	9.7975e-03	TCGCGG-	TCTCGGT
5UTR_NADP-ME_ZM_c30.89	VOZATVPP	3.4215e-03	---------ANMCGC	GCGTNNNNNNNACGC
5UTR_NADP-ME_ZM_c30.89	CE3OSOSEM	5.1454e-03	-ANMCGC---	GACACGCGTT
5UTR_NADP-ME_ZM_c30.89	ABRECE3HVA1	6.7892e-03	----ANMCGC--	GAGGACACGCGT
5UTR_NADP-ME_ZM_c30.89	OCETYPEIIINTHISTONE	7.5725e-03	-------------------ANMCGC-----	SGATTGGTNNNNNNNNNNNNNNCGCGGATC
5UTR_NADP-ME_ZM_c30.90	ELRENTCHN50	6.0694e-03	--CTGGGT----	GACTNNNTGACC
5UTR_NADP-ME_ZM_c30.90	DRE1COREZMRAB17	7.6996e-03	-CTGGGT	TCTCGGT
5UTR_NADP-ME_ZM_c30.91	ABREMOTIFIIIOSRAB16B	2.9592e-04	-CCACGC---	GCCACGCGGC
5UTR_NADP-ME_ZM_c30.91	ABADESI2	6.3383e-04	-CCACGC----	GCCACGCGTCC
5UTR_NADP-ME_ZM_c30.91	ARE1	6.0572e-03	GCGTGG-----	GCNNNGTCACY
5UTR_NADP-ME_ZM_c30.91	VOZATVPP	8.8206e-03	---------CCACGC	GCGTNNNNNNNACGC
5UTR_NADP-ME_ZM_c30.91	CGCGBOXAT	9.8555e-03	CCACGC	NCGCGN
5UTR_NADP-ME_ZM_c30.92	CE3OSOSEM	9.7980e-03	-ACAGGC---	GACACGCGTT
5UTR_NADP-ME_ZM_c30.93	O2F1BE2S1	9.1975e-03	TCGCCG----	TCGACGTGGA
5UTR_PEP-CK_ZM_c30.10	GCCCORE	1.9643e-03	CGSCGSCG	-GGCGGC-
5UTR_PEP-CK_ZM_c30.16	TATABOX4	2.7786e-04	-TATANA	TTATATA
5UTR_PEP-CK_ZM_c30.16	TATABOX2	3.5107e-04	-TNTATA	ATTTATA
5UTR_PEP-CK_ZM_c30.16	SORLREP3AT	5.5891e-04	-TATANA--	ATATATACA
5UTR_PEP-CK_ZM_c30.16	5256BOXLELAT5256	5.7130e-04	TATANA------	TATATAACCACA
5UTR_PEP-CK_ZM_c30.16	D2GMAUX28	5.7130e-04	---TATANA---	ATTTATATAAAT
5UTR_PEP-CK_ZM_c30.17	ANAERO2CONSENSUS	1.4294e-04	CTGCTGCT	--GCTGCT
5UTR_PEP-CK_ZM_c30.17	ARECOREZMGAPC4	3.2583e-03	--CTGCTGCT	GACCGTTGCT
5UTR_PEP-CK_ZM_c30.30	RE1ASPHYA3	2.2158e-04	----GGCGCGG	CATGGGCGCGG
5UTR_PEP-CK_ZM_c30.30	SORLIP2AT	5.6380e-04	GGCGCGG	GGCCC--
5UTR_PEP-CK_ZM_c30.30	CGCGBOXAT	3.3364e-03	GGCGCGG	-NCGCGN
5UTR_PEP-CK_ZM_c30.30	PE3ASPHYA3	3.4031e-03	---GGCGCGG---------------------	ACCGGCGCGGATGGGAGAGCCATGGGAGCTG
5UTR_PEP-CK_ZM_c30.30	REGION1OSOSEM	5.5771e-03	---GGCGCGG------	CGTGGCGAGGCCGCCG
5UTR_PEP-CK_ZM_c30.31	B2GMAUX28	2.5002e-03	--ACGMCR--	TGACGACAAG
5UTR_PEP-CK_ZM_c30.31	JASE2ATOPR1	2.7315e-03	---ACGMCR----	TTGACGACGTATG
5UTR_PEP-CK_ZM_c30.31	CGTGTSPHZMC1	6.0387e-03	--------ACGMCR--	ATGCATGGACGACACG
5UTR_PEP-CK_ZM_c30.31	HEXMOTIFTAH3H4	8.5937e-03	YGKCGT	TGACGT
5UTR_PEP-CK_ZM_c30.31	TGACGTVMAMY	8.5937e-03	ACGMCR	ACGTCA
5UTR_PEP-CK_ZM_c30.35	GCCCORE	1.6350e-04	GGCRGCG	GGCGGC-
5UTR_PEP-CK_ZM_c30.35	CGACGOSAMY3	2.6421e-03	GGCRGCG	--CGTCG
5UTR_PEP-CK_ZM_c30.35	LTRECOREATCOR15	2.6421e-03	CGCYGCC	--CCGAC
5UTR_PEP-CK_ZM_c30.35	SORLIP1AT	2.6421e-03	GGCRGCG	-GTGGC-
5UTR_PEP-CK_ZM_c30.35	REGION1OSOSEM	8.6434e-03	-GGCRGCG--------	CGGCGGCCTCGCCACG
5UTR_PEP-CK_ZM_c30.39	HBOXCONSENSUSPVCHS	5.5587e-05	-GARKCGAGGG----	AGNNNNNNNGGTAGG
5UTR_PEP-CK_ZM_c30.39	INRNTPSADB	1.7186e-03	GARKCGAGGG	RRANTGAR--
5UTR_PEP-CK_ZM_c30.39	HBOXPVCHS15	2.5877e-03	------GARKCGAGGG----	TNNNNAGNNNNNNNGGTAGG
5UTR_PEP-CK_ZM_c30.39	UPRMOTIFIIAT	4.7728e-03	----GARKCGAGGG-----	CGTGGNNNNNNNNNNNNGG
5UTR_PEP-CK_ZM_c30.39	VOZATVPP	6.6114e-03	-----CCCTCGMYTC	GCGTNNNNNNNACGC
5UTR_PEP-CK_ZM_c30.41	UP2ATMSD	3.1581e-05	CNAAACCCNN	--AAACCCTA
5UTR_PEP-CK_ZM_c30.41	VOZATVPP	2.1239e-03	-CNAAACCCNN----	GCGTNNNNNNNACGC
5UTR_PEP-CK_ZM_c30.41	HBOXCONSENSUSPVCHS	2.9345e-03	-NNGGGTTTNG----	AGNNNNNNNGGTAGG
5UTR_PEP-CK_ZM_c30.41	PALBOXPPC	3.8202e-03	NNGGGTTTNG----	GKKGKTKGKKRRAR
5UTR_PEP-CK_ZM_c30.41	UPRMOTIFIIAT	4.7983e-03	--------NNGGGTTTNG-	CGTGGNNNNNNNNNNNNGG
5UTR_PEP-CK_ZM_c30.43	TELOBOXATEEF1AA1	4.1431e-06	TTNGGGTT-	TTAGGGTTT
5UTR_PEP-CK_ZM_c30.43	UP2ATMSD	1.9103e-03	TTNGGGTT-	-TAGGGTTT
5UTR_PEP-CK_ZM_c30.43	CIACADIANLELHC	2.8288e-03	-TTNGGGTT-	GATNNNNTTG
5UTR_PEP-CK_ZM_c30.43	AGATCONSENSUS	2.9637e-03	AACCCNAA-------	WWCCNNWWWWGGWAA
5UTR_PEP-CK_ZM_c30.43	SEF3MOTIFGM	6.1370e-03	AACCCNAA	AACCCA--
5UTR_PEP-CK_ZM_c30.45	UPRMOTIFIIAT	4.1303e-03	--TGGGAGTT---------	CGTGGNNNNNNNNNNNNGG
5UTR_PEP-CK_ZM_c30.45	L4DCPAL1	5.1084e-03	-AACTCCCA---	AATCTCCAACCA
5UTR_PEP-CK_ZM_c30.45	ARELIKEGHPGDFR2	5.1570e-03	--AACTCCCA-------	TGCACCCCCATTCAACT
5UTR_PEP-CK_ZM_c30.45	HBOXPVCHS15	7.8681e-03	-TGGGAGTT-----------	TNNNNAGNNNNNNNGGTAGG
5UTR_PEP-CK_ZM_c30.45	BOXCPSAS1	8.1713e-03	AACTCCCA-	--CTCCCAC
5UTR_PEP-CK_ZM_c30.46	SV40COREENHAN	2.8277e-04	CGNCCCAC	CNWWCCAC
5UTR_PEP-CK_ZM_c30.46	PREMOTIFNPCABE	3.0728e-04	--CGNCCCAC--	ACCGGCCCACTT
5UTR_PEP-CK_ZM_c30.46	UPRMOTIFIIAT	1.7241e-03	-GTGGGNCG----------	CGTGGNNNNNNNNNNNNGG
5UTR_PEP-CK_ZM_c30.46	PALBOXPPC	2.5659e-03	------CGNCCCAC	YTYYMMCMAMCMMC
5UTR_PEP-CK_ZM_c30.46	ACIIPVPAL2	3.9880e-03	----CGNCCCAC	CCACCAACCCCC
5UTR_PEP-CK_ZM_c30.48	L4DCPAL1	8.1901e-03	SGGGNGGA----	TGGTTGGAGATT
5UTR_PEP-CK_ZM_c30.48	ABREMOTIFIIIOSRAB16B	8.2441e-03	--SGGGNGGA	GCCGCGTGGC
5UTR_PEP-CK_ZM_c30.48	POLLEN2LELAT52	8.9242e-03	-SGGGNGGA	TATGGTGGA
5UTR_PEP-CK_ZM_c30.48	BOXLCOREDCPAL	9.6492e-03	SGGGNGGA	-GGWWGGT
5UTR_PEP-CK_ZM_c30.49	ACIIPVPAL2	5.6214e-04	--GGGNTGGA--	GGGGGTTGGTGG
5UTR_PEP-CK_ZM_c30.49	L4DCPAL1	1.0900e-03	GGGNTGGA----	TGGTTGGAGATT
5UTR_PEP-CK_ZM_c30.49	MYBPZM	1.5556e-03	GGGNTGGA	-GGTWGG-
5UTR_PEP-CK_ZM_c30.49	BOXLCOREDCPAL	2.6016e-03	GGGNTGGA	-GGWWGGT
5UTR_PEP-CK_ZM_c30.49	PALBOXPPC	3.8181e-03	-----TCCANCCC-	YTYYMMCMAMCMMC
5UTR_PEP-CK_ZM_c30.50	UPRMOTIFIIAT	4.8754e-03	---GGAATCGA--------	CGTGGNNNNNNNNNNNNGG
5UTR_PEP-CK_ZM_c30.52	CIACADIANLELHC	3.7171e-04	GATGGGCT--	GATNNNNTTG
5UTR_PEP-CK_ZM_c30.52	SITEIIATCYTC	1.0433e-03	AGCCCATC	RGCCCA--
5UTR_PEP-CK_ZM_c30.52	UP1ATMSD	3.2136e-03	AGCCCATC-	GGCCCAWWW
5UTR_PEP-CK_ZM_c30.52	HBOXCONSENSUSPVCHS	6.9126e-03	-GATGGGCT------	AGNNNNNNNGGTAGG
5UTR_PEP-CK_ZM_c30.52	CAATBOX2	7.2868e-03	-GATGGGCT	AGATTGGCC
5UTR_PEP-CK_ZM_c30.53	ABREBZMRAB28	9.8938e-04	--GGCGNGGA	GAGACGTGGA
5UTR_PEP-CK_ZM_c30.53	O2F1BE2S1	9.8938e-04	--GGCGNGGA	TCGACGTGGA
5UTR_PEP-CK_ZM_c30.53	UPRMOTIFIIAT	5.0729e-03	--------TCCNCGCC---	CCNNNNNNNNNNNNCCACG
5UTR_PEP-CK_ZM_c30.53	E2FAT	6.5377e-03	GGCGNGGA-	GGCGGGARA
5UTR_PEP-CK_ZM_c30.53	HBOXCONSENSUSPVCHS	8.9842e-03	------TCCNCGCC-	CCTACCNNNNNNNCT
5UTR_PEP-CK_ZM_c30.54	PREMOTIFNPCABE	9.9216e-04	--GNGGGGCG--	AAGTGGGCCGGT
5UTR_PEP-CK_ZM_c30.54	SV40COREENHAN	2.1670e-03	CGCCCCNC	CNWWCCAC
5UTR_PEP-CK_ZM_c30.54	UPRMOTIFIIAT	4.0714e-03	-GNGGGGCG----------	CGTGGNNNNNNNNNNNNGG
5UTR_PEP-CK_ZM_c30.54	ABRECE3ZMRAB28	6.2749e-03	---GNGGGGCG-	GAGGAGGCGCGT
5UTR_PEP-CK_ZM_c30.54	HBOXCONSENSUSPVCHS	7.4469e-03	--GNGGGGCG-----	AGNNNNNNNGGTAGG
5UTR_PEP-CK_ZM_c30.55	HBOXCONSENSUSPVCHS	6.1235e-03	-----CGNCTCGC--	CCTACCNNNNNNNCT
5UTR_PEP-CK_ZM_c30.55	HBOXPVCHS15	8.3167e-03	----------CGNCTCGC--	CCTACCNNNNNNNCTNNNNA
5UTR_PEP-CK_ZM_c30.55	UPRMOTIFIIAT	8.5510e-03	-CGNCTCGC----------	CCNNNNNNNNNNNNCCACG
5UTR_PEP-CK_ZM_c30.56	CIACADIANLELHC	5.3831e-03	GATTCG----	GATNNNNTTG
5UTR_PEP-CK_ZM_c30.57	PREMOTIFNPCABE	2.1664e-04	----GGGCCG--	AAGTGGGCCGGT
5UTR_PEP-CK_ZM_c30.57	-284MOTIFZMSBE1	1.7699e-03	---GGGCCG---------------------	TCTGGGCCGATTGGCCTTTGGGCTTGCACG
5UTR_PEP-CK_ZM_c30.57	SORLIP2AT	1.8836e-03	CGGCCC	-GGCCC
5UTR_PEP-CK_ZM_c30.57	GRAZMRAB17	8.1984e-03	GGGCCG------	GGGCGGCCAGTG
5UTR_PEP-CK_ZM_c30.58	TELOBOXATEEF1AA1	2.1977e-04	--AGGGTT-	TTAGGGTTT
5UTR_PEP-CK_ZM_c30.58	UP2ATMSD	3.3900e-04	-AGGGTT-	TAGGGTTT
5UTR_PEP-CK_ZM_c30.58	SEF3MOTIFGM	1.9740e-03	AGGGTT	TGGGTT
5UTR_PEP-CK_ZM_c30.58	ELRE1PCPAL1	8.7425e-03	---------AACCCT--	CTCCAACAAACCCCTTC
5UTR_PEP-CK_ZM_c30.59	ARR1AT	9.6978e-03	CGATTC	NGATT-
5UTR_PEP-CK_ZM_c30.60	CAREOSREP1	2.7462e-03	GAGTCG	GAGTTG
5UTR_PEP-CK_ZM_c30.60	ABRECE3ZMRAB28	5.5472e-03	---GAGTCG---	GAGGAGGCGCGT
5UTR_PEP-CK_ZM_c30.60	ABREBZMRAB28	6.5708e-03	GAGTCG----	GAGACGTGGA
5UTR_PEP-CK_ZM_c30.61	PREMOTIFNPCABE	2.2606e-04	-AGTGGG-----	AAGTGGGCCGGT
5UTR_PEP-CK_ZM_c30.61	BS1EGCCR	2.5007e-03	CCCACT	CCCGCT
5UTR_PEP-CK_ZM_c30.61	ACIPVPAL2	5.0004e-03	----AGTGGG	GGTAGGTGGG
5UTR_PEP-CK_ZM_c30.61	ABREAZMRAB28	7.1836e-03	----AGTGGG	GCCACGTGGG
5UTR_PEP-CK_ZM_c30.61	SORLIP5AT	9.6818e-03	-AGTGGG	GAGTGAG
5UTR_PEP-CK_ZM_c30.63	GADOWNAT	7.5259e-03	GANTCG-	GACACGT
5UTR_PEP-CK_ZM_c30.63	ELRENTCHN50	7.6170e-03	GANTCG------	GACTNNNTGACC
5UTR_PEP-CK_ZM_c30.63	ACGTABREMOTIFA2OSEM	9.2806e-03	GANTCG-	GMCACGT
5UTR_PEP-CK_ZM_c30.64	ABREOSRAB21	5.0839e-03	-GGGACG-	GSSSACGT
5UTR_PEP-CK_ZM_c30.64	CMSRE1IBSPOA	8.3956e-03	GGGACG-	TGGACGG
5UTR_PEP-CK_ZM_c30.64	PREMOTIFNPCABE	9.8323e-03	----GGGACG--	AAGTGGGCCGGT
5UTR_PEP-CK_ZM_c30.65	ABRECE3ZMRAB28	6.3723e-03	---GAAGCG---	GAGGAGGCGCGT
5UTR_PEP-CK_ZM_c30.66	DPBFCOREDCDC3	1.4711e-03	CGAGTG-	CNNGTGT
5UTR_PEP-CK_ZM_c30.67	MRNASTA1CRPSBD	2.6070e-04	------GGTTTT	CCCCCTGGTTTT
5UTR_PEP-CK_ZM_c30.67	PIIATGAPB	2.9954e-04	--GGTTTT------------	TTGGTTTTGATCAAAACCAA
5UTR_PEP-CK_ZM_c30.67	ELRE1PCPAL1	4.5439e-03	----GGTTTT-------	GAAGGGGTTTGTTGGAG
5UTR_PEP-CK_ZM_c30.67	TELOBOXATEEF1AA1	5.8627e-03	---GGTTTT	TTAGGGTTT
5UTR_PEP-CK_ZM_c30.67	UP2ATMSD	7.2988e-03	--GGTTTT	TAGGGTTT
5UTR_PEP-CK_ZM_c30.68	MYBATRD22	2.1750e-04	-GGTTAG	TGGTTAG
5UTR_PEP-CK_ZM_c30.68	LREBOXIPCCHS1	3.5501e-04	-GGTTAG---	AGGTTAGGTT
5UTR_PEP-CK_ZM_c30.68	MREATCHS	4.3846e-04	-----GGTTAG-	TGGTAGGTTAGA
5UTR_PEP-CK_ZM_c30.68	SV40COREENHAN	1.6666e-03	CTAACC--	CNWWCCAC
5UTR_PEP-CK_ZM_c30.68	MYBPZM	1.7043e-03	GGTTAG	GGTWGG
5UTR_PEP-CK_ZM_c30.69	DRE1COREZMRAB17	7.6448e-03	CCCGAG-	ACCGAGA
5UTR_PEP-CK_ZM_c30.70	MRNASTA2CRPSBD	1.5911e-04	-CCCTCA	CCCCTCA
5UTR_PEP-CK_ZM_c30.70	BOXICHS	1.0094e-03	--------TGAGGG--	GKTAGGTTKGAKGGAC
5UTR_PEP-CK_ZM_c30.71	ABADESI2	4.5379e-04	----CGCGTC-	GCCACGCGTCC
5UTR_PEP-CK_ZM_c30.71	ABRECE3ZMRAB28	6.3727e-03	---CGCGTC---	ACGCGCCTCCTC
5UTR_PEP-CK_ZM_c30.71	ABRERATCAL	6.9311e-03	GACGCG-	MACGYGN
5UTR_PEP-CK_ZM_c30.71	ABREMOTIFIIIOSRAB16B	7.1882e-03	GACGCG----	GCCGCGTGGC
5UTR_PEP-CK_ZM_c30.73	PE3ASPHYA3	2.3008e-03	---------GATGGG----------------	ACCGGCGCGGATGGGAGAGCCATGGGAGCTG
5UTR_PEP-CK_ZM_c30.73	MRNASTA2CRPSBD	3.5416e-03	-GATGGG	TGAGGGG
5UTR_PEP-CK_ZM_c30.73	ACIPVPAL2	5.9618e-03	----GATGGG	GGTAGGTGGG
5UTR_PEP-CK_ZM_c30.73	ELRE1PCPAL1	8.6461e-03	GATGGG-----------	GAAGGGGTTTGTTGGAG
5UTR_PEP-CK_ZM_c30.73	CIACADIANLELHC	9.1644e-03	GATGGG----	GATNNNNTTG
5UTR_PEP-CK_ZM_c30.74	VSF1PVGRP18	5.4753e-03	---CGGANC	CAACGGAGC
5UTR_PEP-CK_ZM_c30.75	GCAACREPEATZMZEIN	3.6010e-04	GTTGCG----	GTTGCGTTGC
5UTR_PEP-CK_ZM_c30.75	27BPDRCONSENSUSPS25S	3.9381e-03	----------------GTTGCG-----	TCCGCCWCTTGTATTCGTTGCGTTGMA
5UTR_PEP-CK_ZM_c30.75	ACGTSEED3	6.8114e-03	----GTTGCG	GTACGTGGCG
5UTR_PEP-CK_ZM_c30.75	ABRE2HVA1	9.0236e-03	-----GTTGCG-	CCTACGTGGCGG
5UTR_PEP-CK_ZM_c30.75	ABREBNNAPA	9.0236e-03	------GTTGCG	GGACACGTGGCG
5UTR_PEP-CK_ZM_c30.76	E2FAT	7.6750e-04	-CTCCCG--	TYTCCCGCC
5UTR_PEP-CK_ZM_c30.76	BOXCPSAS1	3.6776e-03	-CGGGAG	GTGGGAG
5UTR_PEP-CK_ZM_c30.77	ACIPVPAL2	4.4230e-03	----GTTGGG	GGTAGGTGGG
5UTR_PEP-CK_ZM_c30.77	PALBOXPPC	4.9851e-03	---GTTGGG-----	GKKGKTKGKKRRAR
5UTR_PEP-CK_ZM_c30.77	MYBPLANT	8.1327e-03	GTTGGG--	GKTWGGTK
5UTR_PEP-CK_ZM_c30.77	UP1ATMSD	8.3741e-03	-GTTGGG--	WWWTGGGCC
5UTR_PEP-CK_ZM_c30.78	PREMOTIFNPCABE	5.8627e-03	----GGTCCG--	AAGTGGGCCGGT
5UTR_PEP-CK_ZM_c30.78	WBOXNTCHN48	7.0274e-03	GGTCCG	RGTCAG
5UTR_PEP-CK_ZM_c30.79	ARELIKEGHPGDFR2	8.7930e-05	--CACCCC---------	TGCACCCCCATTCAACT
5UTR_PEP-CK_ZM_c30.79	O2F2BE2S1	9.1772e-03	--GGGGTG--	ATGAGGTGGC
5UTR_PEP-CK_ZM_c30.80	PREMOTIFNPCABE	7.5702e-03	--CGACCC----	ACCGGCCCACTT
5UTR_PEP-CK_ZM_c30.81	SORLIP2AT	1.9044e-03	GGGCCT	GGGCC-
5UTR_PEP-CK_ZM_c30.81	PREMOTIFNPCABE	4.6213e-03	----GGGCCT--	AAGTGGGCCGGT
5UTR_PEP-CK_ZM_c30.81	GCBP2ZMGAPC4	9.1653e-03	-AGGCCC--	CGGGCCCAC
5UTR_PEP-CK_ZM_c30.81	SITEIIAOSPCNA	9.1653e-03	--AGGCCC-	ACGGGCCCA
5UTR_PEP-CK_ZM_c30.82	GAREHVAMY1	5.1226e-04	-GCCGGA--------------	GGCCGGAGTTTGTTATCGGCC
5UTR_PEP-CK_ZM_c30.83	ABREMOTIFIIIOSRAB16B	7.8575e-03	----CTCGGC	GCCACGCGGC
5UTR_PEP-CK_ZM_c30.83	ARE1	9.3064e-03	-----CTCGGC	RGTGACNNNGC
5UTR_PEP-CK_ZM_c30.84	GRAZMRAB17	6.3315e-03	GGGCTG------	GGGCGGCCAGTG
5UTR_PEP-CK_ZM_c30.84	PREMOTIFNPCABE	7.3242e-03	----GGGCTG--	AAGTGGGCCGGT
5UTR_PEP-CK_ZM_c30.87	L4DCPAL1	3.2579e-04	-----GGAGAT-	TGGTTGGAGATT
5UTR_PEPC_ZM_c30.21	ANAERO2CONSENSUS	3.9663e-04	GCTGCNG	GCTGCT-
5UTR_PEPC_ZM_c30.28	ABRE2HVA1	9.1709e-04	CCGCCGCG----	CCGCCACGTAGG
5UTR_PEPC_ZM_c30.32	ANAERO2CONSENSUS	1.8156e-04	TGCTGCTG	-GCTGCT-
5UTR_PEPC_ZM_c30.47	E2FAT	2.7691e-03	CGCCGGAR-	GGCGGGARA
5UTR_PEPC_ZM_c30.57	HSELIKENTACIDICPR1	1.8313e-03	------CGGTTCNC-	CNNGAANNNTTCNNG
5UTR_PEPC_ZM_c30.57	SV40COREENHAN	6.1810e-03	CGGTTCNC	CNWWCCAC
5UTR_PEPC_ZM_c30.57	HBOXCONSENSUSPVCHS	6.1895e-03	-GNGAACCG------	AGNNNNNNNGGTAGG
5UTR_PEPC_ZM_c30.57	HBOXPVCHS15	8.6609e-03	------GNGAACCG------	TNNNNAGNNNNNNNGGTAGG
5UTR_PEPC_ZM_c30.57	UPRMOTIFIIAT	8.6609e-03	----GNGAACCG-------	CGTGGNNNNNNNNNNNNGG
5UTR_PEPC_ZM_c30.59	MRNA3ENDTAH3	4.6497e-04	-ATTTCC---	CATTTCCATT
5UTR_PEPC_ZM_c30.59	GT1CONSENSUS	7.6871e-04	ATTTCC	WTTWYC
5UTR_PEPC_ZM_c30.59	EECCRCAH1	8.6551e-04	GGAAAT-	GNAANTC
5UTR_PEPC_ZM_c30.59	GT1MOTIFPSRBCS	4.0444e-03	--ATTTCC----	WYWTTWYCACWM
5UTR_PEPC_ZM_c30.59	HSELIKENTGLN2	7.8082e-03	-GGAAAT---	AGGAATTCCT
5UTR_PEPC_ZM_c30.60	CIACADIANLELHC	3.5621e-03	CAAGCG----	CAANNNNATC
5UTR_PEPC_ZM_c30.60	ALF1NTPARC	8.7880e-03	------CGCTTG-----	TGTCATTGCTTGCGTAA
5UTR_PEPC_ZM_c30.62	E2FCONSENSUS	4.7831e-03	-GGCGAA-	SSGSSAAW
5UTR_PEPC_ZM_c30.63	HBOXPVCHS15	9.6235e-03	--TCCAGA------------	TNNNNAGNNNNNNNGGTAGG
5UTR_PEPC_ZM_c30.64	GARE2	5.0924e-03	CCGGAA--------	CCRGANTYTGTTAY
5UTR_PEPC_ZM_c30.64	LTRE1HVBLT49	6.8810e-03	CCGGAA	CCGAAA
5UTR_PEPC_ZM_c30.64	AGL1ATCONSENSUS	7.2156e-03	--TTCCGG----------	NTTWCCNNWWWWGGNAAN
5UTR_PEPC_ZM_c30.64	HSELIKENTACIDICPR1	8.4057e-03	CCGGAA---------	CNNGAANNNTTCNNG
5UTR_PEPC_ZM_c30.66	ABREATRD22	8.0897e-04	CACCAC----	YRCCACGTRY
5UTR_PEPC_ZM_c30.66	UPRMOTIFIIAT	4.5708e-03	-GTGGTG------------	CGTGGNNNNNNNNNNNNGG
5UTR_PEPC_ZM_c30.66	ACGTSEED3	5.9401e-03	CACCAC----	CGCCACGTAC
5UTR_PEPC_ZM_c30.66	O2F2BE2S1	7.1212e-03	--GTGGTG--	ATGAGGTGGC
5UTR_PEPC_ZM_c30.66	IDRSZMFER1	7.2852e-03	GTGGTG--------	GTGGMGGSCTCGTG
5UTR_PEPC_ZM_c30.67	MYBCORE	4.2809e-03	GAACCG	YAACNG
5UTR_PEPC_ZM_c30.69	C1GMAUX28	7.4167e-04	-----ACAGTG-----	TGAAAACAGTGAGTTA
5UTR_PEPC_ZM_c30.69	SE1PVGRP18	5.0415e-03	-------ACAGTG-----------	ATGCCCCACAGTGTGGCCCATTAT
5UTR_PEPC_ZM_c30.69	GRAZMRAB17	9.2963e-03	------ACAGTG	GGGCGGCCAGTG
5UTR_PEPC_ZM_c30.72	O2F2BE2S1	2.2897e-04	----GGTGGC	ATGAGGTGGC
5UTR_PEPC_ZM_c30.72	ABRECE1HVA22	2.6698e-04	--GGTGGC-	CCGGTGGCA
5UTR_PEPC_ZM_c30.72	GCCCORE	1.0248e-03	GGTGGC	GGCGGC
5UTR_PEPC_ZM_c30.72	AGCBOXNPGLB	2.2317e-03	GGTGGC-	GGCGGCT
5UTR_PEPC_ZM_c30.72	SORLIP1AT	2.4091e-03	GGTGGC	-GTGGC
5UTR_PEPC_ZM_c30.74	ARE1	1.7593e-03	-----GTCACC	GCNNNGTCACY
5UTR_PEPC_ZM_c30.74	OCETYPEINTHISTONE	3.2212e-03	--------GGTGAC----	CGCGGATCGNTGACGTGG
5UTR_PEPC_ZM_c30.74	O2F2BE2S1	4.0636e-03	GTCACC----	GCCACCTCAT
5UTR_PEPC_ZM_c30.74	ABRECE1HVA22	5.5379e-03	-GTCACC--	TGCCACCGG
5UTR_PEPC_ZM_c30.74	ELRENTCHN50	7.4921e-03	-----GGTGAC-	GACTNNNTGACC
5UTR_PEPC_ZM_c30.76	ABREOSRAB21	4.3235e-03	GCGCAC--	GSSSACGT
5UTR_PEPC_ZM_c30.76	CGCGBOXAT	6.0699e-03	GTGCGC	NCGCGN
5UTR_PEPC_ZM_c30.77	L4DCPAL1	9.4837e-04	-----GGARAT-	TGGTTGGAGATT
5UTR_PEPC_ZM_c30.77	GT1CONSENSUS	6.0227e-03	ATYTCC	WTTWYC
5UTR_PEPC_ZM_c30.77	MRNA3ENDTAH3	6.1344e-03	-ATYTCC---	CATTTCCATT
5UTR_PEPC_ZM_c30.77	UPRMOTIFIIAT	7.0207e-03	---GGARAT----------	CGTGGNNNNNNNNNNNNGG
5UTR_PEPC_ZM_c30.77	CIACADIANLELHC	8.9236e-03	-ATYTCC---	GATNNNNTTG
5UTR_PEPC_ZM_c30.80	BOXC'PSAS1	1.0975e-03	----------TNCCGG--	AAGAAGTGTGTACCGGGA
5UTR_PEPC_ZM_c30.80	AGL1ATCONSENSUS	6.6288e-03	--TNCCGG----------	NTTWCCNNWWWWGGNAAN
5UTR_PEPC_ZM_c30.80	ABRECE1HVA22	8.6292e-03	CCGGNA---	CCGGTGGCA
5UTR_PEPC_ZM_c30.80	HBOXPVCHS15	9.3607e-03	------------CCGGNA--	TNNNNAGNNNNNNNGGTAGG
5UTR_PEPC_ZM_c30.81	HSE	5.4956e-03	CTGGAA--------	CTNGAANNTTCNAG
5UTR_PEPC_ZM_c30.81	AGL1ATCONSENSUS	5.5585e-03	----------CTGGAA--	NTTNCCWWWWNNGGWAAN
5UTR_PEPC_ZM_c30.81	HSELIKENTACIDICPR1	9.0469e-03	CTGGAA---------	CNNGAANNNTTCNNG
5UTR_PEPC_ZM_c30.81	MRNA3ENDTAH3	9.8978e-03	-CTGGAA---	AATGGAAATG
5UTR_PEPC_ZM_c30.82	ERELEE4	3.0352e-03	--TGAANT	TTTGAAWT
5UTR_PEPC_ZM_c30.82	HSE	5.5465e-03	------ANTTCA--	CTNGAANNTTCNAG
5UTR_PEPC_ZM_c30.82	HSELIKENTACIDICPR1	5.5465e-03	-------ANTTCA--	CNNGAANNNTTCNNG
5UTR_PEPC_ZM_c30.82	AMMORESIVDCRNIA1	7.2036e-03	-ANTTCA	AAGTTCG
5UTR_PEPC_ZM_c30.82	QELEMENTZMZM13	7.8393e-03	TGAANT	TGACCT
5UTR_PEPC_ZM_c30.83	ELRENTCHN50	2.1870e-03	GACTGT------	GACTNNNTGACC
5UTR_PEPC_ZM_c30.83	HBOXPVCHS15	5.9337e-03	-----------GACTGT---	CCTACCNNNNNNNCTNNNNA
5UTR_PEPC_ZM_c30.83	ARE1	7.6017e-03	--ACAGTC---	GCNNNGTCACY
5UTR_PEPC_ZM_c30.85	ELRENTCHN50	6.0305e-03	-----CCTGAC-	GACTNNNTGACC
5UTR_PEPC_ZM_c30.86	RAV1BAT	4.3398e-05	CACCTG	CACCTG
5UTR_PEPC_ZM_c30.86	SITEIOSPCNA	4.3699e-04	-CACCTG-	CCACCTGG
5UTR_PEPC_ZM_c30.86	EBOXBNNAPA	9.8809e-04	CACCTG	CANNTG
5UTR_PEPC_ZM_c30.86	MYCCONSENSUSAT	9.8809e-04	CACCTG	CANNTG
5UTR_PEPC_ZM_c30.86	DPBFCOREDCDC3	1.3236e-03	-CACCTG	ACACNNG
5UTR_PEPC_ZM_c30.87	CARG3ATAP3	4.9758e-04	------------GGAAAG	GTTACTAAAAATGGAAAG
5UTR_PEPC_ZM_c30.87	SV40COREENHAN	3.1899e-03	CTTTCC--	CNWWCCAC
5UTR_PEPC_ZM_c30.87	GT1CONSENSUS	5.4237e-03	CTTTCC	WTTWYC
5UTR_PEPC_ZM_c30.87	BOXLCOREDCPAL	8.4279e-03	GGAAAG-	GGWWGGT
5UTR_PEPC_ZM_c30.88	BS1EGCCR	4.3186e-03	TCCGCT	CCCGCT
5UTR_PEPC_ZM_c30.88	CIACADIANLELHC	9.4262e-03	--TCCGCT--	GATNNNNTTG
5UTR_PEPC_ZM_c30.89	MYBPZM	9.9006e-05	GGNAGG	GGTWGG
5UTR_PEPC_ZM_c30.89	BOXLCOREDCPAL	2.5760e-04	GGNAGG-	GGWWGGT
5UTR_PEPC_ZM_c30.89	ACIPVPAL2	3.1885e-04	GGNAGG----	GGTAGGTGGG
5UTR_PEPC_ZM_c30.89	L1DCPAL1	3.9243e-04	-GGNAGG-----	GGGTAGGTGAAT
5UTR_PEPC_ZM_c30.89	MREATCHS	3.9243e-04	-GGNAGG-----	TGGTAGGTTAGA
5UTR_PEPC_ZM_c30.90	ABRE2HVA1	3.3475e-04	CCGCCA------	CCGCCACGTAGG
5UTR_PEPC_ZM_c30.90	IDRSZMFER1	1.5372e-03	-TGGCGG-------	GTGGMGGSCTCGTG
5UTR_PEPC_ZM_c30.90	GREGIONNTPRB1B	2.8780e-03	------------------CCGCCA	CATCACGTGAGATAAGAGCCGCCA
5UTR_PEPC_ZM_c30.90	27BPDRCONSENSUSPS25S	3.3924e-03	--------------------TGGCGG-	TKCAACGCAACGAATACAAGWGGCGGA
5UTR_PEPC_ZM_c30.90	GRAZMRAB17	6.7066e-03	TGGCGG------	GGGCGGCCAGTG
5UTR_PEPC_ZM_c30.91	CIACADIANLELHC	1.9736e-03	----TCCTTG	GATNNNNTTG
5UTR_PEPC_ZM_c30.91	ELRENTCHN50	3.6884e-03	---TCCTTG---	GACTNNNTGACC
5UTR_PEPC_ZM_c30.91	OCSELEMENTAT	4.7070e-03	-----CAAGGA---------	TGACGYAAGSRMTKACGYMM
5UTR_PEPC_ZM_c30.91	ALF1NTPARC	5.0697e-03	------TCCTTG-----	TGTCATTGCTTGCGTAA
5UTR_PEPC_ZM_c30.92	GT1MOTIFPSRBCS	2.1277e-03	-----TTCACA-	WYWTTWYCACWM
5UTR_PEPC_ZM_c30.92	NAPINMOTIFBN	7.8566e-03	-TGTGAA	ATGTGTA
5UTR_PEPC_ZM_c30.92	TGTCACACMCUCUMISIN	8.3452e-03	TGTGAA-	TGTGACA
5UTR_PEPC_ZM_c30.92	L1DCPAL1	8.4824e-03	-----TGTGAA-	GGGTAGGTGAAT
5UTR_PPDK_ZM_c30.6	REGION1OSOSEM	2.0761e-05	---------GCCGCCG	CGTGGCGAGGCCGCCG
5UTR_PPDK_ZM_c30.6	GCCCORE	9.9597e-05	CGGCGGC	-GGCGGC
5UTR_PPDK_ZM_c30.6	SORLIP1AT	1.3006e-04	CGGCGGC	--GTGGC
5UTR_PPDK_ZM_c30.6	CGACGOSAMY3	7.4629e-04	CGGCGGC	CGTCG--
5UTR_PPDK_ZM_c30.6	LTRECOREATCOR15	7.4629e-04	CGGCGGC	-GTCGG-
5UTR_PPDK_ZM_c30.14	POLLEN1LELAT52	2.6356e-11	TTTTTTT	TTTCT--
5UTR_PPDK_ZM_c30.14	-314MOTIFZMSBE1	2.7706e-06	----TTTTTTT---------	TGCCTTTTTTTATTTTATGT
5UTR_PPDK_ZM_c30.14	MARABOX1	1.3807e-04	TTTTTTT---	TTTRTTTATT
5UTR_PPDK_ZM_c30.14	MARTBOX	2.8300e-04	AAAAAAA---	AAWAAWAWAA
5UTR_PPDK_ZM_c30.14	3AF1BOXPSRBCS3	4.8857e-04	------TTTTTTT--------	AATGTTTTTATTTATCTATTT
5UTR_PPDK_ZM_c30.18	RGATAOS	5.8382e-04	TCTCTTCT-	TATCTTCTG
5UTR_PPDK_ZM_c30.18	BOXINTPATPB	1.7017e-03	-----TCTCTTCT--------	TATTATCTATTCTATGGAATT
5UTR_PPDK_ZM_c30.18	NODCON2GM	5.8146e-03	AGAAGAGA	--AAGAG-
5UTR_PPDK_ZM_c30.18	OSE2ROOTNODULE	5.8146e-03	AGAAGAGA	--AAGAG-
5UTR_PPDK_ZM_c30.20	HBOXCONSENSUSPVCHS	7.8715e-04	--CGGCTGTGNT---	AGNNNNNNNGGTAGG
5UTR_PPDK_ZM_c30.20	VOZATVPP	1.3891e-03	----ANCACAGCCG-	GCGTNNNNNNNACGC
5UTR_PPDK_ZM_c30.20	DPBFCOREDCDC3	5.1904e-03	CGGCTGTGNT	CNNGTGT---
5UTR_PPDK_ZM_c30.20	UPRMOTIFIIAT	5.6046e-03	--------ANCACAGCCG-	CGTGGNNNNNNNNNNNNGG
5UTR_PPDK_ZM_c30.20	PALBOXPPC	6.1637e-03	--CGGCTGTGNT--	GKKGKTKGKKRRAR
5UTR_PPDK_ZM_c30.21	MYBPLANT	5.7966e-03	CNGCGNCCGM	MACCWAMC--
5UTR_PPDK_ZM_c30.21	AGCBOXNPGLB	7.2855e-03	KCGGNCGCNG	--GGCGGCT-
5UTR_PPDK_ZM_c30.21	CBFHV	8.2825e-03	KCGGNCGCNG	---GTCGRY-
5UTR_PPDK_ZM_c30.21	BOXLCOREDCPAL	9.0733e-03	CNGCGNCCGM	-ACCWWCC--
5UTR_PPDK_ZM_c30.22	GCCCORE	9.0145e-03	NGCGGGCGCS	----GGCGGC
5UTR_PPDK_ZM_c30.23	HBOXCONSENSUSPVCHS	7.4103e-04	-GCSGCGAGGA----	AGNNNNNNNGGTAGG
5UTR_PPDK_ZM_c30.23	VOZATVPP	2.0952e-03	---TCCTCGCSGC--	GCGTNNNNNNNACGC
5UTR_PPDK_ZM_c30.23	CGCGBOXAT	3.9965e-03	TCCTCGCSGC	---NCGCGN-
5UTR_PPDK_ZM_c30.23	UPRMOTIFIIAT	6.2188e-03	----GCSGCGAGGA-----	CGTGGNNNNNNNNNNNNGG
5UTR_PPDK_ZM_c30.23	ABRERATCAL	6.6642e-03	GCSGCGAGGA	-NCRCGTK--
5UTR_PPDK_ZM_c30.24	PR2GCNT	3.7836e-03	--ACAGCCGA-	TAARAGCCGCC
5UTR_PPDK_ZM_c30.24	HBOXPVCHS15	8.9462e-03	---ACAGCCGA---------	TNNNNAGNNNNNNNGGTAGG
5UTR_PPDK_ZM_c30.25	CIACADIANLELHC	4.0164e-03	GCTGTGTT--	GATNNNNTTG
5UTR_PPDK_ZM_c30.25	ARE1	4.5201e-03	GCTGTGTT---	GCNNNGTCACY
5UTR_PPDK_ZM_c30.25	HBOXCONSENSUSPVCHS	8.4358e-03	------AACACAGC-	CCTACCNNNNNNNCT
5UTR_PPDK_ZM_c30.25	GCAACREPEATZMZEIN	9.5106e-03	GCTGTGTT--	GTTGCGTTGC
5UTR_PPDK_ZM_c30.25	DPBFCOREDCDC3	9.5723e-03	GCTGTGTT	CNNGTGT-
5UTR_PPDK_ZM_c30.26	DPBFCOREDCDC3	5.8639e-03	CGAGGGTT	CNNGTGT-
5UTR_PPDK_ZM_c30.26	HBOXCONSENSUSPVCHS	6.8305e-03	--AACCCTCG-----	AGNNNNNNNGGTAGG
5UTR_PPDK_ZM_c30.26	HBOXPVCHS15	6.9946e-03	---CGAGGGTT---------	TNNNNAGNNNNNNNGGTAGG
5UTR_PPDK_ZM_c30.26	UPRMOTIFIIAT	9.7376e-03	----------AACCCTCG-	CGTGGNNNNNNNNNNNNGG
5UTR_PPDK_ZM_c30.27	GCCCORE	6.3990e-03	NCGCGGCG	-GGCGGC-
5UTR_PPDK_ZM_c30.28	OCETYPEIIINTHISTONE	5.0298e-03	------------------ANCCCGCG----	SGATTGGTNNNNNNNNNNNNNNCGCGGATC
5UTR_PPDK_ZM_c30.28	DPBFCOREDCDC3	5.7364e-03	ANCCCGCG	-ACACNNG
5UTR_PPDK_ZM_c30.28	HBOXCONSENSUSPVCHS	6.0749e-03	--ANCCCGCG-----	AGNNNNNNNGGTAGG
5UTR_PPDK_ZM_c30.28	OCTAMOTIF2	6.4467e-03	CGCGGGNT	CGCGGCAT
5UTR_PPDK_ZM_c30.28	CE3OSOSEM	6.8819e-03	ANCCCGCG--	GACACGCGTT
5UTR_PPDK_ZM_c30.29	VOZATVPP	5.4154e-03	------AAATCACG-	GCGTNNNNNNNACGC
5UTR_PPDK_ZM_c30.29	CARGCW8GAT	7.1326e-03	--AAATCACG	CWWWWWWWWG
5UTR_PPDK_ZM_c30.29	AS1LIKECSHPRA	8.3006e-03	AAATCACG-------	AAATGACGAAAATGC
5UTR_PPDK_ZM_c30.29	MRNASTA1CRPSBD	9.0679e-03	-AAATCACG---	AAAACCAGGGGG
5UTR_PPDK_ZM_c30.29	CARGNCAT	9.9400e-03	---AAATCACG-	CCWWWWWWWWGG
5UTR_PPDK_ZM_c30.34	VOZATVPP	3.0041e-03	------AACTCACG-	GCGTNNNNNNNACGC
5UTR_PPDK_ZM_c30.34	DPBFCOREDCDC3	4.6933e-03	CGTGAGTT	CNNGTGT-
5UTR_PPDK_ZM_c30.34	HBOXCONSENSUSPVCHS	6.2602e-03	--AACTCACG-----	AGNNNNNNNGGTAGG
5UTR_PPDK_ZM_c30.34	MYB1LEPR	7.6371e-03	AACTCACG	AACTAAC-
5UTR_PPDK_ZM_c30.34	HBOXPVCHS15	8.7789e-03	-------AACTCACG-----	TNNNNAGNNNNNNNGGTAGG
5UTR_PPDK_ZM_c30.35	UPRMOTIFIIAT	9.3291e-04	----------GNCCCCAC-	CCNNNNNNNNNNNNCCACG
5UTR_PPDK_ZM_c30.35	ARE1	4.0572e-03	GTGGGGNC---	GCNNNGTCACY
5UTR_PPDK_ZM_c30.35	HBOXCONSENSUSPVCHS	4.0696e-03	-GTGGGGNC------	AGNNNNNNNGGTAGG
5UTR_PPDK_ZM_c30.35	VOZATVPP	4.2752e-03	--GTGGGGNC-----	GCGTNNNNNNNACGC
5UTR_PPDK_ZM_c30.35	HBOXPVCHS15	5.2391e-03	------GTGGGGNC------	TNNNNAGNNNNNNNGGTAGG
5UTR_PPDK_ZM_c30.38	HEXAMERATH4	4.8722e-03	CGACCG	CGACGG
5UTR_PPDK_ZM_c30.38	ABRECE1HVA22	9.3229e-03	-CGGTCG--	CCGGTGGCA
5UTR_PPDK_ZM_c30.39	CGCGBOXAT	6.5534e-04	CCGCGA	NCGCGN
5UTR_PPDK_ZM_c30.39	OCETYPEIIINTHISTONE	3.7249e-03	---------------------TCGCGG---	SGATTGGTNNNNNNNNNNNNNNCGCGGATC
5UTR_PPDK_ZM_c30.39	ABREMOTIFIIIOSRAB16B	6.7412e-03	---TCGCGG-	GCCACGCGGC
5UTR_PPDK_ZM_c30.39	E2FCONSENSUS	7.8275e-03	--TCGCGG	WTTSSCSS
5UTR_PPDK_ZM_c30.39	RE1ASPHYA3	9.6529e-03	CCGCGA-----	CCGCGCCCATG
5UTR_PPDK_ZM_c30.40	OCETYPEINTHISTONE	2.3081e-03	------TCGGTG------	CGCGGATCGNTGACGTGG
5UTR_PPDK_ZM_c30.41	AGCBOXNPGLB	3.6334e-03	-TCGGCT	GGCGGCT
5UTR_PPDK_ZM_c30.41	SITEIIATCYTC	5.9236e-03	AGCCGA	RGCCCA
5UTR_PPDK_ZM_c30.42	BOXCPSAS1	1.3865e-04	-TGGGAG	GTGGGAG
5UTR_PPDK_ZM_c30.42	PE3ASPHYA3	2.2563e-03	-----------TGGGAG--------------	ACCGGCGCGGATGGGAGAGCCATGGGAGCTG
5UTR_PPDK_ZM_c30.43	PR2GCNT	9.7273e-03	---GGCTGT--	GGCGGCTYTTA
5UTR_PPDK_ZM_c30.44	CAREOSREP1	3.7356e-03	GAGTCG	GAGTTG
5UTR_PPDK_ZM_c30.44	ABRECE3ZMRAB28	5.2056e-03	---GAGTCG---	GAGGAGGCGCGT
5UTR_PPDK_ZM_c30.44	ABREBZMRAB28	7.3717e-03	GAGTCG----	GAGACGTGGA
5UTR_PPDK_ZM_c30.44	GCN4OSGLUB1	9.2687e-03	CGACTC-	TGACTCA
5UTR_PPDK_ZM_c30.45	LTRE1HVBLT49	1.9946e-03	TTTCCG	TTTCGG
5UTR_PPDK_ZM_c30.45	REBETALGLHCB21	6.5873e-03	CGGAAA	CGGATA
5UTR_PPDK_ZM_c30.45	MARCEN3	6.7081e-03	----------CGGAAA---------	WWWNNNNTTTCGGAAANCAWAAACA
5UTR_PPDK_ZM_c30.45	AGL1ATCONSENSUS	9.4708e-03	-TTTCCG-----------	NTTWCCNNWWWWGGNAAN
5UTR_PPDK_ZM_c30.46	CGCGBOXAT	1.0930e-03	TCGCGG	NCGCGN
5UTR_PPDK_ZM_c30.46	E2FCONSENSUS	4.7013e-03	CCGCGA--	SSGSSAAW
5UTR_PPDK_ZM_c30.46	OCETYPEIIINTHISTONE	5.9816e-03	---------------------TCGCGG---	SGATTGGTNNNNNNNNNNNNNNCGCGGATC
5UTR_PPDK_ZM_c30.46	DRE1COREZMRAB17	8.8440e-03	TCGCGG-	TCTCGGT
5UTR_PPDK_ZM_c30.46	ABREMOTIFIIIOSRAB16B	9.7491e-03	---TCGCGG-	GCCACGCGGC
5UTR_PPDK_ZM_c30.48	TE2F2NTPCNA	4.7347e-04	--GGGAAT	GCGGGAAT
5UTR_PPDK_ZM_c30.48	E2FCONSENSUS	4.5964e-03	--GGGAAT	SSGSSAAW
5UTR_PPDK_ZM_c30.48	GT1CONSENSUS	6.9453e-03	ATTCCC	WTTWYC
5UTR_PPDK_ZM_c30.49	ABREMOTIFIIIOSRAB16B	5.2784e-03	---ATGCGG-	GCCACGCGGC
5UTR_PPDK_ZM_c30.49	CGCGBOXAT	6.7386e-03	CCGCAT	NCGCGN
5UTR_PPDK_ZM_c30.50	O2F1BE2S1	3.0537e-04	TCGACG----	TCGACGTGGA
5UTR_PPDK_ZM_c30.50	NONAMERATH4	3.6272e-04	CGTCGA---	CGTCGATCT
5UTR_PPDK_ZM_c30.50	CGACGOSAMY3	2.0981e-03	CGTCGA	CGTCG-
5UTR_PPDK_ZM_c30.50	CMSRE1IBSPOA	9.8394e-03	-CGTCGA	CCGTCCA
5UTR_PPDK_ZM_c30.51	TEFBOXATEEF1AA1	8.9709e-04	---------TGCCCC-	TTACCATTATGCCCCT
5UTR_PPDK_ZM_c30.51	RNFG2OS	2.0092e-03	---GGGGCA------	CCAGGGGCACACTGG
5UTR_PPDK_ZM_c30.51	E2FCONSENSUS	4.6048e-03	--TGCCCC	WTTSSCSS
5UTR_PPDK_ZM_c30.51	EIN3ATERF1	5.9747e-03	--------------TGCCCC--------	GGATTCAAGATACATGCCCCTTGAATCC
5UTR_PPDK_ZM_c30.51	SE1PVGRP18	5.9747e-03	-TGCCCC-----------------	ATGCCCCACAGTGTGGCCCATTAT
5UTR_PPDK_ZM_c30.52	BOX2PVCHS15	1.4727e-03	------AATCAC--	ATATTTAATCACAG
5UTR_PPDK_ZM_c30.52	2SSEEDPROTBANAPA	3.9011e-03	-AATCAC	CAAACAC
5UTR_PPDK_ZM_c30.52	ARR1AT	4.9652e-03	GTGATT	-NGATT
5UTR_PPDK_ZM_c30.52	CIACADIANLELHC	5.8280e-03	---GTGATT-	GATNNNNTTG
5UTR_PPDK_ZM_c30.52	CANBNNAPA	7.9142e-03	-AATCAC	CNAACAC
5UTR_PPDK_ZM_c30.53	ABADESI1	1.9184e-03	AGCCAC----	YGCCACGTAY
5UTR_PPDK_ZM_c30.53	SORLIP1AT	2.1104e-03	GTGGCT	GTGGC-
5UTR_PPDK_ZM_c30.53	AGCBOXNPGLB	3.2673e-03	-GTGGCT	GGCGGCT
5UTR_PPDK_ZM_c30.53	UPRMOTIFIIAT	3.4423e-03	------------AGCCAC-	CCNNNNNNNNNNNNCCACG
5UTR_PPDK_ZM_c30.53	ABREATRD22	3.7438e-03	AGCCAC----	YRCCACGTRY
5UTR_PPDK_ZM_c30.54	MRNASTA2CRPSBD	2.1133e-03	-NAGGGG	TGAGGGG
5UTR_PPDK_ZM_c30.54	MRNASTA1CRPSBD	6.8869e-03	-----NAGGGG-	AAAACCAGGGGG
5UTR_PPDK_ZM_c30.54	ELRE1PCPAL1	7.8304e-03	-NAGGGG----------	GAAGGGGTTTGTTGGAG
5UTR_PPDK_ZM_c30.54	ARELIKEGHPGDFR2	9.7648e-03	----CCCCTN-------	TGCACCCCCATTCAACT
5UTR_PPDK_ZM_c30.55	ABRE2HVA22	9.3435e-03	----CGNTCG	GACACGTGCG
5UTR_PPDK_ZM_c30.56	EECCRCAH1	1.3472e-03	-CAAATC	GNAANTC
5UTR_PPDK_ZM_c30.56	CAREOSREP1	2.6458e-03	GATTTG	GAGTTG
5UTR_PPDK_ZM_c30.56	CIACADIANLELHC	5.2144e-03	----GATTTG	GATNNNNTTG
5UTR_PPDK_ZM_c30.56	OPAQUE2ZMB32	6.9609e-03	-CAAATC---	CCAYRTCATC
5UTR_PPDK_ZM_c30.56	ELRE1PCPAL1	9.1656e-03	-----GATTTG------	GAAGGGGTTTGTTGGAG
5UTR_PPDK_ZM_c30.57	20NTNTNOS	3.4136e-04	-------TGTGCT-------	TGACGTATGTGCTTAGCTCA
5UTR_PPDK_ZM_c30.57	ASF1ATNOS	3.4136e-04	--------TGTGCT-------	CTGACGTATGTGCTTAGCTCA
5UTR_PPDK_ZM_c30.57	RSEPVGRP18	2.4231e-03	-------------------TGTGCT-	CATCCAACTTTCATATCCATGTGCTT
5UTR_PPDK_ZM_c30.57	SITEIIATCYTC	4.6481e-03	AGCACA	RGCCCA
5UTR_PPDK_ZM_c30.58	REGION1OSOSEM	8.1244e-03	----------TCGCCG	CGTGGCGAGGCCGCCG
5UTR_PPDK_ZM_c30.58	E2FCONSENSUS	8.7859e-03	CGGCGA--	SSGSSAAW
5UTR_PPDK_ZM_c30.60	ELRENTCHN50	4.2691e-03	------CTMGTC	GGTCANNNAGTC
5UTR_PPDK_ZM_c30.60	ARE1	6.0114e-03	--CTMGTC---	GCNNNGTCACY
5UTR_PPDK_ZM_c30.61	ABREMOTIFIIIOSRAB16B	5.6584e-03	---AAGCGG-	GCCACGCGGC
5UTR_PPDK_ZM_c30.61	CGCGBOXAT	7.2306e-03	CCGCTT	NCGCGN
5UTR_PPDK_ZM_c30.62	GT1GMSCAM4	2.7149e-03	TGTTTC	TTTTTC
5UTR_PPDK_ZM_c30.62	ARFAT	2.7436e-03	GAAACA	GAGACA
5UTR_PPDK_ZM_c30.62	2SSEEDPROTBANAPA	4.3491e-03	-TGTTTC	GTGTTTG
5UTR_PPDK_ZM_c30.63	SITEIIATCYTC	5.3722e-03	AGCCCG	RGCCCA
5UTR_PPDK_ZM_c30.63	IDRSZMFER1	8.0469e-03	----CGGGCT----	GTGGMGGSCTCGTG
5UTR_PPDK-RP_ZM_c30.9	GCCCORE	1.3294e-03	CGSCGNCG	-GGCGGC-
5UTR_PPDK-RP_ZM_c30.10	CGACGOSAMY3	9.8742e-12	CGYCGNC	CGTCG--
5UTR_PPDK-RP_ZM_c30.10	LTRECOREATCOR15	1.8497e-06	CGYCGNC	-GTCGG-
5UTR_PPDK-RP_ZM_c30.10	GCCCORE	4.8861e-04	GNCGRCG	GGCGGC-
5UTR_PPDK-RP_ZM_c30.10	JASE2ATOPR1	7.0388e-04	----CGYCGNC--	CATACGTCGTCAA
5UTR_PPDK-RP_ZM_c30.10	ABREOSRAB21	2.0363e-03	GNCGRCG-	GSSSACGT
5UTR_PPDK-RP_ZM_c30.27	HBOXCONSENSUSPVCHS	8.9884e-03	-----CGCCGGAK--	CCTACCNNNNNNNCT
5UTR_PPDK-RP_ZM_c30.28	DRE1COREZMRAB17	4.6759e-03	TCTCGGCN	TCTCGGT-
5UTR_PPDK-RP_ZM_c30.29	REGION1OSOSEM	2.2455e-03	-----CGAGGCAG---	CGTGGCGAGGCCGCCG
5UTR_PPDK-RP_ZM_c30.29	ABRE2HVA1	4.6460e-03	CTGCCTCG----	CCGCCACGTAGG
5UTR_PPDK-RP_ZM_c30.29	IDRSZMFER1	9.2042e-03	--CGAGGCAG----	CACGAGSCCKCCAC
5UTR_PPDK-RP_ZM_c30.35	REGION1OSOSEM	2.7446e-03	----GNGAGGCC----	CGTGGCGAGGCCGCCG
5UTR_PPDK-RP_ZM_c30.35	GRAZMRAB17	3.4705e-03	GNGAGGCC----	GGGCGGCCAGTG
5UTR_PPDK-RP_ZM_c30.35	UPRMOTIFIIAT	6.8712e-03	--------GNGAGGCC---	CCNNNNNNNNNNNNCCACG
5UTR_PPDK-RP_ZM_c30.35	HBOXCONSENSUSPVCHS	8.5286e-03	-GNGAGGCC------	AGNNNNNNNGGTAGG
5UTR_PPDK-RP_ZM_c30.35	EREGCC	9.9030e-03	---GNGAGGCC	TAAGAGCCGCC
5UTR_PPDK-RP_ZM_c30.36	CAATBOX2	7.0388e-04	GGCCNNCC-	GGCCAATCT
5UTR_PPDK-RP_ZM_c30.36	MYBPZM	1.2700e-03	GGNNGGCC	GGTWGG--
5UTR_PPDK-RP_ZM_c30.36	GRAZMRAB17	2.6368e-03	GGNNGGCC----	GGGCGGCCAGTG
5UTR_PPDK-RP_ZM_c30.36	BOXLCOREDCPAL	3.3049e-03	GGNNGGCC	GGWWGGT-
5UTR_PPDK-RP_ZM_c30.36	ELRENTCHN50	4.4615e-03	----GGNNGGCC	GACTNNNTGACC
5UTR_PPDK-RP_ZM_c30.38	REGION1OSOSEM	2.3973e-04	-------AGGCCG---	CGTGGCGAGGCCGCCG
5UTR_PPDK-RP_ZM_c30.38	IDRSZMFER1	5.3019e-03	----CGGCCT----	GTGGMGGSCTCGTG
5UTR_PPDK-RP_ZM_c30.39	REGION1OSOSEM	2.4112e-04	-----CGAGGC-----	CGTGGCGAGGCCGCCG
5UTR_PPDK-RP_ZM_c30.39	IDRSZMFER1	1.8082e-03	------GCCTCG--	GTGGMGGSCTCGTG
5UTR_PPDK-RP_ZM_c30.39	BOXIIPCCHS	4.9887e-03	GCCTCG-	GCCACGT
5UTR_PPDK-RP_ZM_c30.39	ABREMOTIFIIIOSRAB16B	5.9399e-03	GCCTCG----	GCCGCGTGGC
5UTR_PPDK-RP_ZM_c30.39	ABADESI1	9.0131e-03	-GCCTCG---	YGCCACGTAY
5UTR_PPDK-RP_ZM_c30.40	ANAEROBICCISZMGAPC4	3.2138e-04	--------------GTCCAG	CGAAACCAGCAACGGTCCAG
5UTR_PPDK-RP_ZM_c30.40	GRAZMRAB17	9.0099e-03	----GTCCAG--	GGGCGGCCAGTG
5UTR_PPDK-RP_ZM_c30.43	DRE1COREZMRAB17	1.7852e-04	TCTCGG-	TCTCGGT
5UTR_PPDK-RP_ZM_c30.43	LTRE1HVBLT49	5.6532e-03	TCTCGG	TTTCGG
5UTR_PPDK-RP_ZM_c30.43	LTREATLTI78	8.5744e-03	-CCGAGA	ACCGACA
5UTR_PPDK-RP_ZM_c30.45	DRECRTCOREAT	7.1306e-03	GCCGAA	RCCGAC
5UTR_PPDK-RP_ZM_c30.47	IDRSZMFER1	2.1595e-03	-----GGNCTC---	GTGGMGGSCTCGTG
5UTR_PPDK-RP_ZM_c30.47	REGION1OSOSEM	3.7190e-03	------GAGNCC----	CGTGGCGAGGCCGCCG
5UTR_PPDK-RP_ZM_c30.48	E2FCONSENSUS	6.5362e-03	--GCCAAA	SSGSSAAW
5UTR_PPDK-RP_ZM_c30.48	AGAMOUSATCONSENSUS	6.9166e-03	--GCCAAA--------	TTNCCWWWWWWGGNAA
5UTR_PPDK-RP_ZM_c30.48	AGL2ATCONSENSUS	8.8943e-03	---------TTTGGC---	NTWWCYAWWWWTGGNWNN
5UTR_PPDK-RP_ZM_c30.48	AGL1ATCONSENSUS	9.6569e-03	---------TTTGGC---	NTTWCCNNWWWWGGNAAN
5UTR_PPDK-RP_ZM_c30.48	ANAERO4CONSENSUS	9.6799e-03	--GCCAAA-	TTGCNAAAC
5UTR_PPDK-RP_ZM_c30.49	CE3OSOSEM	2.8688e-04	-ACACGC---	GACACGCGTT
5UTR_PPDK-RP_ZM_c30.49	ABRECE3HVA1	3.5185e-04	----ACACGC--	GAGGACACGCGT
5UTR_PPDK-RP_ZM_c30.49	DPBFCOREDCDC3	1.7488e-03	ACACGC-	ACACNNG
5UTR_PPDK-RP_ZM_c30.49	CGCGBOXAT	5.5748e-03	ACACGC	NCGCGN
5UTR_PPDK-RP_ZM_c30.49	ABREMOTIFIIIOSRAB16B	6.4954e-03	-ACACGC---	GCCACGCGGC
5UTR_PPDK-RP_ZM_c30.50	JASE2ATOPR1	7.5677e-04	---ACGACG----	TTGACGACGTATG
5UTR_PPDK-RP_ZM_c30.50	CGACGOSAMY3	2.1972e-03	CGTCGT	CGTCG-
5UTR_PPDK-RP_ZM_c30.50	O2F1BE2S1	7.0582e-03	-CGTCGT---	TCGACGTGGA
5UTR_PPDK-RP_ZM_c30.51	CGCGBOXAT	7.1938e-04	CCGCGA	NCGCGN
5UTR_PPDK-RP_ZM_c30.51	OCETYPEIIINTHISTONE	3.4853e-03	---------------------TCGCGG---	SGATTGGTNNNNNNNNNNNNNNCGCGGATC
5UTR_PPDK-RP_ZM_c30.51	ABREMOTIFIIIOSRAB16B	6.5743e-03	---TCGCGG-	GCCACGCGGC
5UTR_PPDK-RP_ZM_c30.51	E2FCONSENSUS	7.9020e-03	CCGCGA--	SSGSSAAW
5UTR_PPDK-RP_ZM_c30.51	DRE1COREZMRAB17	8.0251e-03	TCGCGG-	TCTCGGT
5UTR_PPDK-RP_ZM_c30.52	CGCGBOXAT	6.4943e-03	ACTCGC	NCGCGN
5UTR_PPDK-RP_ZM_c30.52	REGION1OSOSEM	8.6498e-03	----GCGAGT------	CGTGGCGAGGCCGCCG
5UTR_PPDK-RP_ZM_c30.52	CE3OSOSEM	8.9359e-03	-ACTCGC---	GACACGCGTT
5UTR_PPDK-RP_ZM_c30.55	IDRSZMFER1	2.6761e-03	-----GCCCTC---	CACGAGSCCKCCAC
5UTR_PPDK-RP_ZM_c30.55	MRNASTA2CRPSBD	4.4126e-03	GCCCTC-	CCCCTCA
5UTR_PPDK-RP_ZM_c30.56	SRENTTTO1	1.9615e-03	-----GGNGAG--	TGGTAGGTGAGAT
5UTR_PPDK-RP_ZM_c30.56	ELRE2PCPAL1	3.2125e-03	-----GGNGAG---	TGGTAGGTGAGAAT
5UTR_PPDK-RP_ZM_c30.56	REGION1OSOSEM	4.0348e-03	---GGNGAG-------	CGTGGCGAGGCCGCCG
5UTR_PPDK-RP_ZM_c30.56	PALBOXLPC	5.4399e-03	----GGNGAG-	GGTWGGTRRGR
5UTR_PPDK-RP_ZM_c30.58	CGCGBOXAT	6.3828e-03	GCGAGC	NCGCGN
5UTR_PPDK-RP_ZM_c30.61	PALBOXAPC	1.2720e-03	GGACTG	GGACGG
5UTR_PPDK-RP_ZM_c30.61	CMSRE1IBSPOA	2.6816e-03	CAGTCC-	CCGTCCA
5UTR_PPDK-RP_ZM_c30.61	INRNTPSADB	7.1513e-03	GGACTG--	RRANTGAR
5UTR_PPDK-RP_ZM_c30.62	AMMORESVDCRNIA1	3.4693e-04	--CGGGGC-	CCCGGGGCC
5UTR_PPDK-RP_ZM_c30.62	BOXIIPCCHS	4.2954e-03	GCCCCG-	GCCACGT
5UTR_PPDK-RP_ZM_c30.62	ABREMOTIFIIIOSRAB16B	4.8446e-03	GCCCCG----	GCCGCGTGGC
5UTR_PPDK-RP_ZM_c30.62	ARE1	5.5955e-03	GCCCCG-----	GCNNNGTCACY
5UTR_PPDK-RP_ZM_c30.62	ABADESI1	7.7451e-03	-GCCCCG---	YGCCACGTAY
5UTR_PPDK-RP_ZM_c30.65	E2FAT	4.2487e-03	--CGGGAC-	GGCGGGARA
5UTR_PPDK-RP_ZM_c30.66	-284MOTIFZMSBE1	2.3158e-03	-CTGGGC-----------------------	TCTGGGCCGATTGGCCTTTGGGCTTGCACG
5UTR_PPDK-RP_ZM_c30.66	UP1ATMSD	4.5011e-03	--CTGGGC-	WWWTGGGCC
5UTR_PPDK-RP_ZM_c30.67	SITEIIBOSPCNA	7.0294e-04	-TGGGMC--	GTGGGACCA
5UTR_PPDK-RP_ZM_c30.67	AUXREPSIAA4	1.0036e-03	-TGGGMC-	ATGGGACM
5UTR_PPDK-RP_ZM_c30.67	GGTCCCATGMSAUR	1.0036e-03	-TGGGMC-	ATGGGACC
5UTR_PPDK-RP_ZM_c30.67	SITEIIATCYTC	1.4555e-03	GKCCCA	RGCCCA
5UTR_PPDK-RP_ZM_c30.67	PREMOTIFNPCABE	3.1669e-03	---TGGGMC---	AAGTGGGCCGGT
5UTR_PPDK-RP_ZM_c30.68	ARE1	3.0765e-03	GCCNMG-----	GCNNNGTCACY
5UTR_PPDK-RP_ZM_c30.68	REGION1OSOSEM	4.3031e-03	-----CKNGGC-----	CGTGGCGAGGCCGCCG
5UTR_PPDK-RP_ZM_c30.69	ABREBZMRAB28	3.2955e-04	GAGACG----	GAGACGTGGA
5UTR_PPDK-RP_ZM_c30.69	SURECOREATSULTR11	3.2267e-03	CGTCTC	-GTCTC
5UTR_PPDK-RP_ZM_c30.69	ABRECE3ZMRAB28	5.1934e-03	---GAGACG---	GAGGAGGCGCGT
5UTR_PPDK-RP_ZM_c30.69	ARFAT	5.9451e-03	GAGACG	GAGACA
5UTR_PPDK-RP_ZM_c30.69	GADOWNAT	7.0300e-03	GAGACG-	GACACGT
5UTR_PPDK-RP_ZM_c30.70	AGAMOUSATCONSENSUS	3.4107e-03	TTGCCT----------	TTNCCWWWWWWGGNAA
5UTR_PPDK-RP_ZM_c30.70	AGL1ATCONSENSUS	4.4982e-03	-----------AGGCAA-	NTTWCCNNWWWWGGNAAN
5UTR_PPDK-RP_ZM_c30.71	INTRONUPPER	1.7545e-03	--GGNAAG-	MAGGTAAGT
5UTR_PPDK-RP_ZM_c30.71	SV40COREENHAN	1.9444e-03	--GGNAAG	GTGGWWNG
5UTR_PPDK-RP_ZM_c30.71	PALBOXLPC	2.8344e-03	----GGNAAG-	GGTWGGTRRGR
5UTR_PPDK-RP_ZM_c30.71	CARG2ATAP3	3.7661e-03	------------GGNAAG	TAATCCATGAAAGGTAAG
5UTR_PPDK-RP_ZM_c30.71	BOXLCOREDCPAL	7.0345e-03	GGNAAG-	GGWWGGT
5UTR_PPDK-RP_ZM_c30.72	AGCBOXNPGLB	2.8389e-03	-GCGGTT	GGCGGCT
5UTR_PPDK-RP_ZM_c30.72	OCTAMERMOTIFTAH3H4	9.9358e-03	-AACCGC-	GATCCGCG
5UTR_PPDK-RP_ZM_c30.74	CGCGBOXAT	4.6708e-03	CTGCGT	NCGCGN
5UTR_PPDK-RP_ZM_c30.74	ABREMOTIFIIIOSRAB16B	7.8585e-03	-CTGCGT---	GCCGCGTGGC
5UTR_PPDK-RP_ZM_c30.74	ARE1	9.5595e-03	-CTGCGT----	GCNNNGTCACY
5UTR_PPDK-RP_ZM_c30.75	DRE2COREZMRAB17	1.0163e-04	ACCGNC	ACCGAC
5UTR_PPDK-RP_ZM_c30.75	DRECRTCOREAT	1.0714e-04	GNCGGT	GTCGGY
5UTR_PPDK-RP_ZM_c30.75	CBFHV	1.7661e-04	GNCGGT	GTCGRY
5UTR_PPDK-RP_ZM_c30.75	LTREATLTI78	3.1499e-04	ACCGNC-	ACCGACA
5UTR_PPDK-RP_ZM_c30.75	DREDR1ATRD29AB	6.4228e-04	-ACCGNC--	TACCGACAT
5UTR_PPDK-RP_ZM_c30.76	JERECRSTR	2.8650e-03	----------AGGCGG--------	CTTTCAAAGAAGGCGGTCTAAGAG
5UTR_PPDK-RP_ZM_c30.76	27BPDRCONSENSUSPS25S	4.1985e-03	--------------------AGGCGG-	TKCAACGCAACGAATACAAGWGGCGGA
5UTR_PPDK-RP_ZM_c30.76	GRAZMRAB17	8.7128e-03	AGGCGG------	GGGCGGCCAGTG
5UTR_PPDK-RP_ZM_c30.76	ABRE2HVA1	9.9059e-03	CCGCCT------	CCGCCACGTAGG
5UTR_PPDK-RP_ZM_c30.77	MRNASTA2CRPSBD	4.2574e-03	CCTCTC-	CCCCTCA
5UTR_PPDK-RP_ZM_c30.77	ABREBZMRAB28	8.1275e-03	----CCTCTC	TCCACGTCTC
5UTR_PP_ZM_c30.20	CGACGOSAMY3	3.2387e-06	GCCGSCG	--CGTCG
5UTR_PP_ZM_c30.20	LTRECOREATCOR15	3.2387e-06	CGSCGGC	-GTCGG-
5UTR_PP_ZM_c30.20	REGION1OSOSEM	4.7540e-05	---------GCCGSCG	CGTGGCGAGGCCGCCG
5UTR_PP_ZM_c30.20	GCCCORE	2.0885e-04	CGSCGGC	-GGCGGC
5UTR_PP_ZM_c30.20	SORLIP1AT	2.0281e-03	CGSCGGC	--GTGGC
5UTR_PP_ZM_c30.21	SORLIP1AT	4.4550e-12	TGGTGGN	--GTGGC
5UTR_PP_ZM_c30.21	RAV1AAT	1.3006e-04	TGGTGGN	TGTTG--
5UTR_PP_ZM_c30.21	IDRSZMFER1	1.8716e-03	-TGGTGGN------	GTGGMGGSCTCGTG
5UTR_PP_ZM_c30.21	POLLEN2LELAT52	2.2708e-03	--TGGTGGN	TATGGTGGA
5UTR_PP_ZM_c30.21	PALBOXPPC	2.4988e-03	--TGGTGGN-----	GKKGKTKGKKRRAR
5UTR_PP_ZM_c30.23	O2F2BE2S1	4.8328e-05	--GAGGWGG-	ATGAGGTGGC
5UTR_PP_ZM_c30.23	ABRECE3ZMRAB28	6.8376e-04	-----CCWCCTC	ACGCGCCTCCTC
5UTR_PP_ZM_c30.23	NODCON2GM	2.4981e-03	CCWCCTC	-CTCTT-
5UTR_PP_ZM_c30.23	OSE2ROOTNODULE	2.4981e-03	CCWCCTC	-CTCTT-
5UTR_PP_ZM_c30.23	IDRSZMFER1	5.8104e-03	GAGGWGG-------	GTGGMGGSCTCGTG
5UTR_PP_ZM_c30.24	BOXICHS	1.2941e-03	---------GAGGGAR	GKTAGGTTKGAKGGAC
5UTR_PP_ZM_c30.24	PALBOXPPC	8.0490e-03	-------GAGGGAR	GKKGKTKGKKRRAR
5UTR_PP_ZM_c30.29	RAV1AAT	1.0072e-03	CTGCTGC	-TGTTG-
5UTR_PP_ZM_c30.34	VSF1PVGRP18	5.3567e-04	--ACGGMG-	CAACGGAGC
5UTR_PP_ZM_c30.43	NODCON2GM	1.3006e-04	AGGAGGA	AAGAG--
5UTR_PP_ZM_c30.43	OSE2ROOTNODULE	1.3006e-04	AGGAGGA	AAGAG--
5UTR_PP_ZM_c30.43	ABRECE3ZMRAB28	6.5571e-03	-AGGAGGA----	GAGGAGGCGCGT
5UTR_PP_ZM_c30.48	GCCCORE	7.3452e-03	GGGCGACN	-GGCGGC-
5UTR_PP_ZM_c30.50	NONAMERMOTIFTAH3H4	5.7020e-04	CMTCCACC-	CATCCAACG
5UTR_PP_ZM_c30.50	PALBOXPPC	4.8442e-03	---GGTGGAKG---	GKKGKTKGKKRRAR
5UTR_PP_ZM_c30.50	ACIIPVPAL2	5.1536e-03	GGTGGAKG----	GGGGGTTGGTGG
5UTR_PP_ZM_c30.50	TATCCACHVAL21	6.3306e-03	CMTCCACC	TATCCAC-
5UTR_PP_ZM_c30.50	TATCCAYMOTIFOSRAMY3D	8.0424e-03	GGTGGAKG	-RTGGATA
5UTR_PP_ZM_c30.53	ABREATRD22	1.6996e-03	CACCACCT--	YRCCACGTRY
5UTR_PP_ZM_c30.53	SBOXATRBCS	1.9434e-03	AGGTGGTG	TGGAGGTG
5UTR_PP_ZM_c30.53	ABRECE3ZMRAB28	2.6759e-03	-AGGTGGTG---	GAGGAGGCGCGT
5UTR_PP_ZM_c30.53	ARELIKEGHPGDFR2	3.3859e-03	--CACCACCT-------	TGCACCCCCATTCAACT
5UTR_PP_ZM_c30.53	PALBOXLPC	4.7250e-03	---AGGTGGTG	GGTWGGTRRGR
5UTR_PP_ZM_c30.54	E2FAT	3.5119e-03	-TNCCCGGC	TYTCCCGCC
5UTR_PP_ZM_c30.54	HBOXCONSENSUSPVCHS	5.6419e-03	-GCCGGGNA------	AGNNNNNNNGGTAGG
5UTR_PP_ZM_c30.54	ABREMOTIFIIIOSRAB16B	6.3963e-03	GCCGGGNA--	GCCGCGTGGC
5UTR_PP_ZM_c30.54	HBOXPVCHS15	7.7549e-03	------GCCGGGNA------	TNNNNAGNNNNNNNGGTAGG
5UTR_PP_ZM_c30.54	UPRMOTIFIIAT	7.7549e-03	----GCCGGGNA-------	CGTGGNNNNNNNNNNNNGG
5UTR_PP_ZM_c30.56	UPRMOTIFIIAT	3.7538e-03	---GGGGASCC--------	CGTGGNNNNNNNNNNNNGG
5UTR_PP_ZM_c30.56	HBOXCONSENSUSPVCHS	8.0188e-03	-GGGGASCC------	AGNNNNNNNGGTAGG
5UTR_PP_ZM_c30.56	ARE1	8.7117e-03	---GGSTCCCC	GCNNNGTCACY
5UTR_PP_ZM_c30.59	SITEIIBOSPCNA	1.4940e-04	GTGGGAKC-	GTGGGACCA
5UTR_PP_ZM_c30.59	BOXCPSAS1	7.9130e-04	GMTCCCAC	-CTCCCAC
5UTR_PP_ZM_c30.59	UPRMOTIFIIAT	2.0932e-03	----------GMTCCCAC-	CCNNNNNNNNNNNNCCACG
5UTR_PP_ZM_c30.59	GCBP2ZMGAPC4	4.9906e-03	-GMTCCCAC	CGGGCCCAC
5UTR_PP_ZM_c30.59	SV40COREENHAN	6.4734e-03	GTGGGAKC	GTGGWWNG
5UTR_PP_ZM_c30.60	MEJARELELOX	2.5976e-03	---------AKCTGGTG	GATACANNAATNTGATG
5UTR_PP_ZM_c30.60	ABREATRD22	4.0165e-03	CACCAGMT--	YRCCACGTRY
5UTR_PP_ZM_c30.60	O2F2BE2S1	6.2955e-03	--CACCAGMT	GCCACCTCAT
5UTR_PP_ZM_c30.60	HBOXCONSENSUSPVCHS	6.8044e-03	--AKCTGGTG-----	AGNNNNNNNGGTAGG
5UTR_PP_ZM_c30.60	MYBPLANT	8.2230e-03	AKCTGGTG	GKTWGGTK
5UTR_PP_ZM_c30.61	DRE1COREZMRAB17	9.6563e-03	-CTCGGG	TCTCGGT
5UTR_PP_ZM_c30.62	POLLEN2LELAT52	2.7928e-04	---GGTGGA	TATGGTGGA
5UTR_PP_ZM_c30.62	ACIPVPAL2	6.4864e-03	----GGTGGA	GGTAGGTGGG
5UTR_PP_ZM_c30.62	O2F2BE2S1	6.7845e-03	----GGTGGA	ATGAGGTGGC
5UTR_PP_ZM_c30.62	ABRECE1HVA22	9.4257e-03	--GGTGGA-	CCGGTGGCA
5UTR_PP_ZM_c30.63	E2FCONSENSUS	6.2897e-03	GGGCGA--	SSGSSAAW
5UTR_PP_ZM_c30.63	GRAZMRAB17	9.5042e-03	GGGCGA------	GGGCGGCCAGTG
5UTR_PP_ZM_c30.64	SORLIP1AT	2.0088e-03	GTGGCT	GTGGC-
5UTR_PP_ZM_c30.64	ABADESI1	2.3635e-03	AGCCAC----	YGCCACGTAY
5UTR_PP_ZM_c30.64	UPRMOTIFIIAT	3.3363e-03	-GTGGCT------------	CGTGGNNNNNNNNNNNNGG
5UTR_PP_ZM_c30.64	AGCBOXNPGLB	3.7082e-03	-GTGGCT	GGCGGCT
5UTR_PP_ZM_c30.64	ABREATRD22	4.1813e-03	AGCCAC----	YRCCACGTRY
5UTR_PP_ZM_c30.65	REGION1OSOSEM	2.6474e-04	----GCGAGG------	CGTGGCGAGGCCGCCG
5UTR_PP_ZM_c30.65	ABREMOTIFIIIOSRAB16B	8.9659e-03	---GCGAGG-	GCCGCGTGGC
5UTR_PP_ZM_c30.66	AGCBOXNPGLB	2.6195e-03	-GCGACT	GGCGGCT
5UTR_PP_ZM_c30.67	DPBFCOREDCDC3	1.6045e-03	CTGGTG-	CNNGTGT
5UTR_PP_ZM_c30.67	RAV1BAT	3.5111e-03	CTGGTG	CAGGTG
5UTR_PP_ZM_c30.68	REBETALGLHCB21	7.5680e-03	TACCCG	TATCCG
5UTR_PP_ZM_c30.69	IDRSZMFER1	9.6975e-04	------GGCTCG--	GTGGMGGSCTCGTG
5UTR_PP_ZM_c30.70	ABRECE3ZMRAB28	4.5804e-03	---GAGGCT---	GAGGAGGCGCGT
5UTR_PP_ZM_c30.70	AGCBOXNPGLB	4.8747e-03	-GAGGCT	GGCGGCT
5UTR_PP_ZM_c30.71	REGION1OSOSEM	5.5744e-03	---GGCTAG-------	CGTGGCGAGGCCGCCG
5UTR_PP_ZM_c30.71	GRAZMRAB17	8.2590e-03	----GGCTAG--	GGGCGGCCAGTG
5UTR_PP_ZM_c30.71	MYBATRD22	9.9332e-03	-GGCTAG	TGGTTAG
5UTR_PP_ZM_c30.73	VSF1PVGRP18	2.9804e-04	GCTCCG---	GCTCCGTTG
5UTR_PP_ZM_c30.73	ARE1	5.1419e-03	GCTCCG-----	GCNNNGTCACY
5UTR_PP_ZM_c30.74	SBOXATRBCS	4.8882e-04	TGGAGG--	TGGAGGTG
5UTR_PP_ZM_c30.74	IDRSZMFER1	1.5165e-03	-TGGAGG-------	GTGGMGGSCTCGTG
5UTR_PP_ZM_c30.74	BOXICHS	3.6738e-03	-------TGGAGG---	GKTAGGTTKGAKGGAC
5UTR_PP_ZM_c30.74	INTRONLOWER	6.3777e-03	CCTCCA	CCTGCA
5UTR_PP_ZM_c30.74	ABRECE3ZMRAB28	7.1601e-03	-TGGAGG-----	GAGGAGGCGCGT
5UTR_PP_ZM_c30.75	ABREBZMRAB28	2.7810e-04	GAGACG----	GAGACGTGGA
5UTR_PP_ZM_c30.75	SURECOREATSULTR11	2.7597e-03	CGTCTC	-GTCTC
5UTR_PP_ZM_c30.75	ARFAT	5.9951e-03	GAGACG	GAGACA
5UTR_PP_ZM_c30.75	ABRECE3ZMRAB28	7.1725e-03	---GAGACG---	GAGGAGGCGCGT
5UTR_PP_ZM_c30.76	PREMOTIFNPCABE	4.6564e-03	-----GGCAGG-	AAGTGGGCCGGT
5UTR_PP_ZM_c30.76	INTRONLOWER	5.4624e-03	CCTGCC	CCTGCA
5UTR_PP_ZM_c30.76	BOXLCOREDCPAL	5.7989e-03	GGCAGG-	GGWWGGT
5UTR_PP_ZM_c30.76	E2FAT	8.9627e-03	GGCAGG---	GGCGGGARA
5UTR_PP_ZM_c30.77	ABREBNNAPA	4.9123e-04	GGACAC------	GGACACGTGGCG
5UTR_PP_ZM_c30.77	ABRECE3HVA1	4.9123e-04	--GGACAC----	GAGGACACGCGT
5UTR_PP_ZM_c30.77	ABRETAEM	8.5300e-04	GGACAC-----	GGACACGTGGC
5UTR_PP_ZM_c30.77	CPRFPCCHS	4.9772e-03	GGACAC----	GGCCACGTGG
5UTR_PP_ZM_c30.77	ABREOSRAB21	5.2027e-03	GGACAC--	GSSSACGT
5UTR_PP_ZM_c30.78	TELOBOXATEEF1AA1	5.7617e-04	--AGGGTT-	TTAGGGTTT
5UTR_PP_ZM_c30.78	UP2ATMSD	8.3352e-04	-AGGGTT-	TAGGGTTT
5UTR_PP_ZM_c30.78	SEF3MOTIFGM	3.0681e-03	AGGGTT	TGGGTT
5UTR_PP_ZM_c30.78	ELRE1PCPAL1	7.8416e-03	---AGGGTT--------	GAAGGGGTTTGTTGGAG
5UTR_PP_ZM_c30.78	ACIIPVPAL2	8.7535e-03	-AGGGTT-----	GGGGGTTGGTGG
5UTR_PP_ZM_c30.79	ELRENTCHN50	4.3610e-03	GNCTGG------	GACTNNNTGACC
5UTR_PP_ZM_c30.80	E2FAT	2.7019e-04	GGCGGG---	GGCGGGARA
5UTR_PP_ZM_c30.80	GCCCORE	2.0955e-03	GGCGGG	GGCGGC
5UTR_PP_ZM_c30.80	IDRSZMFER1	2.2365e-03	------CCCGCC--	CACGAGSCCKCCAC
5UTR_PP_ZM_c30.80	AGCBOXNPGLB	4.1006e-03	GGCGGG-	GGCGGCT
5UTR_PP_ZM_c30.80	BS1EGCCR	6.3756e-03	GGCGGG	AGCGGG
5UTR_PP_ZM_c30.81	PREMOTIFNPCABE	2.7475e-04	-----GGCCGG-	AAGTGGGCCGGT
5UTR_PP_ZM_c30.81	GAREHVAMY1	3.2194e-04	GGCCGG---------------	GGCCGGAGTTTGTTATCGGCC
5UTR_PP_ZM_c30.81	PALBOXAPC	6.0750e-03	GGCCGG	GGACGG
5UTR_PP_ZM_c30.82	SITEIIATCYTC	7.2239e-03	TGCGCC	TGGGCY
5UTR_PP_ZM_c30.82	ABRECE3ZMRAB28	9.5710e-03	-----GGCGCA-	GAGGAGGCGCGT
5UTR_PP_ZM_c30.83	ABRE2HVA22	8.6283e-03	CGCTCG----	CGCACGTGTC
5UTR_PP_ZM_c30.84	BOXICHS	4.6034e-04	---------GATGGA-	GKTAGGTTKGAKGGAC
5UTR_PP_ZM_c30.84	SUREAHVISO1	2.6428e-03	---TCCATC----------------	TTTTCCATCGGTCTTTCTTAGTTTT
5UTR_PP_ZM_c30.84	POLLEN2LELAT52	7.6205e-03	---GATGGA	TATGGTGGA
5UTR_PP_ZM_c30.85	ACIPVPAL2	2.6788e-04	----GGTGGG	GGTAGGTGGG
5UTR_PP_ZM_c30.85	MYBPZM	1.6473e-03	GGTGGG	GGTWGG
5UTR_PP_ZM_c30.85	PALBOXLPC	3.5590e-03	----GGTGGG-	GGTWGGTRRGR
5UTR_PP_ZM_c30.85	BOXLCOREDCPAL	3.6635e-03	GGTGGG-	GGWWGGT
5UTR_PP_ZM_c30.85	E2FAT	6.9375e-03	GGTGGG---	GGCGGGARA
5UTR_PP_ZM_c30.87	REBETALGLHCB21	7.5562e-03	TCTCCG	TATCCG
5UTR_PP_ZM_c30.87	L4DCPAL1	9.8753e-03	----CGGAGA--	TGGTTGGAGATT
5UTR_PP_ZM_c30.88	SITEIIBOSPCNA	7.3913e-03	--GGGATC-	GTGGGACCA
5UTR_PP_ZM_c30.88	GGTCCCATGMSAUR	9.0691e-03	--GGGATC	ATGGGACC
5UTR_PP_ZM_c30.88	CIACADIANLELHC	9.9911e-03	GATCCC----	GATNNNNTTG
5UTR_PP_ZM_c30.90	ELRENTCHN50	7.7430e-03	GNCTCT------	GACTNNNTGACC
5UTR_PP_ZM_c30.90	EREGCC	9.6192e-03	---GNCTCT--	GGCGGCTCTTA
5UTR_PP_ZM_c30.91	UP1ATMSD	6.5480e-03	-ACTGGG--	WWWTGGGCC
5UTR_PP_ZM_c30.92	DRE1COREZMRAB17	5.5267e-03	TCTCGT-	TCTCGGT
5UTR_PPT_ZM_c30.27	AMMORESIIUDCRNIA1	7.2884e-03	TCCCTTCT	ACCCTWCC
5UTR_PPT_ZM_c30.27	HBOXCONSENSUSPVCHS	7.7862e-03	-------TCCCTTCT	CCTACCNNNNNNNCT
5UTR_PPT_ZM_c30.28	PALBOXLPC	4.1155e-03	TCCCNACT---	YCYYACCWACC
5UTR_PPT_ZM_c30.28	UP1ATMSD	4.8054e-03	AGTNGGGA-	WWWTGGGCC
5UTR_PPT_ZM_c30.28	5659BOXLELAT5659	5.1829e-03	TCCCNACT--	TCACAAWTTC
5UTR_PPT_ZM_c30.28	HBOXCONSENSUSPVCHS	5.3420e-03	AGTNGGGA-------	AGNNNNNNNGGTAGG
5UTR_PPT_ZM_c30.28	HBOXPVCHS15	7.2646e-03	-----AGTNGGGA-------	TNNNNAGNNNNNNNGGTAGG
5UTR_PPT_ZM_c30.29	ABRECE3ZMRAB28	4.8645e-03	--GGAGACGA--	GAGGAGGCGCGT
5UTR_PPT_ZM_c30.29	SEBFCONSSTPR10A	6.8105e-03	GGAGACGA	-GWGACAR
5UTR_PPT_ZM_c30.29	UPRMOTIFIIAT	7.3833e-03	---GGAGACGA--------	CGTGGNNNNNNNNNNNNGG
5UTR_PPT_ZM_c30.29	TCA1MOTIF	7.5221e-03	--GGAGACGA	AAGAAGATGA
5UTR_PPT_ZM_c30.29	HBOXPVCHS15	9.0298e-03	---GGAGACGA---------	TNNNNAGNNNNNNNGGTAGG
5UTR_PPT_ZM_c30.31	HBOXPVCHS15	7.8877e-03	-----------CNCTCCTT-	CCTACCNNNNNNNCTNNNNA
5UTR_PPT_ZM_c30.31	ELRENTCHN50	8.1747e-03	CNCTCCTT----	GACTNNNTGACC
5UTR_PPT_ZM_c30.31	HBOXCONSENSUSPVCHS	8.3963e-03	--AAGGAGNG-----	AGNNNNNNNGGTAGG
5UTR_PPT_ZM_c30.32	L4DCPAL1	8.0750e-04	---TTGGAGTT-	TGGTTGGAGATT
5UTR_PPT_ZM_c30.32	RBCSCONSENSUS	3.6605e-03	TTGGAGTT	TTGGATT-
5UTR_PPT_ZM_c30.32	CIACADIANLELHC	7.0543e-03	-TTGGAGTT-	GATNNNNTTG
5UTR_PPT_ZM_c30.32	HBOXPVCHS15	7.3563e-03	-TTGGAGTT-----------	TNNNNAGNNNNNNNGGTAGG
5UTR_PPT_ZM_c30.37	TELOBOXATEEF1AA1	2.4383e-04	--AGGGTT-	TTAGGGTTT
5UTR_PPT_ZM_c30.37	UP2ATMSD	3.7351e-04	-AGGGTT-	TAGGGTTT
5UTR_PPT_ZM_c30.37	SEF3MOTIFGM	3.2800e-03	AGGGTT	TGGGTT
5UTR_PPT_ZM_c30.38	ELRE1PCPAL1	6.5269e-05	-----GGTTTG------	GAAGGGGTTTGTTGGAG
5UTR_PPT_ZM_c30.38	BOXICHS	6.4919e-04	----GGTTTG------	GKTAGGTTKGAKGGAC
5UTR_PPT_ZM_c30.38	SV40COREENHAN	4.2968e-03	--GGTTTG	GTGGWWNG
5UTR_PPT_ZM_c30.38	CIACADIANLELHC	6.1864e-03	----GGTTTG	GATNNNNTTG
5UTR_PPT_ZM_c30.38	MYBPZM	6.5141e-03	GGTTTG	GGTWGG
5UTR_PPT_ZM_c30.39	ALF2NTPARB	3.2174e-04	---------GTCTCC---	ACCTCACAAGTCTCCTCA
5UTR_PPT_ZM_c30.39	SURECOREATSULTR11	2.3055e-03	GTCTCC	GTCTC-
5UTR_PPT_ZM_c30.39	L4DCPAL1	8.6117e-03	-----GGAGAC-	TGGTTGGAGATT
5UTR_PPT_ZM_c30.40	CAREOSREP1	2.9614e-03	GAGTCG	GAGTTG
5UTR_PPT_ZM_c30.40	ABREBZMRAB28	4.2821e-03	GAGTCG----	GAGACGTGGA
5UTR_PPT_ZM_c30.40	ABRECE3ZMRAB28	4.8904e-03	---GAGTCG---	GAGGAGGCGCGT
5UTR_PPT_ZM_c30.41	TELOBOXATEEF1AA1	3.4455e-03	-AACSCT--	AAACCCTAA
5UTR_PPT_ZM_c30.41	UP2ATMSD	4.4366e-03	-AACSCT-	AAACCCTA
5UTR_PPT_ZM_c30.41	CIACADIANLELHC	6.7287e-03	---AGSGTT-	GATNNNNTTG
5UTR_PPT_ZM_c30.41	GLUTAACAOS	8.1728e-03	--AGSGTT----	ATAGAGTTTGTT
5UTR_PPT_ZM_c30.42	L4DCPAL1	6.7247e-03	----TGGAGT--	TGGTTGGAGATT
5UTR_PPT_ZM_c30.42	RBCSCONSENSUS	8.0144e-03	-TGGAGT	TTGGATT
5UTR_PPT_ZM_c30.44	SITEIIATCYTC	8.0210e-05	GGCCCA	RGCCCA
5UTR_PPT_ZM_c30.44	GCBP2ZMGAPC4	4.5193e-04	--GGCCCA-	CGGGCCCAC
5UTR_PPT_ZM_c30.44	SITEIIAOSPCNA	4.5193e-04	---GGCCCA	ACGGGCCCA
5UTR_PPT_ZM_c30.44	UP1ATMSD	4.5193e-04	---TGGGCC	WWWTGGGCC
5UTR_PPT_ZM_c30.44	PREMOTIFNPCABE	4.6470e-04	---TGGGCC---	AAGTGGGCCGGT
5UTR_PPT_ZM_c30.45	SARECAMV	2.4079e-04	-------AAGGGA--------	CTGACGTAAGGGATGACGCAC
5UTR_PPT_ZM_c30.45	AS1CAMV	1.8236e-03	----------AAGGGA-------------	CCACTGACGTAAGGGATGACGCACAATCC
5UTR_PPT_ZM_c30.45	OCSELEMENTAT	8.1069e-03	------AAGGGA--------	TGACGYAAGSRMTKACGYMM
5UTR_PPT_ZM_c30.46	INTRONUPPER	4.9049e-04	--TTNCCT-	ACTTACCTK
5UTR_PPT_ZM_c30.46	CARG2ATAP3	7.3325e-04	-----------AGGNAA-	TAATCCATGAAAGGTAAG
5UTR_PPT_ZM_c30.46	AGAMOUSATCONSENSUS	1.3439e-03	TTNCCT----------	TTNCCWWWWWWGGNAA
5UTR_PPT_ZM_c30.46	AGL1ATCONSENSUS	1.6243e-03	-----------AGGNAA-	NTTWCCNNWWWWGGNAAN
5UTR_PPT_ZM_c30.46	AGATCONSENSUS	2.8512e-03	---------AGGNAA	WWCCNNWWWWGGWAA
5UTR_PPT_ZM_c30.47	ELRE1PCPAL1	6.1849e-03	-----GGTCTG------	GAAGGGGTTTGTTGGAG
5UTR_PPT_ZM_c30.47	SV40COREENHAN	6.2836e-03	CAGACC--	CNWWCCAC
5UTR_PPT_ZM_c30.47	WBOXNTCHN48	8.1417e-03	CAGACC	CTGACY
5UTR_PPT_ZM_c30.48	TELOBOXATEEF1AA1	3.1258e-03	-AACCNT--	AAACCCTAA
5UTR_PPT_ZM_c30.48	UP2ATMSD	4.0501e-03	-AACCNT-	AAACCCTA
5UTR_PPT_ZM_c30.48	AGATCONSENSUS	7.1939e-03	AACCNT---------	WWCCNNWWWWGGWAA
5UTR_PPT_ZM_c30.48	CIACADIANLELHC	9.1254e-03	-AACCNT---	CAANNNNATC
5UTR_PPT_ZM_c30.49	CIACADIANLELHC	9.5049e-03	--TCCCGT--	GATNNNNTTG
5UTR_PPT_ZM_c30.50	INTRONLOWER	3.3065e-03	TTCAGG	TGCAGG
5UTR_PPT_ZM_c30.50	AGL1ATCONSENSUS	3.7885e-03	----CCTGAA--------	NTTWCCNNWWWWGGNAAN
5UTR_PPT_ZM_c30.50	HBOXPVCHS15	4.0087e-03	----------TTCAGG----	TNNNNAGNNNNNNNGGTAGG
5UTR_PPT_ZM_c30.50	UPRMOTIFIIAT	4.0087e-03	-------------TTCAGG	CGTGGNNNNNNNNNNNNGG
5UTR_PPT_ZM_c30.50	AGATCONSENSUS	5.4912e-03	--CCTGAA-------	WWCCNNWWWWGGWAA
5UTR_PPT_ZM_c30.51	PALBOXAPC	2.7127e-03	CCGTCT	CCGTCC
5UTR_PPT_ZM_c30.51	HEXAMERATH4	2.8021e-03	AGACGG	CGACGG
5UTR_PPT_ZM_c30.51	CMSRE1IBSPOA	5.1092e-03	CCGTCT-	CCGTCCA
5UTR_PPT_ZM_c30.52	PALBOXAPC	1.9416e-03	CAGTCC	CCGTCC
5UTR_PPT_ZM_c30.52	CMSRE1IBSPOA	3.8427e-03	CAGTCC-	CCGTCCA
5UTR_PPT_ZM_c30.52	INRNTPSADB	4.8524e-03	GGACTG--	RRANTGAR
5UTR_PPT_ZM_c30.52	SV40COREENHAN	8.3257e-03	CAGTCC--	CNWWCCAC
5UTR_PPT_ZM_c30.53	MARCEN3	5.2093e-03	-------GNTTTN------------	TGTTTWTGNTTTCCGAAANNNNWWW
5UTR_PPT_ZM_c30.53	EECCRCAH1	5.4675e-03	GNTTTN-	GANTTNC
5UTR_PPT_ZM_c30.53	ANAEROBICCISZMGAPC4	8.7864e-03	-------------GNTTTN-	CTGGACCGTTGCTGGTTTCG
5UTR_PPT_ZM_c30.54	REGION1OSOSEM	2.9220e-04	----GCGAGG------	CGTGGCGAGGCCGCCG
5UTR_PPT_ZM_c30.55	AGL1ATCONSENSUS	3.6365e-03	----CCNGMT--------	NTTWCCNNWWWWGGNAAN
5UTR_PPT_ZM_c30.55	HBOXPVCHS15	4.4914e-03	----CCNGMT----------	CCTACCNNNNNNNCTNNNNA
5UTR_PPT_ZM_c30.55	UPRMOTIFIIAT	4.4914e-03	CCNGMT-------------	CCNNNNNNNNNNNNCCACG
5UTR_PPT_ZM_c30.55	AGATCONSENSUS	5.3175e-03	--CCNGMT-------	WWCCNNWWWWGGWAA
5UTR_PPT_ZM_c30.55	GARE2	5.5884e-03	CCNGMT--------	CCRGANTYTGTTAY
5UTR_PPT_ZM_c30.56	BOXICHS	7.2402e-03	--------AGATGG--	GKTAGGTTKGAKGGAC
5UTR_PPT_ZM_c30.56	BOXLCOREDCPAL	8.0162e-03	AGATGG-	GGWWGGT
5UTR_PPT_ZM_c30.57	IDRSZMFER1	1.0513e-03	-ACGAGC-------	CACGAGSCCKCCAC
5UTR_PPT_ZM_c30.57	ABRERATCAL	4.2620e-03	-ACGAGC	MACGYGN
5UTR_PPT_ZM_c30.57	RSRBNEXTA	9.7193e-03	--------ACGAGC---	ATGGATATACGAGTTTG
5UTR_PPT_ZM_c30.59	MRNASTA2CRPSBD	2.3157e-03	CCACTC-	CCCCTCA
5UTR_PPT_ZM_c30.59	CAREOSREP1	4.2866e-03	GAGTGG	GAGTTG
5UTR_PPT_ZM_c30.59	GT1MOTIFPSRBCS	4.4718e-03	------CCACTC	WYWTTWYCACWM
5UTR_PPT_ZM_c30.59	SORLIP5AT	9.7135e-03	-CCACTC	CTCACTC
5UTR_PPT_ZM_c30.60	REALPHALGLHCB21	4.0928e-03	ATGGTT	TTGGTT
5UTR_PPT_ZM_c30.60	TELOBOXATEEF1AA1	4.1753e-03	--ATGGTT-	TTAGGGTTT
5UTR_PPT_ZM_c30.60	UP2ATMSD	5.3109e-03	-ATGGTT-	TAGGGTTT
5UTR_PPT_ZM_c30.60	AMYBOX2	5.3396e-03	ATGGTT-	ATGGATA
5UTR_PPT_ZM_c30.60	S1FBOXSORPS1L21	6.3138e-03	AACCAT	TACCAT
5UTR_PPT_ZM_c30.61	GLUTEBOX1OSGT2	1.4366e-03	---AGNGAC---------	TGAAGTGACTCATGATAT
5UTR_PPT_ZM_c30.61	GLUTEBOX1OSGT3	1.4366e-03	---AGNGAC----------	TGAAGTGACTCACTAGATA
5UTR_PPT_ZM_c30.61	ARE1	1.5328e-03	-----GTCNCT	GCNNNGTCACY
5UTR_PPT_ZM_c30.61	ELRENTCHN50	3.9332e-03	-----AGNGAC-	GACTNNNTGACC
5UTR_PPT_ZM_c30.61	SORLIP5AT	5.2655e-03	GTCNCT-	CTCACTC
5UTR_PPT_ZM_c30.62	EECCRCAH1	1.3030e-03	-CAAATC	GNAANTC
5UTR_PPT_ZM_c30.62	CAREOSREP1	2.8498e-03	GATTTG	GAGTTG
5UTR_PPT_ZM_c30.62	CIACADIANLELHC	4.6945e-03	----GATTTG	GATNNNNTTG
5UTR_PPT_ZM_c30.62	ELRE1PCPAL1	5.5695e-03	------CAAATC-----	CTCCAACAAACCCCTTC
5UTR_PPT_ZM_c30.62	OPAQUE2ZMB32	8.8091e-03	-CAAATC---	CCAYRTCATC
5UTR_PPT_ZM_c30.63	ABREA2HVA1	7.7843e-04	----CGKAGG	GCCACGTAGG
5UTR_PPT_ZM_c30.63	ABRE2HVA1	9.8454e-04	------CGKAGG	CCGCCACGTAGG
5UTR_PPT_ZM_c30.63	MYBPZM	5.3026e-03	CGKAGG	GGTWGG
5UTR_PPT_ZM_c30.63	BOXLCOREDCPAL	7.1716e-03	CGKAGG-	GGWWGGT
5UTR_PPT_ZM_c30.63	HBOXPVCHS15	8.3861e-03	----------CGKAGG----	TNNNNAGNNNNNNNGGTAGG
5UTR_PPT_ZM_c30.64	REGION1OSOSEM	6.1942e-03	------MCTCGC----	CGGCGGCCTCGCCACG
5UTR_PPT_ZM_c30.65	L4DCPAL1	9.3546e-03	----TGGGGA--	TGGTTGGAGATT
5UTR_PPT_ZM_c30.66	RBCSCONSENSUS	3.3137e-03	-CGGATT	TTGGATT
5UTR_PPT_ZM_c30.66	REBETALGLHCB21	4.6887e-03	CGGATT	CGGATA
5UTR_PPT_ZM_c30.66	GARE2	6.6350e-03	-CGGATT-------	CCRGANTYTGTTAY
5UTR_PPT_ZM_c30.66	ARR1AT	8.0752e-03	CGGATT	-NGATT
5UTR_PPT_ZM_c30.67	TRANSINITMONOCOTS	6.8575e-03	--CTTCGC	GCCTTNKY
5UTR_PPT_ZM_c30.67	ARE1	9.3436e-03	GCGAAG-----	GCNNNGTCACY
5UTR_PPT_ZM_c30.68	GRAZMRAB17	1.4054e-03	--CTGGNC----	CACTGGCCGCCC
5UTR_PPT_ZM_c30.69	UPRMOTIFIIAT	5.9932e-03	---GGCNTT----------	CGTGGNNNNNNNNNNNNGG
5UTR_PPT_ZM_c30.69	-284MOTIFZMSBE1	8.2487e-03	------------GGCNTT------------	TCTGGGCCGATTGGCCTTTGGGCTTGCACG
5UTR_PPT_ZM_c30.70	RBCSCONSENSUS	2.8298e-03	AATCGA-	AATCCAA
5UTR_PPT_ZM_c30.70	ARR1AT	3.9950e-03	TCGATT	-NGATT
5UTR_PPT_ZM_c30.70	CIACADIANLELHC	8.4147e-03	---TCGATT-	GATNNNNTTG
5UTR_PPT_ZM_c30.71	ARELIKEGHPGDFR2	1.3012e-04	-------CCATTC----	TGCACCCCCATTCAACT
5UTR_PPT_ZM_c30.71	ELRE1PCPAL1	4.7186e-03	GAATGG-----------	GAAGGGGTTTGTTGGAG
5UTR_PPT_ZM_c30.71	BOXLCOREDCPAL	9.5809e-03	-CCATTC	ACCWWCC
5UTR_PPT_ZM_c30.72	IBOX	5.7310e-03	CTTCTC	CTTATC
5UTR_PPT_ZM_c30.72	ABRECE3ZMRAB28	6.5428e-03	GAGAAG------	GAGGAGGCGCGT
5UTR_PPT_ZM_c30.72	TRANSINITMONOCOTS	7.3527e-03	--CTTCTC	GCCTTNKY
5UTR_PPT_ZM_c30.72	ABREBZMRAB28	8.4037e-03	GAGAAG----	GAGACGTGGA
5UTR_PPT_ZM_c30.72	IBOXCORENT	9.6734e-03	-CTTCTC	YCTTATC
5UTR_TPT_ZM_c30.2	MYBCORE	3.9916e-04	CAACNGNC	YAACNG--
5UTR_TPT_ZM_c30.2	MSACRCYM	7.7131e-04	CAACNGNC-	CAACGGTCT
5UTR_TPT_ZM_c30.2	ARECOREZMGAPC4	9.8730e-04	--CAACNGNC	AGCAACGGTC
5UTR_TPT_ZM_c30.2	MYB2CONSENSUSAT	1.2884e-03	GNCNGTTG	--CMGTTR
5UTR_TPT_ZM_c30.2	CIACADIANLELHC	1.7072e-03	CAACNGNC--	CAANNNNATC
5UTR_TPT_ZM_c30.6	SORLIP1AT	1.5311e-06	GMGGMGG	GTGGC--
5UTR_TPT_ZM_c30.6	IDRSZMFER1	9.8867e-05	GMGGMGG-------	GTGGMGGSCTCGTG
5UTR_TPT_ZM_c30.6	O2F2BE2S1	1.6172e-03	--GMGGMGG-	ATGAGGTGGC
5UTR_TPT_ZM_c30.6	ABRECE3ZMRAB28	2.2965e-03	GMGGMGG-----	GAGGAGGCGCGT
5UTR_TPT_ZM_c30.6	ABRE2HVA1	6.6597e-03	CCKCCKC-----	CCGCCACGTAGG
5UTR_TPT_ZM_c30.8	E2FAT	5.7610e-03	GGAGGRAG-	GGCGGGARA
5UTR_TPT_ZM_c30.9	O2F2BE2S1	5.7644e-05	--GTGGTGG-	ATGAGGTGGC
5UTR_TPT_ZM_c30.9	SORLIP1AT	1.3493e-04	GTGGTGG-	---GTGGC
5UTR_TPT_ZM_c30.9	IDRSZMFER1	1.1055e-03	GTGGTGG-------	GTGGMGGSCTCGTG
5UTR_TPT_ZM_c30.9	PALBOXPPC	1.4809e-03	-GTGGTGG------	GKKGKTKGKKRRAR
5UTR_TPT_ZM_c30.9	RAV1AAT	1.8374e-03	GTGGTGG	-TGTTG-
5UTR_TPT_ZM_c30.13	ATRICHPSPETE	0.0000e+00	-------------AAATA-------------	GATTTTTTTTAGTAAATAATACTAGTATATT
5UTR_TPT_ZM_c30.13	COREOS	0.0000e+00	-AAATA----------------------	TAWATAAAAKTTTTATWTAYRWATTMTT
5UTR_TPT_ZM_c30.13	ELEMENT1GMLBC3	0.0000e+00	----AAATA---------------	TATAAAATAAAATATTAATATATC
5UTR_TPT_ZM_c30.13	PSREGIONZMZM13	0.0000e+00	-------------------AAATA--------	TTTGTCTGGCTGCCCGTAGAAATAGTGGCCGA
5UTR_TPT_ZM_c30.13	SE2PVGRP1	0.0000e+00	----AAATA---------------	ATACAAATACACTAGCTACNNNAA
5UTR_TPT_ZM_c30.26	SBOXATRBCS	7.0654e-04	TGGTGGTG	TGGAGGTG
5UTR_TPT_ZM_c30.26	ARELIKEGHPGDFR2	7.1911e-04	--CACCACCA-------	TGCACCCCCATTCAACT
5UTR_TPT_ZM_c30.26	POLLEN2LELAT52	2.8660e-03	--TGGTGGTG	TATGGTGGA-
5UTR_TPT_ZM_c30.26	ELRE1PCPAL1	4.8082e-03	---------TGGTGGTG	GAAGGGGTTTGTTGGAG
5UTR_TPT_ZM_c30.38	ABRECE3ZMRAB28	2.9171e-03	---GAATCGCG-	GAGGAGGCGCGT
5UTR_TPT_ZM_c30.38	CE3OSOSEM	4.4749e-03	GAATCGCG--	GACACGCGTT
5UTR_TPT_ZM_c30.38	OCTAMERMOTIFTAH3H4	4.7105e-03	CGCGATTC	CGCGGATC
5UTR_TPT_ZM_c30.38	ABRECE3HVA1	6.2544e-03	---GAATCGCG-	GAGGACACGCGT
5UTR_TPT_ZM_c30.38	ARELIKEGHPGDFR2	7.0463e-03	----GAATCGCG-----	AGTTGAATGGGGGTGCA
5UTR_TPT_ZM_c30.40	PREMOTIFNPCABE	4.1780e-03	---AGGGCCGA-	AAGTGGGCCGGT
5UTR_TPT_ZM_c30.40	HBOXCONSENSUSPVCHS	9.0460e-03	AGGGCCGA-------	AGNNNNNNNGGTAGG
5UTR_TPT_ZM_c30.40	SORLIP2AT	9.5555e-03	TCGGCCCT	--GGCCC-
5UTR_TPT_ZM_c30.42	UPRMOTIFIIAT	1.9566e-03	CGNGGGGA-----------	CGTGGNNNNNNNNNNNNGG
5UTR_TPT_ZM_c30.42	REGION1OSOSEM	6.2679e-03	CGNGGGGA--------	CGTGGCGAGGCCGCCG
5UTR_TPT_ZM_c30.42	ABRE2HVA1	7.0204e-03	TCCCCNCG----	CCGCCACGTAGG
5UTR_TPT_ZM_c30.42	VOZATVPP	8.3604e-03	------TCCCCNCG-	GCGTNNNNNNNACGC
5UTR_TPT_ZM_c30.43	SORLIP2AT	8.3186e-03	GCGGCCCN	--GGCCC-
5UTR_TPT_ZM_c30.44	CIACADIANLELHC	5.1741e-03	GATTCG----	GATNNNNTTG
5UTR_TPT_ZM_c30.44	MEJARELELOX	9.0320e-03	-----GATTCG------	CATCANATTNNTGTATC
5UTR_TPT_ZM_c30.45	GT1MOTIFPSRBCS	3.0316e-04	----TTCCNCTC	WYWTTWYCACWM
5UTR_TPT_ZM_c30.45	HBOXCONSENSUSPVCHS	8.0208e-03	------TTCCNCTC-	CCTACCNNNNNNNCT
5UTR_TPT_ZM_c30.45	HBOXPVCHS15	9.2651e-03	--------TTCCNCTC----	CCTACCNNNNNNNCTNNNNA
5UTR_TPT_ZM_c30.46	ACIIPVPAL2	7.5111e-04	----CNNCTCCC	CCACCAACCCCC
5UTR_TPT_ZM_c30.46	CAREOSREP1	1.6127e-03	CNNCTCCC	CAACTC--
5UTR_TPT_ZM_c30.46	SBOXATRBCS	3.1826e-03	GGGAGNNG	TGGAGGTG
5UTR_TPT_ZM_c30.46	ACIPVPAL2	5.8658e-03	GGGAGNNG--	GGTAGGTGGG
5UTR_TPT_ZM_c30.46	HBOXCONSENSUSPVCHS	6.8135e-03	--GGGAGNNG-----	AGNNNNNNNGGTAGG
5UTR_TPT_ZM_c30.47	ARR1AT	9.0514e-03	CGATTC	NGATT-
5UTR_TPT_ZM_c30.48	UP1ATMSD	1.8963e-03	CGATGGGC-	WWWTGGGCC
5UTR_TPT_ZM_c30.48	CAATBOX2	8.8200e-03	-GCCCATCG	GGCCAATCT
5UTR_TPT_ZM_c30.49	TELOBOXATEEF1AA1	2.1027e-04	--AGGGTT-	TTAGGGTTT
5UTR_TPT_ZM_c30.49	UP2ATMSD	3.2531e-04	-AGGGTT-	TAGGGTTT
5UTR_TPT_ZM_c30.49	SEF3MOTIFGM	2.0717e-03	AGGGTT	TGGGTT
5UTR_TPT_ZM_c30.50	PREMOTIFNPCABE	2.1159e-04	----GGGCCG--	AAGTGGGCCGGT
5UTR_TPT_ZM_c30.50	-284MOTIFZMSBE1	1.7235e-03	---GGGCCG---------------------	TCTGGGCCGATTGGCCTTTGGGCTTGCACG
5UTR_TPT_ZM_c30.50	SORLIP2AT	1.8500e-03	CGGCCC	-GGCCC
5UTR_TPT_ZM_c30.50	GRAZMRAB17	9.0038e-03	GGGCCG------	GGGCGGCCAGTG
5UTR_TPT_ZM_c30.51	CAREOSREP1	2.8678e-03	CGACTC	CAACTC
5UTR_TPT_ZM_c30.51	ABRECE3ZMRAB28	5.6970e-03	---GAGTCG---	GAGGAGGCGCGT
5UTR_TPT_ZM_c30.51	ABREBZMRAB28	7.0649e-03	GAGTCG----	GAGACGTGGA
5UTR_TPT_ZM_c30.52	MRNASTA2CRPSBD	3.4791e-03	CCACTC-	CCCCTCA
5UTR_TPT_ZM_c30.52	GT1MOTIFPSRBCS	3.6876e-03	------CCACTC	WYWTTWYCACWM
5UTR_TPT_ZM_c30.52	CAREOSREP1	4.2784e-03	CCACTC	CAACTC
5UTR_TPT_ZM_c30.52	ABREMOTIFIIIOSRAB16B	7.8464e-03	-CCACTC---	GCCACGCGGC
5UTR_TPT_ZM_c30.53	CAATBOX2	2.3659e-04	--CCAATC-	GGCCAATCT
5UTR_TPT_ZM_c30.53	-284MOTIFZMSBE1	2.0588e-03	----------------CCAATC--------	CGTGCAAGCCCAAAGGCCAATCGGCCCAGA
5UTR_TPT_ZM_c30.53	OCETYPEIIINTHISTONE	2.0588e-03	-----------------------CCAATC-	GATCCGCGNNNNNNNNNNNNNNACCAATCS
5UTR_TPT_ZM_c30.53	CCAATBOX1	2.1589e-03	CCAATC	CCAAT-
5UTR_TPT_ZM_c30.53	MYBPZM	4.3099e-03	GATTGG	GGTWGG
5UTR_TPT_ZM_c30.54	MRNASTA1CRPSBD	9.5942e-03	----CTAGGG--	AAAACCAGGGGG
5UTR_TPT_ZM_c30.55	ELRENTCHN50	6.9610e-03	GANTCG------	GACTNNNTGACC
5UTR_TPT_ZM_c30.55	GADOWNAT	7.5812e-03	GANTCG-	GACACGT
5UTR_TPT_ZM_c30.55	ACGTABREMOTIFA2OSEM	9.5425e-03	GANTCG-	GMCACGT
5UTR_TPT_ZM_c30.56	MRNASTA1CRPSBD	2.3475e-04	AAAACC------	AAAACCAGGGGG
5UTR_TPT_ZM_c30.56	PIIATGAPB	2.5930e-04	------------AAAACC--	TTGGTTTTGATCAAAACCAA
5UTR_TPT_ZM_c30.56	ELRE1PCPAL1	5.3265e-03	----GGTTTT-------	GAAGGGGTTTGTTGGAG
5UTR_TPT_ZM_c30.56	TELOBOXATEEF1AA1	6.6768e-03	---GGTTTT	TTAGGGTTT
5UTR_TPT_ZM_c30.56	UP2ATMSD	8.2447e-03	--GGTTTT	TAGGGTTT
5UTR_TPT_ZM_c30.57	ABRECE3ZMRAB28	6.7175e-03	---GAAGCG---	GAGGAGGCGCGT
5UTR_TPT_ZM_c30.58	SITEIIBOSPCNA	4.6842e-04	-TGGGAC--	GTGGGACCA
5UTR_TPT_ZM_c30.58	AUXREPSIAA4	6.8700e-04	-TGGGAC-	ATGGGACM
5UTR_TPT_ZM_c30.58	GGTCCCATGMSAUR	6.8700e-04	-TGGGAC-	ATGGGACC
5UTR_TPT_ZM_c30.58	SITEIIATCYTC	2.6198e-03	GTCCCA	RGCCCA
5UTR_TPT_ZM_c30.58	BOXCPSAS1	3.3802e-03	-TGGGAC	GTGGGAG
5UTR_TPT_ZM_c30.59	L4DCPAL1	2.6970e-04	-----GGAGAT-	TGGTTGGAGATT
5UTR_TPT_ZM_c30.60	DRE1COREZMRAB17	7.0265e-03	-CTCGGG	TCTCGGT
5UTR_TPT_ZM_c30.61	GCAACREPEATZMZEIN	3.3765e-04	GTTGCG----	GTTGCGTTGC
5UTR_TPT_ZM_c30.61	27BPDRCONSENSUSPS25S	3.6613e-03	-----CGCAAC----------------	TKCAACGCAACGAATACAAGWGGCGGA
5UTR_TPT_ZM_c30.61	ACGTSEED3	6.7812e-03	CGCAAC----	CGCCACGTAC
5UTR_TPT_ZM_c30.61	ABRE2HVA1	8.9830e-03	-CGCAAC-----	CCGCCACGTAGG
5UTR_TPT_ZM_c30.61	ABREBNNAPA	8.9830e-03	------GTTGCG	GGACACGTGGCG
5UTR_TPT_ZM_c30.62	GAREHVAMY1	5.8977e-04	-GCCGGA--------------	GGCCGGAGTTTGTTATCGGCC
5UTR_TPT_ZM_c30.63	REGION1OSOSEM	7.2401e-03	----GCGAGT------	CGTGGCGAGGCCGCCG
5UTR_TPT_ZM_c30.65	VSF1PVGRP18	7.4564e-03	---CGGAAC	CAACGGAGC
5UTR_TPT_ZM_c30.66	ABREMOTIFIIIOSRAB16B	2.4727e-04	-CCACGC---	GCCACGCGGC
5UTR_TPT_ZM_c30.66	ABADESI2	5.2785e-04	-CCACGC----	GCCACGCGTCC
5UTR_TPT_ZM_c30.66	ARE1	9.9256e-03	GCGTGG-----	GCNNNGTCACY
5UTR_TPT_ZM_c30.67	GCAACREPEATZMZEIN	8.0371e-03	GTTCCG----	GTTGCGTTGC
5UTR_TPT_ZM_c30.67	VSF1PVGRP18	8.2604e-03	---CGGAAC	CAACGGAGC
5UTR_TPT_ZM_c30.68	PREMOTIFNPCABE	5.4052e-03	----GGTCCG--	AAGTGGGCCGGT
5UTR_TPT_ZM_c30.68	WBOXNTCHN48	8.6489e-03	GGTCCG	RGTCAG
5UTR_TPT_ZM_c30.71	ABADESI2	4.8462e-04	----CGCGTC-	GCCACGCGTCC
5UTR_TPT_ZM_c30.71	ABREMOTIFIIIOSRAB16B	6.6064e-03	GACGCG----	GCCGCGTGGC
5UTR_TPT_ZM_c30.71	ABRECE3ZMRAB28	6.6651e-03	---GACGCG---	GAGGAGGCGCGT
5UTR_TPT_ZM_c30.71	ABRERATCAL	6.7099e-03	-CGCGTC	NCRCGTK
5UTR_TPT_ZM_c30.72	SURECOREATSULTR11	4.2632e-03	GNCTCG	GTCTC-
5UTR_TPT_ZM_c30.72	IDRSZMFER1	5.1275e-03	--CGAGNC------	CACGAGSCCKCCAC
5UTR_TPT_ZM_c30.73	HEXAMERATH4	4.0979e-03	CGAGGG	CGACGG
5UTR_TPT_ZM_c30.73	MRNASTA2CRPSBD	5.1540e-03	-CCCTCG	CCCCTCA
5UTR_TPT_ZM_c30.74	SV40COREENHAN	1.6412e-03	--GGAKAG	GTGGWWNG
5UTR_TPT_ZM_c30.74	MYBST1	4.3441e-03	CTMTCC	-TATCC
5UTR_TPT_ZM_c30.74	BOXLCOREDCPAL	5.2095e-03	GGAKAG-	GGWWGGT
5UTR_TPT_ZM_c30.74	MYBATRD22	8.0812e-03	-GGAKAG	TGGTTAG
5UTR_TPT_ZM_c30.74	SREATMSD	9.8448e-03	CTMTCC	TTATCC
5UTR_TPT_ZM_c30.75	TATCCACHVAL21	7.9077e-03	GGGGAT-	GTGGATA
5UTR_TPT_ZM_c30.76	MYBATRD22	2.2361e-04	-GGTTAG	TGGTTAG
5UTR_TPT_ZM_c30.76	LREBOXIPCCHS1	3.6547e-04	-GGTTAG---	AGGTTAGGTT
5UTR_TPT_ZM_c30.76	MREATCHS	4.5180e-04	-----GGTTAG-	TGGTAGGTTAGA
5UTR_TPT_ZM_c30.76	SV40COREENHAN	1.6533e-03	CTAACC--	CNWWCCAC
5UTR_TPT_ZM_c30.76	MYBPZM	1.9946e-03	GGTTAG	GGTWGG
5UTR_TPT_ZM_c30.77	ABRECE3ZMRAB28	2.3917e-03	GAGKAG------	GAGGAGGCGCGT
5UTR_TPT_ZM_c30.77	CAREOSREP1	3.1911e-03	GAGKAG	GAGTTG
5UTR_TPT_ZM_c30.77	ALF2NTPARB	5.6590e-03	-----------CTMCTC-	ACCTCACAAGTCTCCTCA
5UTR_TPT_ZM_c30.78	BOXLCOREDCPAL	2.9288e-04	GGATGG-	GGWWGGT
5UTR_TPT_ZM_c30.78	BOXICHS	1.1838e-03	--------GGATGG--	GKTAGGTTKGAKGGAC
5UTR_TPT_ZM_c30.78	PALBOXAPC	1.6142e-03	GGATGG	GGACGG
5UTR_TPT_ZM_c30.78	PE3ASPHYA3	2.6061e-03	--------GGATGG-----------------	ACCGGCGCGGATGGGAGAGCCATGGGAGCTG

## Sheet: ZM.3UTR
motif_1_id	motif_2_id	p_value	motif_1_cons	motif_2_cons
3UTR_AlaAT_ZM_c30.6	ANAERO1CONSENSUS	2.6907e-05	TTTTKTTT	-TTTGTTT
3UTR_AlaAT_ZM_c30.6	ATRICHPSPETE	6.9195e-05	--TTTTKTTT---------------------	GATTTTTTTTAGTAAATAATACTAGTATATT
3UTR_AlaAT_ZM_c30.6	-314MOTIFZMSBE1	7.3888e-04	-------TTTTKTTT-----	TGCCTTTTTTTATTTTATGT
3UTR_AlaAT_ZM_c30.6	3AF1BOXPSRBCS3	7.3888e-04	-----TTTTKTTT--------	AATGTTTTTATTTATCTATTT
3UTR_AlaAT_ZM_c30.6	AT1BOX	1.3738e-03	AAAMAAAA----	AATAAAAATATT
3UTR_AlaAT_ZM_c30.7	ATRICHPSPETE	1.4382e-05	--TTTTTTTT---------------------	GATTTTTTTTAGTAAATAATACTAGTATATT
3UTR_AlaAT_ZM_c30.7	ANAERO1CONSENSUS	8.7110e-05	TTTTTTTT	TTTGTTT-
3UTR_AlaAT_ZM_c30.7	-314MOTIFZMSBE1	3.5066e-04	--------TTTTTTTT----	TGCCTTTTTTTATTTTATGT
3UTR_AlaAT_ZM_c30.7	AT1BOX	5.3586e-04	AAAAAAAA----	AATAAAAATATT
3UTR_AlaAT_ZM_c30.7	ELEMENT1GMLBC3	1.4237e-03	---AAAAAAAA-------------	TATAAAATAAAATATTAATATATC
3UTR_AlaAT_ZM_c30.8	D2GMAUX28	1.3046e-04	ATRTATAT----	ATTTATATAAAT
3UTR_AlaAT_ZM_c30.8	SEF1MOTIF	3.5846e-04	-ATRTATAT	WWTAAATAT
3UTR_AlaAT_ZM_c30.8	TATABOX2	5.1507e-04	ATRTATAT	ATTTATA-
3UTR_AlaAT_ZM_c30.8	SORLREP3AT	5.2046e-04	-ATRTATAT	TGTATATAT
3UTR_AlaAT_ZM_c30.8	AMYBOX2	1.5473e-03	ATRTATAT	ATGGATA-
3UTR_AlaAT_ZM_c30.9	BOXC'PSAS1	0.0000e+00	--------TGTAM-----	AAGAAGTGTGTACCGGGA
3UTR_AlaAT_ZM_c30.9	CARG1ATAP3	0.0000e+00	-----------TGTAM--	TTTTCCATTTATGTAAAC
3UTR_AlaAT_ZM_c30.9	MEJARELELOX	0.0000e+00	-----------TGTAM-	CATCANATTNNTGTATC
3UTR_AlaAT_ZM_c30.9	ABAREG2	1.2219e-12	-----KTACA-	GCTTCGTACAT
3UTR_AlaAT_ZM_c30.9	GLUTEBOX2OSGT2	1.2219e-12	--KTACA----	TGGTACACGGA
3UTR_AlaAT_ZM_c30.10	AS1LIKECSHPRA	4.7193e-03	-----TTCNTC----	GCATTTTCGTCATTT
3UTR_AlaAT_ZM_c30.10	TL1ATSAR	5.6241e-03	TTCNTC-----	TTCTTCTTCAG
3UTR_AlaAT_ZM_c30.13	S2FSORPL21	1.7936e-07	--TGTTTST	AATGTATGG
3UTR_AlaAT_ZM_c30.13	ANAERO4CONSENSUS	8.4640e-07	---ASAAACA	TTGCNAAAC-
3UTR_AlaAT_ZM_c30.13	PALBOXPPC	2.2843e-06	--TGTTTST-----	GKKGKTKGKKRRAR
3UTR_AlaAT_ZM_c30.13	POLLEN1LELAT52	3.0465e-06	TGTTTST	--TTTCT
3UTR_AlaAT_ZM_c30.13	SORLREP3AT	7.3348e-06	--ASAAACA	ATATATACA
3UTR_AlaAT_ZM_c30.18	POLLEN1LELAT52	5.1970e-04	GGTTTCTG	--TTTCT-
3UTR_AlaAT_ZM_c30.18	MARCEN3	4.3197e-03	----------CAGAAACC-------	WWWNNNNTTTCGGAAANCAWAAACA
3UTR_AlaAT_ZM_c30.18	LTRE1HVBLT49	9.9997e-03	GGTTTCTG	--TTTCGG
3UTR_AlaAT_ZM_c30.19	CEREGLUBOX3PSLEGA	6.1048e-04	-CTNCTCC-	ACTTTTACA
3UTR_AlaAT_ZM_c30.19	RGATAOS	6.2286e-04	---CTNCTCC	TATCTTCTG-
3UTR_AlaAT_ZM_c30.19	ABRECE3ZMRAB28	9.8009e-04	--GGAGNAG---	GAGGAGGCGCGT
3UTR_AlaAT_ZM_c30.19	PALBOXPPC	1.2112e-03	-------GGAGNAG	GKKGKTKGKKRRAR
3UTR_AlaAT_ZM_c30.19	SORLREP4AT	1.3729e-03	--GGAGNAG	AATTAGGAG
3UTR_AlaAT_ZM_c30.21	SORLREP3AT	6.6613e-16	AYAWATA--	ATATATACA
3UTR_AlaAT_ZM_c30.21	SEF1MOTIF	2.8866e-15	-AYAWATA-	WWTAAATAT
3UTR_AlaAT_ZM_c30.21	ELEMENT2GMLBC3	2.1207e-10	--AYAWATA-------	AAATAAATAATTTAAG
3UTR_AlaAT_ZM_c30.21	HDZIP2ATATHB2	3.9472e-07	TATWTRT--	TAATKATTA
3UTR_AlaAT_ZM_c30.21	SE2PVGRP1	4.1418e-06	--AYAWATA---------------	ATACAAATACACTAGCTACNNNAA
3UTR_AlaAT_ZM_c30.27	RYREPEATGMGY2	4.7841e-03	AAATANATGA	--ATGCATG-
3UTR_AlaAT_ZM_c30.27	RYREPEATLEGUMINBOX	6.4977e-03	AAATANATGA	--RTGCATG-
3UTR_AlaAT_ZM_c30.27	DPBFCOREDCDC3	8.1891e-03	TCATNTATTT	-CNNGTGT--
3UTR_AlaAT_ZM_c30.27	ANAERO1CONSENSUS	8.3832e-03	TCATNTATTT	---TTTGTTT
3UTR_AlaAT_ZM_c30.28	SEF4MOTIFGM7S	2.1561e-03	TACAAANAAN	YAAAAAY---
3UTR_AlaAT_ZM_c30.28	TATABOX2	2.8027e-03	NTTNTTTGTA	---ATTTATA
3UTR_AlaAT_ZM_c30.28	TATABOX5	3.0869e-03	TACAAANAAN	---AAATAA-
3UTR_AlaAT_ZM_c30.28	NAPINMOTIFBN	4.2162e-03	NTTNTTTGTA	---ATGTGTA
3UTR_AlaAT_ZM_c30.28	XYLAT	5.2018e-03	TACAAANAAN	-ACAAAGAA-
3UTR_AlaAT_ZM_c30.29	SE2PVGRP1	8.0170e-05	--ACAAATAC--------------	ATACAAATACACTAGCTACNNNAA
3UTR_AlaAT_ZM_c30.29	2SSEEDPROTBANAPA	6.3180e-04	GTATTTGT	GTGTTTG-
3UTR_AlaAT_ZM_c30.29	SEF4MOTIFGM7S	8.2545e-04	ACAAATAC	-YAAAAAY
3UTR_AlaAT_ZM_c30.29	CANBNNAPA	2.1348e-03	GTATTTGT	GTGTTNG-
3UTR_AlaAT_ZM_c30.29	XYLAT	2.2921e-03	ACAAATAC	ACAAAGAA
3UTR_AlaAT_ZM_c30.30	XYLAT	1.3888e-04	TTCTGTGT	TTCTTTGT
3UTR_AlaAT_ZM_c30.30	GLUTEBP1OS	4.9823e-04	-TTCTGTGT-----	GTTGTGTGTTGCTT
3UTR_AlaAT_ZM_c30.30	GLUTEBOX2OSGT3	4.0450e-03	-TTCTGTGT------	CTTTTGTGTACCTTA
3UTR_AlaAT_ZM_c30.30	ANAERO1CONSENSUS	4.2339e-03	TTCTGTGT	-TTTGTTT
3UTR_AlaAT_ZM_c30.30	ANAERO5CONSENSUS	4.8438e-03	-ACACAGAA	AACAGGGAA
3UTR_AlaAT_ZM_c30.31	NAPINMOTIFBN	4.1077e-03	-TGTGTATN	ATGTGTA--
3UTR_AlaAT_ZM_c30.31	ANAERO1CONSENSUS	5.3027e-03	TGTGTATN	TTTGTTT-
3UTR_AlaAT_ZM_c30.31	SORLREP3AT	9.2546e-03	-NATACACA	ATATATACA
3UTR_AlaAT_ZM_c30.32	SURE1STPAT21	1.2179e-03	-ACANATAA	AATAGAAAA
3UTR_AlaAT_ZM_c30.32	XYLAT	1.2620e-03	TTATNTGT	TTCTTTGT
3UTR_AlaAT_ZM_c30.32	3AF1BOXPSRBCS3	2.7841e-03	-----------TTATNTGT--	AATGTTTTTATTTATCTATTT
3UTR_AlaAT_ZM_c30.32	BOXINTPATPB	2.7841e-03	--TTATNTGT-----------	TATTATCTATTCTATGGAATT
3UTR_AlaAT_ZM_c30.32	IBOXCORE	2.8987e-03	ACANATAA	---GATAA
3UTR_AlaAT_ZM_c30.33	SEF4MOTIFGM7S	6.7931e-04	CAAATATG	YAAAAAY-
3UTR_AlaAT_ZM_c30.33	CARGNCAT	8.7645e-04	---CATATTTG-	CCWWWWWWWWGG
3UTR_AlaAT_ZM_c30.33	EVENINGAT	9.0436e-04	-CATATTTG	AGATATTTT
3UTR_AlaAT_ZM_c30.33	ROOTMOTIFTAPOX1	1.3037e-03	CATATTTG	-ATATT--
3UTR_AlaAT_ZM_c30.33	AGL2ATCONSENSUS	2.1482e-03	-----CATATTTG-----	NTWWCYAWWWWTGGNWNN
3UTR_AlaAT_ZM_c30.34	ELRENTCHN50	2.5750e-03	CANTGTAT----	GACTNNNTGACC
3UTR_AlaAT_ZM_c30.34	TRANSTART	2.6628e-03	---CANTGTAT-	AGCCATTGTTTA
3UTR_AlaAT_ZM_c30.34	MEJARELELOX	3.0523e-03	-ATACANTG--------	GATACANNAATNTGATG
3UTR_AlaAT_ZM_c30.34	CARGNCAT	3.1591e-03	---ATACANTG-	CCWWWWWWWWGG
3UTR_AlaAT_ZM_c30.34	HBOXPVCHS15	3.4531e-03	-ATACANTG-----------	TNNNNAGNNNNNNNGGTAGG
3UTR_AlaAT_ZM_c30.35	ELRENTCHN50	1.8844e-03	-ATCATANA---	GGTCANNNAGTC
3UTR_AlaAT_ZM_c30.35	MARCEN3	3.6618e-03	--TNTATGAT---------------	TGTTTWTGNTTTCCGAAANNNNWWW
3UTR_AlaAT_ZM_c30.35	CARGNCAT	4.8515e-03	--TNTATGAT--	CCWWWWWWWWGG
3UTR_AlaAT_ZM_c30.35	SORLIP4AT	5.3091e-03	--ATCATANA	CCATCATAC-
3UTR_AlaAT_ZM_c30.36	XYLAT	1.2306e-04	TTNTTTGT	TTCTTTGT
3UTR_AlaAT_ZM_c30.36	TATABOX5	4.9052e-04	ACAAANAA	--AAATAA
3UTR_AlaAT_ZM_c30.36	CARGNCAT	1.1277e-03	--TTNTTTGT--	CCWWWWWWWWGG
3UTR_AlaAT_ZM_c30.36	3AF1BOXPSRBCS3	1.2637e-03	-------TTNTTTGT------	AATGTTTTTATTTATCTATTT
3UTR_AlaAT_ZM_c30.36	SEF4MOTIFGM7S	2.5248e-03	TTNTTTGT	RTTTTTR-
3UTR_AlaAT_ZM_c30.37	EVENINGAT	1.4685e-03	CAAATAGC-	AAAATATCT
3UTR_AlaAT_ZM_c30.37	ELRENTCHN50	1.4846e-03	---CAAATAGC-	GGTCANNNAGTC
3UTR_AlaAT_ZM_c30.37	CARGNCAT	2.3548e-03	---GCTATTTG-	CCWWWWWWWWGG
3UTR_AlaAT_ZM_c30.37	PROXBBNNAPA	2.5062e-03	GCTATTTG	GGTGTTTG
3UTR_AlaAT_ZM_c30.37	SEF4MOTIFGM7S	2.9731e-03	CAAATAGC	YAAAAAY-
3UTR_AlaAT_ZM_c30.38	CARGNCAT	2.0596e-03	--TTNTGTNT--	CCWWWWWWWWGG
3UTR_AlaAT_ZM_c30.38	ANAERO1CONSENSUS	2.2990e-03	ANACANAA	AAACAAA-
3UTR_AlaAT_ZM_c30.38	GLUTEBP2OS	2.8085e-03	---------ANACANAA--	ATGCTCAATAGATATAAGT
3UTR_AlaAT_ZM_c30.38	MARARS	4.3842e-03	-ANACANAA--	WAAAYATAAAW
3UTR_AlaAT_ZM_c30.38	MEJARELELOX	4.9225e-03	--------TTNTGTNT-	CATCANATTNNTGTATC
3UTR_AlaAT_ZM_c30.39	BOX3PVCHS15	3.0857e-05	--TTGGTTNC----	TATTGGTTACTAAA
3UTR_AlaAT_ZM_c30.39	REALPHALGLHCB21	4.0529e-04	TTGGTTNC	TTGGTT--
3UTR_AlaAT_ZM_c30.39	MYBGAHV	4.3736e-04	TTGGTTNC	TTTGTTA-
3UTR_AlaAT_ZM_c30.39	MYB1AT	5.2173e-04	TTGGTTNC	-TGGTTW-
3UTR_AlaAT_ZM_c30.39	OCETYPEIIINTHISTONE	5.6883e-04	---TTGGTTNC-------------------	SGATTGGTNNNNNNNNNNNNNNCGCGGATC
3UTR_AlaAT_ZM_c30.40	S2FSORPL21	4.8951e-05	-CATACA--	CCATACATT
3UTR_AlaAT_ZM_c30.40	2SSEEDPROTBANAPA	2.3063e-03	CATACA-	CAAACAC
3UTR_AlaAT_ZM_c30.40	RYREPEATBNNAPA	2.7291e-03	CATACA	CATGCA
3UTR_AlaAT_ZM_c30.40	ELRENTCHN50	3.4038e-03	---CATACA---	GGTCANNNAGTC
3UTR_AlaAT_ZM_c30.40	RYREPEATGMGY2	4.7106e-03	CATACA-	CATGCAT
3UTR_AlaAT_ZM_c30.41	SE2PVGRP1	6.8326e-04	---CAAATA---------------	ATACAAATACACTAGCTACNNNAA
3UTR_AlaAT_ZM_c30.41	D3GMAUX28	2.1559e-03	-----CAAATA	TTAAGCAAATA
3UTR_AlaAT_ZM_c30.41	2SSEEDPROTBANAPA	2.4934e-03	CAAATA-	CAAACAC
3UTR_AlaAT_ZM_c30.41	TATABOXOSPAL	3.1750e-03	-CAAATA	TTAAATA
3UTR_AlaAT_ZM_c30.41	EVENINGAT	4.0862e-03	---TATTTG	AGATATTTT
3UTR_AlaAT_ZM_c30.42	EECCRCAH1	7.5490e-04	-AATTGC	GANTTNC
3UTR_AlaAT_ZM_c30.42	GT2OSPHYA	4.9981e-03	AATTGC---	AATTACCGC
3UTR_AlaAT_ZM_c30.43	MARCEN3	1.4973e-03	------------------ATAAAC-	WWWNNNNTTTCGGAAANCAWAAACA
3UTR_AlaAT_ZM_c30.43	MARABOX1	2.2620e-03	---GTTTAT-	TTTRTTTATT
3UTR_AlaAT_ZM_c30.43	AACACOREOSGLUB1	2.5333e-03	-ATAAAC	AACAAAC
3UTR_AlaAT_ZM_c30.43	TATABOX2	2.7391e-03	GTTTAT-	ATTTATA
3UTR_AlaAT_ZM_c30.43	SEF4MOTIFGM7S	3.7704e-03	-ATAAAC	YAAAAAY
3UTR_AlaAT_ZM_c30.44	OBF5ATGST6	5.6838e-04	----TATGTC----------------	ATCTTATGTCATTGATGACGACCTCC
3UTR_AlaAT_ZM_c30.45	AACACOREOSGLUB1	2.3710e-03	GCTTGT-	GTTTGTT
3UTR_AlaAT_ZM_c30.45	GLUTAACAOS	6.9408e-03	-----GCTTGT-	ATAGAGTTTGTT
3UTR_AlaAT_ZM_c30.46	DE1PSPRA2	1.9280e-04	------TACAGT	GGATTTTACAGT
3UTR_AlaAT_ZM_c30.46	TACBBFNTEAS4	4.0908e-04	----TACAGT----	ACTCTACAGTACTC
3UTR_AlaAT_ZM_c30.46	MEJARELELOX	2.7342e-03	--TACAGT---------	GATACANNAATNTGATG
3UTR_AlaAT_ZM_c30.46	S2FSORPL21	3.1855e-03	ACTGTA---	AATGTATGG
3UTR_AlaAT_ZM_c30.46	NTBBF1ARROLB	3.5780e-03	TACAGT	TAAAGT
3UTR_AlaAT_ZM_c30.47	POLLEN1LELAT52	2.1256e-04	GTTTCT	-TTTCT
3UTR_AlaAT_ZM_c30.47	AACACOREOSGLUB1	2.6314e-03	GTTTCT-	GTTTGTT
3UTR_AlaAT_ZM_c30.47	SURE1STPAT21	2.7769e-03	GTTTCT---	TTTTCTATT
3UTR_AlaAT_ZM_c30.47	SEF4MOTIFGM7S	3.8202e-03	GTTTCT-	RTTTTTR
3UTR_AlaAT_ZM_c30.47	TDBA12NTCHN50	6.8333e-03	---AGAAAC---	GTCAGAAAGTCA
3UTR_AlaAT_ZM_c30.48	ESPASGL01	3.3341e-04	ACATGA--------	ACATGATGACATGT
3UTR_AlaAT_ZM_c30.48	MEJARELELOX	4.8661e-03	--------TCATGT---	CATCANATTNNTGTATC
3UTR_AlaAT_ZM_c30.48	MYCATERD1	7.8397e-03	-ACATGA	CACATG-
3UTR_AlaAT_ZM_c30.48	MYCATRD22	7.8397e-03	TCATGT-	-CATGTG
3UTR_AlaAT_ZM_c30.48	ELRENTCHN50	9.4219e-03	----ACATGA--	GACTNNNTGACC
3UTR_AlaAT_ZM_c30.49	GARE4HVEPB1	1.7928e-04	------TTCTGT---	CCAGCATTCTGTTAC
3UTR_AlaAT_ZM_c30.49	BOXIINTPATPB	1.8894e-03	TTCTGT	TTCTAT
3UTR_AlaAT_ZM_c30.49	GARE2	2.1502e-03	-----TTCTGT---	CCRGANTYTGTTAY
3UTR_AlaAT_ZM_c30.49	HSRENTHSR203J	4.8109e-03	-ACAGAA-----	TACAAAATTTTG
3UTR_AlaAT_ZM_c30.49	MEJARELELOX	5.5721e-03	--------TTCTGT---	CATCANATTNNTGTATC
3UTR_AlaAT_ZM_c30.50	LTRE1HVBLT49	2.7346e-03	TTACGG	TTTCGG
3UTR_AlaAT_ZM_c30.50	TELOBOXATEEF1AA1	5.3310e-03	TTACGG---	TTAGGGTTT
3UTR_AlaAT_ZM_c30.50	GT2OSPHYA	6.5227e-03	-CCGTAA--	GCGGTAATT
3UTR_AlaAT_ZM_c30.50	SE2PVGRP1	6.6569e-03	TTACGG------------------	TTNNNGTAGCTAGTGTATTTGTAT
3UTR_AlaAT_ZM_c30.50	DE1PSPRA2	9.2417e-03	-CCGTAA-----	ACTGTAAAATCC
3UTR_AlaAT_ZM_c30.51	SE2PVGRP1	9.3841e-04	-------TACACT-----------	ATACAAATACACTAGCTACNNNAA
3UTR_AlaAT_ZM_c30.51	NAPINMOTIFBN	2.1446e-03	-AGTGTA	ATGTGTA
3UTR_AlaAT_ZM_c30.51	OBP1ATGST6	2.5391e-03	-----AGTGTA	CCAAAAGTGTA
3UTR_AlaAT_ZM_c30.51	MEJARELELOX	3.0123e-03	---------AGTGTA--	CATCANATTNNTGTATC
3UTR_AlaAT_ZM_c30.51	S2FSORPL21	3.1190e-03	AGTGTA---	AATGTATGG
3UTR_AlaAT_ZM_c30.52	20NTNTNOS	2.2626e-04	-------TGTGCT-------	TGACGTATGTGCTTAGCTCA
3UTR_AlaAT_ZM_c30.52	ASF1ATNOS	2.2626e-04	--------TGTGCT-------	CTGACGTATGTGCTTAGCTCA
3UTR_AlaAT_ZM_c30.52	RSEPVGRP18	7.5573e-04	-AGCACA-------------------	AAGCACATGGATATGAAAGTTGGATG
3UTR_AlaAT_ZM_c30.52	5256BOXLELAT5256	8.6485e-03	------AGCACA	TATATAACCACA
3UTR_AlaAT_ZM_c30.53	T/GBOXATPIN2	2.0776e-03	CAGGTT	CACGTT
3UTR_AlaAT_ZM_c30.53	BP5OSWX	3.7009e-03	CAGGTT-	CACGTTG
3UTR_AlaAT_ZM_c30.53	QARBNEXTA	3.7009e-03	-CAGGTT	ACACGTT
3UTR_AlaAT_ZM_c30.53	RAV1BAT	5.0214e-03	CAGGTT	CAGGTG
3UTR_AlaAT_ZM_c30.53	ACIIIPVPAL2	6.1013e-03	-AACCTG--	GAACCTAAC
3UTR_AlaAT_ZM_c30.54	-300CORE	2.1919e-03	-GTTACA	CTTTACA
3UTR_AlaAT_ZM_c30.54	CEREGLUBOX3PSLEGA	3.4679e-03	---GTTACA	ACTTTTACA
3UTR_AlaAT_ZM_c30.54	TGTCACACMCUCUMISIN	4.6328e-03	TGTAAC-	TGTGACA
3UTR_AlaAT_ZM_c30.54	SEBFCONSSTPR10A	5.7362e-03	GTTACA-	GWGACAR
3UTR_AlaAT_ZM_c30.54	DE1PSPRA2	6.4299e-03	--TGTAAC----	ACTGTAAAATCC
3UTR_AlaAT_ZM_c30.55	ACIIIPVPAL2	5.7480e-05	-AACCTA--	GAACCTAAC
3UTR_AlaAT_ZM_c30.55	BOXICHS	9.0741e-05	--------AACCTA--	GTCCMTCMAACCTAMC
3UTR_AlaAT_ZM_c30.55	MREATCHS	1.6388e-04	---AACCTA---	TCTAACCTACCA
3UTR_AlaAT_ZM_c30.55	MYB26PS	2.4304e-04	AACCTA--	AACCTAAC
3UTR_AlaAT_ZM_c30.55	REALPHALGLHCB21	9.0670e-04	TAGGTT	TTGGTT
3UTR_AlaAT_ZM_c30.56	GARE2	1.1820e-03	-----ATCTGT---	CCRGANTYTGTTAY
3UTR_AlaAT_ZM_c30.56	NAPINMOTIFBN	1.9212e-03	ATCTGT-	ATGTGTA
3UTR_AlaAT_ZM_c30.56	NODCON1GM	2.5010e-03	ATCTGT	ATCTTT
3UTR_AlaAT_ZM_c30.56	OSE1ROOTNODULE	2.5010e-03	ATCTGT	ATCTTT
3UTR_AlaAT_ZM_c30.57	-10PEHVPSBD	2.8428e-03	TATGCT	TATTCT
3UTR_AlaAT_ZM_c30.57	MARCEN3	3.1638e-03	---------------AGCATA----	WWWNNNNTTTCGGAAANCAWAAACA
3UTR_AlaAT_ZM_c30.57	SORLIP4AT	4.1002e-03	--AGCATA-	CCATCATAC
3UTR_AlaAT_ZM_c30.57	POLLEN2LELAT52	4.6757e-03	TATGCT---	TATGGTGGA
3UTR_AlaAT_ZM_c30.58	MYBCORE	1.1962e-04	TAACCN	YAACNG
3UTR_AlaAT_ZM_c30.58	MYB2CONSENSUSAT	8.0648e-04	NGGTTA	CMGTTR
3UTR_AlaAT_ZM_c30.58	MYB1AT	1.0546e-03	NGGTTA	TGGTTW
3UTR_AlaAT_ZM_c30.58	AMYBOX1	1.3365e-03	-NGGTTA	TYTGTTA
3UTR_AlaAT_ZM_c30.58	MYBATRD22	1.4710e-03	NGGTTA-	TGGTTAG
3UTR_AlaAT_ZM_c30.59	P1BS	2.3873e-03	-TATATG-	GNATATNC
3UTR_AlaAT_ZM_c30.59	TATABOX4	2.5369e-03	-TATATG	TTATATA
3UTR_AlaAT_ZM_c30.59	S2FSORPL21	3.6762e-03	--TATATG-	AATGTATGG
3UTR_AlaAT_ZM_c30.59	CATATGGMSAUR	3.6885e-03	CATATA	CATATG
3UTR_AlaAT_ZM_c30.59	SORLREP3AT	4.0665e-03	-TATATG--	ATATATACA
3UTR_AlaAT_ZM_c30.60	SORLIP4AT	5.3191e-05	--ATCATA-	CCATCATAC
3UTR_AlaAT_ZM_c30.60	IBOXLSCMCUCUMISIN	7.2613e-04	----ATCATA---	TTTTATCATATCT
3UTR_AlaAT_ZM_c30.60	MEJARELELOX	2.0453e-03	-ATCATA----------	CATCANATTNNTGTATC
3UTR_AlaAT_ZM_c30.60	MARCEN3	3.2076e-03	---------------ATCATA----	WWWNNNNTTTCGGAAANCAWAAACA
3UTR_AlaAT_ZM_c30.60	POLLEN2LELAT52	4.3189e-03	---ATCATA	TCCACCATA
3UTR_AlaAT_ZM_c30.61	SORLREP4AT	1.6240e-04	-ATTAGG--	AATTAGGAG
3UTR_AlaAT_ZM_c30.61	IBOXCORENT	3.5963e-03	CCTAAT-	YCTTATC
3UTR_AlaAT_ZM_c30.61	CARGNCAT	4.7311e-03	------ATTAGG	CCWWWWWWWWGG
3UTR_AlaAT_ZM_c30.61	SURE2STPAT21	6.0912e-03	ATTAGG---	ATTAGTATT
3UTR_AlaAT_ZM_c30.62	RNFG2OS	1.6999e-03	--ARTGTG-------	CCAGTGTGCCCCTGG
3UTR_AlaAT_ZM_c30.62	BOXC'PSAS1	4.1236e-03	----ARTGTG--------	AAGAAGTGTGTACCGGGA
3UTR_AlaAT_ZM_c30.62	SE1PVGRP18	5.1726e-03	---------ARTGTG---------	ATGCCCCACAGTGTGGCCCATTAT
3UTR_AlaAT_ZM_c30.62	GARE2	8.3527e-03	----ARTGTG----	CCRGANTYTGTTAY
3UTR_AlaAT_ZM_c30.62	SORLIP5AT	8.6655e-03	-ARTGTG	GAGTGAG
3UTR_AlaAT_ZM_c30.63	SORLREP2AT	3.5024e-03	--GTCTTA-	ACGTTTTAT
3UTR_AlaAT_ZM_c30.63	CANBNNAPA	3.8638e-03	GTCTTA-	GTGTTNG
3UTR_AlaAT_ZM_c30.64	ELRE2PCPAL1	4.1571e-04	-------TGAGAA-	TGGTAGGTGAGAAT
3UTR_AlaAT_ZM_c30.64	GT1MOTIFPSRBCS	5.4205e-03	---TGAGAA---	KWGTGRWAAWRW
3UTR_AlaAT_ZM_c30.64	RBCSBOX3PS	6.7621e-03	--TGAGAA----	AGTGAAAATGAT
3UTR_AlaAT_ZM_c30.64	TDBA12NTCHN50	7.8108e-03	-TGAGAA-----	GTCAGAAAGTCA
3UTR_AlaAT_ZM_c30.64	SEBFCONSSTPR10A	7.9501e-03	-TGAGAA	GWGACAR
3UTR_AlaAT_ZM_c30.65	OCSENHANMOTIFAT	3.9385e-04	--------GCTTAC--	ACGTAAGCGCTTACGT
3UTR_AlaAT_ZM_c30.65	OCSELEMENTAT	1.8208e-03	----------GCTTAC----	KKRCGTMAKYSCTTRCGTCA
3UTR_AlaAT_ZM_c30.65	EECCRCAH1	8.2841e-03	GTAAGC-	GNAANTC
3UTR_AlaAT_ZM_c30.66	ARR1AT	1.0174e-03	CAGATT	-NGATT
3UTR_AlaAT_ZM_c30.66	MEJARELELOX	2.0331e-03	---CAGATT--------	CATCANATTNNTGTATC
3UTR_AlaAT_ZM_c30.66	GARE2	4.8000e-03	----CAGATT----	RTAACARANTCYGG
3UTR_AlaAT_ZM_c30.66	ROOTMOTIFTAPOX1	9.0108e-03	AATCTG	AATAT-
3UTR_AlaAT_ZM_c30.67	-300CORE	2.4064e-03	-TGTACA	CTTTACA
3UTR_AlaAT_ZM_c30.67	TOPOISOM	3.0555e-03	--------TGTACA-	CNNATNAATRTWNAC
3UTR_AlaAT_ZM_c30.67	SORLREP3AT	3.0603e-03	TGTACA---	TGTATATAT
3UTR_AlaAT_ZM_c30.67	CEREGLUBOX3PSLEGA	3.8394e-03	---TGTACA	ACTTTTACA
3UTR_AlaAT_ZM_c30.67	DE1PSPRA2	7.0418e-03	----TGTACA--	GGATTTTACAGT
3UTR_AlaAT_ZM_c30.68	DRE1COREZMRAB17	1.6420e-04	-CTYGGT	TCTCGGT
3UTR_AlaAT_ZM_c30.68	ELRENTCHN50	1.1413e-03	--CTYGGT----	GACTNNNTGACC
3UTR_AlaAT_ZM_c30.68	DRE2COREZMRAB17	3.0761e-03	CTYGGT	GTCGGT
3UTR_AlaAT_ZM_c30.68	LTREATLTI78	5.2367e-03	-CTYGGT	TGTCGGT
3UTR_AlaAT_ZM_c30.68	VSF1PVGRP18	6.5181e-03	--ACCRAG-	CAACGGAGC
3UTR_AlaAT_ZM_c30.69	RNFG2OS	2.8440e-03	-------GCCYCT--	CCAGTGTGCCCCTGG
3UTR_AlaAT_ZM_c30.69	TEFBOXATEEF1AA1	2.8790e-03	----------GCCYCT	TTACCATTATGCCCCT
3UTR_AlaAT_ZM_c30.69	HBOXCONSENSUSPVCHS	4.8518e-03	AGRGGC---------	AGNNNNNNNGGTAGG
3UTR_AlaAT_ZM_c30.69	HBOXPVCHS15	5.3797e-03	-----AGRGGC---------	TNNNNAGNNNNNNNGGTAGG
3UTR_AlaAT_ZM_c30.69	EIN3ATERF1	7.8378e-03	---------------GCCYCT-------	GGATTCAAGATACATGCCCCTTGAATCC
3UTR_AlaAT_ZM_c30.70	PIIATGAPB	2.2242e-04	---GTTTTG-----------	TTGGTTTTGATCAAAACCAA
3UTR_AlaAT_ZM_c30.70	CDA1ATCAB2	2.2741e-04	--GTTTTG	GCGTTTTG
3UTR_AlaAT_ZM_c30.70	ANAERO4CONSENSUS	2.8186e-04	---CAAAAC	TTGCNAAAC
3UTR_AlaAT_ZM_c30.70	SEF4MOTIFGM7S	3.6353e-03	CAAAAC-	YAAAAAY
3UTR_AlaAT_ZM_c30.70	HSRENTHSR203J	5.7830e-03	------GTTTTG	TACAAAATTTTG
3UTR_AlaAT_ZM_c30.71	REALPHALGLHCB21	7.1079e-04	TTGGTC	TTGGTT
3UTR_AlaAT_ZM_c30.71	NDEGMSAUR	1.0322e-03	--------------------TTGGTC----	CCATATGCCATGTCTCTCAATTGGTCCCAT
3UTR_AlaAT_ZM_c30.71	OCETYPEIIINTHISTONE	1.4914e-03	---TTGGTC---------------------	SGATTGGTNNNNNNNNNNNNNNCGCGGATC
3UTR_AlaAT_ZM_c30.71	UPRE1AT	2.6678e-03	-TTGGTC----	ATTGGTCCACG
3UTR_AlaAT_ZM_c30.71	MYBPLANT	4.6041e-03	--TTGGTC	GKTWGGTK
3UTR_AlaAT_ZM_c30.72	TRANSTART	2.3818e-04	-GCCATT-----	AGCCATTGTTTA
3UTR_AlaAT_ZM_c30.73	S2FSORPL21	6.8670e-05	AATGTA---	AATGTATGG
3UTR_AlaAT_ZM_c30.73	L1BOXATPDF1	9.1567e-04	--AATGTA	TAAATGYA
3UTR_AlaAT_ZM_c30.73	TOPOISOM	1.7547e-03	------AATGTA---	CNNATNAATRTWNAC
3UTR_AlaAT_ZM_c30.73	MEJARELELOX	3.3886e-03	--TACATT---------	GATACANNAATNTGATG
3UTR_AlaAT_ZM_c30.73	WRECSAA01	4.1918e-03	----TACATT	TSGATACWTT
3UTR_AlaAT_ZM_c30.74	BOXIINTPATPB	2.1370e-05	TTCTAT	TTCTAT
3UTR_AlaAT_ZM_c30.74	SURE1STPAT21	6.8593e-05	--TTCTAT-	TTTTCTATT
3UTR_AlaAT_ZM_c30.74	BOXINTPATPB	3.0270e-04	---------TTCTAT------	TATTATCTATTCTATGGAATT
3UTR_AlaAT_ZM_c30.74	TATABOX4	2.2013e-03	TTCTAT-	TTATATA
3UTR_AlaAT_ZM_c30.74	BOX1PSGS2	2.5911e-03	-----TTCTAT	TTGATTTCTAT
3UTR_AlaAT_ZM_c30.75	AACACOREOSGLUB1	6.4380e-05	GTTTGT-	GTTTGTT
3UTR_AlaAT_ZM_c30.75	GLUTAACAOS	1.8909e-04	-----GTTTGT-	ATAGAGTTTGTT
3UTR_AlaAT_ZM_c30.75	GAREHVAMY1	2.9649e-04	-------GTTTGT--------	GGCCGGAGTTTGTTATCGGCC
3UTR_AlaAT_ZM_c30.75	AACAOSGLUB1	4.0068e-04	------GTTTGT--	GATATAGTTTGTTG
3UTR_AlaAT_ZM_c30.75	CGF1ATCAB2	9.5823e-04	-----GTTTGT----------------------	GTAACGTTTGTTATATCTGAAGTAATCTTTATC
3UTR_AMK_ZM_c30.3	SORLREP3AT	0.0000e+00	--NATATAT	TGTATATAT
3UTR_AMK_ZM_c30.3	SEF1MOTIF	8.7466e-10	--NATATAT	WWTAAATAT
3UTR_AMK_ZM_c30.3	EVENINGAT	2.3068e-09	NATATAT--	AAAATATCT
3UTR_AMK_ZM_c30.3	S2FSORPL21	2.3068e-09	NATATAT--	AATGTATGG
3UTR_AMK_ZM_c30.3	ROOTMOTIFTAPOX1	7.6871e-07	NATATAT	AATAT--
3UTR_AMK_ZM_c30.5	SURE1STPAT21	4.1156e-09	--AANAAAA	AATAGAAAA
3UTR_AMK_ZM_c30.5	SORLREP2AT	1.4770e-08	AANAAAA---	-ATAAAACGT
3UTR_AMK_ZM_c30.5	ATRICHPSPETE	7.3952e-07	--TTTTNTT----------------------	GATTTTTTTTAGTAAATAATACTAGTATATT
3UTR_AMK_ZM_c30.5	POLLEN1LELAT52	1.1835e-06	TTTTNTT	-TTTCT-
3UTR_AMK_ZM_c30.5	-314MOTIFZMSBE1	2.1883e-06	----TTTTNTT---------	TGCCTTTTTTTATTTTATGT
3UTR_AMK_ZM_c30.6	GLUTEBOX2OSGT3	3.3887e-03	---NGTACA------	TAAGGTACACAAAAG
3UTR_AMK_ZM_c30.6	BOXC'PSAS1	6.5678e-03	--------TGTACN----	AAGAAGTGTGTACCGGGA
3UTR_AMK_ZM_c30.6	GLUTEBOX2OSGT2	8.6397e-03	-NGTACA----	TGGTACACGGA
3UTR_AMK_ZM_c30.7	GRAZMRAB28	8.4536e-07	-GCNGCWG-	GGCGGCATG
3UTR_AMK_ZM_c30.7	E2FAT	2.3503e-05	-CWGCNGC-	TYTCCCGCC
3UTR_AMK_ZM_c30.7	ABRECE1HVA22	9.3903e-04	-CWGCNGC-	CCGGTGGCA
3UTR_AMK_ZM_c30.7	AMMORESVDCRNIA1	9.3903e-04	-CWGCNGC-	CCCGGGGCC
3UTR_AMK_ZM_c30.7	ANAERO2CONSENSUS	1.0831e-03	GCNGCWG	GCTGCT-
3UTR_AMK_ZM_c30.8	RGATAOS	4.2444e-08	CWTCYTC--	TATCTTCTG
3UTR_AMK_ZM_c30.8	AAGACGTAGATACL12	1.4746e-06	---CWTCYTC	CTACGTCTT-
3UTR_AMK_ZM_c30.8	SORLIP4AT	7.7021e-05	-CWTCYTC-	CCATCATAC
3UTR_AMK_ZM_c30.8	ABRECE3ZMRAB28	1.2501e-04	-----CWTCYTC	ACGCGCCTCCTC
3UTR_AMK_ZM_c30.8	TL1ATSAR	2.0610e-04	--CWTCYTC--	TTCTTCTTCAG
3UTR_AMK_ZM_c30.10	IDE1HVIDS2	2.9678e-03	----GNAGCA--------	GCAAGAAGCATGCTTGAT
3UTR_AMK_ZM_c30.11	AAGACGTAGATACL12	1.4122e-08	CTWCTTC--	CTACGTCTT
3UTR_AMK_ZM_c30.11	CEREGLUBOX3PSLEGA	1.3729e-07	-CTWCTTC-	ACTTTTACA
3UTR_AMK_ZM_c30.11	RGATAOS	2.2881e-05	---CTWCTTC	TATCTTCTG-
3UTR_AMK_ZM_c30.11	TL1ATSAR	1.2463e-04	--CTWCTTC--	TTCTTCTTCAG
3UTR_AMK_ZM_c30.11	SORLREP4AT	2.0372e-04	--GAAGWAG	AATTAGGAG
3UTR_AMK_ZM_c30.12	AACACOREOSGLUB1	3.3341e-05	-TTTGTT	GTTTGTT
3UTR_AMK_ZM_c30.12	ANAERO1CONSENSUS	3.3341e-05	TTTGTT-	TTTGTTT
3UTR_AMK_ZM_c30.12	MYBGAHV	3.3341e-05	TTTGTT-	TTTGTTA
3UTR_AMK_ZM_c30.12	GLUTAACAOS	9.6476e-05	------TTTGTT	ATAGAGTTTGTT
3UTR_AMK_ZM_c30.12	GAREHVAMY1	1.1840e-04	--------TTTGTT-------	GGCCGGAGTTTGTTATCGGCC
3UTR_AMK_ZM_c30.13	S2FSORPL21	4.9387e-04	-MTGTAW--	AATGTATGG
3UTR_AMK_ZM_c30.13	DE1PSPRA2	2.1195e-03	-MTGTAW-----	ACTGTAAAATCC
3UTR_AMK_ZM_c30.13	MEJARELELOX	3.4713e-03	----------MTGTAW-	CATCANATTNNTGTATC
3UTR_AMK_ZM_c30.13	OCSGMHSP26A	3.7690e-03	------------WTACAK--	TTACGTAATCTCTTACATCA
3UTR_AMK_ZM_c30.13	CARG1ATAP3	6.4607e-03	--WTACAK----------	GTTTACATAAATGGAAAA
3UTR_AMK_ZM_c30.14	CGTGTSPHZMC1	1.8452e-11	-------GACGACN--	ATGCATGGACGACACG
3UTR_AMK_ZM_c30.14	JASE2ATOPR1	5.8480e-08	--GACGACN----	TTGACGACGTATG
3UTR_AMK_ZM_c30.14	CGACGOSAMY3	2.3714e-07	NGTCGTC	CGTCG--
3UTR_AMK_ZM_c30.14	OBF5ATGST6	6.5946e-06	---NGTCGTC----------------	GGAGGTCGTCATCAATGACATAAGAT
3UTR_AMK_ZM_c30.14	BOXBPSAS1	1.4480e-04	-GACGACN------	AAACGACACCGTTT
3UTR_AMK_ZM_c30.16	POLLEN1LELAT52	4.0917e-07	TGTTTNT	--TTTCT
3UTR_AMK_ZM_c30.16	SORLREP3AT	4.2880e-07	--ANAAACA	ATATATACA
3UTR_AMK_ZM_c30.16	MARCEN3	4.9510e-07	------------------ANAAACA	WWWNNNNTTTCGGAAANCAWAAACA
3UTR_AMK_ZM_c30.16	3AF1BOXPSRBCS3	3.6010e-06	--TGTTTNT------------	AATGTTTTTATTTATCTATTT
3UTR_AMK_ZM_c30.16	SEF1MOTIF	1.3080e-05	-ANAAACA-	WWTAAATAT
3UTR_AMK_ZM_c30.17	SB3NPABC1	3.0191e-04	-----CTGYTC----	AATTACTGTTCATAA
3UTR_AMK_ZM_c30.27	EVENINGAT	3.3804e-11	---TATTTTG	AGATATTTT-
3UTR_AMK_ZM_c30.27	POLLEN2LELAT52	2.0791e-06	TATTTTG--	TATGGTGGA
3UTR_AMK_ZM_c30.27	RGATAOS	2.0791e-06	TATTTTG--	TATCTTCTG
3UTR_AMK_ZM_c30.27	SORLIP4AT	2.0791e-06	-CAAAATA-	CCATCATAC
3UTR_AMK_ZM_c30.27	ROOTMOTIFTAPOX1	3.0650e-06	CAAAATA	-AATAT-
3UTR_AMK_ZM_c30.33	D4GMAUX28	1.6667e-09	-CAGCAMC-	ACAGCACTA
3UTR_AMK_ZM_c30.33	ANAEROBICCISZMGAPC4	8.3362e-07	-------GKTGCTG------	CTGGACCGTTGCTGGTTTCG
3UTR_AMK_ZM_c30.33	GLUTEBP1OS	3.5101e-05	-------GKTGCTG	GTTGTGTGTTGCTT
3UTR_AMK_ZM_c30.33	PALBOXPPC	7.2815e-05	GKTGCTG-------	GKKGKTKGKKRRAR
3UTR_AMK_ZM_c30.33	ACIIPVPAL2	4.0663e-04	----GKTGCTG-	GGGGGTTGGTGG
3UTR_AMK_ZM_c30.41	POLASIG3	2.5093e-05	WTTATT	ATTATT
3UTR_AMK_ZM_c30.41	POLASIG1	6.2537e-05	WTTATT	TTTATT
3UTR_AMK_ZM_c30.41	ATHB6COREAT	8.0551e-05	-AATAAW--	TAATAATTG
3UTR_AMK_ZM_c30.41	ELEMENT2GMLBC3	1.5806e-04	-----AATAAW-----	AAATAAATAATTTAAG
3UTR_AMK_ZM_c30.41	C2GMAUX28	3.6758e-04	-----WTTATT---------	TATTTATTATTATTATTATT
3UTR_AMK_ZM_c30.44	D4GMAUX28	1.3774e-06	GCAGCKC--	ACAGCACTA
3UTR_AMK_ZM_c30.44	GLUTEBP1OS	6.0634e-03	-----GMGCTGC--	GTTGTGTGTTGCTT
3UTR_AMK_ZM_c30.44	ANAERO2CONSENSUS	6.9719e-03	GMGCTGC-	--GCTGCT
3UTR_AMK_ZM_c30.44	GCAACREPEATZMZEIN	7.1534e-03	---GMGCTGC	GTTGCGTTGC
3UTR_AMK_ZM_c30.44	EREGCC	7.6349e-03	---GMGCTGC-	TAAGAGCCGCC
3UTR_AMK_ZM_c30.55	POLASIG2	2.3722e-03	CAGTTTNGTT	---TTTAATT
3UTR_AMK_ZM_c30.55	MYB1LEPR	4.4552e-03	AACNAAACTG	AACTAAC---
3UTR_AMK_ZM_c30.55	ANAERO1CONSENSUS	8.0362e-03	CAGTTTNGTT	---TTTGTTT
3UTR_AMK_ZM_c30.55	SEF4MOTIFGM7S	9.9696e-03	AACNAAACTG	--YAAAAAY-
3UTR_AMK_ZM_c30.55	AACACOREOSGLUB1	9.9868e-03	AACNAAACTG	-AACAAAC--
3UTR_AMK_ZM_c30.56	SEF4MOTIFGM7S	5.4580e-03	NCAAAATNAT	-YAAAAAY--
3UTR_AMK_ZM_c30.56	INRNTPSADB	9.5597e-03	NCAAAATNAT	--RRANTGAR
3UTR_AMK_ZM_c30.57	EECCRCAH1	7.0666e-03	TTCACAATTC	---GNAANTC
3UTR_AMK_ZM_c30.57	GAREAT	8.9775e-03	GAATTGTGAA	--YTTGTTA-
3UTR_AMK_ZM_c30.59	DPBFCOREDCDC3	1.0761e-03	NCTTGTGTTG	-CNNGTGT--
3UTR_AMK_ZM_c30.59	RAV1AAT	3.6480e-03	NCTTGTGTTG	-----TGTTG
3UTR_AMK_ZM_c30.59	AMYBOX1	5.9646e-03	NCTTGTGTTG	---TYTGTTA
3UTR_AMK_ZM_c30.59	ANAERO1CONSENSUS	9.3740e-03	NCTTGTGTTG	-TTTGTTT--
3UTR_AMK_ZM_c30.60	GLUTEBOX1OSGT3	1.3633e-03	TGAACTGA-----------	TGAAGTGACTCACTAGATA
3UTR_AMK_ZM_c30.60	SORLIP3AT	2.5714e-03	TCAGTTCA-	TCACTTGAG
3UTR_AMK_ZM_c30.60	HBOXPVCHS15	4.1585e-03	---TCAGTTCA---------	TNNNNAGNNNNNNNGGTAGG
3UTR_AMK_ZM_c30.60	INRNTPSADB	4.2921e-03	-TCAGTTCA	YTCANTYY-
3UTR_AMK_ZM_c30.60	GLUTEBOX1OSGT2	4.6150e-03	TGAACTGA----------	TGAAGTGACTCATGATAT
3UTR_AMK_ZM_c30.61	WBOXGACAD1A	6.5477e-04	---CCATTTTG---	GGTCAATTTTGACT
3UTR_AMK_ZM_c30.61	CARGNCAT	1.3741e-03	CCATTTTG----	CCWWWWWWWWGG
3UTR_AMK_ZM_c30.61	HSRENTHSR203J	2.1816e-03	----CCATTTTG	TACAAAATTTTG
3UTR_AMK_ZM_c30.61	RBCSBOX3PS	2.7537e-03	---CAAAATGG-	AGTGAAAATGAT
3UTR_AMK_ZM_c30.61	CDA1ATCAB2	3.7580e-03	CCATTTTG	GCGTTTTG
3UTR_AMK_ZM_c30.62	MYB2AT	5.1477e-04	TCAGTTAC	-CAGTTA-
3UTR_AMK_ZM_c30.62	GARE1OSREP1	7.9028e-04	TCAGTTAC	TCTGTTA-
3UTR_AMK_ZM_c30.62	AMYBOX1	1.0802e-03	TCAGTTAC	TYTGTTA-
3UTR_AMK_ZM_c30.62	MYB2CONSENSUSAT	1.1317e-03	TCAGTTAC	-CMGTTR-
3UTR_AMK_ZM_c30.62	MYBCORE	1.3797e-03	GTAACTGA	-YAACNG-
3UTR_AMK_ZM_c30.63	ANAERO4CONSENSUS	6.9228e-04	-TTCCAAAC	TTGCNAAAC
3UTR_AMK_ZM_c30.63	GT1MOTIFPSRBCS	1.4482e-03	----TTCCAAAC	WYWTTWYCACWM
3UTR_AMK_ZM_c30.63	PALBOXPPC	1.9685e-03	---GTTTGGAA---	GKKGKTKGKKRRAR
3UTR_AMK_ZM_c30.63	23BPUASNSCYCB1	2.1211e-03	------TTCCAAAC---------	TTTATTTACCAAACGGTAACATC
3UTR_AMK_ZM_c30.63	MYBPLANT	4.6546e-03	TTCCAAAC	MACCWAMC
3UTR_AMK_ZM_c30.64	CARGNCAT	2.3115e-04	----TATTTTGG	CCWWWWWWWWGG
3UTR_AMK_ZM_c30.64	SEF4MOTIFGM7S	5.8705e-04	CCAAAATA	YAAAAAY-
3UTR_AMK_ZM_c30.64	AT1BOX	2.3014e-03	--CCAAAATA--	AATAAAAATATT
3UTR_AMK_ZM_c30.64	HSRENTHSR203J	2.9398e-03	---TATTTTGG-	CAAAATTTTGTA
3UTR_AMK_ZM_c30.64	SEF1MOTIF	4.0716e-03	CCAAAATA-	WWTAAATAT
3UTR_AMK_ZM_c30.65	GT1MOTIFPSRBCS	1.9227e-03	ACAGTTCC----	WYWTTWYCACWM
3UTR_AMK_ZM_c30.65	HBOXPVCHS15	2.8504e-03	---ACAGTTCC---------	TNNNNAGNNNNNNNGGTAGG
3UTR_AMK_ZM_c30.65	EECCRCAH1	3.0259e-03	ACAGTTCC	-GANTTNC
3UTR_AMK_ZM_c30.65	HSELIKENTACIDICPR1	5.4275e-03	--GGAACTGT-----	CNNGAANNNTTCNNG
3UTR_AMK_ZM_c30.65	D1GMAUX28	6.6115e-03	--GGAACTGT	TAGTAACTGT
3UTR_AMK_ZM_c30.66	RAV1AAT	1.0718e-03	TCATGTTG	---TGTTG
3UTR_AMK_ZM_c30.66	BP5OSWX	2.5960e-03	TCATGTTG	-CACGTTG
3UTR_AMK_ZM_c30.66	CARGNCAT	3.2786e-03	-CAACATGA---	CCWWWWWWWWGG
3UTR_AMK_ZM_c30.66	CIACADIANLELHC	3.6756e-03	CAACATGA--	CAANNNNATC
3UTR_AMK_ZM_c30.66	RBCSBOX3PS	4.0508e-03	---CAACATGA-	AGTGAAAATGAT
3UTR_AMK_ZM_c30.68	HSRENTHSR203J	1.1297e-04	--CAAAATNT--	TACAAAATTTTG
3UTR_AMK_ZM_c30.68	CARGNCAT	6.7454e-04	-CAAAATNT---	CCWWWWWWWWGG
3UTR_AMK_ZM_c30.68	GT1MOTIFPSRBCS	1.7101e-03	ANATTTTG----	WYWTTWYCACWM
3UTR_AMK_ZM_c30.68	AT1BOX	1.8829e-03	---CAAAATNT-	AATAAAAATATT
3UTR_AMK_ZM_c30.68	LECPLEACS2	2.2453e-03	CAAAATNT	TAAAATAT
3UTR_AMK_ZM_c30.69	SORLIP3AT	1.7332e-04	TCATTTGA-	TCACTTGAG
3UTR_AMK_ZM_c30.69	EBOXBNNAPA	3.3796e-03	TCATTTGA	-CANNTG-
3UTR_AMK_ZM_c30.69	MYCCONSENSUSAT	3.3796e-03	TCATTTGA	-CANNTG-
3UTR_AMK_ZM_c30.69	CARGNCAT	3.7244e-03	--TCATTTGA--	CCWWWWWWWWGG
3UTR_AMK_ZM_c30.69	RBCSBOX3PS	4.5028e-03	-TCATTTGA---	ATCATTTTCACT
3UTR_AMK_ZM_c30.70	14BPATERD1	6.9779e-04	---ACAACTTA---	GTGACAATTTAGTG
3UTR_AMK_ZM_c30.70	CARGNCAT	2.7602e-03	--ACAACTTA--	CCWWWWWWWWGG
3UTR_AMK_ZM_c30.70	MARCEN3	7.6966e-03	TAAGTTGT-----------------	WWWNNNNTTTCGGAAANCAWAAACA
3UTR_AMK_ZM_c30.70	PRECONSCRHSP70A	8.4264e-03	-------------TAAGTTGT---	NNNNNNNNNNNNNNNNNYNRTCGS
3UTR_AMK_ZM_c30.70	HBOXPVCHS15	9.4464e-03	---TAAGTTGT---------	TNNNNAGNNNNNNNGGTAGG
3UTR_AMK_ZM_c30.71	HBOXPVCHS15	2.5696e-03	---ATANGCTA---------	TNNNNAGNNNNNNNGGTAGG
3UTR_AMK_ZM_c30.71	CARGNCAT	4.6195e-03	--ATANGCTA--	CCWWWWWWWWGG
3UTR_AMK_ZM_c30.71	PRECONSCRHSP70A	5.0521e-03	-------------TAGCNTAT---	NNNNNNNNNNNNNNNNNYNRTCGS
3UTR_AMK_ZM_c30.71	OCETYPEIIINTHISTONE	6.1618e-03	-------TAGCNTAT---------------	SGATTGGTNNNNNNNNNNNNNNCGCGGATC
3UTR_AMK_ZM_c30.71	UPRMOTIFIIAT	6.5177e-03	-----ATANGCTA------	CGTGGNNNNNNNNNNNNGG
3UTR_AMK_ZM_c30.72	TACBBFNTEAS4	5.8599e-03	---TACTGTAN---	GAGTACTGTAGAGT
3UTR_AMK_ZM_c30.73	POLASIG2	6.8303e-04	AACWAAAC	AATTAAA-
3UTR_AMK_ZM_c30.73	MYBPLANT	8.6743e-04	GTTTWGTT	GKTWGGTK
3UTR_AMK_ZM_c30.73	MYB1LEPR	1.6982e-03	AACWAAAC	AACTAAC-
3UTR_AMK_ZM_c30.73	ACIIIPVPAL2	1.8250e-03	-AACWAAAC	GAACCTAAC
3UTR_AMK_ZM_c30.73	CARGNCAT	3.5945e-03	--GTTTWGTT--	CCWWWWWWWWGG
3UTR_AMK_ZM_c30.75	PYRIMIDINEBOXOSRAMY1A	6.8628e-04	ACAAAANG	--AAAAGG
3UTR_AMK_ZM_c30.75	DR5GMGH3	1.3369e-03	---ACAAAANG	GAGACAAAAGG
3UTR_AMK_ZM_c30.75	-314MOTIFZMSBE1	1.6077e-03	--CNTTTTGT----------	TGCCTTTTTTTATTTTATGT
3UTR_AMK_ZM_c30.75	SORLREP2AT	1.6282e-03	-CNTTTTGT	ACGTTTTAT
3UTR_AMK_ZM_c30.75	HSRENTHSR203J	1.7735e-03	-ACAAAANG---	TACAAAATTTTG
3UTR_AMK_ZM_c30.76	WBOXGACAD1A	1.6787e-05	---CAATTTTG---	GGTCAATTTTGACT
3UTR_AMK_ZM_c30.76	HSRENTHSR203J	1.3316e-04	----CAATTTTG	TACAAAATTTTG
3UTR_AMK_ZM_c30.76	CARGNCAT	7.0377e-04	---CAATTTTG-	CCWWWWWWWWGG
3UTR_AMK_ZM_c30.76	SEF4MOTIFGM7S	9.7793e-04	CAAAATTG	YAAAAAY-
3UTR_AMK_ZM_c30.76	AGL2ATCONSENSUS	1.9392e-03	-----CAAAATTG-----	NNWNCCAWWWWTRGWWAN
3UTR_AMK_ZM_c30.77	NONAMERMOTIFTAH3H4	2.0898e-03	-GTTTCATG	CGTTGGATG
3UTR_AMK_ZM_c30.77	SORLIP4AT	2.6533e-03	-CATGAAAC	CCATCATAC
3UTR_AMK_ZM_c30.77	CARGNCAT	3.1161e-03	-CATGAAAC---	CCWWWWWWWWGG
3UTR_AMK_ZM_c30.77	CELLCYCLESC	3.8189e-03	GTTTCATG	TTTTCGTG
3UTR_AMK_ZM_c30.77	RSEPVGRP1	4.7375e-03	-CATGAAAC---	ATATGAAAGTTG
3UTR_AMK_ZM_c30.79	MYBCORE	1.1456e-03	GAACYG	YAACNG
3UTR_AMK_ZM_c30.79	HSELIKENTACIDICPR1	2.6354e-03	---GAACYG------	CNNGAANNNTTCNNG
3UTR_AMK_ZM_c30.79	MYB2CONSENSUSAT	3.3357e-03	GAACYG	YAACKG
3UTR_AMK_ZM_c30.79	ACIIIPVPAL2	7.7078e-03	GAACYG---	GAACCTAAC
3UTR_AMK_ZM_c30.79	MYBCOREATCYCB1	9.6223e-03	CRGTTC	CCGTT-
3UTR_AMK_ZM_c30.80	14BPATERD1	2.9646e-04	---ACAATT-----	GTGACAATTTAGTG
3UTR_AMK_ZM_c30.80	SITE1SORPS1	2.9646e-04	AATTGT--------	AATTGTTACCATGA
3UTR_AMK_ZM_c30.80	5659BOXLELAT5659	1.9917e-03	--ACAATT--	TCACAAWTTC
3UTR_AMK_ZM_c30.80	HDMOTIFPCPR2	2.1597e-03	---ACAATT--	TAAACAATTAG
3UTR_AMK_ZM_c30.80	ATHB6COREAT	5.9292e-03	--ACAATT-	TAATAATTG
3UTR_AMK_ZM_c30.81	DE1PSPRA2	1.4263e-04	-----TTACAG-	GGATTTTACAGT
3UTR_AMK_ZM_c30.81	GARE1OSREP1	4.0767e-03	TTACAG-	TAACAGA
3UTR_AMK_ZM_c30.81	AMYBOX1	5.7693e-03	-CTGTAA	TYTGTTA
3UTR_AMK_ZM_c30.81	SEBFCONSSTPR10A	9.4864e-03	-TTACAG	GWGACAR
3UTR_AMK_ZM_c30.82	ESPASGL01	2.7661e-04	ACATGA--------	ACATGATGACATGT
3UTR_AMK_ZM_c30.82	MEJARELELOX	6.4584e-03	--------TCATGT---	CATCANATTNNTGTATC
3UTR_AMK_ZM_c30.82	MYCATERD1	7.0587e-03	-ACATGA	CACATG-
3UTR_AMK_ZM_c30.82	MYCATRD22	7.0587e-03	-ACATGA	CACATG-
3UTR_AMK_ZM_c30.82	RBCSBOX3PS	8.0148e-03	-----ACATGA-	AGTGAAAATGAT
3UTR_AMK_ZM_c30.83	SITEIIBOSPCNA	9.4902e-03	--GGTACC-	GTGGGACCA
3UTR_AMK_ZM_c30.84	PROLAMINBOXOSGLUB1	2.7369e-03	-TTTGGA	CTTTGCA
3UTR_AMK_ZM_c30.84	HSRENTHSR203J	7.0980e-03	TCCAAA------	TACAAAATTTTG
3UTR_AMK_ZM_c30.84	NONAMERMOTIFTAH3H4	8.4710e-03	-TTTGGA--	CGTTGGATG
3UTR_AMK_ZM_c30.84	ERELEE4	8.9357e-03	TTTGGA--	TTTGAAWT
3UTR_AMK_ZM_c30.85	EIN3ATERF1	6.9726e-04	---TTCAAG-------------------	GGATTCAAGATACATGCCCCTTGAATCC
3UTR_AMK_ZM_c30.85	HSE	1.8142e-03	CTTGAA--------	CTNGAANNTTCNAG
3UTR_AMK_ZM_c30.85	ERELEE4	5.6876e-03	CTTGAA--	TTTGAAWT
3UTR_AMK_ZM_c30.85	SORLIP3AT	8.7683e-03	---CTTGAA	TCACTTGAG
3UTR_AMK_ZM_c30.86	MYB2AT	1.6373e-05	CAGTTA	CAGTTA
3UTR_AMK_ZM_c30.86	MYB2CONSENSUSAT	1.0579e-04	CAGTTA	CMGTTR
3UTR_AMK_ZM_c30.86	MYBCORE	1.7332e-04	TAACTG	YAACNG
3UTR_AMK_ZM_c30.86	D1GMAUX28	1.4955e-03	---TAACTG-	TAGTAACTGT
3UTR_AMK_ZM_c30.86	C1MOTIFZMBZ2	3.7987e-03	-----CAGTTA	TAACTSAGTTA
3UTR_AMK_ZM_c30.87	CAATBOX2	4.0023e-03	---TTAGCC	AGATTGGCC
3UTR_AMK_ZM_c30.87	SREATMSD	4.2065e-03	TTAGCC	TTATCC
3UTR_AMK_ZM_c30.87	GT1CORE	4.3369e-03	TTAGCC	TTAACC
3UTR_AMK_ZM_c30.87	ANAERO4CONSENSUS	4.8933e-03	-GGCTAA--	TTGCNAAAC
3UTR_AMK_ZM_c30.87	E2FBNTRNR	6.3820e-03	TTAGCC--	TTTGCCGC
3UTR_AMK_ZM_c30.88	ROOTMOTIFTAPOX1	2.4530e-04	CAATAT	-AATAT
3UTR_AMK_ZM_c30.88	TOPOISOM	3.0947e-03	-----CAATAT----	CNNATNAATRTWNAC
3UTR_AMK_ZM_c30.88	HSRENTHSR203J	4.5695e-03	------ATATTG	TACAAAATTTTG
3UTR_AMK_ZM_c30.88	EVENINGAT	5.0272e-03	-CAATAT--	AAAATATCT
3UTR_AMK_ZM_c30.88	SEF1MOTIF	5.0272e-03	---CAATAT	WWTAAATAT
3UTR_AMK_ZM_c30.90	IDE2HVIDS2	7.1640e-04	-------------AACTTG--------	AGTGACAGCGTGAAACTTGCCGTTCAA
3UTR_AMK_ZM_c30.90	RBENTGA3	2.2090e-03	---AACTTG--	TCCAACTTGGA
3UTR_AMK_ZM_c30.90	T/GBOXATPIN2	2.3208e-03	CAAGTT	CACGTT
3UTR_AMK_ZM_c30.90	BP5OSWX	4.0815e-03	CAAGTT-	CACGTTG
3UTR_AMK_ZM_c30.90	QARBNEXTA	4.0815e-03	-CAAGTT	ACACGTT
3UTR_AMK_ZM_c30.91	AS1LIKECSHPRA	1.2095e-04	---------TCATTT	GCATTTTCGTCATTT
3UTR_AMK_ZM_c30.91	RBCSBOX3PS	1.3011e-04	-----AAATGA-	AGTGAAAATGAT
3UTR_AMK_ZM_c30.91	TATABOX5	1.1933e-03	TCATTT	TTATTT
3UTR_AMK_ZM_c30.91	INRNTPSADB	2.4911e-03	-TCATTT-	YTCANTYY
3UTR_AMK_ZM_c30.91	GT1MOTIFPSRBCS	3.1292e-03	TCATTT------	WYWTTWYCACWM
3UTR_AMK_ZM_c30.92	MYBCOREATCYCB1	6.5531e-04	AACNGG	AACGG-
3UTR_AMK_ZM_c30.92	ANAERO5CONSENSUS	1.7235e-03	AACNGG---	AACAGGGAA
3UTR_AMK_ZM_c30.92	T/GBOXATPIN2	5.3028e-03	CCNGTT	CACGTT
3UTR_AMK_ZM_c30.92	VSF1PVGRP18	6.0421e-03	-AACNGG--	CAACGGAGC
3UTR_AMK_ZM_c30.92	ABRERATCAL	7.0268e-03	-CCNGTT	NCRCGTK
3UTR_AMK_ZM_c30.93	UP1ATMSD	1.2523e-03	-AATGGG--	WWWTGGGCC
3UTR_AMK_ZM_c30.93	SE1PVGRP18	1.3599e-03	--AATGGG----------------	ATAATGGGCCACACTGTGGGGCAT
3UTR_AMK_ZM_c30.93	ARELIKEGHPGDFR2	1.3811e-03	-----AATGGG------	AGTTGAATGGGGGTGCA
3UTR_AMK_ZM_c30.93	TRANSTART	5.6198e-03	-----AATGGG-	TAAACAATGGCT
3UTR_AMK_ZM_c30.94	RAV1AAT	2.1524e-04	ATGTTG	-TGTTG
3UTR_AMK_ZM_c30.94	HSRENTHSR203J	6.9549e-03	--CAACAT----	TACAAAATTTTG
3UTR_AMK_ZM_c30.94	CANBNNAPA	7.2334e-03	ATGTTG-	GTGTTNG
3UTR_AMK_ZM_c30.94	BP5OSWX	7.2665e-03	-ATGTTG	CACGTTG
3UTR_AMK_ZM_c30.94	SORLIP4AT	8.2505e-03	-CAACAT--	CCATCATAC
3UTR_AMK_ZM_c30.95	SB3NPABC1	1.4852e-04	---TACTGT------	AATTACTGTTCATAA
3UTR_AMK_ZM_c30.95	TACBBFNTEAS4	3.1121e-04	---TACTGT-----	GAGTACTGTAGAGT
3UTR_AMK_ZM_c30.95	D4GMAUX28	3.0235e-03	ACAGTA---	ACAGCACTA
3UTR_AMK_ZM_c30.95	MEJARELELOX	3.6128e-03	---ACAGTA--------	GATACANNAATNTGATG
3UTR_AMK_ZM_c30.95	SP8BFIBSP8BIB	5.8401e-03	-ACAGTA	AATAGTA
3UTR_AMK_ZM_c30.96	AS1CAMV	1.3996e-03	-CACTGA----------------------	CCACTGACGTAAGGGATGACGCACAATCC
3UTR_AMK_ZM_c30.96	ELRENTCHN50	1.7070e-03	----CACTGA--	GACTNNNTGACC
3UTR_AMK_ZM_c30.96	INRNTPSADB	2.9525e-03	-CACTGA-	RRANTGAR
3UTR_AMK_ZM_c30.97	SE2PVGRP1	7.8135e-03	-----------------ACYGGA-	ATACAAATACACTAGCTACNNNAA
3UTR_AMK_ZM_c30.97	CIACADIANLELHC	8.9087e-03	--TCCRGT--	GATNNNNTTG
3UTR_AMK_ZM_c30.97	SORLIP3AT	9.2941e-03	--ACYGGA-	TCACTTGAG
3UTR_AMK_ZM_c30.98	MRNA3ENDTAH3	1.3823e-03	CATTTC----	CATTTCCATT
3UTR_AMK_ZM_c30.98	INRNTPSADB	2.3727e-03	GAAATG--	RRANTGAR
3UTR_AMK_ZM_c30.98	GT1MOTIFPSRBCS	4.6715e-03	-CATTTC-----	WYWTTWYCACWM
3UTR_AMK_ZM_c30.99	23BPUASNSCYCB1	4.0269e-04	-------------GGTAAA----	GATGTTACCGTTTGGTAAATAAA
3UTR_AMK_ZM_c30.99	GT1CONSENSUS	4.2672e-04	TTTACC	WTTWYC
3UTR_AMK_ZM_c30.99	-300CORE	1.0835e-03	-TTTACC	CTTTACA
3UTR_AMK_ZM_c30.99	CEREGLUBOX3PSLEGA	1.6010e-03	---TTTACC	ACTTTTACA
3UTR_AMK_ZM_c30.99	GT1CORE	2.4069e-03	TTTACC	TTAACC
3UTR_AMK_ZM_c30.100	HSRENTHSR203J	1.4781e-04	------TTTGTA	CAAAATTTTGTA
3UTR_AMK_ZM_c30.100	SE2PVGRP1	7.1455e-04	-----------------TTTGTA-	TTNNNGTAGCTAGTGTATTTGTAT
3UTR_AMK_ZM_c30.100	AACACOREOSGLUB1	1.8256e-03	-TTTGTA	GTTTGTT
3UTR_AMK_ZM_c30.100	ANAERO1CONSENSUS	1.8256e-03	TTTGTA-	TTTGTTT
3UTR_AMK_ZM_c30.100	MYBGAHV	1.8256e-03	TTTGTA-	TTTGTTA
3UTR_AMK_ZM_c30.101	PASNTPARA	1.8181e-04	--ATGTCA------------	AGATGTCATTGCTTGCGTAA
3UTR_AMK_ZM_c30.101	BIHD1OS	2.1637e-04	TGACAT	TGACA-
3UTR_AMK_ZM_c30.101	ESPASGL01	2.7228e-04	------TGACAT--	ACATGATGACATGT
3UTR_AMK_ZM_c30.101	OBF5ATGST6	6.2359e-04	---------------TGACAT-----	GGAGGTCGTCATCAATGACATAAGAT
3UTR_AMK_ZM_c30.101	YREGIONNTPRB1B	6.2359e-04	------------------ATGTCA--	TAAAGTCAAAGAATTTCAATGTCACA
3UTR_AMK_ZM_c30.102	RSEPVGRP1	1.2806e-04	--ATGAAA----	ATATGAAAGTTG
3UTR_AMK_ZM_c30.102	RSEPVGRP18	6.0173e-04	------------ATGAAA--------	AAGCACATGGATATGAAAGTTGGATG
3UTR_AMK_ZM_c30.102	CARG2ATAP3	7.1715e-04	------ATGAAA------	TAATCCATGAAAGGTAAG
3UTR_AMK_ZM_c30.102	POLASIG2	3.3402e-03	TTTCAT-	TTTAATT
3UTR_AMK_ZM_c30.102	SORLREP2AT	4.2289e-03	---TTTCAT	ACGTTTTAT
3UTR_AMK_ZM_c30.103	ARR1AT	1.8445e-03	GCNATT	-NGATT
3UTR_AMK_ZM_c30.103	EECCRCAH1	2.6841e-03	GCNATT-	GNAANTC
3UTR_AMK_ZM_c30.103	TRANSTART	4.5968e-03	-----AATNGC-	TAAACAATGGCT
3UTR_AMK_ZM_c30.104	MYB1LEPR	2.3861e-03	AACTTA-	AACTAAC
3UTR_AMK_ZM_c30.104	GARE2OSREP1	4.9734e-03	-AACTTA	TAACGTA
3UTR_AMK_ZM_c30.104	ACIIIPVPAL2	7.5295e-03	-AACTTA--	GAACCTAAC
3UTR_AMK_ZM_c30.106	MYB1AT	2.4457e-03	NGGTTA	TGGTTW
3UTR_AMK_ZM_c30.106	MYBATRD22	2.4659e-03	NGGTTA-	TGGTTAG
3UTR_AMK_ZM_c30.106	MREATCHS	4.6424e-03	----NGGTTA--	TGGTAGGTTAGA
3UTR_AMK_ZM_c30.106	MYBCORE	6.8547e-03	TAACCN	YAACNG
3UTR_AMK_ZM_c30.106	5256BOXLELAT5256	7.2110e-03	----TAACCN--	TATATAACCACA
3UTR_AMK_ZM_c30.107	ACGTABOX	8.8234e-05	TAYGTA	TACGTA
3UTR_AMK_ZM_c30.107	OCSGMHSP26A	1.6192e-03	-TAYGTA-------------	TTACGTAATCTCTTACATCA
3UTR_AMK_ZM_c30.107	COREOS	2.0225e-03	-----TAYGTA-----------------	AAKAATWYRTAWATAAAAMTTTTATWTA
3UTR_AMK_ZM_c30.107	OCSGMGH24	4.2382e-03	-------------TAYGTA-----	TGATGTAAGAGATTACGTAAACCG
3UTR_AMK_ZM_c30.107	TATABOXOSPAL	7.6064e-03	-TACRTA	TTAAATA
3UTR_AMK_ZM_c30.108	BIHD1OS	3.0503e-04	CTGACA	-TGACA
3UTR_AMK_ZM_c30.108	WBOXNTCHN48	1.0764e-03	TGTCAG	RGTCAG
3UTR_AMK_ZM_c30.108	TGTCACACMCUCUMISIN	3.3140e-03	-CTGACA	TGTGACA
3UTR_AMK_ZM_c30.108	SEBFCONSSTPR10A	7.9696e-03	-TGTCAG	GWGACAR
3UTR_AMK_ZM_c30.108	WBOXNTERF3	8.6847e-03	TGTCAG	RGTCA-
3UTR_AMK_ZM_c30.109	RNFG2OS	1.2467e-03	-------CANANT--	CCAGGGGCACACTGG
3UTR_AMK_ZM_c30.109	BOXC'PSAS1	3.3521e-03	----ANTNTG--------	AAGAAGTGTGTACCGGGA
3UTR_AMK_ZM_c30.109	SE1PVGRP18	4.0273e-03	---------ANTNTG---------	ATGCCCCACAGTGTGGCCCATTAT
3UTR_AMK_ZM_c30.109	GARE2	4.2585e-03	----ANTNTG----	CCRGANTYTGTTAY
3UTR_AMK_ZM_c30.109	GLUTAACAOS	7.5478e-03	----ANTNTG--	ATAGAGTTTGTT
3UTR_AMK_ZM_c30.110	MYB2AT	2.0559e-05	CAGTTA	CAGTTA
3UTR_AMK_ZM_c30.110	MYB2CONSENSUSAT	1.6338e-04	CAGTTA	CMGTTR
3UTR_AMK_ZM_c30.110	MYBCORE	3.0883e-04	TAACTG	YAACNG
3UTR_AMK_ZM_c30.110	D1GMAUX28	1.7048e-03	---TAACTG-	TAGTAACTGT
3UTR_AMK_ZM_c30.110	ELRENTCHN50	3.2610e-03	---TAACTG---	GACTNNNTGACC
3UTR_AMK_ZM_c30.112	HSE	1.3986e-03	CTGGAA--------	CTNGAANNTTCNAG
3UTR_AMK_ZM_c30.112	DE1PSPRA2	7.4100e-03	-CTGGAA-----	ACTGTAAAATCC
3UTR_AMK_ZM_c30.113	SORLREP4AT	6.5683e-05	--TTAGGA-	AATTAGGAG
3UTR_AMK_ZM_c30.113	SURE2STPAT21	6.0613e-03	-TTAGGA--	ATTAGTATT
3UTR_AMK_ZM_c30.113	ANAERO4CONSENSUS	8.9348e-03	--TTAGGA-	GTTTNGCAA
3UTR_AMK_ZM_c30.113	ACIIIPVPAL2	9.3958e-03	-TTAGGA--	GTTAGGTTC
3UTR_AMK_ZM_c30.114	LEGUMINBOXLEGA5	5.7033e-03	-----------GTATGC-----------	GACATTCTKCAGYWTGCATGGCTATGGA
3UTR_AMK_ZM_c30.114	SORLIP4AT	9.1806e-03	---GCATAC	CCATCATAC
3UTR_AspAT_ZM_c30.1	ATRICHPSPETE	2.4955e-05	--TTTNTTTT---------------------	GATTTTTTTTAGTAAATAATACTAGTATATT
3UTR_AspAT_ZM_c30.1	-314MOTIFZMSBE1	5.9456e-05	--------TTTNTTTT----	TGCCTTTTTTTATTTTATGT
3UTR_AspAT_ZM_c30.1	ANAERO1CONSENSUS	6.0564e-05	TTTNTTTT	TTTGTTT-
3UTR_AspAT_ZM_c30.1	ELEMENT1GMLBC3	2.8577e-04	---AAAANAAA-------------	TATAAAATAAAATATTAATATATC
3UTR_AspAT_ZM_c30.1	AT1BOX	7.4492e-04	----TTTNTTTT	AATATTTTTATT
3UTR_AspAT_ZM_c30.2	ANAERO1CONSENSUS	1.4636e-05	KTTTKTTT	-TTTGTTT
3UTR_AspAT_ZM_c30.2	AACACOREOSGLUB1	1.2300e-04	KTTTKTTT	GTTTGTT-
3UTR_AspAT_ZM_c30.2	ATRICHPSPETE	1.5646e-04	---------------------AAAMAAAM--	AATATACTAGTATTATTTACTAAAAAAAATC
3UTR_AspAT_ZM_c30.2	-314MOTIFZMSBE1	1.4104e-03	-------KTTTKTTT-----	TGCCTTTTTTTATTTTATGT
3UTR_AspAT_ZM_c30.2	3AF1BOXPSRBCS3	1.4104e-03	-----KTTTKTTT--------	AATGTTTTTATTTATCTATTT
3UTR_AspAT_ZM_c30.6	CARG1ATAP3	1.5388e-03	---------TMTGTA---	TTTTCCATTTATGTAAAC
3UTR_AspAT_ZM_c30.6	NAPINMOTIFBN	2.0395e-03	-TMTGTA	ATGTGTA
3UTR_AspAT_ZM_c30.6	HSRENTHSR203J	5.9938e-03	TACAKA------	TACAAAATTTTG
3UTR_AspAT_ZM_c30.6	MEJARELELOX	7.4545e-03	---------TMTGTA--	CATCANATTNNTGTATC
3UTR_AspAT_ZM_c30.6	SP8BFIBSP8AIB	7.7632e-03	TACAKA--	TACACAGT
3UTR_AspAT_ZM_c30.14	ANAERO5CONSENSUS	3.5333e-04	ARCTGGA--	AACAGGGAA
3UTR_AspAT_ZM_c30.14	SORLIP3AT	3.5333e-04	-ARCTGGA-	TCACTTGAG
3UTR_AspAT_ZM_c30.14	UP1ATMSD	4.5494e-04	ARCTGGA--	WWWTGGGCC
3UTR_AspAT_ZM_c30.14	E2FAT	9.4470e-04	ARCTGGA--	GGCGGGARA
3UTR_AspAT_ZM_c30.14	NONAMERATH4	9.4470e-04	--TCCAGYT	CGTCGATCT
3UTR_AspAT_ZM_c30.24	SEBFCONSSTPR10A	4.9466e-03	ACANTNTCAA	---GWGACAR
3UTR_AspAT_ZM_c30.24	WBOXATNPR1	5.3697e-03	ACANTNTCAA	-----GTCAA
3UTR_AspAT_ZM_c30.24	BIHD1OS	6.5733e-03	TTGANANTGT	-TGACA----
3UTR_AspAT_ZM_c30.26	DPBFCOREDCDC3	4.6774e-03	TTNANAGTGT	---CNNGTGT
3UTR_AspAT_ZM_c30.28	AACACOREOSGLUB1	2.5876e-04	TGANTTTGTT	---GTTTGTT
3UTR_AspAT_ZM_c30.28	2SSEEDPROTBANAPA	2.3214e-03	AACAAANTCA	--CAAACAC-
3UTR_AspAT_ZM_c30.28	CANBNNAPA	4.3070e-03	TGANTTTGTT	-GTGTTNG--
3UTR_AspAT_ZM_c30.28	MYB1LEPR	4.9248e-03	AACAAANTCA	AACTAAC---
3UTR_AspAT_ZM_c30.28	EECCRCAH1	6.2642e-03	AACAAANTCA	--GNAANTC-
3UTR_AspAT_ZM_c30.30	WBBOXPCWRKY1	1.2944e-03	ATTCAAAT	RGTCAAA-
3UTR_AspAT_ZM_c30.30	CARGNCAT	1.3258e-03	--ATTTGAAT--	CCWWWWWWWWGG
3UTR_AspAT_ZM_c30.30	ERELEE4	1.6103e-03	ATTTGAAT-	-TTTGAAWT
3UTR_AspAT_ZM_c30.30	SURE2STPAT21	3.3772e-03	ATTTGAAT-	ATTAGTATT
3UTR_AspAT_ZM_c30.30	SE2PVGRP1	4.2227e-03	ATTCAAAT----------------	ATACAAATACACTAGCTACNNNAA
3UTR_AspAT_ZM_c30.31	SURE1STPAT21	2.2788e-03	TGTANTAT-	TTTTCTATT
3UTR_AspAT_ZM_c30.31	CARGNCAT	3.2826e-03	--TGTANTAT--	CCWWWWWWWWGG
3UTR_AspAT_ZM_c30.31	DE1PSPRA2	3.6851e-03	--TGTANTAT--	ACTGTAAAATCC
3UTR_AspAT_ZM_c30.31	SP8BFIBSP8BIB	6.3797e-03	TGTANTAT-	--TACTATT
3UTR_AspAT_ZM_c30.31	HBOXPVCHS15	6.7634e-03	---ATANTACA---------	TNNNNAGNNNNNNNGGTAGG
3UTR_AspAT_ZM_c30.32	HBOXPVCHS15	2.2980e-03	-TTACAGNG-----------	TNNNNAGNNNNNNNGGTAGG
3UTR_AspAT_ZM_c30.32	GARE1OSREP1	5.4521e-03	TTACAGNG	TAACAGA-
3UTR_AspAT_ZM_c30.32	AMYBOX1	5.4900e-03	CNCTGTAA	-TYTGTTA
3UTR_AspAT_ZM_c30.32	DE1PSPRA2	7.7167e-03	CNCTGTAA-----	-ACTGTAAAATCC
3UTR_AspAT_ZM_c30.32	GARE2	9.1844e-03	-----CNCTGTAA-	CCRGANTYTGTTAY
3UTR_AspAT_ZM_c30.33	GLUTAACAOS	1.8538e-04	---CAGTTTGT-	ATAGAGTTTGTT
3UTR_AspAT_ZM_c30.33	AACAOSGLUB1	6.2762e-04	----CAGTTTGT--	GATATAGTTTGTTG
3UTR_AspAT_ZM_c30.33	GAREHVAMY1	1.2424e-03	-----CAGTTTGT--------	GGCCGGAGTTTGTTATCGGCC
3UTR_AspAT_ZM_c30.33	GARE2	1.4482e-03	---CAGTTTGT---	CCRGANTYTGTTAY
3UTR_AspAT_ZM_c30.33	HSRENTHSR203J	2.4576e-03	---CAGTTTGT-	CAAAATTTTGTA
3UTR_AspAT_ZM_c30.34	-300CORE	4.6263e-03	TGTAANCN	TGTAAAG-
3UTR_AspAT_ZM_c30.35	MYB1LEPR	7.8596e-04	AACTGACA	AACTAAC-
3UTR_AspAT_ZM_c30.35	LTREATLTI78	1.1798e-03	TGTCAGTT	TGTCGGT-
3UTR_AspAT_ZM_c30.35	BIHD1OS	1.9882e-03	AACTGACA	---TGACA
3UTR_AspAT_ZM_c30.35	DREDR1ATRD29AB	4.0567e-03	-TGTCAGTT	ATGTCGGTA
3UTR_AspAT_ZM_c30.35	ELRENTCHN50	4.0577e-03	----AACTGACA	GACTNNNTGACC
3UTR_AspAT_ZM_c30.36	HSRENTHSR203J	1.7494e-04	----ATGTTGTA	CAAAATTTTGTA
3UTR_AspAT_ZM_c30.36	RAV1AAT	1.1410e-03	ATGTTGTA	-TGTTG--
3UTR_AspAT_ZM_c30.36	CARGNCAT	4.0920e-03	--ATGTTGTA--	CCWWWWWWWWGG
3UTR_AspAT_ZM_c30.36	LECPLEACS2	4.6402e-03	ATGTTGTA	ATATTTTA
3UTR_AspAT_ZM_c30.36	POLLEN2LELAT52	5.0235e-03	-ATGTTGTA	TATGGTGGA
3UTR_AspAT_ZM_c30.37	HSRENTHSR203J	1.2374e-04	----ATTTTGGA	CAAAATTTTGTA
3UTR_AspAT_ZM_c30.37	-300ELEMENT	6.7695e-04	TCCAAAAT	TGNAAARK
3UTR_AspAT_ZM_c30.37	SEF4MOTIFGM7S	9.4075e-04	TCCAAAAT	-YAAAAAY
3UTR_AspAT_ZM_c30.37	AGL2ATCONSENSUS	2.7874e-03	---TCCAAAAT-------	NNWNCCAWWWWTRGWWAN
3UTR_AspAT_ZM_c30.37	ANAERO4CONSENSUS	3.4623e-03	-TCCAAAAT	TTGCNAAAC
3UTR_AspAT_ZM_c30.38	CARGNCAT	1.9572e-03	-CAGTTNTA---	CCWWWWWWWWGG
3UTR_AspAT_ZM_c30.38	HBOXPVCHS15	3.5276e-03	----CAGTTNTA--------	TNNNNAGNNNNNNNGGTAGG
3UTR_AspAT_ZM_c30.38	MYB2CONSENSUSAT	3.5992e-03	CAGTTNTA	CMGTTR--
3UTR_AspAT_ZM_c30.38	MYBCORE	3.7552e-03	TANAACTG	--YAACNG
3UTR_AspAT_ZM_c30.38	UPRMOTIFIIAT	5.8009e-03	-CAGTTNTA----------	CCNNNNNNNNNNNNCCACG
3UTR_AspAT_ZM_c30.39	GARE2	1.4383e-03	-----ACAATCTG-	RTAACARANTCYGG
3UTR_AspAT_ZM_c30.39	CCA1ATLHCB1	1.8885e-03	CAGATTGT-	-AGATTKTT
3UTR_AspAT_ZM_c30.39	MEJARELELOX	1.8999e-03	---CAGATTGT------	CATCANATTNNTGTATC
3UTR_AspAT_ZM_c30.39	ELRENTCHN50	1.9437e-03	-ACAATCTG---	GACTNNNTGACC
3UTR_AspAT_ZM_c30.39	GLUTAACAOS	2.3406e-03	---CAGATTGT-	ATAGAGTTTGTT
3UTR_AspAT_ZM_c30.40	PIIATGAPB	1.4017e-03	-----------CAAATCCA-	TTGGTTTTGATCAAAACCAA
3UTR_AspAT_ZM_c30.40	CARGNCAT	2.6562e-03	-CAAATCCA---	CCWWWWWWWWGG
3UTR_AspAT_ZM_c30.40	CIACADIANLELHC	2.6957e-03	CAAATCCA--	CAANNNNATC
3UTR_AspAT_ZM_c30.40	ARR1AT	2.7794e-03	TGGATTTG	-NGATT--
3UTR_AspAT_ZM_c30.40	SE2PVGRP1	2.9273e-03	---CAAATCCA-------------	ATACAAATACACTAGCTACNNNAA
3UTR_AspAT_ZM_c30.42	EMHVCHORD	2.2771e-04	ACTGTACA	ACTTTACA
3UTR_AspAT_ZM_c30.42	DE1PSPRA2	2.5543e-04	ACTGTACA----	ACTGTAAAATCC
3UTR_AspAT_ZM_c30.42	-300CORE	7.8263e-04	ACTGTACA	-CTTTACA
3UTR_AspAT_ZM_c30.42	-300ELEMENT	9.3825e-04	ACTGTACA	MYTTTNCA
3UTR_AspAT_ZM_c30.42	TACBBFNTEAS4	9.4554e-04	ACTGTACA------	ACTCTACAGTACTC
3UTR_AspAT_ZM_c30.43	GARE2	1.0709e-03	----ATACTGTT--	CCRGANTYTGTTAY
3UTR_AspAT_ZM_c30.43	SP8BFIBSP8BIB	1.1217e-03	AACAGTAT	AATAGTA-
3UTR_AspAT_ZM_c30.43	MARCEN3	2.8538e-03	-ATACTGTT----------------	WWWNNNNTTTCGGAAANCAWAAACA
3UTR_AspAT_ZM_c30.43	CARGNCAT	2.9962e-03	--AACAGTAT--	CCWWWWWWWWGG
3UTR_AspAT_ZM_c30.43	HBOXPVCHS15	3.4224e-03	----------ATACTGTT--	CCTACCNNNNNNNCTNNNNA
3UTR_AspAT_ZM_c30.44	CANBNNAPA	9.8860e-04	CCAATACA	CNAACAC-
3UTR_AspAT_ZM_c30.44	CARGNCAT	9.9657e-04	----TGTATTGG	CCWWWWWWWWGG
3UTR_AspAT_ZM_c30.44	CCAATBOX1	2.3488e-03	TGTATTGG	---ATTGG
3UTR_AspAT_ZM_c30.44	SE2PVGRP1	3.6148e-03	---CCAATACA-------------	ATACAAATACACTAGCTACNNNAA
3UTR_AspAT_ZM_c30.44	27BPDRCONSENSUSPS25S	7.5259e-03	----------CCAATACA---------	TKCAACGCAACGAATACAAGWGGCGGA
3UTR_AspAT_ZM_c30.45	AUXREPSIAA4	1.0625e-03	TGTANCAT	KGTCCCAT
3UTR_AspAT_ZM_c30.45	S1FBOXSORPS1L21	1.2128e-03	TGTANCAT	--TACCAT
3UTR_AspAT_ZM_c30.45	DE1PSPRA2	1.6780e-03	--TGTANCAT--	ACTGTAAAATCC
3UTR_AspAT_ZM_c30.45	-300ELEMENT	6.6906e-03	ATGNTACA	MYTTTNCA
3UTR_AspAT_ZM_c30.45	CARGNCAT	8.3830e-03	--TGTANCAT--	CCWWWWWWWWGG
3UTR_AspAT_ZM_c30.46	ELRENTCHN50	3.4206e-03	---CACTTAGN-	GGTCANNNAGTC
3UTR_AspAT_ZM_c30.47	MYB2CONSENSUSAT	1.5202e-03	CAGTTGTA	CMGTTR--
3UTR_AspAT_ZM_c30.47	MYBCORE	1.6367e-03	TACAACTG	--YAACNG
3UTR_AspAT_ZM_c30.47	EBOXBNNAPA	1.9548e-03	CAGTTGTA	CANNTG--
3UTR_AspAT_ZM_c30.47	MYCCONSENSUSAT	1.9548e-03	CAGTTGTA	CANNTG--
3UTR_AspAT_ZM_c30.47	DPBFCOREDCDC3	2.7617e-03	CAGTTGTA	CNNGTGT-
3UTR_AspAT_ZM_c30.48	5256BOXLELAT5256	1.1268e-05	-ATANAACC---	TATATAACCACA
3UTR_AspAT_ZM_c30.48	SORLREP2AT	1.1015e-03	ATANAACC-	ATAAAACGT
3UTR_AspAT_ZM_c30.48	CARGNCAT	2.3332e-03	--ATANAACC--	CCWWWWWWWWGG
3UTR_AspAT_ZM_c30.48	D2GMAUX28	3.1488e-03	GGTTNTAT----	ATTTATATAAAT
3UTR_AspAT_ZM_c30.48	SORLREP3AT	3.5963e-03	ATANAACC-	ATATATACA
3UTR_AspAT_ZM_c30.49	TACBBFNTEAS4	6.3231e-04	------TGTANANT	GAGTACTGTAGAGT
3UTR_AspAT_ZM_c30.49	DE1PSPRA2	1.5540e-03	--ANTNTACA--	GGATTTTACAGT
3UTR_AspAT_ZM_c30.49	EMHVCHORD	1.7401e-03	ANTNTACA	ACTTTACA
3UTR_AspAT_ZM_c30.49	-300ELEMENT	1.9173e-03	TGTANANT	TGNAAARK
3UTR_AspAT_ZM_c30.49	L4DCPAL1	5.1564e-03	----TGTANANT	TGGTTGGAGATT
3UTR_AspAT_ZM_c30.50	CEREGLUBOX3PSLEGA	1.8694e-03	-NTATTACA	ACTTTTACA
3UTR_AspAT_ZM_c30.50	-300ELEMENT	2.6480e-03	NTATTACA	MYTTTNCA
3UTR_AspAT_ZM_c30.50	DE1PSPRA2	2.8892e-03	--NTATTACA--	GGATTTTACAGT
3UTR_AspAT_ZM_c30.50	CARGNCAT	3.0722e-03	--TGTAATAN--	CCWWWWWWWWGG
3UTR_AspAT_ZM_c30.50	EECCRCAH1	4.2726e-03	TGTAATAN	-GNAANTC
3UTR_AspAT_ZM_c30.51	DE1PSPRA2	1.5755e-04	-CTGTAA-----	ACTGTAAAATCC
3UTR_AspAT_ZM_c30.51	GARE1OSREP1	4.0483e-03	-CTGTAA	TCTGTTA
3UTR_AspAT_ZM_c30.51	AMYBOX1	5.1426e-03	-CTGTAA	TYTGTTA
3UTR_AspAT_ZM_c30.51	SEBFCONSSTPR10A	8.1682e-03	-TTACAG	GWGACAR
3UTR_AspAT_ZM_c30.52	WBBOXPCWRKY1	7.0531e-03	AGTCTA-	RGTCAAA
3UTR_AspAT_ZM_c30.52	GLUTAACAOS	9.4320e-03	-TAGACT-----	ATAGAGTTTGTT
3UTR_AspAT_ZM_c30.53	TELOBOXATEEF1AA1	5.2591e-03	--GCCCTA-	AAACCCTAA
3UTR_AspAT_ZM_c30.53	UP1ATMSD	8.2164e-03	--TAGGGC-	WWWTGGGCC
3UTR_AspAT_ZM_c30.53	D4GMAUX28	8.3116e-03	---GCCCTA	ACAGCACTA
3UTR_AspAT_ZM_c30.55	GLUTAACAOS	8.6213e-03	-----CCTCTA-	AACAAACTCTAT
3UTR_AspAT_ZM_c30.56	TELOBOXATEEF1AA1	3.1419e-04	-TAGNGT--	TTAGGGTTT
3UTR_AspAT_ZM_c30.56	UP2ATMSD	1.0532e-03	TAGNGT--	TAGGGTTT
3UTR_AspAT_ZM_c30.56	AMMORESIIUDCRNIA1	1.1125e-03	ACNCTA--	ACCCTWCC
3UTR_AspAT_ZM_c30.56	GLUTAACAOS	7.1081e-03	-TAGNGT-----	ATAGAGTTTGTT
3UTR_AspAT_ZM_c30.56	DPBFCOREDCDC3	8.0695e-03	-TAGNGT	CNNGTGT
3UTR_AspAT_ZM_c30.57	SE2PVGRP1	7.5066e-04	---CAAATA---------------	ATACAAATACACTAGCTACNNNAA
3UTR_AspAT_ZM_c30.57	2SSEEDPROTBANAPA	2.2187e-03	CAAATA-	CAAACAC
3UTR_AspAT_ZM_c30.57	D3GMAUX28	2.2626e-03	-----CAAATA	TTAAGCAAATA
3UTR_AspAT_ZM_c30.57	TATABOXOSPAL	3.6090e-03	-CAAATA	TTAAATA
3UTR_AspAT_ZM_c30.57	SEF4MOTIFGM7S	4.1211e-03	CAAATA-	YAAAAAY
3UTR_AspAT_ZM_c30.58	ELRENTCHN50	2.3799e-03	--CTAAGT----	GACTNNNTGACC
3UTR_AspAT_ZM_c30.58	TBOXATGAPB	3.6436e-03	CTAAGT	CAAAGT
3UTR_AspAT_ZM_c30.58	INTRONUPPER	5.1575e-03	ACTTAG---	ACTTACCTK
3UTR_AspAT_ZM_c30.58	AAGACGTAGATACL12	7.2708e-03	CTAAGT---	CTACGTCTT
3UTR_AspAT_ZM_c30.58	SORLREP4AT	8.3823e-03	ACTTAG---	AATTAGGAG
3UTR_AspAT_ZM_c30.59	HSRENTHSR203J	1.7348e-04	TACAAA------	TACAAAATTTTG
3UTR_AspAT_ZM_c30.59	SE2PVGRP1	8.6495e-04	-TACAAA-----------------	ATACAAATACACTAGCTACNNNAA
3UTR_AspAT_ZM_c30.59	AACACOREOSGLUB1	2.2612e-03	-TTTGTA	GTTTGTT
3UTR_AspAT_ZM_c30.59	ANAERO1CONSENSUS	2.2612e-03	TTTGTA-	TTTGTTT
3UTR_AspAT_ZM_c30.59	MYBGAHV	2.2612e-03	TTTGTA-	TTTGTTA
3UTR_AspAT_ZM_c30.60	MYB2AT	7.0487e-03	GCAGTT-	-CAGTTA
3UTR_AspAT_ZM_c30.61	TEFBOXATEEF1AA1	4.0253e-04	--------ATGCCC--	TTACCATTATGCCCCT
3UTR_AspAT_ZM_c30.61	EIN3ATERF1	2.1273e-03	-------------ATGCCC---------	GGATTCAAGATACATGCCCCTTGAATCC
3UTR_AspAT_ZM_c30.61	SE1PVGRP18	2.1273e-03	ATGCCC------------------	ATGCCCCACAGTGTGGCCCATTAT
3UTR_AspAT_ZM_c30.61	TEF1BOXATA1	2.1273e-03	--------------ATGCCC----	TTTAAATTACCATTATGCCCCTGT
3UTR_AspAT_ZM_c30.61	RYREPEATLEGUMINBOX	2.3164e-03	-ATGCCC	CATGCAY
3UTR_AspAT_ZM_c30.62	23BPZM27KDAZEIN	2.4542e-04	GTTGTA-----------------	GTTGTAAATTTACTTTACACGTC
3UTR_AspAT_ZM_c30.62	MEJARELELOX	6.2814e-03	---------GTTGTA--	CATCANATTNNTGTATC
3UTR_AspAT_ZM_c30.62	HSRENTHSR203J	6.9426e-03	------GTTGTA	CAAAATTTTGTA
3UTR_AspAT_ZM_c30.62	SORLREP2AT	7.0311e-03	-TACAAC--	ATAAAACGT
3UTR_AspAT_ZM_c30.62	NONAMERMOTIFTAH3H4	8.7929e-03	--TACAAC-	CATCCAACG
3UTR_AspAT_ZM_c30.63	RAV1AAT	2.2459e-04	ATGTTG	-TGTTG
3UTR_AspAT_ZM_c30.63	CANBNNAPA	6.9926e-03	ATGTTG-	GTGTTNG
3UTR_AspAT_ZM_c30.63	HSRENTHSR203J	7.0722e-03	------ATGTTG	TACAAAATTTTG
3UTR_AspAT_ZM_c30.63	BP5OSWX	7.2984e-03	-ATGTTG	CACGTTG
3UTR_AspAT_ZM_c30.63	TOPOISOM	8.0331e-03	-------ATGTTG--	CNNATNAATRTWNAC
3UTR_AspAT_ZM_c30.64	ACGTABOX	6.0303e-03	TCCRTA	TACGTA
3UTR_AspAT_ZM_c30.64	HBOXPVCHS15	6.8389e-03	TCCRTA--------------	TNNNNAGNNNNNNNGGTAGG
3UTR_AspAT_ZM_c30.64	DREDR1ATRD29AB	8.0475e-03	---TCCRTA	ATGTCGGTA
3UTR_AspAT_ZM_c30.65	RYREPEATLEGUMINBOX	2.3851e-03	-ATGYNC	CATGCAY
3UTR_AspAT_ZM_c30.65	UP1ATMSD	9.4931e-03	--ATGYNC-	WWWTGGGCC
3UTR_AspAT_ZM_c30.65	CIACADIANLELHC	9.8694e-03	-ATGYNC---	GATNNNNTTG
3UTR_AspAT_ZM_c30.66	PREATPRODH	2.0052e-03	ATGAGA	ATGAGT
3UTR_AspAT_ZM_c30.66	IBOXCORENT	8.7732e-03	-ATGAGA	GATAAGR
3UTR_AspAT_ZM_c30.66	RSEPVGRP1	9.2680e-03	--ATGAGA----	ATATGAAAGTTG
3UTR_AspAT_ZM_c30.66	-300MOTIFZMZEIN	9.7253e-03	---TCTCAT	ATGACTCAY
3UTR_AspAT_ZM_c30.68	GARE4HVEPB1	2.2309e-04	---GCATTC------	CCAGCATTCTGTTAC
3UTR_AspAT_ZM_c30.69	EIN3ATERF1	8.1019e-04	-----------ACATGC-----------	GGATTCAAGATACATGCCCCTTGAATCC
3UTR_AspAT_ZM_c30.69	MYCATERD1	7.3158e-03	-ACATGC	CACATG-
3UTR_AspAT_ZM_c30.69	MYCATRD22	7.3158e-03	GCATGT-	-CATGTG
3UTR_AspAT_ZM_c30.69	RYREPEATBNNAPA	8.4991e-03	-GCATGT	TGCATG-
3UTR_AspAT_ZM_c30.70	P1BS	2.4364e-03	-TATATG-	GNATATNC
3UTR_AspAT_ZM_c30.70	TATABOX4	3.1536e-03	-TATATG	TTATATA
3UTR_AspAT_ZM_c30.70	CATATGGMSAUR	3.3891e-03	CATATA	CATATG
3UTR_AspAT_ZM_c30.70	ELRENTCHN50	3.4795e-03	---CATATA---	GGTCANNNAGTC
3UTR_AspAT_ZM_c30.70	S2FSORPL21	5.0711e-03	--TATATG-	AATGTATGG
3UTR_AspAT_ZM_c30.71	MYBCORE	8.6879e-05	TAACCN	YAACNG
3UTR_AspAT_ZM_c30.71	MYB2CONSENSUSAT	5.4372e-04	NGGTTA	CMGTTR
3UTR_AspAT_ZM_c30.71	MYB1AT	1.1641e-03	NGGTTA	TGGTTW
3UTR_AspAT_ZM_c30.71	MYB2AT	1.5823e-03	NGGTTA	CAGTTA
3UTR_AspAT_ZM_c30.71	AMYBOX1	1.7126e-03	-NGGTTA	TYTGTTA
3UTR_AspAT_ZM_c30.72	OCSGMHSP26A	2.7876e-04	------------TTACAT--	TTACGTAATCTCTTACATCA
3UTR_AspAT_ZM_c30.72	OCSGMGH24	9.0774e-04	--ATGTAA----------------	TGATGTAAGAGATTACGTAAACCG
3UTR_AspAT_ZM_c30.72	CARG1ATAP3	9.9702e-04	----------ATGTAA--	TTTTCCATTTATGTAAAC
3UTR_AspAT_ZM_c30.72	S2FSORPL21	4.0380e-03	-ATGTAA--	AATGTATGG
3UTR_AspAT_ZM_c30.72	TATABOXOSPAL	5.2132e-03	TTACAT-	TTAAATA
3UTR_AspAT_ZM_c30.73	CAATBOX2	1.3740e-04	--ATTGGC-	AGATTGGCC
3UTR_AspAT_ZM_c30.73	CCAATBOX1	5.9334e-04	ATTGGC	ATTGG-
3UTR_AspAT_ZM_c30.73	-284MOTIFZMSBE1	2.0266e-03	---------ATTGGC---------------	TCTGGGCCGATTGGCCTTTGGGCTTGCACG
3UTR_AspAT_ZM_c30.73	E2FCONSENSUS	2.0370e-03	ATTGGC--	WTTSSCSS
3UTR_AspAT_ZM_c30.73	EECCRCAH1	4.0902e-03	-ATTGGC	GANTTNC
3UTR_AspAT_ZM_c30.74	MEJARELELOX	2.0465e-03	---------ATGTGA--	GATACANNAATNTGATG
3UTR_AspAT_ZM_c30.74	NAPINMOTIFBN	3.0717e-03	ATGTGA-	ATGTGTA
3UTR_AspAT_ZM_c30.74	ELRENTCHN50	5.2022e-03	----ATGTGA--	GACTNNNTGACC
3UTR_AspAT_ZM_c30.74	MYCATERD1	7.7747e-03	TCACAT-	-CACATG
3UTR_AspAT_ZM_c30.74	MYCATRD22	7.7747e-03	-ATGTGA	CATGTG-
3UTR_AspAT_ZM_c30.75	CCA1ATLHCB1	4.6660e-04	-GATTGT-	AGATTKTT
3UTR_AspAT_ZM_c30.75	AS1CAMV	9.1372e-04	-GATTGT----------------------	GGATTGTGCGTCATCCCTTACGTCAGTGG
3UTR_AspAT_ZM_c30.75	AACACOREOSGLUB1	2.5034e-03	GATTGT-	GTTTGTT
3UTR_AspAT_ZM_c30.75	GLUTAACAOS	7.3174e-03	-----GATTGT-	ATAGAGTTTGTT
3UTR_AspAT_ZM_c30.75	TRANSTART	8.9682e-03	---GATTGT---	AGCCATTGTTTA
3UTR_AspAT_ZM_c30.76	DE1PSPRA2	1.6110e-04	-----AAAATC-	ACTGTAAAATCC
3UTR_AspAT_ZM_c30.76	CCA1ATLHCB1	6.6191e-04	-GATTTT-	AGATTKTT
3UTR_AspAT_ZM_c30.76	ATRICHPSPETE	7.9195e-04	GATTTT-------------------------	GATTTTTTTTAGTAAATAATACTAGTATATT
3UTR_AspAT_ZM_c30.76	EECCRCAH1	9.4235e-04	-AAAATC	GNAANTC
3UTR_AspAT_ZM_c30.76	EVENINGAT	2.7414e-03	---GATTTT	AGATATTTT
3UTR_AspAT_ZM_c30.77	LEAFYATAG	2.1350e-03	GCATTG-	ACATTGG
3UTR_AspAT_ZM_c30.77	SPHCOREZMC1	8.6943e-03	-CAATGC--	TCCATGCAT
3UTR_AspAT_ZM_c30.77	TRANSTART	9.8895e-03	--GCATTG----	AGCCATTGTTTA
3UTR_AspAT_ZM_c30.78	EECCRCAH1	3.4299e-04	GTAACT-	GNAANTC
3UTR_AspAT_ZM_c30.78	D1GMAUX28	1.8832e-03	--GTAACT--	TAGTAACTGT
3UTR_AspAT_ZM_c30.78	GT2OSPHYA	3.3869e-03	AGTTAC---	AATTACCGC
3UTR_AspAT_ZM_c30.78	INTRONUPPER	5.1667e-03	AGTTAC---	ACTTACCTK
3UTR_AspAT_ZM_c30.79	LREBOX3PSRBCS3	2.7776e-04	-ATAGTG--------	GATAGTGAAAATAGT
3UTR_AspAT_ZM_c30.79	PSREGIONZMZM13	1.1991e-03	---------------------ATAGTG-----	TTTGTCTGGCTGCCCGTAGAAATAGTGGCCGA
3UTR_AspAT_ZM_c30.79	SP8BFIBSP8BIB	2.0516e-03	-ATAGTG	AATAGTA
3UTR_AspAT_ZM_c30.80	ATHB2ATCONSENSUS	1.0507e-04	---TCATTG	CAATSATTG
3UTR_AspAT_ZM_c30.80	ATHB5ATCORE	1.4787e-04	---TCATTG	CAATNATTG
3UTR_AspAT_ZM_c30.80	PASNTPARA	2.3034e-04	-----TCATTG---------	AGATGTCATTGCTTGCGTAA
3UTR_AspAT_ZM_c30.80	OBF5ATGST6	7.6770e-04	------------CAATGA--------	GGAGGTCGTCATCAATGACATAAGAT
3UTR_AspAT_ZM_c30.80	ALF1NTPARC	8.7153e-04	--TCATTG---------	TGTCATTGCTTGCGTAA
3UTR_AspAT_ZM_c30.81	REBETALGLHCB21	7.2937e-05	TATCCG	TATCCG
3UTR_AspAT_ZM_c30.81	MYBST1	5.7660e-04	TATCCG	TATCC-
3UTR_AspAT_ZM_c30.81	TATCCAOSAMY	1.0796e-03	CGGATA	TGGATA
3UTR_AspAT_ZM_c30.81	AMYBOX2	2.0752e-03	-CGGATA	ATGGATA
3UTR_AspAT_ZM_c30.81	TATCCACHVAL21	2.0752e-03	-CGGATA	GTGGATA
3UTR_AspAT_ZM_c30.82	TGA1ANTPR1A	8.3639e-04	--------CNATGA--	CGTCATCTCGATGACG
3UTR_AspAT_ZM_c30.82	TOPOISOM	1.5067e-03	-CNATGA--------	CNNATNAATRTWNAC
3UTR_AspAT_ZM_c30.82	ATHB2ATCONSENSUS	1.6596e-03	---TCATNG	CAATSATTG
3UTR_AspAT_ZM_c30.82	ELRENTCHN50	1.6794e-03	----CNATGA--	GACTNNNTGACC
3UTR_AspAT_ZM_c30.82	ATHB5ATCORE	2.1555e-03	---TCATNG	CAATNATTG
3UTR_AspAT_ZM_c30.83	MYBCORE	3.7801e-05	CNGTTA	CNGTTR
3UTR_AspAT_ZM_c30.83	MYB2CONSENSUSAT	4.6940e-05	CNGTTA	CMGTTR
3UTR_AspAT_ZM_c30.83	MYBCOREATCYCB1	6.6144e-04	CNGTTA	CCGTT-
3UTR_AspAT_ZM_c30.83	MYB2AT	9.4675e-04	CNGTTA	CAGTTA
3UTR_AspAT_ZM_c30.83	GARE1OSREP1	1.2902e-03	-CNGTTA	TCTGTTA
3UTR_AspAT_ZM_c30.84	SB3NPABC1	1.7642e-04	---TACTGT------	AATTACTGTTCATAA
3UTR_AspAT_ZM_c30.84	TACBBFNTEAS4	3.5259e-04	---TACTGT-----	GAGTACTGTAGAGT
3UTR_AspAT_ZM_c30.84	D4GMAUX28	3.7011e-03	---TACTGT	TAGTGCTGT
3UTR_AspAT_ZM_c30.84	MEJARELELOX	3.9723e-03	--------TACTGT---	CATCANATTNNTGTATC
3UTR_AspAT_ZM_c30.84	SP8BFIBSP8BIB	4.5465e-03	-ACAGTA	AATAGTA
3UTR_AspAT_ZM_c30.85	LS7ATPR1	2.2763e-03	-CTATGA---	TCTATGACGT
3UTR_AspAT_ZM_c30.85	ELRENTCHN50	2.4467e-03	----CTATGA--	GACTNNNTGACC
3UTR_AspAT_ZM_c30.85	ATHB2ATCONSENSUS	4.1933e-03	CTATGA---	CAATSATTG
3UTR_AspAT_ZM_c30.85	TOPOISOM	4.2312e-03	-CTATGA--------	CNNATNAATRTWNAC
3UTR_AspAT_ZM_c30.85	ATHB5ATCORE	5.4192e-03	CTATGA---	CAATNATTG
3UTR_AspAT_ZM_c30.86	C1GMAUX28	1.0087e-04	---AAACAG-------	TGAAAACAGTGAGTTA
3UTR_AspAT_ZM_c30.86	ANAERO1CONSENSUS	1.3581e-03	AAACAG-	AAACAAA
3UTR_AspAT_ZM_c30.86	2SSEEDPROTBANAPA	2.3338e-03	CTGTTT-	GTGTTTG
3UTR_AspAT_ZM_c30.86	MYBCORE	2.9437e-03	CTGTTT	CNGTTR
3UTR_AspAT_ZM_c30.86	TRANSTART	4.0250e-03	-AAACAG-----	TAAACAATGGCT
3UTR_AspAT_ZM_c30.87	CARGNCAT	4.6802e-03	------TATAGG	CCWWWWWWWWGG
3UTR_AspAT_ZM_c30.88	PROLAMINBOX	2.0219e-04	----TTACAC-----	ACCTTTACACATGTG
3UTR_AspAT_ZM_c30.88	23BPZM27KDAZEIN	2.8592e-04	--------------TTACAC---	GTTGTAAATTTACTTTACACGTC
3UTR_AspAT_ZM_c30.88	DE1PSPRA2	5.1451e-03	-----TTACAC-	GGATTTTACAGT
3UTR_AspAT_ZM_c30.88	GT1MOTIFPSRBCS	8.2609e-03	----TTACAC--	WYWTTWYCACWM
3UTR_AspAT_ZM_c30.89	INRNTPSADB	1.9682e-03	-AACTGA-	RRANTGAR
3UTR_AspAT_ZM_c30.89	GARE1OSREP1	2.5186e-03	-AACTGA	TAACAGA
3UTR_AspAT_ZM_c30.89	MYB1LEPR	3.4117e-03	AACTGA-	AACTAAC
3UTR_AspAT_ZM_c30.89	C1MOTIFZMBZ2	3.5337e-03	-AACTGA----	TAACTSAGTTA
3UTR_AspAT_ZM_c30.89	AMYBOX1	4.1026e-03	-AACTGA	TAACARA
3UTR_AspAT_ZM_c30.90	SORLIP3AT	5.4464e-05	--CAAGTG-	CTCAAGTGA
3UTR_AspAT_ZM_c30.90	EBOXBNNAPA	2.0930e-04	CACTTG	CANNTG
3UTR_AspAT_ZM_c30.90	MYCCONSENSUSAT	2.0930e-04	CACTTG	CANNTG
3UTR_AspAT_ZM_c30.90	DPBFCOREDCDC3	1.1979e-03	CAAGTG-	CNNGTGT
3UTR_AspAT_ZM_c30.90	ABREDISTBBNNAPA	1.5270e-03	--CAAGTG--	GACAAGTGGC
3UTR_AspAT_ZM_c30.91	PROLAMINBOXOSGLUB1	2.2387e-03	-TTTGGA	CTTTGCA
3UTR_AspAT_ZM_c30.91	HSRENTHSR203J	6.2518e-03	TCCAAA------	TACAAAATTTTG
3UTR_AspAT_ZM_c30.91	ERELEE4	7.1588e-03	--TCCAAA	AWTTCAAA
3UTR_AspAT_ZM_c30.91	NONAMERMOTIFTAH3H4	9.6275e-03	-TTTGGA--	CGTTGGATG
3UTR_CA_ZM_c30.1	ATRICHPSPETE	1.9869e-05	--TTTTTTTT---------------------	GATTTTTTTTAGTAAATAATACTAGTATATT
3UTR_CA_ZM_c30.1	AT1BOX	6.4997e-04	AAAAAAAA----	AATAAAAATATT
3UTR_CA_ZM_c30.1	-314MOTIFZMSBE1	1.4533e-03	----TTTTTTTT--------	TGCCTTTTTTTATTTTATGT
3UTR_CA_ZM_c30.1	ANAERO1CONSENSUS	1.9586e-03	TTTTTTTT	TTTGTTT-
3UTR_CA_ZM_c30.1	MARTBOX	2.4722e-03	TTTTTTTT--	TTWTWTTWTT
3UTR_CA_ZM_c30.2	ATRICHPSPETE	1.1049e-04	---------------------ARAAAAAA--	AATATACTAGTATTATTTACTAAAAAAAATC
3UTR_CA_ZM_c30.2	GT1GMSCAM4	5.0226e-04	TTTTTTYT	-TTTTTC-
3UTR_CA_ZM_c30.2	SEF4MOTIFGM7S	5.1037e-04	ARAAAAAA	-YAAAAAY
3UTR_CA_ZM_c30.2	AT1BOX	7.3296e-04	-ARAAAAAA---	AATAAAAATATT
3UTR_CA_ZM_c30.2	-314MOTIFZMSBE1	9.5188e-04	-----TTTTTTYT-------	TGCCTTTTTTTATTTTATGT
3UTR_CA_ZM_c30.3	SORLREP3AT	7.2966e-04	-TATGTANA	ATATATACA
3UTR_CA_ZM_c30.3	SEF1MOTIF	1.0730e-03	TNTACATA-	WWTAAATAT
3UTR_CA_ZM_c30.3	CARG1ATAP3	1.4761e-03	---------TATGTANA-	TTTTCCATTTATGTAAAC
3UTR_CA_ZM_c30.3	AMYBOX2	3.8362e-03	TATGTANA	-ATGGATA
3UTR_CA_ZM_c30.3	NAPINMOTIFBN	3.8362e-03	TATGTANA	-ATGTGTA
3UTR_CA_ZM_c30.4	BOXC'PSAS1	0.0000e+00	--------TGTAS-----	AAGAAGTGTGTACCGGGA
3UTR_CA_ZM_c30.4	CARG1ATAP3	0.0000e+00	-----------TGTAS--	TTTTCCATTTATGTAAAC
3UTR_CA_ZM_c30.4	MEJARELELOX	0.0000e+00	-----------TGTAS-	CATCANATTNNTGTATC
3UTR_CA_ZM_c30.4	ABAREG2	1.0369e-13	-----STACA-	GCTTCGTACAT
3UTR_CA_ZM_c30.4	GLUTEBOX2OSGT2	1.0369e-13	--STACA----	TGGTACACGGA
3UTR_CA_ZM_c30.9	SORLREP3AT	0.0000e+00	--TATATAW	TGTATATAT
3UTR_CA_ZM_c30.9	SEF1MOTIF	3.9724e-12	-WTATATA-	WWTAAATAT
3UTR_CA_ZM_c30.9	5256BOXLELAT5256	4.6744e-07	TATATAW-----	TATATAACCACA
3UTR_CA_ZM_c30.9	D2GMAUX28	4.6744e-07	--WTATATA---	ATTTATATAAAT
3UTR_CA_ZM_c30.9	COREOS	9.0470e-06	------------WTATATA---------	TAWATAAAAKTTTTATWTAYRWATTMTT
3UTR_CA_ZM_c30.10	POLLEN2LELAT52	1.3113e-08	CACGGTG--	TATGGTGGA
3UTR_CA_ZM_c30.10	BOXBPSAS1	2.3259e-07	-CACGGTG------	AAACGGTGTCGTTT
3UTR_CA_ZM_c30.10	MSACRCYM	2.0267e-06	-CACGGTG-	CAACGGTCT
3UTR_CA_ZM_c30.10	VSF1PVGRP18	2.0267e-06	-CACGGTG-	CAACGGAGC
3UTR_CA_ZM_c30.10	ABRECE1HVA22	3.6644e-05	CACGGTG---	-CCGGTGGCA
3UTR_CA_ZM_c30.13	CAATBOX2	2.1449e-04	AGATAGC--	AGATTGGCC
3UTR_CA_ZM_c30.13	CTRMCAMV35S	2.1449e-04	AGATAGC--	AGAGAGAGA
3UTR_CA_ZM_c30.13	EVENINGAT	2.1449e-04	-GCTATCT-	AGATATTTT
3UTR_CA_ZM_c30.13	NONAMERATH4	2.1449e-04	--GCTATCT	CGTCGATCT
3UTR_CA_ZM_c30.13	SITE3SORPS1	2.2325e-04	-------GCTATCT	TCTTTTAACTAACT
3UTR_CA_ZM_c30.15	MYB2AT	4.4526e-03	AACACARTTA	----CAGTTA
3UTR_CA_ZM_c30.15	DPBFCOREDCDC3	6.2495e-03	TAAYTGTGTT	--CNNGTGT-
3UTR_CA_ZM_c30.15	C1MOTIFZMBZ2	7.1979e-03	TAAYTGTGTT-	TAACTSAGTTA
3UTR_CA_ZM_c30.16	INRNTPSADB	6.3903e-03	TTCACTATGC	YTCANTYY--
3UTR_CA_ZM_c30.17	BIHD1OS	4.8531e-03	TGACATTTNA	TGACA-----
3UTR_CA_ZM_c30.19	EECCRCAH1	7.3642e-04	NTANAATTGC	---GANTTNC
3UTR_CA_ZM_c30.20	AMYBOX2	2.4907e-03	AATGGNTANA	-ATGGATA--
3UTR_CA_ZM_c30.20	NAPINMOTIFBN	2.6578e-03	AATGGNTANA	-ATGTGTA--
3UTR_CA_ZM_c30.20	TATCCAYMOTIFOSRAMY3D	3.4362e-03	AATGGNTANA	-RTGGATA--
3UTR_CA_ZM_c30.21	SEF4MOTIFGM7S	2.3788e-03	GNAAATTTTG	---RTTTTTR
3UTR_CA_ZM_c30.21	EECCRCAH1	4.5710e-03	GNAAATTTTG	GNAANTC---
3UTR_CA_ZM_c30.22	14BPATERD1	1.4471e-03	-TGACATTT-----	GTGACAATTTAGTG
3UTR_CA_ZM_c30.22	ESPASGL01	1.5280e-03	------TGACATTT	ACATGATGACATGT
3UTR_CA_ZM_c30.22	PE1ASPHYA3	1.5746e-03	------TGACATTT--------	TATTTTTAACATTTGCTATTTC
3UTR_CA_ZM_c30.22	BIHD1OS	1.7999e-03	TGACATTT	TGACA---
3UTR_CA_ZM_c30.22	MARCEN3	2.0849e-03	---------------AAATGTCA--	TGTTTWTGNTTTCCGAAANNNNWWW
3UTR_CA_ZM_c30.23	CARGNCAT	2.7452e-03	--ATGTAACT--	CCWWWWWWWWGG
3UTR_CA_ZM_c30.23	D2GMAUX28	3.4101e-03	----ATGTAACT	ATTTATATAAAT
3UTR_CA_ZM_c30.23	INTRONUPPER	3.7706e-03	AGTTACAT-	ACTTACCTK
3UTR_CA_ZM_c30.23	HBOXPVCHS15	4.5416e-03	-----AGTTACAT-------	TNNNNAGNNNNNNNGGTAGG
3UTR_CA_ZM_c30.23	RSEPVGRP1	4.5672e-03	--ATGTAACT--	ATATGAAAGTTG
3UTR_CA_ZM_c30.24	14BPATERD1	4.3039e-04	-TGACANTT-----	GTGACAATTTAGTG
3UTR_CA_ZM_c30.24	HY5AT	8.8599e-04	TGACANTT----	TGACACGTGGCA
3UTR_CA_ZM_c30.24	BIHD1OS	1.3917e-03	TGACANTT	TGACA---
3UTR_CA_ZM_c30.24	RSEPVGRP1	2.1770e-03	---TGACANTT-	ATATGAAAGTTG
3UTR_CA_ZM_c30.24	GADOWNAT	2.7360e-03	TGACANTT	-GACACGT
3UTR_CA_ZM_c30.25	DE1PSPRA2	2.4293e-04	---GTAAAATG-	ACTGTAAAATCC
3UTR_CA_ZM_c30.25	CARGNCAT	7.9449e-04	-CATTTTAC---	CCWWWWWWWWGG
3UTR_CA_ZM_c30.25	SORLREP2AT	2.2312e-03	-CATTTTAC	ACGTTTTAT
3UTR_CA_ZM_c30.25	RBCSBOX3PS	2.6326e-03	--GTAAAATG--	AGTGAAAATGAT
3UTR_CA_ZM_c30.25	SEF4MOTIFGM7S	2.8183e-03	GTAAAATG	YAAAAAY-
3UTR_CA_ZM_c30.26	ELRENTCHN50	2.1258e-03	--CATAGTGA--	GACTNNNTGACC
3UTR_CA_ZM_c30.26	CARGNCAT	3.1675e-03	---TCACTATG-	CCWWWWWWWWGG
3UTR_CA_ZM_c30.26	HBOXPVCHS15	4.3009e-03	--CATAGTGA----------	TNNNNAGNNNNNNNGGTAGG
3UTR_CA_ZM_c30.26	UPRMOTIFIIAT	9.3154e-03	-CATAGTGA----------	CCNNNNNNNNNNNNCCACG
3UTR_CA_ZM_c30.26	LREBOX3PSRBCS3	9.5307e-03	CATAGTGA-------	GATAGTGAAAATAGT
3UTR_CA_ZM_c30.27	DE1PSPRA2	3.6577e-04	-CTGTAAAT---	ACTGTAAAATCC
3UTR_CA_ZM_c30.27	TATABOX2	8.2874e-04	ATTTACAG	ATTTATA-
3UTR_CA_ZM_c30.27	23BPZM27KDAZEIN	9.1637e-04	-CTGTAAAT--------------	GTTGTAAATTTACTTTACACGTC
3UTR_CA_ZM_c30.27	-300CORE	9.6237e-04	CTGTAAAT	-TGTAAAG
3UTR_CA_ZM_c30.27	CARGNCAT	1.4210e-03	---ATTTACAG-	CCWWWWWWWWGG
3UTR_CA_ZM_c30.28	MYB2AT	6.8493e-04	CACAGTTA	--CAGTTA
3UTR_CA_ZM_c30.28	CARGNCAT	2.8464e-03	---TAACTGTG-	CCWWWWWWWWGG
3UTR_CA_ZM_c30.28	MYB2CONSENSUSAT	2.9039e-03	CACAGTTA	--CMGTTR
3UTR_CA_ZM_c30.28	HBOXPVCHS15	3.1083e-03	--CACAGTTA----------	TNNNNAGNNNNNNNGGTAGG
3UTR_CA_ZM_c30.28	MYBCORE	4.1561e-03	TAACTGTG	YAACNG--
3UTR_CA_ZM_c30.29	GLUTAACAOS	1.8662e-04	-TAGANTTT---	ATAGAGTTTGTT
3UTR_CA_ZM_c30.29	MARCEN3	1.1187e-03	--TAGANTTT---------------	WWWNNNNTTTCGGAAANCAWAAACA
3UTR_CA_ZM_c30.29	TELOBOXATEEF1AA1	1.4927e-03	AAANTCTA-	AAACCCTAA
3UTR_CA_ZM_c30.29	CARGNCAT	2.1304e-03	--TAGANTTT--	CCWWWWWWWWGG
3UTR_CA_ZM_c30.29	UP2ATMSD	3.6589e-03	AAANTCTA	AAACCCTA
3UTR_CA_ZM_c30.31	SEF4MOTIFGM7S	1.0956e-03	NCAAAATT	-YAAAAAY
3UTR_CA_ZM_c30.31	HSRENTHSR203J	1.3349e-03	-NCAAAATT---	TACAAAATTTTG
3UTR_CA_ZM_c30.31	WBOXGACAD1A	5.2981e-03	--NCAAAATT----	AGTCAAAATTGACC
3UTR_CA_ZM_c30.32	HBOXPVCHS15	2.4677e-03	----------TCACTGTG--	CCTACCNNNNNNNCTNNNNA
3UTR_CA_ZM_c30.32	ANAERO5CONSENSUS	2.7365e-03	CACAGTGA-	AACAGGGAA
3UTR_CA_ZM_c30.32	ELRENTCHN50	4.2277e-03	--CACAGTGA--	GACTNNNTGACC
3UTR_CA_ZM_c30.32	CARGNCAT	8.6949e-03	---TCACTGTG-	CCWWWWWWWWGG
3UTR_CA_ZM_c30.32	MYB2AT	9.0804e-03	CACAGTGA	--CAGTTA
3UTR_CA_ZM_c30.33	MARCEN3	1.9181e-03	--TGNCATTT---------------	WWWNNNNTTTCGGAAANCAWAAACA
3UTR_CA_ZM_c30.33	UPRMOTIFIIAT	4.3234e-03	---------AAATGNCA--	CCNNNNNNNNNNNNCCACG
3UTR_CA_ZM_c30.33	HSE	7.1698e-03	-TGNCATTT-----	CTNGAANNTTCNAG
3UTR_CA_ZM_c30.34	ABREBNNAPA	7.4232e-04	GGACANTT----	GGACACGTGGCG
3UTR_CA_ZM_c30.34	GADOWNAT	1.8296e-03	GGACANTT	-GACACGT
3UTR_CA_ZM_c30.34	ELRENTCHN50	2.3752e-03	----AANTGTCC	GACTNNNTGACC
3UTR_CA_ZM_c30.34	ACGTABREMOTIFA2OSEM	2.9084e-03	GGACANTT	-GMCACGT
3UTR_CA_ZM_c30.34	HSE	3.5620e-03	--GGACANTT----	CTNGAANNTTCNAG
3UTR_CA_ZM_c30.35	HSRENTHSR203J	1.0915e-04	---AATTGTGT-	CAAAATTTTGTA
3UTR_CA_ZM_c30.35	CARGNCAT	3.1749e-03	--ACACAATT--	CCWWWWWWWWGG
3UTR_CA_ZM_c30.35	DPBFCOREDCDC3	5.1284e-03	AATTGTGT	-CNNGTGT
3UTR_CA_ZM_c30.35	TRANSTART	5.5169e-03	---AATTGTGT-	AGCCATTGTTTA
3UTR_CA_ZM_c30.35	HDMOTIFPCPR2	6.9374e-03	-ACACAATT--	TAAACAATTAG
3UTR_CA_ZM_c30.36	MSACRCYM	2.3241e-04	-AANNGTCA	CAACGGTCT
3UTR_CA_ZM_c30.36	WBOXNTERF3	1.6008e-03	AANNGTCA	---RGTCA
3UTR_CA_ZM_c30.36	23BPUASNSCYCB1	2.8173e-03	----TGACNNTT-----------	GATGTTACCGTTTGGTAAATAAA
3UTR_CA_ZM_c30.36	MYBCOREATCYCB1	2.9167e-03	TGACNNTT	---CCGTT
3UTR_CA_ZM_c30.36	HSE	2.9286e-03	--TGACNNTT----	CTNGAANNTTCNAG
3UTR_CA_ZM_c30.37	CARGNCAT	5.4724e-04	---TAACTTTG-	CCWWWWWWWWGG
3UTR_CA_ZM_c30.37	TBOXATGAPB	7.1530e-04	CAAAGTTA	CAAAGT--
3UTR_CA_ZM_c30.37	BOX1PVCHS15	1.0103e-03	-----TAACTTTG-	GTTTTTAACTTTTA
3UTR_CA_ZM_c30.37	HSRENTHSR203J	2.9149e-03	----TAACTTTG	TACAAAATTTTG
3UTR_CA_ZM_c30.37	CIACADIANLELHC	3.5902e-03	--TAACTTTG	GATNNNNTTG
3UTR_CA_ZM_c30.38	HBOXPVCHS15	1.8346e-03	--GGGAGTAT----------	TNNNNAGNNNNNNNGGTAGG
3UTR_CA_ZM_c30.38	GT1MOTIFPSRBCS	3.2040e-03	ATACTCCC----	WYWTTWYCACWM
3UTR_CA_ZM_c30.38	UPRMOTIFIIAT	4.4031e-03	---GGGAGTAT--------	CGTGGNNNNNNNNNNNNGG
3UTR_CA_ZM_c30.39	CARGNCAT	2.3135e-04	-CTTTAAAT---	CCWWWWWWWWGG
3UTR_CA_ZM_c30.39	TATABOX2	7.8475e-04	ATTTAAAG	ATTTATA-
3UTR_CA_ZM_c30.39	POLASIG2	8.1417e-04	CTTTAAAT	-TTTAATT
3UTR_CA_ZM_c30.39	-300CORE	1.0058e-03	CTTTAAAT	CTTTACA-
3UTR_CA_ZM_c30.39	SEF1MOTIF	1.3725e-03	--ATTTAAAG	ATATTTAWW-
3UTR_CA_ZM_c30.40	TOPOISOM	8.3718e-04	-------ATGTACAN	CNNATNAATRTWNAC
3UTR_CA_ZM_c30.40	SORLREP3AT	1.4012e-03	-NTGTACAT	TGTATATAT
3UTR_CA_ZM_c30.40	GT1MOTIFPSRBCS	5.8399e-03	--ATGTACAN--	WYWTTWYCACWM
3UTR_CA_ZM_c30.40	RBCSBOX3PS	6.4073e-03	---ATGTACAN-	ATCATTTTCACT
3UTR_CA_ZM_c30.40	CARG1ATAP3	6.5238e-03	----------ATGTACAN	TTTTCCATTTATGTAAAC
3UTR_CA_ZM_c30.41	HBOXPVCHS15	1.9316e-03	--------TNACACTG----	CCTACCNNNNNNNCTNNNNA
3UTR_CA_ZM_c30.41	ELRENTCHN50	3.1858e-03	--TNACACTG--	GGTCANNNAGTC
3UTR_CA_ZM_c30.41	GT1MOTIFPSRBCS	4.2726e-03	CAGTGTNA----	KWGTGRWAAWRW
3UTR_CA_ZM_c30.41	UPRMOTIFIIAT	5.6905e-03	----------TNACACTG-	CGTGGNNNNNNNNNNNNGG
3UTR_CA_ZM_c30.41	CARGNCAT	6.0417e-03	---TNACACTG-	CCWWWWWWWWGG
3UTR_CA_ZM_c30.44	OCSGMHSP26A	2.4659e-04	------------TTACAT--	TTACGTAATCTCTTACATCA
3UTR_CA_ZM_c30.44	OCSGMGH24	8.1506e-04	--ATGTAA----------------	TGATGTAAGAGATTACGTAAACCG
3UTR_CA_ZM_c30.44	CARG1ATAP3	9.1441e-04	----------ATGTAA--	TTTTCCATTTATGTAAAC
3UTR_CA_ZM_c30.44	TATABOXOSPAL	4.0133e-03	-ATGTAA	TATTTAA
3UTR_CA_ZM_c30.44	TATABOX4	4.7166e-03	TTACAT-	TTATATA
3UTR_CA_ZM_c30.45	MYB2AT	1.3183e-05	CAGTTA	CAGTTA
3UTR_CA_ZM_c30.45	MYB2CONSENSUSAT	1.8362e-04	CAGTTA	CMGTTR
3UTR_CA_ZM_c30.45	MYBCORE	3.4862e-04	TAACTG	YAACNG
3UTR_CA_ZM_c30.45	D1GMAUX28	1.3202e-03	---TAACTG-	TAGTAACTGT
3UTR_CA_ZM_c30.45	C1MOTIFZMBZ2	3.6266e-03	-----CAGTTA	TAACTSAGTTA
3UTR_CA_ZM_c30.46	SURE2STPAT21	4.6780e-03	-ATACTC--	AATACTAAT
3UTR_CA_ZM_c30.47	CCA1ATLHCB1	7.0372e-04	--AAATCT	AAMAATCT
3UTR_CA_ZM_c30.47	ARR1AT	1.2806e-03	AGATTT	NGATT-
3UTR_CA_ZM_c30.47	EVENINGAT	3.0335e-03	--AGATTT-	AGATATTTT
3UTR_CA_ZM_c30.47	SEF1MOTIF	3.0335e-03	---AAATCT	WWTAAATAT
3UTR_CA_ZM_c30.47	HSRENTHSR203J	5.6965e-03	----AGATTT--	TACAAAATTTTG
3UTR_CA_ZM_c30.48	DE1PSPRA2	1.7889e-04	ACTGTA------	ACTGTAAAATCC
3UTR_CA_ZM_c30.48	TACBBFNTEAS4	3.7757e-04	----ACTGTA----	GAGTACTGTAGAGT
3UTR_CA_ZM_c30.48	NTBBF1ARROLB	2.5139e-03	ACTGTA	ACTTTA
3UTR_CA_ZM_c30.48	S2FSORPL21	4.4528e-03	ACTGTA---	AATGTATGG
3UTR_CA_ZM_c30.48	MEJARELELOX	4.8495e-03	--TACAGT---------	GATACANNAATNTGATG
3UTR_CA_ZM_c30.49	MSACRCYM	9.6164e-05	-AACGGT--	CAACGGTCT
3UTR_CA_ZM_c30.49	MYBCOREATCYCB1	4.4568e-04	ACCGTT	-CCGTT
3UTR_CA_ZM_c30.49	23BPUASNSCYCB1	4.5491e-04	------ACCGTT-----------	GATGTTACCGTTTGGTAAATAAA
3UTR_CA_ZM_c30.49	ANAEROBICCISZMGAPC4	4.5491e-04	----ACCGTT----------	CTGGACCGTTGCTGGTTTCG
3UTR_CA_ZM_c30.49	BOXBPSAS1	5.6296e-04	-AACGGT-------	AAACGGTGTCGTTT
3UTR_CA_ZM_c30.50	LEGUMINBOXLEGA5	8.1546e-04	GACATT----------------------	GACATTCTKCAGYWTGCATGGCTATGGA
3UTR_CA_ZM_c30.50	YREGIONNTPRB1B	8.1546e-04	---GACATT-----------------	TGTGACATTGAAATTCTTTGACTTTA
3UTR_CA_ZM_c30.50	S2FSORPL21	4.5353e-03	AATGTC---	AATGTATGG
3UTR_CA_ZM_c30.50	EVENINGAT	5.6639e-03	-GACATT--	AGATATTTT
3UTR_CA_ZM_c30.50	L4DCPAL1	9.3733e-03	------GACATT	TGGTTGGAGATT
3UTR_CA_ZM_c30.51	HY5AT	1.9557e-04	TGACAC------	TGACACGTGGCA
3UTR_CA_ZM_c30.51	BIHD1OS	2.3361e-04	TGACAC	TGACA-
3UTR_CA_ZM_c30.51	SEBFCONSSTPR10A	1.1245e-03	-TGACAC	GWGACAR
3UTR_CA_ZM_c30.51	TGTCACACMCUCUMISIN	4.6240e-03	TGACAC-	TGTCACA
3UTR_CA_ZM_c30.51	ABRECE1HVA22	7.6183e-03	TGACAC---	TGCCACCGG
3UTR_CA_ZM_c30.52	AS1LIKECSHPRA	1.4969e-04	-CATTTT--------	GCATTTTCGTCATTT
3UTR_CA_ZM_c30.52	RBCSBOX3PS	1.5019e-04	----AAAATG--	AGTGAAAATGAT
3UTR_CA_ZM_c30.52	CARG3ATAP3	8.3554e-04	-------AAAATG-----	GTTACTAAAAATGGAAAG
3UTR_CA_ZM_c30.52	PYRIMIDINEBOXOSRAMY1A	2.1548e-03	AAAATG	AAAAGG
3UTR_CA_ZM_c30.52	GT1MOTIFPSRBCS	3.1063e-03	-CATTTT-----	WYWTTWYCACWM
3UTR_CA_ZM_c30.53	LREBOX3PSRBCS3	1.5337e-04	--TAGTGA-------	GATAGTGAAAATAGT
3UTR_CA_ZM_c30.53	GLUTEBOX1OSGT3	2.2184e-04	----TAGTGA---------	TATCTAGTGAGTCACTTCA
3UTR_CA_ZM_c30.53	GT1MOTIFPSRBCS	1.7696e-03	------TCACTA	WYWTTWYCACWM
3UTR_CA_ZM_c30.53	SORLIP5AT	3.3849e-03	TAGTGA-	GAGTGAG
3UTR_CA_ZM_c30.53	ELRENTCHN50	3.8510e-03	----TAGTGA--	GACTNNNTGACC
3UTR_CA_ZM_c30.54	GADOWNAT	7.5878e-03	GACACT-	GACACGT
3UTR_CA_ZM_c30.54	EECCRCAH1	9.2682e-03	GACACT-	GNAANTC
3UTR_CA_ZM_c30.55	UP1ATMSD	5.0670e-04	-TATGGG--	WWWTGGGCC
3UTR_CA_ZM_c30.55	TOPOISOM	5.9687e-03	CCCATA---------	CNNATNAATRTWNAC
3UTR_CA_ZM_c30.55	POLLEN2LELAT52	7.1296e-03	---CCCATA	TCCACCATA
3UTR_CA_ZM_c30.55	CCAATBOX1	9.1562e-03	TATGGG	-ATTGG
3UTR_CA_ZM_c30.55	CARGNCAT	9.1848e-03	CCCATA------	CCWWWWWWWWGG
3UTR_CA_ZM_c30.56	GARE4HVEPB1	3.8890e-04	---GCATTC------	CCAGCATTCTGTTAC
3UTR_CA_ZM_c30.57	WBBOXPCWRKY1	5.8898e-05	TTTGAC-	TTTGACY
3UTR_CA_ZM_c30.57	WBOXATNPR1	3.1236e-04	GTCAAA	GTCAA-
3UTR_CA_ZM_c30.57	WBOXGACAD1A	3.6354e-04	-------TTTGAC-	GGTCAATTTTGACT
3UTR_CA_ZM_c30.57	YREGIONNTPRB1B	8.6023e-04	----------------TTTGAC----	TGTGACATTGAAATTCTTTGACTTTA
3UTR_CA_ZM_c30.57	ELRENTCHN50	3.0762e-03	-----TTTGAC-	GACTNNNTGACC
3UTR_CA_ZM_c30.58	P1BS	6.1285e-04	--ATATGC	GNATATNC
3UTR_CA_ZM_c30.58	NDEGMSAUR	8.8489e-04	----------------------GCATAT--	ATGGGACCAATTGAGAGACATGGCATATGG
3UTR_CA_ZM_c30.58	SORLREP3AT	4.3578e-03	--ATATGC-	ATATATACA
3UTR_CA_ZM_c30.58	CATATGGMSAUR	7.5423e-03	GCATAT-	-CATATG
3UTR_CA_ZM_c30.58	RSEPVGRP1	7.7437e-03	ATATGC------	ATATGAAAGTTG
3UTR_CA_ZM_c30.59	GLUTEBOX2OSGT3	1.8973e-04	--AGGTAC-------	TAAGGTACACAAAAG
3UTR_CA_ZM_c30.59	ACGTOSGLUB1	3.5569e-03	-AGGTAC	CACGTAC
3UTR_CA_ZM_c30.59	INTRONUPPER	6.9335e-03	-AGGTAC--	MAGGTAAGT
3UTR_CA_ZM_c30.60	CEREGLUBOX3PSLEGA	7.0886e-05	ACTTTT---	ACTTTTACA
3UTR_CA_ZM_c30.60	BOX1PVCHS15	4.2036e-04	-------ACTTTT-	GTTTTTAACTTTTA
3UTR_CA_ZM_c30.60	AGTACSAO	1.0105e-03	------ACTTTT----------------	CTTTTTACTTTTTTACTTTTTACTTTTT
3UTR_CA_ZM_c30.60	COREOS	1.1786e-03	-----AAAAGT-----------------	TAWATAAAAKTTTTATWTAYRWATTMTT
3UTR_CA_ZM_c30.60	-300ELEMENT	2.0694e-03	ACTTTT--	MYTTTNCA
3UTR_CA_ZM_c30.62	ELRENTCHN50	1.1067e-03	-ACTNGG-----	GACTNNNTGACC
3UTR_CA_ZM_c30.62	HBOXPVCHS15	6.7287e-03	--CCNAGT------------	TNNNNAGNNNNNNNGGTAGG
3UTR_CA_ZM_c30.62	TBOXATGAPB	6.9924e-03	CCNAGT	CAAAGT
3UTR_CA_ZM_c30.62	DRE1COREZMRAB17	7.2196e-03	ACTNGG-	TCTCGGT
3UTR_CA_ZM_c30.63	PROLAMINBOX	2.3564e-04	----TTACAC-----	ACCTTTACACATGTG
3UTR_CA_ZM_c30.63	23BPZM27KDAZEIN	3.2911e-04	--------------TTACAC---	GTTGTAAATTTACTTTACACGTC
3UTR_CA_ZM_c30.63	DE1PSPRA2	5.6099e-03	-----TTACAC-	GGATTTTACAGT
3UTR_CA_ZM_c30.63	GT1MOTIFPSRBCS	7.9073e-03	----TTACAC--	WYWTTWYCACWM
3UTR_CA_ZM_c30.63	CANBNNAPA	9.5841e-03	-TTACAC	CNAACAC
3UTR_CA_ZM_c30.64	DPBFCOREDCDC3	1.7086e-04	-CGGTGT	CNNGTGT
3UTR_CA_ZM_c30.64	BOXBPSAS1	6.6431e-04	---CGGTGT-----	AAACGGTGTCGTTT
3UTR_CA_ZM_c30.64	SP8BFIBSP8AIB	4.6898e-03	-CGGTGT-	ACTGTGTA
3UTR_CA_ZM_c30.65	MYBCORE	6.5932e-05	CNGTTA	CNGTTR
3UTR_CA_ZM_c30.65	MYB2CONSENSUSAT	3.6026e-04	CNGTTA	CMGTTR
3UTR_CA_ZM_c30.65	MYB2AT	8.4944e-04	CNGTTA	CAGTTA
3UTR_CA_ZM_c30.65	GARE1OSREP1	9.6398e-04	-CNGTTA	TCTGTTA
3UTR_CA_ZM_c30.65	AMYBOX1	1.2768e-03	-CNGTTA	TYTGTTA
3UTR_CA_ZM_c30.66	SEF1MOTIF	2.3304e-03	TCTAAA---	WWTAAATAT
3UTR_CA_ZM_c30.66	TATABOX2	3.1086e-03	-TTTAGA	ATTTATA
3UTR_CA_ZM_c30.66	-300CORE	3.4202e-03	-TTTAGA	CTTTACA
3UTR_CA_ZM_c30.66	CEREGLUBOX3PSLEGA	5.6232e-03	---TTTAGA	ACTTTTACA
3UTR_CA_ZM_c30.66	D2GMAUX28	9.0275e-03	-TTTAGA-----	ATTTATATAAAT
3UTR_CA_ZM_c30.67	EECCRCAH1	2.8672e-04	GAAACT-	GNAANTC
3UTR_CA_ZM_c30.67	IDE2HVIDS2	9.1781e-04	-----------GAAACT----------	AGTGACAGCGTGAAACTTGCCGTTCAA
3UTR_CA_ZM_c30.67	HSE	3.1812e-03	---GAAACT-----	CTNGAANNTTCNAG
3UTR_CA_ZM_c30.67	RBCSBOX3PS	7.6468e-03	---GAAACT---	AGTGAAAATGAT
3UTR_CA_ZM_c30.67	RSEPVGRP1	9.0508e-03	----GAAACT--	ATATGAAAGTTG
3UTR_CA_ZM_c30.68	ELRENTCHN50	1.2027e-03	-----CCTAGT-	GGTCANNNAGTC
3UTR_CA_ZM_c30.68	SORLREP4AT	9.2437e-03	-ACTAGG--	AATTAGGAG
3UTR_CA_ZM_c30.69	EECCRCAH1	4.1100e-04	GCAATT-	GNAANTC
3UTR_CA_ZM_c30.69	GT2OSPHYA	4.5346e-03	AATTGC---	AATTACCGC
3UTR_CA_ZM_c30.70	ANAERO3CONSENSUS	9.1445e-05	GTGATG-	GTGATGA
3UTR_CA_ZM_c30.70	GREGIONNTPRB1B	1.4607e-03	------------------GTGATG	TGGCGGCTCTTATCTCACGTGATG
3UTR_CA_ZM_c30.70	MEJARELELOX	4.1127e-03	CATCAC-----------	CATCANATTNNTGTATC
3UTR_CA_ZM_c30.70	SORLIP4AT	7.6869e-03	-CATCAC--	CCATCATAC
3UTR_CA_ZM_c30.71	PROLAMINBOXOSGLUB1	2.6150e-03	-TTTGGA	CTTTGCA
3UTR_CA_ZM_c30.71	HSRENTHSR203J	6.6384e-03	------TTTGGA	CAAAATTTTGTA
3UTR_CA_ZM_c30.71	ERELEE4	8.8562e-03	TTTGGA--	TTTGAAWT
3UTR_CA_ZM_c30.72	GARE4HVEPB1	1.7707e-04	------TTCTGT---	CCAGCATTCTGTTAC
3UTR_CA_ZM_c30.72	GARE2	2.0968e-03	-----TTCTGT---	CCRGANTYTGTTAY
3UTR_CA_ZM_c30.72	BOXIINTPATPB	2.2960e-03	TTCTGT	TTCTAT
3UTR_CA_ZM_c30.72	HSRENTHSR203J	4.7496e-03	-ACAGAA-----	TACAAAATTTTG
3UTR_CA_ZM_c30.72	MEJARELELOX	4.7877e-03	--------TTCTGT---	CATCANATTNNTGTATC
3UTR_CA_ZM_c30.73	PREMOTIFNPCABE	3.9143e-04	-----CCCACT-	ACCGGCCCACTT
3UTR_CA_ZM_c30.73	UP1ATMSD	3.0526e-03	--CCCACT-	GGCCCAWWW
3UTR_CA_ZM_c30.73	SORLIP5AT	4.4611e-03	CCCACT-	CTCACTC
3UTR_CA_ZM_c30.73	BS1EGCCR	5.2892e-03	CCCACT	CCCGCT
3UTR_CA_ZM_c30.74	WBOXNTERF3	4.3145e-04	ATGACC	-TGACY
3UTR_CA_ZM_c30.74	ELRENTCHN50	7.5927e-04	GGTCAT------	GGTCANNNAGTC
3UTR_CA_ZM_c30.74	ELRECOREPCRP1	2.1569e-03	GGTCAT	GGTCAA
3UTR_CA_ZM_c30.74	-300MOTIFZMZEIN	2.7443e-03	---GGTCAT	RTGAGTCAT
3UTR_CA_ZM_c30.74	WBOXNTCHN48	3.4739e-03	GGTCAT	RGTCAG
3UTR_CA_ZM_c30.75	NTBBF1ARROLB	1.6891e-03	TAAACT	TAAAGT
3UTR_CA_ZM_c30.75	CEREGLUBOX1PSLEGA	5.0237e-03	AGTTTA---	ACTTTAACA
3UTR_CA_ZM_c30.75	DE1PSPRA2	8.2397e-03	----TAAACT--	ACTGTAAAATCC
3UTR_CA_ZM_c30.76	SORLREP3AT	1.4223e-03	--ATAKAC-	ATATATACA
3UTR_CA_ZM_c30.76	TOPOISOM	1.8991e-03	---------ATAKAC	CNNATNAATRTWNAC
3UTR_CA_ZM_c30.76	BOXIINTPATPB	3.7841e-03	GTMTAT	TTCTAT
3UTR_CA_ZM_c30.76	P1BS	8.7042e-03	--ATAKAC	GNATATNC
3UTR_CA_ZM_c30.77	MEJARELELOX	3.1886e-03	--TACAGG---------	GATACANNAATNTGATG
3UTR_CA_ZM_c30.77	INTRONLOWER	3.6821e-03	TACAGG	TGCAGG
3UTR_CA_ZM_c30.77	DE1PSPRA2	6.9112e-03	CCTGTA------	ACTGTAAAATCC
3UTR_CA_ZM_c30.77	ANAERO5CONSENSUS	7.0135e-03	TACAGG---	AACAGGGAA
3UTR_CA_ZM_c30.78	BOXINTPATPB	1.0327e-03	------CTATTC---------	TATTATCTATTCTATGGAATT
3UTR_CA_ZM_c30.78	EECCRCAH1	7.3149e-03	-CTATTC	GNAANTC
3UTR_CA_ZM_c30.78	ROOTMOTIFTAPOX1	9.8587e-03	GAATAG	-AATAT
3UTR_DiT1_ZM_c30.2	ATRICHPSPETE	3.8128e-05	--TTTTTTTT---------------------	GATTTTTTTTAGTAAATAATACTAGTATATT
3UTR_DiT1_ZM_c30.2	ANAERO1CONSENSUS	5.4953e-04	TTTTTTTT	TTTGTTT-
3UTR_DiT1_ZM_c30.2	-314MOTIFZMSBE1	8.8995e-04	--------TTTTTTTT----	TGCCTTTTTTTATTTTATGT
3UTR_DiT1_ZM_c30.2	AT1BOX	9.6030e-04	AAAAAAAA----	AATAAAAATATT
3UTR_DiT1_ZM_c30.2	SURE1STPAT21	1.2970e-03	-TTTTTTTT	TTTTCTATT
3UTR_DiT1_ZM_c30.3	SURE1STPAT21	3.4809e-09	TTTTNTT--	TTTTCTATT
3UTR_DiT1_ZM_c30.3	SORLREP2AT	8.7894e-09	---TTTTNTT	ACGTTTTAT-
3UTR_DiT1_ZM_c30.3	ATRICHPSPETE	8.8300e-07	--TTTTNTT----------------------	GATTTTTTTTAGTAAATAATACTAGTATATT
3UTR_DiT1_ZM_c30.3	POLLEN1LELAT52	1.0447e-06	TTTTNTT	-TTTCT-
3UTR_DiT1_ZM_c30.3	AT1BOX	2.0311e-06	AANAAAA-----	AATAAAAATATT
3UTR_DiT1_ZM_c30.4	S2FSORPL21	2.5258e-04	-ATRTAT--	AATGTATGG
3UTR_DiT1_ZM_c30.4	SORLREP3AT	2.7571e-04	ATRTAT---	ATATATACA
3UTR_DiT1_ZM_c30.4	TOPOISOM	1.8877e-03	-------ATRTAT--	CNNATNAATRTWNAC
3UTR_DiT1_ZM_c30.4	COREOS	2.3576e-03	--------------ATRTAT--------	TAWATAAAAKTTTTATWTAYRWATTMTT
3UTR_DiT1_ZM_c30.4	TATABOX2	3.4723e-03	ATRTAT-	ATTTATA
3UTR_DiT1_ZM_c30.9	POLLEN1LELAT52	6.0230e-06	YTYCTCC	TTTCT--
3UTR_DiT1_ZM_c30.9	PALBOXPPC	6.9604e-05	-------GGAGRAR	GKKGKTKGKKRRAR
3UTR_DiT1_ZM_c30.9	E2FAT	6.2330e-04	-GGAGRAR-	GGCGGGARA
3UTR_DiT1_ZM_c30.9	POLLEN2LELAT52	6.3422e-04	---GGAGRAR	TATGGTGGA-
3UTR_DiT1_ZM_c30.9	ABRECE3ZMRAB28	2.2112e-03	---YTYCTCC--	ACGCGCCTCCTC
3UTR_DiT1_ZM_c30.10	AACAOSGLUB1	1.5928e-05	AAACAAA-------	CAACAAACTATATC
3UTR_DiT1_ZM_c30.10	TRANSTART	2.8804e-05	----TTTGTTT-	AGCCATTGTTTA
3UTR_DiT1_ZM_c30.10	MARCEN3	1.3668e-04	--------------AAACAAA----	WWWNNNNTTTCGGAAANCAWAAACA
3UTR_DiT1_ZM_c30.10	ACIIIPVPAL2	1.3701e-04	-TTTGTTT-	GTTAGGTTC
3UTR_DiT1_ZM_c30.10	SURE1STPAT21	1.3701e-04	-TTTGTTT-	TTTTCTATT
3UTR_DiT1_ZM_c30.19	OCETYPEINTHISTONE	0.0000e+00	-------CGRYG------	CGCGGATCGNTGACGTGG
3UTR_DiT1_ZM_c30.19	RNFG1OS	4.8973e-11	---CGRYG---	GATCGATGATC
3UTR_DiT1_ZM_c30.19	ARE1	5.1991e-09	-CRYCG-----	GCNNNGTCACY
3UTR_DiT1_ZM_c30.19	ABAREG2	4.9635e-06	-CRYCG-----	GCTTCGTACAT
3UTR_DiT1_ZM_c30.19	CCTCGTGTCTCGMGH3	4.9635e-06	------CGRYG	GAGACACGAGG
3UTR_DiT1_ZM_c30.25	CGACGOSAMY3	3.1395e-04	YGTCGTCG	---CGTCG
3UTR_DiT1_ZM_c30.25	JASE2ATOPR1	9.5891e-03	-CGACGACR----	TTGACGACGTATG
3UTR_DiT1_ZM_c30.42	ABFOS	1.5149e-04	-----------AYAGATG-	GATGCTAAAGTAAAGATGC
3UTR_DiT1_ZM_c30.42	MSACRCYM	4.3121e-04	CATCTRT--	CAACGGTCT
3UTR_DiT1_ZM_c30.42	RGATAOS	4.4019e-04	---CATCTRT	TATCTTCTG-
3UTR_DiT1_ZM_c30.42	ATHB6COREAT	7.5884e-04	--AYAGATG	TAATAATTG
3UTR_DiT1_ZM_c30.42	NONAMERATH4	7.5884e-04	CATCTRT--	CGTCGATCT
3UTR_DiT1_ZM_c30.56	D4GMAUX28	2.9508e-06	ACTGAAC--	ACAGCACTA
3UTR_DiT1_ZM_c30.56	ACIIIPVPAL2	8.1748e-05	--ACTGAAC	GAACCTAAC
3UTR_DiT1_ZM_c30.56	INTRONUPPER	8.1748e-05	--GTTCAGT	MAGGTAAGT
3UTR_DiT1_ZM_c30.56	VSF1PVGRP18	8.1748e-05	GTTCAGT--	GCTCCGTTG
3UTR_DiT1_ZM_c30.56	TACBBFNTEAS4	1.1264e-03	--GTTCAGT-----	GAGTACTGTAGAGT
3UTR_DiT1_ZM_c30.63	RAV1AAT	3.7067e-03	NTGTTGTNTG	-TGTTG----
3UTR_DiT1_ZM_c30.63	SEBFCONSSTPR10A	6.6438e-03	CANACAACAN	GWGACAR---
3UTR_DiT1_ZM_c30.63	ANAERO1CONSENSUS	7.5230e-03	CANACAACAN	-AAACAAA--
3UTR_DiT1_ZM_c30.64	SEF4MOTIFGM7S	2.1322e-03	CACAAATNAN	YAAAAAY---
3UTR_DiT1_ZM_c30.64	DPBFCOREDCDC3	7.3645e-03	NTNATTTGTG	--CNNGTGT-
3UTR_DiT1_ZM_c30.67	SEF4MOTIFGM7S	2.4413e-03	CAAAACTGAN	YAAAAAY---
3UTR_DiT1_ZM_c30.68	WBOXGACAD1A	7.3561e-04	---CAGTTTTG---	GGTCAATTTTGACT
3UTR_DiT1_ZM_c30.68	SEF4MOTIFGM7S	9.5934e-04	CAAAACTG	YAAAAAY-
3UTR_DiT1_ZM_c30.68	CARGNCAT	2.8400e-03	---CAGTTTTG-	CCWWWWWWWWGG
3UTR_DiT1_ZM_c30.68	HSRENTHSR203J	3.4459e-03	----CAGTTTTG	TACAAAATTTTG
3UTR_DiT1_ZM_c30.68	CDA1ATCAB2	4.5577e-03	CAGTTTTG	GCGTTTTG
3UTR_DiT1_ZM_c30.72	AACACOREOSGLUB1	9.8837e-03	NACCAAAA	-AACAAAC
3UTR_DiT1_ZM_c30.74	ELRENTCHN50	2.2283e-04	----AACTGACC	GACTNNNTGACC
3UTR_DiT1_ZM_c30.74	MYB1LEPR	6.4843e-04	AACTGACC	AACTAAC-
3UTR_DiT1_ZM_c30.74	WBOXNTCHN48	1.0145e-03	AACTGACC	--CTGACY
3UTR_DiT1_ZM_c30.74	WBOXGACAD1A	1.7419e-03	------AACTGACC	AGTCAAAATTGACC
3UTR_DiT1_ZM_c30.74	WBOXNTERF3	2.6900e-03	AACTGACC	---TGACY
3UTR_DiT1_ZM_c30.75	23BPUASNSCYCB1	5.2253e-05	-------CNGTTTGG--------	GATGTTACCGTTTGGTAAATAAA
3UTR_DiT1_ZM_c30.75	MYBCOREATCYCB1	2.9525e-03	CNGTTTGG	CCGTT---
3UTR_DiT1_ZM_c30.75	PALBOXPPC	4.5754e-03	-CNGTTTGG-----	GKKGKTKGKKRRAR
3UTR_DiT1_ZM_c30.75	CARGNCAT	5.0629e-03	----CNGTTTGG	CCWWWWWWWWGG
3UTR_DiT1_ZM_c30.75	HBOXPVCHS15	5.2628e-03	--------CNGTTTGG----	TNNNNAGNNNNNNNGGTAGG
3UTR_DiT1_ZM_c30.76	RAV1AAT	1.0106e-03	CAACACTG	CAACA---
3UTR_DiT1_ZM_c30.76	D4GMAUX28	2.5865e-03	-CAACACTG	ACAGCACTA
3UTR_DiT1_ZM_c30.76	TRANSTART	3.3267e-03	---CAGTGTTG-	AGCCATTGTTTA
3UTR_DiT1_ZM_c30.76	CANBNNAPA	7.2231e-03	-CAACACTG	CNAACAC--
3UTR_DiT1_ZM_c30.76	CARGNCAT	7.5456e-03	---CAGTGTTG-	CCWWWWWWWWGG
3UTR_DiT1_ZM_c30.77	AACACOREOSGLUB1	2.3827e-04	TGTNTGTT	-GTTTGTT
3UTR_DiT1_ZM_c30.77	GLUTEBP1OS	3.8593e-04	--TGTNTGTT----	GTTGTGTGTTGCTT
3UTR_DiT1_ZM_c30.77	SURE1STPAT21	1.7825e-03	AACANACA-	AATAGAAAA
3UTR_DiT1_ZM_c30.77	GARE2	2.3354e-03	----TGTNTGTT--	CCRGANTYTGTTAY
3UTR_DiT1_ZM_c30.77	LTREATLTI78	2.3612e-03	TGTNTGTT	TGTCGGT-
3UTR_DiT1_ZM_c30.80	C1GMAUX28	6.6881e-05	-------CTGTTT---	TAACTCACTGTTTTCA
3UTR_DiT1_ZM_c30.80	ANAERO1CONSENSUS	1.5070e-03	-CTGTTT	TTTGTTT
3UTR_DiT1_ZM_c30.80	2SSEEDPROTBANAPA	2.2143e-03	CTGTTT-	GTGTTTG
3UTR_DiT1_ZM_c30.80	MYBCORE	3.0447e-03	AAACAG	YAACNG
3UTR_DiT1_ZM_c30.80	TRANSTART	4.4579e-03	-----CTGTTT-	AGCCATTGTTTA
3UTR_DiT1_ZM_c30.81	AACACOREOSGLUB1	4.7333e-05	GTTTGT-	GTTTGTT
3UTR_DiT1_ZM_c30.81	GLUTAACAOS	1.3812e-04	-----GTTTGT-	ATAGAGTTTGTT
3UTR_DiT1_ZM_c30.81	GAREHVAMY1	1.9356e-04	-------GTTTGT--------	GGCCGGAGTTTGTTATCGGCC
3UTR_DiT1_ZM_c30.81	AACAOSGLUB1	2.8606e-04	------GTTTGT--	GATATAGTTTGTTG
3UTR_DiT1_ZM_c30.81	CGF1ATCAB2	6.5888e-04	-----GTTTGT----------------------	GTAACGTTTGTTATATCTGAAGTAATCTTTATC
3UTR_DiT1_ZM_c30.82	INRNTPSADB	1.7673e-03	-AACTGA-	RRANTGAR
3UTR_DiT1_ZM_c30.82	ELRENTCHN50	3.5610e-03	----AACTGA--	GACTNNNTGACC
3UTR_DiT1_ZM_c30.82	C1MOTIFZMBZ2	5.3999e-03	-AACTGA----	TAACTSAGTTA
3UTR_DiT1_ZM_c30.82	LEGUMINBOXLEGA5	6.7218e-03	--------TCAGTT--------------	GACATTCTKCAGYWTGCATGGCTATGGA
3UTR_DiT1_ZM_c30.82	MYB2AT	7.0422e-03	TCAGTT-	-CAGTTA
3UTR_DiT1_ZM_c30.84	CEREGLUBOX3PSLEGA	8.8078e-03	--TTGTAC-	ACTTTTACA
3UTR_DiT1_ZM_c30.86	PIIATGAPB	1.8965e-04	---GTTTTG-----------	TTGGTTTTGATCAAAACCAA
3UTR_DiT1_ZM_c30.86	CDA1ATCAB2	2.0314e-04	--GTTTTG	GCGTTTTG
3UTR_DiT1_ZM_c30.86	ANAERO4CONSENSUS	2.6061e-04	---CAAAAC	TTGCNAAAC
3UTR_DiT1_ZM_c30.86	SEF4MOTIFGM7S	3.8802e-03	CAAAAC-	YAAAAAY
3UTR_DiT1_ZM_c30.86	SORLREP2AT	6.2595e-03	-CAAAAC--	ATAAAACGT
3UTR_DiT1_ZM_c30.87	SE2PVGRP1	6.3428e-04	--ACAAAT----------------	ATACAAATACACTAGCTACNNNAA
3UTR_DiT1_ZM_c30.87	GARE2	1.8123e-03	---ACAAAT-----	RTAACARANTCYGG
3UTR_DiT1_ZM_c30.87	AACACOREOSGLUB1	2.3916e-03	ATTTGT-	GTTTGTT
3UTR_DiT1_ZM_c30.87	5659BOXLELAT5659	2.7114e-03	--ACAAAT--	TCACAAWTTC
3UTR_DiT1_ZM_c30.87	TATABOX2	3.6034e-03	-ACAAAT	TATAAAT
3UTR_DiT1_ZM_c30.89	RBCSBOX3PS	1.5978e-04	-GTGAAA-----	AGTGAAAATGAT
3UTR_DiT1_ZM_c30.89	LREBOX3PSRBCS3	1.6405e-04	----GTGAAA-----	GATAGTGAAAATAGT
3UTR_DiT1_ZM_c30.89	GT1MOTIFPSRBCS	6.8303e-04	----TTTCAC--	WYWTTWYCACWM
3UTR_DiT1_ZM_c30.89	IDE2HVIDS2	7.8420e-04	---------GTGAAA------------	AGTGACAGCGTGAAACTTGCCGTTCAA
3UTR_DiT1_ZM_c30.89	TGTCACACMCUCUMISIN	4.2011e-03	-GTGAAA	TGTGACA
3UTR_DiT1_ZM_c30.90	MRNA3ENDTAH3	1.4363e-03	CATTTC----	CATTTCCATT
3UTR_DiT1_ZM_c30.90	INRNTPSADB	2.5899e-03	--CATTTC	YTCANTYY
3UTR_DiT1_ZM_c30.90	GT1MOTIFPSRBCS	7.9161e-03	-CATTTC-----	WYWTTWYCACWM
3UTR_DiT1_ZM_c30.91	SB1NPABC1	8.3134e-05	---CTTTGT-------	TTACTTTGTGTTAGTG
3UTR_DiT1_ZM_c30.91	XYLAT	2.3219e-04	--CTTTGT	TTCTTTGT
3UTR_DiT1_ZM_c30.91	GARE2	1.2996e-03	-----CTTTGT---	CCRGANTYTGTTAY
3UTR_DiT1_ZM_c30.91	AACACOREOSGLUB1	1.6232e-03	CTTTGT-	GTTTGTT
3UTR_DiT1_ZM_c30.91	TRANSINITDICOTS	2.5322e-03	--CTTTGT	GCCTTNKT
3UTR_DiT1_ZM_c30.92	MYB2CONSENSUSAT	1.5571e-03	CAGTTT	CMGTTR
3UTR_DiT1_ZM_c30.92	MYBCORE	2.0609e-03	AAACTG	YAACNG
3UTR_DiT1_ZM_c30.92	MYB2AT	3.0013e-03	CAGTTT	CAGTTA
3UTR_DiT1_ZM_c30.92	INRNTPSADB	4.0454e-03	AAACTG--	RRANTGAR
3UTR_DiT1_ZM_c30.92	RBCSBOX3PS	7.9325e-03	----AAACTG--	AGTGAAAATGAT
3UTR_DiT1_ZM_c30.93	CAATBOX2	1.9932e-03	---TWGGCC	AGATTGGCC
3UTR_DiT1_ZM_c30.93	SITEIIATCYTC	2.8540e-03	TWGGCC	TGGGCY
3UTR_DiT1_ZM_c30.93	GCBP2ZMGAPC4	6.8596e-03	-TWGGCC--	GTGGGCCCG
3UTR_DiT1_ZM_c30.93	SITEIIAOSPCNA	6.8596e-03	TWGGCC---	TGGGCCCGT
3UTR_DiT1_ZM_c30.93	UP1ATMSD	6.8596e-03	---TWGGCC	WWWTGGGCC
3UTR_DiT1_ZM_c30.94	DE1PSPRA2	6.1280e-03	-CTGAAA-----	ACTGTAAAATCC
3UTR_DiT1_ZM_c30.94	RBCSBOX3PS	7.0319e-03	-----TTTCAG-	ATCATTTTCACT
3UTR_DiT1_ZM_c30.94	RSEPVGRP1	9.0623e-03	----TTTCAG--	CAACTTTCATAT
3UTR_DiT1_ZM_c30.94	LTRE1HVBLT49	9.6307e-03	CTGAAA	CCGAAA
3UTR_DiT1_ZM_c30.95	BOX3PVCHS15	3.2039e-04	---AGTAAC-----	TTTAGTAACCAATA
3UTR_DiT1_ZM_c30.95	CARG3ATAP3	8.5314e-04	GTTACT------------	GTTACTAAAAATGGAAAG
3UTR_DiT1_ZM_c30.95	D1GMAUX28	1.5104e-03	-AGTAAC---	TAGTAACTGT
3UTR_DiT1_ZM_c30.95	MYB1LEPR	3.5291e-03	-AGTAAC	AACTAAC
3UTR_DiT1_ZM_c30.95	POLLEN1LELAT52	8.3043e-03	GTTACT	-TTTCT
3UTR_DiT1_ZM_c30.96	CAATBOX2	3.3569e-03	GGCCAT---	GGCCAATCT
3UTR_DiT1_ZM_c30.96	TRANSTART	6.3856e-03	GGCCAT------	AGCCATTGTTTA
3UTR_DiT1_ZM_c30.96	UP1ATMSD	9.5180e-03	-GGCCAT--	GGCCCAWWW
3UTR_DiT1_ZM_c30.99	SB3NPABC1	1.5204e-04	---TACTGT------	AATTACTGTTCATAA
3UTR_DiT1_ZM_c30.99	TACBBFNTEAS4	3.1654e-04	---TACTGT-----	GAGTACTGTAGAGT
3UTR_DiT1_ZM_c30.99	D4GMAUX28	2.4405e-03	ACAGTA---	ACAGCACTA
3UTR_DiT1_ZM_c30.99	MEJARELELOX	3.5317e-03	--------TACTGT---	CATCANATTNNTGTATC
3UTR_DiT1_ZM_c30.99	SP8BFIBSP8BIB	5.5641e-03	TACTGT-	TACTATT
3UTR_DiT1_ZM_c30.100	RNFG2OS	1.1930e-04	--------ACACTG-	CCAGGGGCACACTGG
3UTR_DiT1_ZM_c30.100	DPBFCOREDCDC3	5.6745e-04	-CAGTGT	CNNGTGT
3UTR_DiT1_ZM_c30.100	SE1PVGRP18	6.0653e-04	----------ACACTG--------	ATAATGGGCCACACTGTGGGGCAT
3UTR_DiT1_ZM_c30.100	LEAFYATAG	3.4105e-03	-CAGTGT	CCAATGT
3UTR_DiT1_ZM_c30.100	TRANSTART	7.8720e-03	---CAGTGT---	AGCCATTGTTTA
3UTR_DiT1_ZM_c30.101	AS1LIKECSHPRA	1.3551e-04	--------GTCATT-	GCATTTTCGTCATTT
3UTR_DiT1_ZM_c30.101	PASNTPARA	1.9801e-04	----GTCATT----------	AGATGTCATTGCTTGCGTAA
3UTR_DiT1_ZM_c30.101	OBF5ATGST6	6.7216e-04	-------------AATGAC-------	GGAGGTCGTCATCAATGACATAAGAT
3UTR_DiT1_ZM_c30.101	ALF1NTPARC	7.8352e-04	-GTCATT----------	TGTCATTGCTTGCGTAA
3UTR_DiT1_ZM_c30.101	ASF1NTPARA	7.8352e-04	--GTCATT----------	ATGTCATTGCTTGCGTAA
3UTR_DiT1_ZM_c30.102	MARCEN3	9.9030e-04	-GTTTAT------------------	TGTTTWTGNTTTCCGAAANNNNWWW
3UTR_DiT1_ZM_c30.102	AACACOREOSGLUB1	1.7502e-03	GTTTAT-	GTTTGTT
3UTR_DiT1_ZM_c30.102	MARABOX1	2.2655e-03	---GTTTAT-	TTTRTTTATT
3UTR_DiT1_ZM_c30.102	SEF4MOTIFGM7S	2.7894e-03	-ATAAAC	YAAAAAY
3UTR_DiT1_ZM_c30.102	TATABOX2	3.0665e-03	GTTTAT-	ATTTATA
3UTR_DiT1_ZM_c30.103	GLUTEBOX2OSGT3	1.6388e-04	CTTTTG---------	CTTTTGTGTACCTTA
3UTR_DiT1_ZM_c30.103	-141NTG13	2.3576e-04	-CTTTTG--------------	GCTTTTGATGACTTCAAACAC
3UTR_DiT1_ZM_c30.103	-300ELEMENT	2.0543e-03	CTTTTG--	MYTTTNCA
3UTR_DiT1_ZM_c30.103	DR5GMGH3	2.3131e-03	-CTTTTG----	CCTTTTGTCTC
3UTR_DiT1_ZM_c30.103	OBP1ATGST6	2.3131e-03	----CTTTTG-	TACACTTTTGG
3UTR_DiT1_ZM_c30.104	LEAFYATAG	4.0082e-03	GCATTG-	ACATTGG
3UTR_DiT1_ZM_c30.104	ATHB2ATCONSENSUS	9.0900e-03	---GCATTG	CAATSATTG
3UTR_DiT1_ZM_c30.105	BOX2PVCHS15	1.7979e-03	-TGTNAT-------	CTGTGATTAAATAT
3UTR_DiT1_ZM_c30.105	GT1MOTIFPSRBCS	3.7149e-03	-----ATNACA-	WYWTTWYCACWM
3UTR_DiT1_ZM_c30.105	MEJARELELOX	4.3833e-03	-ATNACA----------	CATCANATTNNTGTATC
3UTR_DiT1_ZM_c30.105	TGTCACACMCUCUMISIN	5.2135e-03	TGTNAT-	TGTGACA
3UTR_DiT1_ZM_c30.105	SORLIP4AT	6.2238e-03	-TGTNAT--	GTATGATGG
3UTR_DiT1_ZM_c30.106	AGAMOUSATCONSENSUS	2.8906e-03	TTGCCT----------	TTNCCWWWWWWGGNAA
3UTR_DiT1_ZM_c30.106	AGL1ATCONSENSUS	5.8450e-03	-----------AGGCAA-	NTTWCCNNWWWWGGNAAN
3UTR_DiT1_ZM_c30.106	INTRONUPPER	7.4441e-03	--TTGCCT-	ACTTACCTK
3UTR_DiT1_ZM_c30.106	ANAERO5CONSENSUS	7.5739e-03	---AGGCAA	AACAGGGAA
3UTR_DiT1_ZM_c30.106	WBBOXPCWRKY1	8.3630e-03	-TTGCCT	TTTGACY
3UTR_DiT1_ZM_c30.107	ACGTABOX	7.3022e-05	TAYGTA	TACGTA
3UTR_DiT1_ZM_c30.107	OCSGMHSP26A	1.3013e-03	-TAYGTA-------------	TTACGTAATCTCTTACATCA
3UTR_DiT1_ZM_c30.107	COREOS	2.6118e-03	-----------------TACRTA-----	TAWATAAAAKTTTTATWTAYRWATTMTT
3UTR_DiT1_ZM_c30.107	OCSGMGH24	3.5015e-03	-------------TAYGTA-----	TGATGTAAGAGATTACGTAAACCG
3UTR_DiT1_ZM_c30.107	ACGTOSGLUB1	7.7506e-03	TACRTA-	CACGTAC
3UTR_DiT1_ZM_c30.108	ESPASGL01	4.4001e-04	-------GACATG-	ACATGATGACATGT
3UTR_DiT1_ZM_c30.108	NDEGMSAUR	1.0629e-03	----------------GACATG--------	ATGGGACCAATTGAGAGACATGGCATATGG
3UTR_DiT1_ZM_c30.108	MYCATERD1	2.9913e-03	GACATG	CACATG
3UTR_DiT1_ZM_c30.108	MYCATRD22	2.9913e-03	CATGTC	CATGTG
3UTR_DiT1_ZM_c30.108	OPAQUE2ZMB32	3.5562e-03	-CATGTC---	CCAYRTCATC
3UTR_DiT1_ZM_c30.110	D4GMAUX28	6.4388e-03	---GCCCTA	ACAGCACTA
3UTR_DiT1_ZM_c30.110	UP1ATMSD	7.6013e-03	-GCCCTA--	GGCCCAWWW
3UTR_DiT1_ZM_c30.111	BIHD1OS	3.7207e-04	CTGACA	-TGACA
3UTR_DiT1_ZM_c30.111	WBOXNTCHN48	1.1343e-03	TGTCAG	RGTCAG
3UTR_DiT1_ZM_c30.111	TGTCACACMCUCUMISIN	2.6541e-03	-CTGACA	TGTGACA
3UTR_DiT1_ZM_c30.111	SEBFCONSSTPR10A	3.6535e-03	CTGACA-	YTGTCWC
3UTR_DiT1_ZM_c30.111	WBOXNTERF3	7.4506e-03	TGTCAG	RGTCA-
3UTR_DiT1_ZM_c30.112	ELRENTCHN50	1.5087e-03	--TCAGNT----	GGTCANNNAGTC
3UTR_DiT1_ZM_c30.112	SORLIP3AT	6.5282e-03	--ANCTGA-	TCACTTGAG
3UTR_DiT1_ZM_c30.112	RHERPATEXPA7	7.5904e-03	ANCTGA	WCGTGM
3UTR_DiT1_ZM_c30.113	ATRICHPSPETE	1.5596e-03	---------------------CTAGTA----	GATTTTTTTTAGTAAATAATACTAGTATATT
3UTR_DiT1_ZM_c30.113	CPBCSPOR	1.6158e-03	CTAGTA	CTAATA
3UTR_DiT1_ZM_c30.113	SP8BFIBSP8BIB	4.7334e-03	-CTAGTA	AATAGTA
3UTR_MEP1_ZM_c30.1	SURE1STPAT21	3.1992e-09	--AANAAAA	AATAGAAAA
3UTR_MEP1_ZM_c30.1	SORLREP2AT	1.1521e-08	---TTTTNTT	ACGTTTTAT-
3UTR_MEP1_ZM_c30.1	ATRICHPSPETE	8.7397e-07	--TTTTNTT----------------------	GATTTTTTTTAGTAAATAATACTAGTATATT
3UTR_MEP1_ZM_c30.1	POLLEN1LELAT52	9.8098e-07	TTTTNTT	-TTTCT-
3UTR_MEP1_ZM_c30.1	AT1BOX	2.3093e-06	AANAAAA-----	AATAAAAATATT
3UTR_MEP1_ZM_c30.2	ANAERO1CONSENSUS	3.6160e-05	TTTNTTTT	TTTGTTT-
3UTR_MEP1_ZM_c30.2	ATRICHPSPETE	3.6796e-05	--TTTNTTTT---------------------	GATTTTTTTTAGTAAATAATACTAGTATATT
3UTR_MEP1_ZM_c30.2	-314MOTIFZMSBE1	6.0305e-05	--------TTTNTTTT----	TGCCTTTTTTTATTTTATGT
3UTR_MEP1_ZM_c30.2	ELEMENT1GMLBC3	2.8948e-04	---AAAANAAA-------------	TATAAAATAAAATATTAATATATC
3UTR_MEP1_ZM_c30.2	AT1BOX	9.4003e-04	AAAANAAA----	AATAAAAATATT
3UTR_MEP1_ZM_c30.4	-300CORE	3.9822e-04	-WKTACA	CTTTACA
3UTR_MEP1_ZM_c30.4	CEREGLUBOX3PSLEGA	5.2676e-04	---WKTACA	ACTTTTACA
3UTR_MEP1_ZM_c30.4	DE1PSPRA2	1.1922e-03	--TGTAMW----	ACTGTAAAATCC
3UTR_MEP1_ZM_c30.4	EMHVCHORD	1.6439e-03	--WKTACA	ACTTTACA
3UTR_MEP1_ZM_c30.4	PROLAMINBOX	2.8864e-03	---WKTACA------	ACCTTTACACATGTG
3UTR_MEP1_ZM_c30.8	ELEMENT2GMLBC3	1.1989e-08	AAMNAAA---------	AAATAAATAATTTAAG
3UTR_MEP1_ZM_c30.8	ACIIIPVPAL2	3.6310e-08	-AAMNAAA-	GAACCTAAC
3UTR_MEP1_ZM_c30.8	SURE1STPAT21	4.9612e-07	-TTTNKTT-	TTTTCTATT
3UTR_MEP1_ZM_c30.8	SEF1MOTIF	5.0619e-06	AAMNAAA---	-WWTAAATAT
3UTR_MEP1_ZM_c30.8	ELEMENT1GMLBC3	2.4702e-05	----AAMNAAA-------------	TATAAAATAAAATATTAATATATC
3UTR_MEP1_ZM_c30.9	ABRECE3ZMRAB28	1.3454e-06	GAGGARG-----	GAGGAGGCGCGT
3UTR_MEP1_ZM_c30.9	AAGACGTAGATACL12	3.4445e-04	CYTCCTC--	CTACGTCTT
3UTR_MEP1_ZM_c30.9	CTRMCAMV35S	3.4445e-04	-GAGGARG-	AGAGAGAGA
3UTR_MEP1_ZM_c30.9	AUXRETGA2GMGH3	1.7519e-03	-CYTCCTC-	GCCACGTCA
3UTR_MEP1_ZM_c30.9	SORLREP4AT	1.7844e-03	---GAGGARG	AATTAGGAG-
3UTR_MEP1_ZM_c30.10	SBOXATRBCS	7.5686e-04	TGGTGGNG	TGGAGGTG
3UTR_MEP1_ZM_c30.10	POLLEN2LELAT52	9.5113e-04	--TGGTGGNG	TATGGTGGA-
3UTR_MEP1_ZM_c30.10	PALBOXPPC	1.8935e-03	--TGGTGGNG----	GKKGKTKGKKRRAR
3UTR_MEP1_ZM_c30.10	SORLIP1AT	7.0455e-03	TGGTGGNG	--GTGGC-
3UTR_MEP1_ZM_c30.11	GRAZMRAB28	1.0557e-08	--CGYCGYC	CATGCCGCC
3UTR_MEP1_ZM_c30.11	CGACGOSAMY3	2.7561e-07	CGYCGYC	CGTCG--
3UTR_MEP1_ZM_c30.11	JASE2ATOPR1	2.3309e-06	--GRCGRCG----	TTGACGACGTATG
3UTR_MEP1_ZM_c30.11	AMMORESVDCRNIA1	1.8106e-05	--CGYCGYC	CCCGGGGCC
3UTR_MEP1_ZM_c30.11	NONAMERATH4	4.3765e-05	CGYCGYC--	CGTCGATCT
3UTR_MEP1_ZM_c30.12	MEJARELELOX	0.0000e+00	-----------TGTAT-	CATCANATTNNTGTATC
3UTR_MEP1_ZM_c30.12	RSRBNEXTA	0.0000e+00	----ATACA--------	ATGGATATACGAGTTTG
3UTR_MEP1_ZM_c30.12	CARG1ATAP3	1.1102e-16	-------TGTAT------	TTTTCCATTTATGTAAAC
3UTR_MEP1_ZM_c30.12	MARARS	2.1951e-08	---TGTAT---	WTTTATRTTTW
3UTR_MEP1_ZM_c30.12	BOX1PSGS2	1.2611e-07	------TGTAT	TTGATTTCTAT
3UTR_MEP1_ZM_c30.13	POLLEN2LELAT52	1.1012e-09	GNTGGTG--	TATGGTGGA
3UTR_MEP1_ZM_c30.13	PALBOXPPC	6.5802e-07	GNTGGTG-------	GKKGKTKGKKRRAR
3UTR_MEP1_ZM_c30.13	ACIIPVPAL2	1.8216e-06	----GNTGGTG-	GGGGGTTGGTGG
3UTR_MEP1_ZM_c30.13	ELRE2PCPAL1	3.2702e-04	--GNTGGTG-----	TGGTAGGTGAGAAT
3UTR_MEP1_ZM_c30.13	SORLIP4AT	9.2533e-04	-CACCANC-	CCATCATAC
3UTR_MEP1_ZM_c30.16	SB3NPABC1	5.9679e-05	----GAACAG-----	TTATGAACAGTAATT
3UTR_MEP1_ZM_c30.16	GARE1OSREP1	8.5494e-03	-CTGTTC	TCTGTTA
3UTR_MEP1_ZM_c30.16	MYBCORE	9.8312e-03	GAACAG	YAACNG
3UTR_MEP1_ZM_c30.20	RGATAOS	3.5881e-04	--TCYTCY-	TATCTTCTG
3UTR_MEP1_ZM_c30.20	TCA1MOTIF	4.5340e-03	-RGARGA---	AAGAAGATGA
3UTR_MEP1_ZM_c30.20	TL1ATSAR	6.4808e-03	-TCYTCY----	TTCTTCTTCAG
3UTR_MEP1_ZM_c30.21	NONAMERATH4	6.1582e-10	--TCCATCN	CGTCGATCT
3UTR_MEP1_ZM_c30.21	SPHCOREZMC1	1.4422e-09	--NGATGGA	ATGCATGGA
3UTR_MEP1_ZM_c30.21	BOXICHS	1.6778e-09	--------NGATGGA-	GKTAGGTTKGAKGGAC
3UTR_MEP1_ZM_c30.21	NONAMERMOTIFTAH3H4	1.3227e-08	NGATGGA--	CGTTGGATG
3UTR_MEP1_ZM_c30.21	POLLEN2LELAT52	4.7223e-07	--NGATGGA	TATGGTGGA
3UTR_MEP1_ZM_c30.41	SORLIP4AT	2.9727e-09	-GWTGATG-	GTATGATGG
3UTR_MEP1_ZM_c30.41	RGATAOS	7.2261e-07	CATCAWC--	TATCTTCTG
3UTR_MEP1_ZM_c30.41	NONAMERATH4	5.1373e-05	-GWTGATG-	CGTCGATCT
3UTR_MEP1_ZM_c30.41	NONAMERMOTIFTAH3H4	5.1373e-05	--GWTGATG	CGTTGGATG
3UTR_MEP1_ZM_c30.41	ESPASGL01	2.0459e-04	-GWTGATG------	ACATGATGACATGT
3UTR_MEP1_ZM_c30.50	SITEIIBOSPCNA	1.9706e-04	---GGAGCAG	GTGGGACCA-
3UTR_MEP1_ZM_c30.50	VSF1PVGRP18	2.0139e-04	----GGAGCAG	CAACGGAGC--
3UTR_MEP1_ZM_c30.50	PE3ASPHYA3	4.6382e-03	CTGCTCC------------------------	CAGCTCCCATGGCTCTCCCATCCGCGCCGGT
3UTR_MEP1_ZM_c30.50	ANAERO2CONSENSUS	6.9719e-03	-CTGCTCC	GCTGCT--
3UTR_MEP1_ZM_c30.56	SEF4MOTIFGM7S	1.9184e-03	ANCAAAACAN	-YAAAAAY--
3UTR_MEP1_ZM_c30.56	CANBNNAPA	5.3768e-03	NTGTTTTGNT	--GTGTTNG-
3UTR_MEP1_ZM_c30.57	SEF4MOTIFGM7S	1.9147e-03	AATTTTGGNT	-RTTTTTR--
3UTR_MEP1_ZM_c30.57	WBBOXPCWRKY1	3.8315e-03	ANCCAAAATT	RGTCAAA---
3UTR_MEP1_ZM_c30.57	ANAERO1CONSENSUS	6.8114e-03	AATTTTGGNT	---TTTGTTT
3UTR_MEP1_ZM_c30.58	SEF4MOTIFGM7S	2.1146e-03	AGTTTTGTAN	RTTTTTR---
3UTR_MEP1_ZM_c30.59	ANAERO1CONSENSUS	1.3487e-03	NTGTTTKNTT	---TTTGTTT
3UTR_MEP1_ZM_c30.59	AACACOREOSGLUB1	1.5810e-03	NTGTTTKNTT	--GTTTGTT-
3UTR_MEP1_ZM_c30.59	MYBPLANT	3.8403e-03	NTGTTTKNTT	--GKTWGGTK
3UTR_MEP1_ZM_c30.59	REALPHALGLHCB21	3.9947e-03	NTGTTTKNTT	----TTGGTT
3UTR_MEP1_ZM_c30.59	2SSEEDPROTBANAPA	9.1979e-03	NTGTTTKNTT	GTGTTTG---
3UTR_MEP1_ZM_c30.60	EECCRCAH1	7.4617e-03	ANTGATTTGT	---GANTTNC
3UTR_MEP1_ZM_c30.60	ARR1AT	8.4777e-03	ANTGATTTGT	--NGATT---
3UTR_MEP1_ZM_c30.61	SEF4MOTIFGM7S	7.3016e-04	CCAAAATG	YAAAAAY-
3UTR_MEP1_ZM_c30.61	CARGNCAT	8.3619e-04	----CATTTTGG	CCWWWWWWWWGG
3UTR_MEP1_ZM_c30.61	HSRENTHSR203J	1.9558e-03	-CCAAAATG---	TACAAAATTTTG
3UTR_MEP1_ZM_c30.61	RBCSBOX3PS	4.1733e-03	--CCAAAATG--	AGTGAAAATGAT
3UTR_MEP1_ZM_c30.61	AGL1ATCONSENSUS	6.5300e-03	----CCAAAATG------	NTTNCCWWWWNNGGWAAN
3UTR_MEP1_ZM_c30.62	XYLAT	2.4301e-03	TGATTTGT	TTCTTTGT
3UTR_MEP1_ZM_c30.62	CARGNCAT	4.5703e-03	--TGATTTGT--	CCWWWWWWWWGG
3UTR_MEP1_ZM_c30.62	ARR1AT	4.8629e-03	TGATTTGT	NGATT---
3UTR_MEP1_ZM_c30.62	EECCRCAH1	5.4174e-03	ACAAATCA	GNAANTC-
3UTR_MEP1_ZM_c30.62	PALBOXPPC	7.5981e-03	-TGATTTGT-----	GKKGKTKGKKRRAR
3UTR_MEP1_ZM_c30.63	GLUTEBOX1OSGT3	1.4280e-03	TGAACTGA-----------	TGAAGTGACTCACTAGATA
3UTR_MEP1_ZM_c30.63	SORLIP3AT	3.1881e-03	TCAGTTCA-	TCACTTGAG
3UTR_MEP1_ZM_c30.63	GLUTEBOX1OSGT2	4.7597e-03	TGAACTGA----------	TGAAGTGACTCATGATAT
3UTR_MEP1_ZM_c30.63	INRNTPSADB	4.9285e-03	TGAACTGA-	-RRANTGAR
3UTR_MEP1_ZM_c30.63	HBOXPVCHS15	5.4058e-03	---------TGAACTGA---	CCTACCNNNNNNNCTNNNNA
3UTR_MEP1_ZM_c30.64	CARGNCAT	3.1590e-03	---NTGTTTTG-	CCWWWWWWWWGG
3UTR_MEP1_ZM_c30.64	MRNASTA1CRPSBD	5.6488e-03	CAAAACAN----	AAAACCAGGGGG
3UTR_MEP1_ZM_c30.64	CDA1ATCAB2	6.0428e-03	NTGTTTTG	GCGTTTTG
3UTR_MEP1_ZM_c30.64	SEF4MOTIFGM7S	7.1126e-03	NTGTTTTG	-RTTTTTR
3UTR_MEP1_ZM_c30.64	AGL1ATCONSENSUS	9.7074e-03	-----NTGTTTTG-----	NTTWCCNNWWWWGGNAAN
3UTR_MEP1_ZM_c30.65	WBOXGACAD1A	6.6889e-04	---CAGTTTTG---	GGTCAATTTTGACT
3UTR_MEP1_ZM_c30.65	SEF4MOTIFGM7S	8.8843e-04	CAGTTTTG	-RTTTTTR
3UTR_MEP1_ZM_c30.65	CARGNCAT	2.4219e-03	-CAAAACTG---	CCWWWWWWWWGG
3UTR_MEP1_ZM_c30.65	HSRENTHSR203J	2.6860e-03	----CAGTTTTG	TACAAAATTTTG
3UTR_MEP1_ZM_c30.65	CDA1ATCAB2	4.3629e-03	CAGTTTTG	GCGTTTTG
3UTR_MEP1_ZM_c30.66	CARGNCAT	2.1601e-04	----TATTTTGG	CCWWWWWWWWGG
3UTR_MEP1_ZM_c30.66	SEF4MOTIFGM7S	5.9839e-04	CCAAAATA	YAAAAAY-
3UTR_MEP1_ZM_c30.66	AT1BOX	2.6553e-03	--TATTTTGG--	AATATTTTTATT
3UTR_MEP1_ZM_c30.66	HSRENTHSR203J	3.2834e-03	-CCAAAATA---	TACAAAATTTTG
3UTR_MEP1_ZM_c30.66	SEF1MOTIF	4.8168e-03	CCAAAATA-	WWTAAATAT
3UTR_MEP1_ZM_c30.67	PROLAMINBOXOSGLUB1	1.4104e-03	GNTTTGTA	-CTTTGCA
3UTR_MEP1_ZM_c30.67	HSRENTHSR203J	1.7565e-03	----GNTTTGTA	CAAAATTTTGTA
3UTR_MEP1_ZM_c30.67	-300ELEMENT	3.5096e-03	GNTTTGTA	MYTTTNCA
3UTR_MEP1_ZM_c30.67	ANAERO4CONSENSUS	3.6509e-03	GNTTTGTA-	GTTTNGCAA
3UTR_MEP1_ZM_c30.67	SEF4MOTIFGM7S	4.1820e-03	TACAAANC	YAAAAAY-
3UTR_MEP1_ZM_c30.68	MARCEN3	2.6935e-03	--TGATGTTT---------------	WWWNNNNTTTCGGAAANCAWAAACA
3UTR_MEP1_ZM_c30.68	HDZIP2ATATHB2	3.8892e-03	-AAACATCA	TAATMATTA
3UTR_MEP1_ZM_c30.68	EVENINGAT	4.3496e-03	TGATGTTT-	AGATATTTT
3UTR_MEP1_ZM_c30.68	CARGNCAT	4.7826e-03	--TGATGTTT--	CCWWWWWWWWGG
3UTR_MEP1_ZM_c30.68	ANAERO1CONSENSUS	5.0016e-03	TGATGTTT	-TTTGTTT
3UTR_MEP1_ZM_c30.69	PYRIMIDINEBOXOSRAMY1A	5.5102e-04	CCTTTTGG	CCTTTT--
3UTR_MEP1_ZM_c30.69	SEF4MOTIFGM7S	2.4028e-03	CCTTTTGG	RTTTTTR-
3UTR_MEP1_ZM_c30.69	CARGNCAT	2.4504e-03	----CCTTTTGG	CCWWWWWWWWGG
3UTR_MEP1_ZM_c30.69	23BPUASNSCYCB1	5.0557e-03	--------CCAAAAGG-------	TTTATTTACCAAACGGTAACATC
3UTR_MEP1_ZM_c30.69	AGL1ATCONSENSUS	5.2182e-03	------CCTTTTGG----	NTTWCCNNWWWWGGNAAN
3UTR_MEP1_ZM_c30.70	AACAOSGLUB1	8.8603e-04	--ACAAATTA----	CAACAAACTATATC
3UTR_MEP1_ZM_c30.70	CARGNCAT	1.0778e-03	--TAATTTGT--	CCWWWWWWWWGG
3UTR_MEP1_ZM_c30.70	COREOS	1.9683e-03	------------------ACAAATTA--	TAWATAAAAKTTTTATWTAYRWATTMTT
3UTR_MEP1_ZM_c30.70	14BPATERD1	2.0390e-03	---TAATTTGT---	CACTAAATTGTCAC
3UTR_MEP1_ZM_c30.70	XYLAT	2.6537e-03	TAATTTGT	TTCTTTGT
3UTR_MEP1_ZM_c30.71	14BPATERD1	1.2695e-03	---ACAATTCA---	GTGACAATTTAGTG
3UTR_MEP1_ZM_c30.71	EECCRCAH1	3.0680e-03	ACAATTCA	GNAANTC-
3UTR_MEP1_ZM_c30.71	CARGNCAT	4.3903e-03	--TGAATTGT--	CCWWWWWWWWGG
3UTR_MEP1_ZM_c30.71	COREOS	6.8553e-03	-------------------TGAATTGT-	TAWATAAAAKTTTTATWTAYRWATTMTT
3UTR_MEP1_ZM_c30.71	HSELIKENTACIDICPR1	9.6555e-03	--TGAATTGT-----	CNNGAANNNTTCNNG
3UTR_MEP1_ZM_c30.72	SEF4MOTIFGM7S	5.9274e-04	ACAAAACM	-YAAAAAY
3UTR_MEP1_ZM_c30.72	SORLREP2AT	1.8365e-03	ACAAAACM-	ATAAAACGT
3UTR_MEP1_ZM_c30.72	HSRENTHSR203J	2.0700e-03	-ACAAAACM---	TACAAAATTTTG
3UTR_MEP1_ZM_c30.72	GARE2	3.3488e-03	---KGTTTTGT---	CCRGANTYTGTTAY
3UTR_MEP1_ZM_c30.72	PIIATGAPB	4.7350e-03	--KGTTTTGT----------	TTGGTTTTGATCAAAACCAA
3UTR_MEP1_ZM_c30.75	GARE2	1.9139e-03	---ACAAATCC---	RTAACARANTCYGG
3UTR_MEP1_ZM_c30.75	ARR1AT	2.3160e-03	GGATTTGT	NGATT---
3UTR_MEP1_ZM_c30.75	GLUTAACAOS	3.6476e-03	-ACAAATCC---	AACAAACTCTAT
3UTR_MEP1_ZM_c30.75	SE2PVGRP1	3.8888e-03	--ACAAATCC--------------	ATACAAATACACTAGCTACNNNAA
3UTR_MEP1_ZM_c30.75	EECCRCAH1	5.5485e-03	GGATTTGT	-GANTTNC
3UTR_MEP1_ZM_c30.76	GARE2	7.3808e-04	----GATNTGTT--	CCRGANTYTGTTAY
3UTR_MEP1_ZM_c30.76	EVENINGAT	1.6394e-03	AACANATC-	AAAATATCT
3UTR_MEP1_ZM_c30.76	AMYBOX1	3.0439e-03	GATNTGTT-	--TYTGTTA
3UTR_MEP1_ZM_c30.76	GARE1OSREP1	3.9242e-03	GATNTGTT-	--TCTGTTA
3UTR_MEP1_ZM_c30.76	AACACOREOSGLUB1	5.1401e-03	GATNTGTT	-GTTTGTT
3UTR_MEP1_ZM_c30.77	MEJARELELOX	1.3671e-03	---CAAATTGC------	CATCANATTNNTGTATC
3UTR_MEP1_ZM_c30.77	GARE2	2.4241e-03	--GCAATTTG----	CCRGANTYTGTTAY
3UTR_MEP1_ZM_c30.77	CARGNCAT	2.8428e-03	-CAAATTGC---	CCWWWWWWWWGG
3UTR_MEP1_ZM_c30.77	CDA1ATCAB2	5.4598e-03	GCAATTTG	GCGTTTTG
3UTR_MEP1_ZM_c30.77	RSEPVGRP1	6.0184e-03	CAAATTGC----	CAACTTTCATAT
3UTR_MEP1_ZM_c30.78	ESPASGL01	9.7284e-04	ACATTTCA------	ACATGTCATCATGT
3UTR_MEP1_ZM_c30.78	-300ELEMENT	2.0840e-03	ACATTTCA	MYTTTNCA
3UTR_MEP1_ZM_c30.78	GT1MOTIFPSRBCS	4.6894e-03	ACATTTCA----	WYWTTWYCACWM
3UTR_MEP1_ZM_c30.78	CARGNCAT	5.0668e-03	--ACATTTCA--	CCWWWWWWWWGG
3UTR_MEP1_ZM_c30.78	SEF1MOTIF	5.7964e-03	-TGAAATGT	WWTAAATAT
3UTR_MEP1_ZM_c30.79	UP1ATMSD	3.3395e-03	CATTTGGG--	-WWWTGGGCC
3UTR_MEP1_ZM_c30.79	CARGNCAT	3.3550e-03	----CATTTGGG	CCWWWWWWWWGG
3UTR_MEP1_ZM_c30.79	SORLIP3AT	4.4150e-03	-CATTTGGG	TCACTTGAG
3UTR_MEP1_ZM_c30.79	EBOXBNNAPA	4.7395e-03	CATTTGGG	CANNTG--
3UTR_MEP1_ZM_c30.79	MYCCONSENSUSAT	4.7395e-03	CATTTGGG	CANNTG--
3UTR_MEP1_ZM_c30.80	HSRENTHSR203J	1.4059e-04	TACAAA------	TACAAAATTTTG
3UTR_MEP1_ZM_c30.80	SE2PVGRP1	6.7301e-04	-TACAAA-----------------	ATACAAATACACTAGCTACNNNAA
3UTR_MEP1_ZM_c30.80	AACACOREOSGLUB1	1.7541e-03	-TTTGTA	GTTTGTT
3UTR_MEP1_ZM_c30.80	ANAERO1CONSENSUS	1.7541e-03	TTTGTA-	TTTGTTT
3UTR_MEP1_ZM_c30.80	MYBGAHV	1.7541e-03	TTTGTA-	TTTGTTA
3UTR_MEP1_ZM_c30.82	23BPUASNSCYCB1	2.0931e-04	----------TTTGGT-------	GATGTTACCGTTTGGTAAATAAA
3UTR_MEP1_ZM_c30.82	AACACOREOSGLUB1	1.7353e-03	-TTTGGT	GTTTGTT
3UTR_MEP1_ZM_c30.82	ANAERO1CONSENSUS	1.7353e-03	TTTGGT-	TTTGTTT
3UTR_MEP1_ZM_c30.82	MYBGAHV	1.7353e-03	TTTGGT-	TTTGTTA
3UTR_MEP1_ZM_c30.82	MYBPLANT	1.8651e-03	-TTTGGT-	GKTWGGTK
3UTR_MEP1_ZM_c30.84	-300CORE	2.1041e-03	TGTACA-	TGTAAAG
3UTR_MEP1_ZM_c30.84	CEREGLUBOX3PSLEGA	3.3166e-03	TGTACA---	TGTAAAAGT
3UTR_MEP1_ZM_c30.84	SORLREP3AT	3.4922e-03	---TGTACA	ATATATACA
3UTR_MEP1_ZM_c30.84	TOPOISOM	4.4090e-03	--------TGTACA-	CNNATNAATRTWNAC
3UTR_MEP1_ZM_c30.84	DE1PSPRA2	6.1787e-03	--TGTACA----	ACTGTAAAATCC
3UTR_MEP1_ZM_c30.85	AS1CAMV	9.1589e-04	--ACTGAC---------------------	CCACTGACGTAAGGGATGACGCACAATCC
3UTR_MEP1_ZM_c30.85	ELRENTCHN50	2.3615e-03	-----ACTGAC-	GACTNNNTGACC
3UTR_MEP1_ZM_c30.85	DRE2COREZMRAB17	3.0982e-03	GTCAGT	GTCGGT
3UTR_MEP1_ZM_c30.85	MYB1LEPR	4.1713e-03	-ACTGAC	AACTAAC
3UTR_MEP1_ZM_c30.85	LTREATLTI78	5.2699e-03	-GTCAGT	TGTCGGT
3UTR_MEP1_ZM_c30.87	14BPATERD1	2.9841e-04	---ACAATT-----	GTGACAATTTAGTG
3UTR_MEP1_ZM_c30.87	SITE1SORPS1	2.9841e-04	--------ACAATT	TCATGGTAACAATT
3UTR_MEP1_ZM_c30.87	5659BOXLELAT5659	1.9179e-03	--ACAATT--	TCACAAWTTC
3UTR_MEP1_ZM_c30.87	HDMOTIFPCPR2	2.1678e-03	---ACAATT--	TAAACAATTAG
3UTR_MEP1_ZM_c30.87	ATHB6COREAT	6.3843e-03	--ACAATT-	TAATAATTG
3UTR_MEP1_ZM_c30.88	NAPINMOTIFBN	7.2612e-03	-TCTGTA	ATGTGTA
3UTR_MEP1_ZM_c30.88	GARE1OSREP1	8.5306e-03	TCTGTA-	TCTGTTA
3UTR_MEP1_ZM_c30.88	DE1PSPRA2	9.1563e-03	TCTGTA------	ACTGTAAAATCC
3UTR_MEP1_ZM_c30.88	MEJARELELOX	9.3472e-03	---------TCTGTA--	CATCANATTNNTGTATC
3UTR_MEP1_ZM_c30.90	GARE4HVEPB1	1.4590e-04	--AGCATT-------	CCAGCATTCTGTTAC
3UTR_MEP1_ZM_c30.90	SURE2STPAT21	4.3556e-03	---AGCATT	ATTAGTATT
3UTR_MEP1_ZM_c30.90	HDZIP2ATATHB2	8.5885e-03	-AATGCT--	TAATKATTA
3UTR_MEP1_ZM_c30.90	ATHB2ATCONSENSUS	8.7292e-03	-AATGCT--	CAATSATTG
3UTR_MEP1_ZM_c30.90	RBCSBOX3PS	9.5217e-03	------AATGCT	AGTGAAAATGAT
3UTR_MEP1_ZM_c30.91	BIHD1OS	3.7270e-04	TGACAG	TGACA-
3UTR_MEP1_ZM_c30.91	SEBFCONSSTPR10A	5.0715e-04	-TGACAG	GWGACAR
3UTR_MEP1_ZM_c30.91	IDE2HVIDS2	1.3922e-03	--TGACAG-------------------	AGTGACAGCGTGAAACTTGCCGTTCAA
3UTR_MEP1_ZM_c30.91	WBOXNTERF3	6.7489e-03	CTGTCA	-RGTCA
3UTR_MEP1_ZM_c30.91	GARE1OSREP1	7.1990e-03	TGACAG-	TAACAGA
3UTR_MEP1_ZM_c30.92	TRANSTART	1.4846e-04	---CATTGT---	AGCCATTGTTTA
3UTR_MEP1_ZM_c30.92	LEAFYATAG	5.6987e-03	ACAATG-	ACATTGG
3UTR_MEP1_ZM_c30.92	RBCSBOX3PS	7.0170e-03	----ACAATG--	AGTGAAAATGAT
3UTR_MEP1_ZM_c30.93	PREATPRODH	1.7747e-03	ATCAGT	ATGAGT
3UTR_MEP1_ZM_c30.93	ELRENTCHN50	3.9949e-03	-ACTGAT-----	GACTNNNTGACC
3UTR_MEP1_ZM_c30.93	SURE2STPAT21	4.5098e-03	ATCAGT---	ATTAGTATT
3UTR_MEP1_ZM_c30.93	-300MOTIFZMZEIN	8.7197e-03	ATCAGT---	RTGAGTCAT
3UTR_MEP1_ZM_c30.93	INRNTPSADB	9.2760e-03	--ACTGAT	RRANTGAR
3UTR_MEP1_ZM_c30.94	IDE2HVIDS2	5.5932e-04	-------------AACTTG--------	AGTGACAGCGTGAAACTTGCCGTTCAA
3UTR_MEP1_ZM_c30.94	RBENTGA3	1.9460e-03	---AACTTG--	TCCAACTTGGA
3UTR_MEP1_ZM_c30.94	T/GBOXATPIN2	2.2843e-03	CAAGTT	CACGTT
3UTR_MEP1_ZM_c30.94	BP5OSWX	4.0247e-03	CAAGTT-	CACGTTG
3UTR_MEP1_ZM_c30.94	QARBNEXTA	4.0247e-03	-CAAGTT	ACACGTT
3UTR_MEP1_ZM_c30.95	MYBCORE	8.4083e-05	TAACYG	YAACNG
3UTR_MEP1_ZM_c30.95	MYB2CONSENSUSAT	3.1717e-04	TAACYG	YAACKG
3UTR_MEP1_ZM_c30.95	MYB2AT	3.5434e-04	TAACYG	TAACTG
3UTR_MEP1_ZM_c30.95	GARE1OSREP1	2.0622e-03	-CRGTTA	TCTGTTA
3UTR_MEP1_ZM_c30.95	AMYBOX1	2.8350e-03	-CRGTTA	TYTGTTA
3UTR_MEP1_ZM_c30.96	EECCRCAH1	8.4689e-04	-CAAATC	GNAANTC
3UTR_MEP1_ZM_c30.96	CAREOSREP1	3.2085e-03	CAAATC	CAACTC
3UTR_MEP1_ZM_c30.96	CDA1ATCAB2	8.8560e-03	--GATTTG	GCGTTTTG
3UTR_MEP1_ZM_c30.97	CIACADIANLELHC	7.8219e-03	-ATAGNG---	GATNNNNTTG
3UTR_MEP1_ZM_c30.97	GLUTAACAOS	7.9046e-03	ATAGNG------	ATAGAGTTTGTT
3UTR_MEP1_ZM_c30.98	MYCATERD1	2.8789e-03	AACATG	CACATG
3UTR_MEP1_ZM_c30.98	MYCATRD22	2.8789e-03	AACATG	CACATG
3UTR_MEP1_ZM_c30.98	T/GBOXATPIN2	4.2639e-03	CATGTT	CACGTT
3UTR_MEP1_ZM_c30.98	GAREAT	4.8913e-03	CATGTT-	YTTGTTA
3UTR_MEP1_ZM_c30.98	ANAERO5CONSENSUS	6.2954e-03	AACATG---	AACAGGGAA
3UTR_MEP1_ZM_c30.99	-314MOTIFZMSBE1	2.5416e-04	-GCCTTT-------------	TGCCTTTTTTTATTTTATGT
3UTR_MEP1_ZM_c30.99	-284MOTIFZMSBE1	8.3700e-04	-------------GCCTTT-----------	TCTGGGCCGATTGGCCTTTGGGCTTGCACG
3UTR_MEP1_ZM_c30.99	TRANSINITDICOTS	1.2118e-03	GCCTTT--	GCCTTNKT
3UTR_MEP1_ZM_c30.99	TRANSINITMONOCOTS	1.2118e-03	GCCTTT--	GCCTTNKY
3UTR_MEP1_ZM_c30.99	PYRIMIDINEBOXOSRAMY1A	7.3272e-03	GCCTTT-	-CCTTTT
3UTR_MEP1_ZM_c30.100	2SSEEDPROTBANAPA	4.5286e-05	CAAACA-	CAAACAC
3UTR_MEP1_ZM_c30.100	-141NTG13	1.8198e-04	--------------CAAACA-	GCTTTTGATGACTTCAAACAC
3UTR_MEP1_ZM_c30.100	PROXBBNNAPA	1.9731e-04	CAAACA--	CAAACACC
3UTR_MEP1_ZM_c30.100	CANBNNAPA	2.4435e-04	-TGTTTG	GTGTTNG
3UTR_MEP1_ZM_c30.100	SEF4MOTIFGM7S	4.5285e-03	CAAACA-	YAAAAAY
3UTR_MEP1_ZM_c30.101	GARE1OSREP1	4.9714e-05	TCTGTT-	TCTGTTA
3UTR_MEP1_ZM_c30.101	AMYBOX1	5.8825e-05	TCTGTT-	TYTGTTA
3UTR_MEP1_ZM_c30.101	GARE4HVEPB1	1.4242e-04	-------TCTGTT--	CCAGCATTCTGTTAC
3UTR_MEP1_ZM_c30.101	GARE2	3.6305e-04	------TCTGTT--	CCRGANTYTGTTAY
3UTR_MEP1_ZM_c30.101	AACACOREOSGLUB1	1.4018e-03	-TCTGTT	GTTTGTT
3UTR_MEP1_ZM_c30.102	MSACRCYM	1.5318e-04	--ACNGTT-	AGACCGTTG
3UTR_MEP1_ZM_c30.102	MYBCOREATCYCB1	6.1173e-04	ACNGTT	-CCGTT
3UTR_MEP1_ZM_c30.102	23BPUASNSCYCB1	7.9247e-04	------ACNGTT-----------	GATGTTACCGTTTGGTAAATAAA
3UTR_MEP1_ZM_c30.102	ANAEROBICCISZMGAPC4	7.9247e-04	----ACNGTT----------	CTGGACCGTTGCTGGTTTCG
3UTR_MEP1_ZM_c30.102	BOXBPSAS1	8.7742e-04	-------ACNGTT-	AAACGACACCGTTT
3UTR_MEP1_ZM_c30.103	ELRENTCHN50	1.5210e-03	----ANCTGA--	GACTNNNTGACC
3UTR_MEP1_ZM_c30.103	SORLIP3AT	6.8330e-03	--ANCTGA-	TCACTTGAG
3UTR_MEP1_ZM_c30.104	TELOBOXATEEF1AA1	5.6773e-05	---GGGTTT	TTAGGGTTT
3UTR_MEP1_ZM_c30.104	UP2ATMSD	2.4045e-04	--GGGTTT	TAGGGTTT
3UTR_MEP1_ZM_c30.104	ELRE1PCPAL1	8.9868e-04	----GGGTTT-------	GAAGGGGTTTGTTGGAG
3UTR_MEP1_ZM_c30.104	2SSEEDPROTBANAPA	2.2719e-03	GGGTTT-	GTGTTTG
3UTR_MEP1_ZM_c30.104	MYB1AT	2.9037e-03	GGGTTT	TGGTTW
3UTR_MEP1_ZM_c30.105	-300CORE	3.9934e-03	TGTAAT-	TGTAAAG
3UTR_MEP1_ZM_c30.105	POLASIG2	5.2349e-03	-ATTACA	AATTAAA
3UTR_MEP1_ZM_c30.105	CEREGLUBOX3PSLEGA	6.6477e-03	TGTAAT---	TGTAAAAGT
3UTR_MEP1_ZM_c30.109	AS1LIKECSHPRA	1.2584e-04	-CATTTT--------	GCATTTTCGTCATTT
3UTR_MEP1_ZM_c30.109	RBCSBOX3PS	1.3362e-04	----AAAATG--	AGTGAAAATGAT
3UTR_MEP1_ZM_c30.109	CARG3ATAP3	7.4698e-04	-------AAAATG-----	GTTACTAAAAATGGAAAG
3UTR_MEP1_ZM_c30.109	PYRIMIDINEBOXOSRAMY1A	1.9960e-03	CATTTT	CCTTTT
3UTR_MEP1_ZM_c30.109	GT1MOTIFPSRBCS	3.3381e-03	-CATTTT-----	WYWTTWYCACWM
3UTR_MEP1_ZM_c30.110	C1GMAUX28	2.4778e-04	----TCACTG------	TAACTCACTGTTTTCA
3UTR_MEP1_ZM_c30.110	MYB2AT	1.8180e-03	TCACTG	TAACTG
3UTR_MEP1_ZM_c30.110	ELRENTCHN50	3.4842e-03	----CAGTGA--	GACTNNNTGACC
3UTR_MEP1_ZM_c30.110	MYB2CONSENSUSAT	4.7517e-03	TCACTG	YAACKG
3UTR_MEP1_ZM_c30.110	SORLIP5AT	5.3205e-03	-TCACTG	CTCACTC
3UTR_MEP1_ZM_c30.111	CANBNNAPA	4.5614e-03	-TGTTCC	GTGTTNG
3UTR_MEP1_ZM_c30.111	RAV1AAT	8.0706e-03	TGTTCC	TGTTG-
3UTR_MEP1_ZM_c30.112	GBOXRELOSAMY3	3.6852e-03	TGGCCA-----	TGGCCACGTAG
3UTR_MEP1_ZM_c30.112	UPRMOTIFIIAT	6.5732e-03	--TGGCCA-----------	CGTGGNNNNNNNNNNNNGG
3UTR_MEP1_ZM_c30.113	UP1ATMSD	1.0712e-03	--ATGNGC-	WWWTGGGCC
3UTR_MEP1_ZM_c30.113	SE1PVGRP18	4.4244e-03	---ATGNGC---------------	ATAATGGGCCACACTGTGGGGCAT
3UTR_MEP1_ZM_c30.113	RE1ASPHYA3	5.7997e-03	-ATGNGC----	CATGGGCGCGG
3UTR_MEP1_ZM_c30.113	CIACADIANLELHC	7.6912e-03	---GCNCAT-	CAANNNNATC
3UTR_MEP1_ZM_c30.113	CAATBOX2	9.2312e-03	--ATGNGC-	AGATTGGCC
3UTR_MEP1_ZM_c30.114	MYB1LEPR	2.1703e-04	-ACTAAN	AACTAAC
3UTR_MEP1_ZM_c30.114	SB1NPABC1	1.0542e-03	---------NTTAGT-	TTACTTTGTGTTAGTG
3UTR_MEP1_ZM_c30.114	SITE3SORPS1	1.4834e-03	-------ACTAAN-	TCTTTTAACTAACT
3UTR_MEP1_ZM_c30.114	ELRENTCHN50	2.4770e-03	-----NTTAGT-	GGTCANNNAGTC
3UTR_MEP1_ZM_c30.114	SURE2STPAT21	3.4372e-03	NTTAGT---	ATTAGTATT
3UTR_MEP1_ZM_c30.115	SITE1SORPS1	6.7559e-04	-------ACCATG-	AATTGTTACCATGA
3UTR_MEP1_ZM_c30.115	SPHCOREZMC1	6.6853e-03	---CATGGT	ATGCATGGA
3UTR_MEP1_ZM_c30.115	ESPASGL01	9.0677e-03	-CATGGT-------	ACATGATGACATGT
3UTR_MEP1_ZM_c30.116	AS1LIKECSHPRA	1.4257e-04	-AATGAC--------	AAATGACGAAAATGC
3UTR_MEP1_ZM_c30.116	PASNTPARA	2.0746e-04	----------AATGAC----	TTACGCAAGCAATGACATCT
3UTR_MEP1_ZM_c30.116	OBF5ATGST6	7.0027e-04	-------------AATGAC-------	GGAGGTCGTCATCAATGACATAAGAT
3UTR_MEP1_ZM_c30.116	ALF1NTPARC	8.0964e-04	----------AATGAC-	TTACGCAAGCAATGACA
3UTR_MEP1_ZM_c30.116	ASF1NTPARA	8.0964e-04	----------AATGAC--	TTACGCAAGCAATGACAT
3UTR_MEP1_ZM_c30.118	CANBNNAPA	1.5238e-04	-TGTTGG	GTGTTNG
3UTR_MEP1_ZM_c30.118	RAV1AAT	2.1087e-04	TGTTGG	TGTTG-
3UTR_MEP1_ZM_c30.118	ELRE1PCPAL1	8.1466e-04	---------TGTTGG--	GAAGGGGTTTGTTGGAG
3UTR_MEP1_ZM_c30.118	2SSEEDPROTBANAPA	2.6013e-03	-TGTTGG	GTGTTTG
3UTR_MEP1_ZM_c30.118	PALBOXPPC	4.4896e-03	--TGTTGG------	GKKGKTKGKKRRAR
3UTR_MEP1_ZM_c30.119	MYB1AT	5.7682e-05	TGGTTT	TGGTTW
3UTR_MEP1_ZM_c30.119	MRNASTA1CRPSBD	1.5232e-04	-AAACCA-----	AAAACCAGGGGG
3UTR_MEP1_ZM_c30.119	ANAEROBICCISZMGAPC4	2.2114e-04	------------TGGTTT--	CTGGACCGTTGCTGGTTTCG
3UTR_MEP1_ZM_c30.119	PIIATGAPB	2.2114e-04	-TGGTTT-------------	TTGGTTTTGATCAAAACCAA
3UTR_MEP1_ZM_c30.119	MARCEN3	1.6755e-03	-------------AAACCA------	WWWNNNNTTTCGGAAANCAWAAACA
3UTR_MEP1_ZM_c30.120	CAATBOX2	3.9501e-03	-GATTGC--	AGATTGGCC
3UTR_MEP1_ZM_c30.121	MNF1ZMPPC1	5.8813e-04	--GCCCTT	GTGCCCTT
3UTR_MEP1_ZM_c30.121	OCSELEMENTAT	3.8634e-03	--------GCCCTT------	KKRCGTMAKYSCTTRCGTCA
3UTR_MEP1_ZM_c30.121	TRANSTART	6.9251e-03	-GCCCTT-----	AGCCATTGTTTA
3UTR_MEP1_ZM_c30.121	CIACADIANLELHC	8.2447e-03	-AAGGGC---	CAANNNNATC
3UTR_Mep3_ZM_c30.1	ATRICHPSPETE	1.0742e-04	---------------------ARAAAAAA--	AATATACTAGTATTATTTACTAAAAAAAATC
3UTR_Mep3_ZM_c30.1	SEF4MOTIFGM7S	4.2313e-04	ARAAAAAA	-YAAAAAY
3UTR_Mep3_ZM_c30.1	AT1BOX	5.4735e-04	-ARAAAAAA---	AATAAAAATATT
3UTR_Mep3_ZM_c30.1	GT1GMSCAM4	6.6302e-04	TTTTTTYT	-TTTTTC-
3UTR_Mep3_ZM_c30.1	-314MOTIFZMSBE1	1.2221e-03	-------ARAAAAAA-----	ACATAAAATAAAAAAAGGCA
3UTR_Mep3_ZM_c30.2	ATRICHPSPETE	2.2421e-05	---------------------AAAAAAAA--	AATATACTAGTATTATTTACTAAAAAAAATC
3UTR_Mep3_ZM_c30.2	ANAERO1CONSENSUS	3.3881e-04	TTTTTTTT	TTTGTTT-
3UTR_Mep3_ZM_c30.2	-314MOTIFZMSBE1	6.9046e-04	--------TTTTTTTT----	TGCCTTTTTTTATTTTATGT
3UTR_Mep3_ZM_c30.2	AT1BOX	6.9869e-04	AAAAAAAA----	AATAAAAATATT
3UTR_Mep3_ZM_c30.2	SURE1STPAT21	1.2185e-03	AAAAAAAA-	AATAGAAAA
3UTR_Mep3_ZM_c30.6	ABADESI2	1.5206e-10	------CNTCC	GCCACGCGTCC
3UTR_Mep3_ZM_c30.6	SPHZMC1	1.5206e-10	------GGANG	ATGCATGGACG
3UTR_Mep3_ZM_c30.6	ABRECE3ZMRAB28	3.5937e-06	--GGANG-----	GAGGAGGCGCGT
3UTR_Mep3_ZM_c30.6	BOXLCOREDCPAL	3.5949e-06	--CNTCC	ACCWWCC
3UTR_Mep3_ZM_c30.6	CMSRE1IBSPOA	4.1369e-06	-CNTCC-	CCGTCCA
3UTR_Mep3_ZM_c30.7	SORLREP3AT	0.0000e+00	WTATATA--	ATATATACA
3UTR_Mep3_ZM_c30.7	SEF1MOTIF	3.9858e-12	-WTATATA-	WWTAAATAT
3UTR_Mep3_ZM_c30.7	5256BOXLELAT5256	6.0606e-07	TATATAW-----	TATATAACCACA
3UTR_Mep3_ZM_c30.7	D2GMAUX28	6.0606e-07	--WTATATA---	ATTTATATAAAT
3UTR_Mep3_ZM_c30.7	COREOS	9.4579e-06	-------------TATATAW--------	TAWATAAAAKTTTTATWTAYRWATTMTT
3UTR_Mep3_ZM_c30.8	AUXREPSIAA4	7.1913e-03	ATGAAACA	ATGGGACM
3UTR_Mep3_ZM_c30.8	GLMHVCHORD	7.7603e-03	ATGAAACA-	ATGASTCAY
3UTR_Mep3_ZM_c30.10	CGF1ATCAB2	4.5480e-05	--------TGTTAYAT-----------------	GTAACGTTTGTTATATCTGAAGTAATCTTTATC
3UTR_Mep3_ZM_c30.10	5256BOXLELAT5256	1.0675e-03	-ATRTAACA---	TATATAACCACA
3UTR_Mep3_ZM_c30.10	TGTCACACMCUCUMISIN	3.9279e-03	ATRTAACA	-TGTGACA
3UTR_Mep3_ZM_c30.10	TATABOX4	3.9645e-03	TGTTAYAT-	--TTATATA
3UTR_Mep3_ZM_c30.10	CEREGLUBOX1PSLEGA	4.5592e-03	-ATRTAACA	ACTTTAACA
3UTR_Mep3_ZM_c30.21	ANAERO4CONSENSUS	2.6868e-08	-TGCAGAA-	TTGCNAAAC
3UTR_Mep3_ZM_c30.21	LEGUMINBOXLEGA5	3.4434e-06	----TTCTGCA-----------------	GACATTCTKCAGYWTGCATGGCTATGGA
3UTR_Mep3_ZM_c30.21	CEREGLUBOX3PSLEGA	2.1105e-04	--TTCTGCA	ACTTTTACA
3UTR_Mep3_ZM_c30.21	RGATAOS	2.2038e-04	----TTCTGCA	TATCTTCTG--
3UTR_Mep3_ZM_c30.21	TACBBFNTEAS4	2.2832e-04	-TTCTGCA------	ACTCTACAGTACTC
3UTR_Mep3_ZM_c30.25	WBBOXPCWRKY1	1.1402e-03	ATTTGACATT	-TTTGACY--
3UTR_Mep3_ZM_c30.25	TGTCACACMCUCUMISIN	4.1189e-03	ATTTGACATT	-TGTGACA--
3UTR_Mep3_ZM_c30.25	WBOXATNPR1	5.1203e-03	AATGTCAAAT	---GTCAA--
3UTR_Mep3_ZM_c30.25	BIHD1OS	5.6146e-03	ATTTGACATT	---TGACA--
3UTR_Mep3_ZM_c30.25	ERELEE4	6.0723e-03	ATTTGACATT	-TTTGAAWT-
3UTR_Mep3_ZM_c30.27	BIHD1OS	4.3531e-03	NATGACATTT	--TGACA---
3UTR_Mep3_ZM_c30.28	-300CORE	3.2262e-03	CTTTAAANTT	CTTTACA---
3UTR_Mep3_ZM_c30.28	TAAAGSTKST1	4.6935e-03	CTTTAAANTT	CTTTA-----
3UTR_Mep3_ZM_c30.28	POLASIG2	7.4492e-03	CTTTAAANTT	--TTTAATT-
3UTR_Mep3_ZM_c30.28	ERELEE4	9.3373e-03	AANTTTAAAG	-AWTTCAAA-
3UTR_Mep3_ZM_c30.29	POLASIG2	9.1251e-03	AAATNTAAAN	-AATTAAA--
3UTR_Mep3_ZM_c30.30	CARGNCAT	2.9422e-03	--AGTTACAT--	CCWWWWWWWWGG
3UTR_Mep3_ZM_c30.30	D2GMAUX28	3.4206e-03	----ATGTAACT	ATTTATATAAAT
3UTR_Mep3_ZM_c30.30	INTRONUPPER	3.5472e-03	-ATGTAACT	MAGGTAAGT
3UTR_Mep3_ZM_c30.30	RSEPVGRP1	3.9718e-03	--ATGTAACT--	ATATGAAAGTTG
3UTR_Mep3_ZM_c30.30	HBOXPVCHS15	5.0046e-03	-----AGTTACAT-------	TNNNNAGNNNNNNNGGTAGG
3UTR_Mep3_ZM_c30.31	-300ELEMENT	5.0830e-04	CTTTTGGA	MYTTTNCA
3UTR_Mep3_ZM_c30.31	CEREGLUBOX3PSLEGA	1.8772e-03	-CTTTTGGA	ACTTTTACA
3UTR_Mep3_ZM_c30.31	HSRENTHSR203J	1.8907e-03	TCCAAAAG----	TACAAAATTTTG
3UTR_Mep3_ZM_c30.31	ANAERO4CONSENSUS	2.5911e-03	-TCCAAAAG	TTGCNAAAC
3UTR_Mep3_ZM_c30.31	SEF4MOTIFGM7S	2.8773e-03	CTTTTGGA	RTTTTTR-
3UTR_Mep3_ZM_c30.32	MYB2AT	6.4525e-04	CACAGTTA	--CAGTTA
3UTR_Mep3_ZM_c30.32	MYB2CONSENSUSAT	2.3825e-03	CACAGTTA	--CMGTTR
3UTR_Mep3_ZM_c30.32	CARGNCAT	3.0622e-03	-CACAGTTA---	CCWWWWWWWWGG
3UTR_Mep3_ZM_c30.32	HBOXPVCHS15	3.2876e-03	--CACAGTTA----------	TNNNNAGNNNNNNNGGTAGG
3UTR_Mep3_ZM_c30.32	MYBCORE	3.3979e-03	CACAGTTA	--CNGTTR
3UTR_Mep3_ZM_c30.33	14BPATERD1	5.8272e-04	-----AANTGTCA-	CACTAAATTGTCAC
3UTR_Mep3_ZM_c30.33	HY5AT	1.0072e-03	----AANTGTCA	TGCCACGTGTCA
3UTR_Mep3_ZM_c30.33	BIHD1OS	1.6104e-03	TGACANTT	TGACA---
3UTR_Mep3_ZM_c30.33	RSEPVGRP1	1.9651e-03	-AANTGTCA---	CAACTTTCATAT
3UTR_Mep3_ZM_c30.33	HSE	2.7384e-03	--TGACANTT----	CTNGAANNTTCNAG
3UTR_Mep3_ZM_c30.34	HBOXPVCHS15	1.7177e-03	--TACAGTNA----------	TNNNNAGNNNNNNNGGTAGG
3UTR_Mep3_ZM_c30.34	ANAERO5CONSENSUS	2.0323e-03	TACAGTNA-	AACAGGGAA
3UTR_Mep3_ZM_c30.34	L1BOXATPDF1	4.8721e-03	TNACTGTA	TAAATGYA
3UTR_Mep3_ZM_c30.34	SORLIP3AT	5.3585e-03	TNACTGTA-	TCACTTGAG
3UTR_Mep3_ZM_c30.34	MEJARELELOX	7.7972e-03	-------TNACTGTA--	CATCANATTNNTGTATC
3UTR_Mep3_ZM_c30.35	DE1PSPRA2	1.7549e-04	--TCTAAAAT--	ACTGTAAAATCC
3UTR_Mep3_ZM_c30.35	-300ELEMENT	4.7964e-04	ATTTTAGA	MYTTTNCA
3UTR_Mep3_ZM_c30.35	SEF4MOTIFGM7S	7.9771e-04	TCTAAAAT	-YAAAAAY
3UTR_Mep3_ZM_c30.35	CARGNCAT	8.2709e-04	--TCTAAAAT--	CCWWWWWWWWGG
3UTR_Mep3_ZM_c30.35	CEREGLUBOX3PSLEGA	1.6981e-03	-ATTTTAGA	ACTTTTACA
3UTR_Mep3_ZM_c30.36	ESPASGL01	1.6697e-03	------TGACATTT	ACATGATGACATGT
3UTR_Mep3_ZM_c30.36	PE1ASPHYA3	1.6738e-03	------TGACATTT--------	TATTTTTAACATTTGCTATTTC
3UTR_Mep3_ZM_c30.36	14BPATERD1	1.8547e-03	-TGACATTT-----	GTGACAATTTAGTG
3UTR_Mep3_ZM_c30.36	MARCEN3	1.8888e-03	--TGACATTT---------------	WWWNNNNTTTCGGAAANCAWAAACA
3UTR_Mep3_ZM_c30.36	BIHD1OS	1.9223e-03	TGACATTT	TGACA---
3UTR_Mep3_ZM_c30.37	DE1PSPRA2	4.3752e-04	-CTGTAAAT---	ACTGTAAAATCC
3UTR_Mep3_ZM_c30.37	TATABOX2	7.4924e-04	CTGTAAAT	-TATAAAT
3UTR_Mep3_ZM_c30.37	23BPZM27KDAZEIN	9.0314e-04	-CTGTAAAT--------------	GTTGTAAATTTACTTTACACGTC
3UTR_Mep3_ZM_c30.37	-300CORE	1.2214e-03	ATTTACAG	CTTTACA-
3UTR_Mep3_ZM_c30.37	CARGNCAT	1.3479e-03	-CTGTAAAT---	CCWWWWWWWWGG
3UTR_Mep3_ZM_c30.38	EVENINGAT	3.1463e-05	AAAATNTC-	AAAATATCT
3UTR_Mep3_ZM_c30.38	HSRENTHSR203J	1.6327e-03	---GANATTTT-	TACAAAATTTTG
3UTR_Mep3_ZM_c30.38	AT1BOX	1.8924e-03	----AAAATNTC	AATAAAAATATT
3UTR_Mep3_ZM_c30.38	CARGNCAT	2.1518e-03	--GANATTTT--	CCWWWWWWWWGG
3UTR_Mep3_ZM_c30.38	CCA1ATLHCB1	2.8240e-03	GANATTTT-	-AGATTKTT
3UTR_Mep3_ZM_c30.39	EECCRCAH1	1.2577e-04	ANAATTGC	-GANTTNC
3UTR_Mep3_ZM_c30.39	TRANSTART	4.8087e-03	---ANAATTGC-	TAAACAATGGCT
3UTR_Mep3_ZM_c30.39	HBOXPVCHS15	5.5460e-03	-----ANAATTGC-------	TNNNNAGNNNNNNNGGTAGG
3UTR_Mep3_ZM_c30.39	CAATBOX2	5.7848e-03	ANAATTGC-	AGATTGGCC
3UTR_Mep3_ZM_c30.39	ATHB6COREAT	6.0287e-03	GCAATTNT--	-CAATTATTA
3UTR_Mep3_ZM_c30.40	CARGNCAT	2.5275e-03	---TCACTATG-	CCWWWWWWWWGG
3UTR_Mep3_ZM_c30.40	ELRENTCHN50	2.6193e-03	--CATAGTGA--	GACTNNNTGACC
3UTR_Mep3_ZM_c30.40	HBOXPVCHS15	3.9512e-03	--CATAGTGA----------	TNNNNAGNNNNNNNGGTAGG
3UTR_Mep3_ZM_c30.40	UPRMOTIFIIAT	8.3412e-03	----------TCACTATG-	CGTGGNNNNNNNNNNNNGG
3UTR_Mep3_ZM_c30.40	TBOXATGAPB	9.5549e-03	CATAGTGA	CAAAGT--
3UTR_Mep3_ZM_c30.41	EVENINGAT	7.0499e-04	AAAATGGC-	AAAATATCT
3UTR_Mep3_ZM_c30.41	TRANSTART	7.7138e-04	---AAAATGGC-	TAAACAATGGCT
3UTR_Mep3_ZM_c30.41	TRANSINITDICOTS	1.8092e-03	GCCATTTT	GCCTTNKT
3UTR_Mep3_ZM_c30.41	RBCSBOX3PS	2.4566e-03	----AAAATGGC	AGTGAAAATGAT
3UTR_Mep3_ZM_c30.41	-314MOTIFZMSBE1	3.2958e-03	-----------AAAATGGC-	ACATAAAATAAAAAAAGGCA
3UTR_Mep3_ZM_c30.42	SEF4MOTIFGM7S	7.4045e-04	ATTTCTGC	RTTTTTR-
3UTR_Mep3_ZM_c30.42	POLLEN1LELAT52	1.2499e-03	ATTTCTGC	-TTTCT--
3UTR_Mep3_ZM_c30.42	HBOXPVCHS15	3.5099e-03	---GCAGAAAT---------	TNNNNAGNNNNNNNGGTAGG
3UTR_Mep3_ZM_c30.42	TDBA12NTCHN50	4.0407e-03	-GCAGAAAT---	GTCAGAAAGTCA
3UTR_Mep3_ZM_c30.42	MEJARELELOX	6.1898e-03	------ATTTCTGC---	CATCANATTNNTGTATC
3UTR_Mep3_ZM_c30.43	-300ELEMENT	6.9511e-04	NNTTTAGA	MYTTTNCA
3UTR_Mep3_ZM_c30.43	CEREGLUBOX3PSLEGA	1.1964e-03	-NNTTTAGA	ACTTTTACA
3UTR_Mep3_ZM_c30.43	CARGNCAT	2.8680e-03	-NNTTTAGA---	CCWWWWWWWWGG
3UTR_Mep3_ZM_c30.43	SEF1MOTIF	4.6635e-03	TCTAAANN-	WWTAAATAT
3UTR_Mep3_ZM_c30.43	GT1MOTIFPSRBCS	5.0243e-03	-NNTTTAGA---	WYWTTWYCACWM
3UTR_Mep3_ZM_c30.44	HBOXPVCHS15	2.3061e-03	--------TNACANTG----	CCTACCNNNNNNNCTNNNNA
3UTR_Mep3_ZM_c30.44	ELRENTCHN50	3.0033e-03	--TNACANTG--	GGTCANNNAGTC
3UTR_Mep3_ZM_c30.44	CARGNCAT	4.7224e-03	-CANTGTNA---	CCWWWWWWWWGG
3UTR_Mep3_ZM_c30.44	UPRMOTIFIIAT	5.0939e-03	----------TNACANTG-	CGTGGNNNNNNNNNNNNGG
3UTR_Mep3_ZM_c30.44	GT1MOTIFPSRBCS	5.3898e-03	----TNACANTG	WYWTTWYCACWM
3UTR_Mep3_ZM_c30.45	L1BOXATPDF1	5.7746e-04	TACATTTT	TRCATTTA
3UTR_Mep3_ZM_c30.45	CARGNCAT	8.1319e-04	--AAAATGTA--	CCWWWWWWWWGG
3UTR_Mep3_ZM_c30.45	EVENINGAT	1.3384e-03	-TACATTTT	AGATATTTT
3UTR_Mep3_ZM_c30.45	MARCEN3	1.5426e-03	--TACATTTT---------------	WWWNNNNTTTCGGAAANCAWAAACA
3UTR_Mep3_ZM_c30.45	INRNTPSADB	2.1002e-03	TACATTTT	YTCANTYY
3UTR_Mep3_ZM_c30.46	WBOXGACAD1A	5.6335e-03	--NCAATTTT----	GGTCAATTTTGACT
3UTR_Mep3_ZM_c30.47	CARGNCAT	5.0586e-04	-CAAANTTA---	CCWWWWWWWWGG
3UTR_Mep3_ZM_c30.47	TBOXATGAPB	6.8729e-04	CAAANTTA	CAAAGT--
[truncated: 2,033 more rows]

## Sheet: ZM.intron
motif_1_id	motif_2_id	p_value	motif_1_cons	motif_2_cons
[truncated: 5,947 more rows]

## Sheet: ZM.CDS
motif_1_id	motif_2_id	p_value	motif_1_cons	motif_2_cons
[truncated: 4,635 more rows]

[truncated: 5 more sheets: OS.promoter, OS.5UTR, OS.3UTR, OS.intron, OS.CDS]
